# Supplementary material for: Human fingertip regeneration follows clinical phases with distinct proteomic signatures
Source: NPJ Regen Med. 2025 Nov 5;10:51. doi: 10.1038/s41536-025-00441-y (PMC12589496; doi:10.1038/s41536-025-00441-y)
Supplement: Supplementary file 2 — Supplementary Data 1_Total Spectral Count [file 41536_2025_441_MOESM2_ESM.xlsx]

## Sheet: Supplementary Data 1_Total Spec
#2025_TSG03_hsUP_reviewed, Samples Report created on 02/19/2025
									Total Spectrum Count	Total Spectrum Count	Total Spectrum Count	Total Spectrum Count	Total Spectrum Count	Total Spectrum Count	Total Spectrum Count	Total Spectrum Count	Total Spectrum Count	Total Spectrum Count	Total Spectrum Count	Total Spectrum Count	Total Spectrum Count	Total Spectrum Count	Total Spectrum Count	Total Spectrum Count	Total Spectrum Count	Total Spectrum Count	Total Spectrum Count	Total Spectrum Count	Total Spectrum Count	Total Spectrum Count	Total Spectrum Count	Total Spectrum Count	Total Spectrum Count	Total Spectrum Count	Total Spectrum Count	Total Spectrum Count	Total Spectrum Count	Total Spectrum Count	Total Spectrum Count	Total Spectrum Count	Total Spectrum Count	Total Spectrum Count	Total Spectrum Count	Total Spectrum Count
2025_TSG03_hsUP_reviewed								Phase->	Proliferation	Proliferation	Proliferation	Proliferation	Proliferation	Proliferation	Proliferation	Epithelialization	Epithelialization	Epithelialization	Epithelialization	Epithelialization	Epithelialization	Epithelialization	Epithelialization	Epithelialization	Epithelialization	Coagulation	Coagulation	Coagulation	Coagulation	Coagulation	Coagulation	Coagulation	Coagulation	Coagulation	Coagulation	Coagulation	Coagulation	Hypergrnaulation	Hypergrnaulation	Hypergrnaulation	Hypergrnaulation	Hypergrnaulation	Hypergrnaulation	Hypergrnaulation
Patient->								Patient->	4	5	9	13	1	16	19	20	14	11	15	4	22	2	19	20	21	14	4	5	23	2	7	16	20	22	19	21	13	1	4	9	13	14	19	20
#	Visible?	Starred?	Identified Proteins (2064)	Accession Number	Alternate ID	Molecular Weight	Protein Grouping Ambiguity	Taxonomy	Mudpit_20201209_TSG0306A_090min_01 (20201209_TSG0306A_090min_01 F005507.msr)	Mudpit_20201210_TSG0307A_090min_01 (20201210_TSG0307A_090min_01 F005512.msr)	Mudpit_20201203_TSG0308A_090min_01 (20201203_TSG0308A_090min_01 F005487.msr)	Mudpit_20201202_TSG0309A_090min_01 (20201202_TSG0309A_090min_01 F005482.msr)	Mudpit_20201201_TSG010A_090min_01 (20201201_TSG010A_090min_01 F005477.msr)	Mudpit_20201128_TSG012A_090min_01 (20201128_TSG012A_090min_01 F005461.msr)	Mudpit_20201217_TSG0322A_090min_01 (20201217_TSG0322A_090min_01 F005582.msr)	Mudpit_20201218_TSG0323A_090min_01 (20201218_TSG0323A_090min_01 F005587.msr)	Mudpit_20201214_TSG0319A_090min_01 (20201214_TSG0319A_090min_01 F005532.msr)	Mudpit_20210910_TSG0337A_090min_01 (20210910_TSG0337A_090min_01 F005697.msr)	Mudpit_20221014_EK425_ACCL_Vent_TSG03_59A_RTSTD_090min_01 (20221014_EK425_ACCL_Vent_TSG03_59A_RTSTD_090min_01 F005572.msr)	Mudpit_20220916_EK425_ACCL_Vent_TSG03_63A_RTSTD_090min_01 (20220916_EK425_ACCL_Vent_TSG03_63A_RTSTD_090min_01 F005542.msr)	Mudpit_20220917_EK425_ACCL_Vent_RTSTD_090min_02 (20220917_EK425_ACCL_Vent_RTSTD_090min_02 F005708.msr)	Mudpit_20220917_EK425_ACCL_Vent_TSG03_69A_RTSTD_090min_01 (20220917_EK425_ACCL_Vent_TSG03_69A_RTSTD_090min_01 F005552.msr)	Mudpit_20220922_EK425_ACCL_Vent_TSG03_71A_RTSTD_090min_01 (20220922_EK425_ACCL_Vent_TSG03_71A_RTSTD_090min_01 F005557.msr)	Mudpit_20220926_EK425_ACCL_Vent_TSG03_73A_RTSTD_090min_01 (20220926_EK425_ACCL_Vent_TSG03_73A_RTSTD_090min_01 F005562.msr)	Mudpit_20221014_EK425_ACCL_Vent_TSG03_74A_RTSTD_090min_01 (20221014_EK425_ACCL_Vent_TSG03_74A_RTSTD_090min_01 F005577.msr)	Mudpit_20201130_TSG011A_090min_01 (20201130_TSG011A_090min_01 F005472.msr)	Mudpit_20201204_TSG0314A_090min_01 (20201204_TSG0314A_090min_01 F005492.msr)	Mudpit_20201205_TSG0315A_090min_01 (20201205_TSG0315A_090min_01 F005497.msr)	Mudpit_20201219_TSG0324A_090min_01 (20201219_TSG0324A_090min_01 F005592.msr)	Mudpit_20201220_TSG0325A_090min_01 (20201220_TSG0325A_090min_01 F005597.msr)	Mudpit_20210824_TSG0327A_090min_01 (20210824_TSG0327A_090min_01 F005607.msr)	Mudpit_20210826_TSG0329A_090min_01 (20210826_TSG0329A_090min_01 F005617.msr)	Mudpit_20210827_TSG0331A_090min_01 (20210827_TSG0331A_090min_01 F005627.msr)	Mudpit_20210827_TSG0332A_090min_01 (20210827_TSG0332A_090min_01 F005632.msr)	Mudpit_20210901_TSG0341A_090min_01 (20210901_TSG0341A_090min_01 F005647.msr)	Mudpit_20210901_TSG0343A_090min_01 (20210901_TSG0343A_090min_01 F005657.msr)	Mudpit_20210905_TSG0351A_090min_01 (20210905_TSG0351A_090min_01 F005682.msr)	Mudpit_20201109_TSG0301A_090min_01 (20201109_TSG0301A_090min_01 F005441.msr)	Mudpit_20201111_TSG0302A_090min_01 (20201111_TSG0302A_090min_01 F005446.msr)	Mudpit_20201112_TSG0303A_090min_01 (20201112_TSG0303A_090min_01 F005451.msr)	Mudpit_20201113_TSG0304A_090min_01 (20201113_TSG0304A_090min_01 F005456.msr)	Mudpit_20201208_TSG0305A_090min_01 (20201208_TSG0305A_090min_01 F005502.msr)	Mudpit_20201215_TSG0320A_090min_01 (20201215_TSG0320A_090min_01 F005703.msr)	Mudpit_20201216_TSG0321A_090min_01 (20201216_TSG0321A_090min_01 F005522.msr)
1	TRUE	Empty	Albumin OS=Homo sapiens OX=9606 GN=ALB PE=1 SV=2	P02768	ALB	69 kDa	TRUE	unknown	3774	4609	4781	4798	4378	5503	5143	5277	5168	2358	3458	2141	1877	1500	1647	2719	2342	5018	5848	4847	5104	3765	2135	2520	2180	1721	1813	1789	2912	4569	4557	3323	4666	4962	3305	4184
2	TRUE	Empty	Hemoglobin subunit alpha OS=Homo sapiens OX=9606 GN=HBA1 PE=1 SV=2	P69905	HBA1	15 kDa	TRUE	unknown	1900	933	690	815	560	1071	462	974	30	65	142	73	16	28	49	58	93	885	205	1223	956	474	291	322	388	287	14	110	61	1089	1461	1082	1110	819	2451	2212
3	TRUE	Empty	Hemoglobin subunit beta OS=Homo sapiens OX=9606 GN=HBB PE=1 SV=2	P68871	HBB	16 kDa	TRUE	unknown	2569	1205	880	1064	788	1277	617	1200	58	96	206	116	26	48	91	83	106	1147	234	1387	1232	913	452	519	564	461	27	172	83	1443	2025	1314	1560	972	3410	3081
4	TRUE	Empty	Complement C3 OS=Homo sapiens OX=9606 GN=C3 PE=1 SV=2	P01024	C3	187 kDa		unknown	838	1115	1055	1007	819	1044	1614	1207	959	342	568	157	312	220	188	320	307	553	1218	1201	1234	574	546	573	459	329	277	234	667	1250	1079	647	1021	1155	818	1251
5	TRUE	Empty	Serotransferrin OS=Homo sapiens OX=9606 GN=TF PE=1 SV=5	P02787	TF	77 kDa	TRUE	unknown	620	919	805	951	887	1010	732	862	1017	382	576	352	346	339	244	409	114	805	1125	1042	977	627	447	507	517	354	135	347	662	875	837	528	831	1011	421	826
6	TRUE	Empty	Apolipoprotein B-100 OS=Homo sapiens OX=9606 GN=APOB PE=1 SV=3	P04114	APOB	516 kDa		unknown	423	293	488	543	288	627	670	883	538	57	496	35	25	17	73	24	9	700	348	404	763	207	199	319	381	239	44	87	563	677	565	254	504	510	292	521
7	TRUE	Empty	Carbonic anhydrase 1 OS=Homo sapiens OX=9606 GN=CA1 PE=1 SV=2	P00915	CA1	29 kDa		unknown	383	177	101	167	66	124	105	178	12	4	20	8	1	6	8	12	11	217	45	206	155	63	28	76	75	53	13	22	13	185	318	189	177	128	335	441
8	TRUE	Empty	Spectrin alpha chain, erythrocytic 1 OS=Homo sapiens OX=9606 GN=SPTA1 PE=1 SV=5	P02549	SPTA1	280 kDa		unknown	351	26	34	41	0	83	1	100	0	0	0	0	0	0	0	0	0	54	0	106	130	0	0	22	57	6	0	0	0	162	274	201	125	7	249	441
9	TRUE	Empty	Spectrin beta chain, erythrocytic OS=Homo sapiens OX=9606 GN=SPTB PE=1 SV=5	P11277	SPTB	246 kDa	TRUE	unknown	355	40	31	38	0	93	13	106	0	0	0	0	0	0	0	0	0	67	0	123	157	4	1	14	53	6	0	0	1	166	290	181	123	16	241	488
10	TRUE	Empty	Alpha-1-antitrypsin OS=Homo sapiens OX=9606 GN=SERPINA1 PE=1 SV=3	P01009	SERPINA1	47 kDa		unknown	320	538	597	419	362	547	914	596	359	97	240	155	141	127	114	137	137	412	483	532	486	454	253	200	178	120	206	105	183	431	401	343	424	376	369	426
11	TRUE	Empty	Alpha-2-macroglobulin OS=Homo sapiens OX=9606 GN=A2M PE=1 SV=3	P01023	A2M	163 kDa	TRUE	unknown	390	780	1182	1545	1120	1154	1271	1630	533	227	623	200	306	170	104	303	183	498	985	1279	1361	516	395	407	530	192	228	165	469	1284	630	523	1188	824	417	1482
12	TRUE	Empty	Cluster of Haptoglobin OS=Homo sapiens OX=9606 GN=HP PE=1 SV=1 (P00738)	P00738 [2]	HP	45 kDa	TRUE	unknown	298	347	269	251	178	273	379	407	248	192	250	114	125	53	96	130	86	347	392	320	260	274	294	194	175	180	25	92	140	209	247	170	222	318	363	323
13	TRUE	Empty	Cluster of Complement C4-B OS=Homo sapiens OX=9606 GN=C4B PE=1 SV=2 (P0C0L5)	P0C0L5 [2]	C4B	193 kDa	TRUE	unknown	262	266	322	357	268	375	483	390	249	100	123	33	120	33	58	62	42	363	309	288	233	159	203	211	163	146	88	75	161	281	207	149	304	229	274	402
14	TRUE	Empty	Cluster of Immunoglobulin kappa constant OS=Homo sapiens OX=9606 GN=IGKC PE=1 SV=2 (P01834)	P01834 [2]	IGKC	12 kDa	TRUE	unknown	242	492	360	501	324	391	138	320	373	203	255	199	147	113	141	278	159	343	407	383	310	331	176	161	125	161	136	113	159	379	273	198	327	318	279	296
15	TRUE	Empty	Hemoglobin subunit delta OS=Homo sapiens OX=9606 GN=HBD PE=1 SV=2	P02042	HBD	16 kDa	TRUE	unknown	1224	552	404	506	388	611	308	554	25	63	97	66	16	31	51	34	53	546	116	679	571	473	241	298	313	252	11	93	40	665	973	704	740	450	1614	1383
16	TRUE	Empty	Apolipoprotein A-I OS=Homo sapiens OX=9606 GN=APOA1 PE=1 SV=1	P02647	APOA1	31 kDa		unknown	207	225	268	247	31	383	27	147	110	30	272	0	1	2	38	42	0	116	35	144	200	9	13	221	48	62	0	1	166	285	306	182	289	131	285	241
17	TRUE	Empty	Hemopexin OS=Homo sapiens OX=9606 GN=HPX PE=1 SV=2	P02790	HPX	52 kDa		unknown	195	166	254	184	218	225	386	241	291	83	95	88	107	74	50	68	103	196	254	184	199	217	122	135	108	86	109	75	156	173	157	133	192	217	158	224
18	TRUE	Empty	Cluster of Ankyrin-1 OS=Homo sapiens OX=9606 GN=ANK1 PE=1 SV=3 (P16157)	P16157 [3]	ANK1	206 kDa	TRUE	unknown	195	11	5	15	2	34	5	31	0	0	0	0	0	0	0	0	0	46	0	33	55	2	0	4	9	0	0	0	0	91	179	90	58	5	164	290
19	TRUE	Empty	Band 3 anion transport protein OS=Homo sapiens OX=9606 GN=SLC4A1 PE=1 SV=3	P02730	SLC4A1	102 kDa		unknown	184	39	36	73	34	71	58	62	0	1	1	7	0	0	0	0	0	112	14	52	81	38	14	19	45	31	0	11	4	120	185	117	94	62	158	238
20	TRUE	Empty	Ceruloplasmin OS=Homo sapiens OX=9606 GN=CP PE=1 SV=2	P00450	CP	122 kDa		unknown	179	185	216	298	129	237	367	298	260	52	166	15	25	13	35	54	10	218	253	287	214	206	130	93	131	77	39	64	197	293	242	111	272	257	123	259
21	TRUE	Empty	Immunoglobulin gamma-1 heavy chain OS=Homo sapiens OX=9606 PE=1 SV=2	P0DOX5		49 kDa	TRUE	unknown	328	564	487	538	449	517	69	472	418	200	476	181	237	251	195	227	301	369	455	606	537	480	190	247	192	158	28	134	294	556	319	292	428	388	325	482
22	TRUE	Empty	Cluster of Catalase OS=Homo sapiens OX=9606 GN=CAT PE=1 SV=3 (P04040)	P04040 [2]	CAT	60 kDa	TRUE	unknown	155	49	37	42	40	32	150	90	4	13	0	9	39	31	66	12	21	76	7	68	42	155	62	44	67	69	89	72	13	64	121	99	84	55	170	276
23	TRUE	Empty	Peroxiredoxin-2 OS=Homo sapiens OX=9606 GN=PRDX2 PE=1 SV=5	P32119	PRDX2	22 kDa	TRUE	unknown	152	48	35	60	18	41	21	47	14	13	6	11	4	4	3	11	2	50	14	62	63	36	11	25	39	29	12	16	6	101	152	82	75	20	174	189
24	TRUE	Empty	Cluster of Immunoglobulin lambda constant 3 OS=Homo sapiens OX=9606 GN=IGLC3 PE=1 SV=1 (P0DOY3)	P0DOY3 [7]	IGLC3	11 kDa	TRUE	unknown	131	234	172	247	187	167	138	255	243	91	132	90	69	77	68	205	84	203	196	192	182	200	107	84	82	87	72	61	102	159	132	86	156	173	168	208
25	TRUE	Empty	Cluster of Complement factor H OS=Homo sapiens OX=9606 GN=CFH PE=1 SV=4 (P08603)	P08603 [2]	CFH	139 kDa	TRUE	unknown	139	129	203	231	28	225	135	255	175	48	177	0	0	0	9	21	1	94	182	200	245	6	65	93	95	28	5	6	200	200	201	100	223	240	111	206
26	TRUE	Empty	Cluster of Immunoglobulin heavy constant mu OS=Homo sapiens OX=9606 GN=IGHM PE=1 SV=5 (P01871)	P01871 [2]	IGHM	52 kDa	TRUE	unknown	125	93	222	196	111	225	230	197	115	80	145	40	83	37	38	61	9	127	310	134	213	131	65	103	105	76	27	36	114	192	174	128	162	228	136	200
27	TRUE	Empty	Carbonic anhydrase 2 OS=Homo sapiens OX=9606 GN=CA2 PE=1 SV=2	P00918	CA2	29 kDa		unknown	124	47	27	42	17	30	24	45	3	2	0	3	0	0	0	2	0	56	13	55	35	23	3	16	18	20	0	7	5	49	104	63	49	35	134	159
28	TRUE	Empty	Fibronectin OS=Homo sapiens OX=9606 GN=FN1 PE=1 SV=5	P02751	FN1	272 kDa		unknown	119	126	208	308	97	246	253	216	252	65	244	12	5	4	16	53	11	228	207	293	216	88	75	131	120	85	25	24	222	170	122	43	162	257	64	67
29	TRUE	Empty	Vitamin D-binding protein OS=Homo sapiens OX=9606 GN=GC PE=1 SV=2	P02774	GC	53 kDa		unknown	116	131	131	119	83	175	209	181	147	51	147	3	5	4	19	44	11	172	154	125	146	62	110	92	75	61	43	15	76	102	131	90	93	150	99	138
30	TRUE	Empty	Cluster of Plasminogen OS=Homo sapiens OX=9606 GN=PLG PE=1 SV=2 (P00747)	P00747 [2]	PLG	91 kDa	TRUE	unknown	115	105	134	147	23	173	44	106	136	31	64	5	4	0	9	27	2	48	64	138	164	48	47	82	48	32	5	4	86	147	155	72	140	96	66	170
31	TRUE	Empty	Cluster of Glyceraldehyde-3-phosphate dehydrogenase OS=Homo sapiens OX=9606 GN=GAPDH PE=1 SV=3 (P04406)	P04406 [2]	GAPDH	36 kDa	TRUE	unknown	106	56	124	25	122	45	143	70	43	21	9	22	19	7	98	43	44	25	45	101	126	362	114	47	21	134	60	171	22	65	93	63	54	78	103	121
32	TRUE	Empty	Flavin reductase (NADPH) OS=Homo sapiens OX=9606 GN=BLVRB PE=1 SV=3	P30043	BLVRB	22 kDa		unknown	103	29	20	19	13	27	8	32	0	0	0	0	0	0	4	0	0	36	1	35	44	12	4	10	7	8	0	1	1	51	85	55	40	6	108	148
33	TRUE	Empty	Cluster of Actin, cytoplasmic 1 OS=Homo sapiens OX=9606 GN=ACTB PE=1 SV=1 (P60709)	P60709 [9]	ACTB	42 kDa	TRUE	unknown	103	99	193	160	126	131	217	173	186	95	68	38	46	40	381	137	41	206	134	198	319	577	219	148	146	389	167	470	206	112	71	94	84	208	185	108
34	TRUE	Empty	Lactotransferrin OS=Homo sapiens OX=9606 GN=LTF PE=1 SV=6	P02788	LTF	78 kDa	TRUE	unknown	102	111	258	227	715	224	695	207	192	189	30	335	539	542	349	127	719	275	606	277	314	1137	307	147	174	342	430	464	298	225	93	92	75	323	111	113
35	TRUE	Empty	Fibrinogen gamma chain OS=Homo sapiens OX=9606 GN=FGG PE=1 SV=3	P02679	FGG	52 kDa		unknown	94	175	205	278	123	200	387	222	161	119	172	4	43	6	50	76	37	343	321	386	193	110	201	147	164	219	8	93	301	141	141	68	130	296	117	108
36	TRUE	Empty	Fibrinogen beta chain OS=Homo sapiens OX=9606 GN=FGB PE=1 SV=2	P02675	FGB	56 kDa		unknown	93	196	173	240	244	162	414	247	133	133	94	19	78	22	40	61	39	434	348	343	206	156	288	172	173	275	4	79	249	106	113	82	100	305	186	100
37	TRUE	Empty	Immunoglobulin heavy constant alpha 1 OS=Homo sapiens OX=9606 GN=IGHA1 PE=1 SV=3	P01876	IGHA1	43 kDa	TRUE	unknown	115	115	124	140	119	81	129	114	102	74	80	50	70	50	46	38	102	142	121	128	101	127	62	54	53	64	87	80	51	93	95	110	116	110	143	147
38	TRUE	Empty	P00761 Trypsin OS=Sus scrofa PE=1 SV=1	Z99999		24 kDa		unknown	91	109	128	121	132	175	124	129	114	72	158	71	109	136	60	93	167	106	105	103	109	116	56	68	65	52	49	56	63	142	109	75	128	123	95	101
39	TRUE	Empty	Immunoglobulin heavy constant gamma 2 OS=Homo sapiens OX=9606 GN=IGHG2 PE=1 SV=3	P01859	IGHG2	44 kDa	TRUE	unknown	268	334	349	421	308	444	73	362	362	174	447	177	205	261	103	173	229	361	467	388	399	452	177	214	151	127	10	121	230	275	300	211	356	372	210	393
40	TRUE	Empty	Immunoglobulin heavy constant gamma 4 OS=Homo sapiens OX=9606 GN=IGHG4 PE=1 SV=2	P01861	IGHG4	44 kDa	TRUE	unknown	162	144	141	186	165	117	34	172	207	93	152	68	66	77	27	65	67	185	175	129	227	125	55	68	63	42	7	28	83	227	139	90	164	150	101	171
41	TRUE	Empty	Cluster of L-lactate dehydrogenase A chain OS=Homo sapiens OX=9606 GN=LDHA PE=1 SV=2 (P00338)	P00338 [4]	LDHA	37 kDa	TRUE	unknown	85	55	83	62	64	54	58	66	74	53	4	17	9	13	72	37	2	12	56	84	79	216	81	36	38	78	28	103	37	44	66	34	36	76	87	108
42	TRUE	Empty	Antithrombin-III OS=Homo sapiens OX=9606 GN=SERPINC1 PE=1 SV=1	P01008	SERPINC1	53 kDa		unknown	83	134	143	118	105	162	155	169	125	42	19	13	8	8	18	26	4	121	138	164	152	120	63	83	77	52	47	31	67	160	150	108	134	133	123	131
43	TRUE	Empty	Methanethiol oxidase OS=Homo sapiens OX=9606 GN=SELENBP1 PE=1 SV=2	Q13228	SELENBP1	52 kDa		unknown	81	12	7	8	10	8	15	24	0	0	0	0	0	0	0	0	0	22	2	25	20	15	3	5	11	6	0	0	0	30	52	45	30	8	70	101
44	TRUE	Empty	Peroxiredoxin-6 OS=Homo sapiens OX=9606 GN=PRDX6 PE=1 SV=3	P30041	PRDX6	25 kDa		unknown	76	40	19	20	2	24	13	34	7	0	0	0	0	0	0	2	0	25	0	41	30	15	3	5	13	6	0	9	4	53	76	50	42	7	89	122
45	TRUE	Empty	Transthyretin OS=Homo sapiens OX=9606 GN=TTR PE=1 SV=1	P02766	TTR	16 kDa		unknown	75	94	121	141	107	127	121	84	153	67	64	49	11	5	4	40	36	123	198	61	84	103	37	38	39	44	31	24	37	64	72	46	76	157	90	59
46	TRUE	Empty	Inter-alpha-trypsin inhibitor heavy chain H4 OS=Homo sapiens OX=9606 GN=ITIH4 PE=1 SV=4	Q14624	ITIH4	103 kDa		unknown	73	115	132	145	29	124	124	97	62	16	51	0	2	0	24	16	1	76	75	111	104	25	64	67	49	36	18	10	26	135	112	83	115	101	69	145
47	TRUE	Empty	Complement C5 OS=Homo sapiens OX=9606 GN=C5 PE=1 SV=4	P01031	C5	188 kDa		unknown	73	76	123	103	54	112	121	111	73	8	20	0	7	0	0	5	0	89	87	120	108	24	48	64	66	21	3	4	57	101	104	54	113	119	55	125
48	TRUE	Empty	Plasma protease C1 inhibitor OS=Homo sapiens OX=9606 GN=SERPING1 PE=1 SV=2	P05155	SERPING1	55 kDa		unknown	71	71	82	95	82	98	97	109	102	18	58	21	28	5	6	17	1	87	118	103	89	76	60	37	42	32	30	22	35	67	82	42	74	126	49	126
49	TRUE	Empty	Inter-alpha-trypsin inhibitor heavy chain H1 OS=Homo sapiens OX=9606 GN=ITIH1 PE=1 SV=3	P19827	ITIH1	101 kDa		unknown	69	95	100	115	17	122	70	112	70	9	51	2	0	0	0	5	0	47	46	101	83	17	32	49	52	14	5	0	52	117	108	67	97	141	61	122
50	TRUE	Empty	Cluster of Hemoglobin subunit gamma-2 OS=Homo sapiens OX=9606 GN=HBG2 PE=1 SV=2 (P69892)	P69892 [3]	HBG2	16 kDa	TRUE	unknown	381	132	180	124	112	313	94	147	0	9	0	0	0	4	0	0	0	182	19	186	126	161	66	146	55	55	0	14	6	183	321	316	195	104	682	349
51	TRUE	Empty	Gelsolin OS=Homo sapiens OX=9606 GN=GSN PE=1 SV=1	P06396	GSN	86 kDa		unknown	67	55	106	103	17	107	47	73	38	14	32	0	3	4	91	22	0	32	21	80	100	125	45	61	45	63	35	73	58	86	75	46	97	77	49	94
52	TRUE	Empty	Inter-alpha-trypsin inhibitor heavy chain H2 OS=Homo sapiens OX=9606 GN=ITIH2 PE=1 SV=2	P19823	ITIH2	106 kDa		unknown	67	83	95	75	13	127	34	69	46	3	83	0	0	0	1	13	0	32	17	72	88	0	35	56	28	9	1	0	22	118	101	59	105	73	69	108
53	TRUE	Empty	Transitional endoplasmic reticulum ATPase OS=Homo sapiens OX=9606 GN=VCP PE=1 SV=4	P55072	VCP	89 kDa		unknown	70	10	15	13	0	22	17	26	35	0	0	2	0	0	5	4	0	9	0	31	36	22	0	5	5	8	3	22	6	28	61	29	26	12	49	162
54	TRUE	Empty	Prothrombin OS=Homo sapiens OX=9606 GN=F2 PE=1 SV=2	P00734	F2	70 kDa		unknown	65	86	92	79	0	126	10	66	55	4	22	0	0	0	0	6	0	9	3	78	80	1	9	56	18	4	0	0	12	107	126	48	105	32	65	118
55	TRUE	Empty	Alpha-1-antichymotrypsin OS=Homo sapiens OX=9606 GN=SERPINA3 PE=1 SV=2	P01011	SERPINA3	48 kDa		unknown	64	129	137	70	72	140	281	192	111	30	28	31	27	22	34	31	15	127	130	137	146	91	66	64	80	45	67	29	73	114	135	87	111	112	127	137
56	TRUE	Empty	Cluster of Protein 4.1 OS=Homo sapiens OX=9606 GN=EPB41 PE=1 SV=4 (P11171)	P11171 [3]	EPB41	97 kDa	TRUE	unknown	63	3	1	2	0	4	4	13	0	0	0	0	0	0	0	0	0	14	0	3	15	3	0	0	4	2	0	0	0	26	47	32	15	5	56	96
57	TRUE	Empty	Complement factor B OS=Homo sapiens OX=9606 GN=CFB PE=1 SV=2	P00751	CFB	86 kDa		unknown	63	122	123	101	27	106	109	118	88	21	24	4	14	5	12	12	7	74	85	100	107	41	55	61	55	38	9	21	69	111	98	69	93	85	79	135
58	TRUE	Empty	Purine nucleoside phosphorylase OS=Homo sapiens OX=9606 GN=PNP PE=1 SV=2	P00491	PNP	32 kDa		unknown	63	27	30	23	26	30	54	30	33	23	0	0	2	0	4	10	0	31	20	35	35	97	13	18	16	26	25	22	4	42	51	31	38	42	63	89
59	TRUE	Empty	Alpha-2-HS-glycoprotein OS=Homo sapiens OX=9606 GN=AHSG PE=1 SV=2	P02765	AHSG	39 kDa		unknown	60	59	54	58	4	72	8	54	66	3	36	0	0	0	3	8	0	21	11	61	104	17	12	34	18	13	0	1	36	56	57	32	56	46	70	63
60	TRUE	Empty	Kininogen-1 OS=Homo sapiens OX=9606 GN=KNG1 PE=1 SV=2	P01042	KNG1	72 kDa		unknown	59	40	53	50	10	54	22	61	56	15	6	3	0	0	0	7	0	20	27	61	89	7	28	39	32	6	3	3	44	61	87	49	53	67	57	69
61	TRUE	Empty	Alpha-1B-glycoprotein OS=Homo sapiens OX=9606 GN=A1BG PE=1 SV=4	P04217	A1BG	54 kDa		unknown	56	53	75	79	45	73	93	78	90	23	19	20	24	19	13	11	16	62	74	69	73	70	34	41	32	28	42	35	49	47	71	50	69	86	51	84
62	TRUE	Empty	Afamin OS=Homo sapiens OX=9606 GN=AFM PE=1 SV=1	P43652	AFM	69 kDa		unknown	56	38	85	74	39	91	59	38	75	13	4	0	2	2	5	14	0	57	95	51	55	16	10	42	28	17	2	10	35	98	73	46	77	83	35	50
63	TRUE	Empty	Delta-aminolevulinic acid dehydratase OS=Homo sapiens OX=9606 GN=ALAD PE=1 SV=1	P13716	ALAD	36 kDa		unknown	56	21	14	9	8	13	5	16	0	2	0	2	0	0	0	0	0	15	8	30	18	3	4	8	12	10	2	3	1	25	44	29	25	14	40	79
64	TRUE	Empty	Cluster of Cullin-associated NEDD8-dissociated protein 1 OS=Homo sapiens OX=9606 GN=CAND1 PE=1 SV=2 (Q86VP6)	Q86VP6 [2]	CAND1	136 kDa	TRUE	unknown	56	4	8	4	0	8	4	9	0	0	0	0	0	0	6	0	0	2	0	20	24	3	0	2	3	1	0	6	0	21	37	14	12	2	26	79
65	TRUE	Empty	Cluster of Phosphoglycerate kinase 1 OS=Homo sapiens OX=9606 GN=PGK1 PE=1 SV=3 (P00558)	P00558 [2]	PGK1	45 kDa	TRUE	unknown	55	18	30	10	11	16	29	42	21	4	1	0	0	0	42	8	0	0	4	27	42	82	62	24	20	60	20	54	20	17	25	25	17	28	55	48
66	TRUE	Empty	Serum paraoxonase/arylesterase 1 OS=Homo sapiens OX=9606 GN=PON1 PE=1 SV=3	P27169	PON1	40 kDa		unknown	61	39	47	41	7	45	59	43	26	11	13	0	0	0	0	4	0	56	19	35	48	4	13	16	13	9	0	0	20	43	40	27	39	32	32	32
67	TRUE	Empty	Protein 4.2 OS=Homo sapiens OX=9606 GN=EPB42 PE=1 SV=3	P16452	EPB42	77 kDa		unknown	54	0	1	1	0	2	5	12	0	0	0	0	0	0	0	0	0	25	0	2	12	4	1	4	13	5	0	1	0	25	62	34	11	5	53	89
68	TRUE	Empty	Calpain-1 catalytic subunit OS=Homo sapiens OX=9606 GN=CAPN1 PE=1 SV=1	P07384	CAPN1	82 kDa		unknown	52	4	18	11	12	9	43	12	14	10	0	6	2	3	10	4	0	19	8	20	25	63	15	9	2	30	24	29	8	15	34	20	16	19	22	66
69	TRUE	Empty	Apolipoprotein A-IV OS=Homo sapiens OX=9606 GN=APOA4 PE=1 SV=4	P06727	APOA4	45 kDa		unknown	51	50	91	46	0	100	0	11	0	0	92	0	0	0	0	0	0	0	0	47	95	0	0	77	0	0	0	0	22	89	118	74	95	1	70	82
70	TRUE	Empty	Alpha-1-acid glycoprotein 1 OS=Homo sapiens OX=9606 GN=ORM1 PE=1 SV=2	P02763	ORM1	24 kDa	TRUE	unknown	64	68	68	51	80	52	101	148	116	28	69	12	27	19	25	40	43	102	108	70	162	60	77	27	52	27	48	28	59	40	45	40	38	101	57	63
71	TRUE	Empty	Aldehyde dehydrogenase 1A1 OS=Homo sapiens OX=9606 GN=ALDH1A1 PE=1 SV=2	P00352	ALDH1A1	55 kDa	TRUE	unknown	48	1	0	0	0	1	0	5	0	0	0	0	0	0	0	0	0	9	0	3	8	0	0	1	1	1	0	0	0	9	27	18	10	1	30	57
72	TRUE	Empty	Angiotensinogen OS=Homo sapiens OX=9606 GN=AGT PE=1 SV=4	P01019	AGT	52 kDa		unknown	45	31	47	38	4	43	23	50	54	3	5	0	0	0	2	11	0	46	24	38	44	16	22	28	16	6	0	0	25	35	45	25	34	61	26	43
73	TRUE	Empty	Vitronectin OS=Homo sapiens OX=9606 GN=VTN PE=1 SV=1	P04004	VTN	54 kDa		unknown	44	35	41	33	24	30	38	38	30	23	6	2	0	0	1	2	0	35	26	35	45	20	38	29	22	24	15	11	25	41	36	26	27	37	28	41
74	TRUE	Empty	Acylamino-acid-releasing enzyme OS=Homo sapiens OX=9606 GN=APEH PE=1 SV=4	P13798	APEH	81 kDa		unknown	44	4	4	0	13	3	20	8	3	0	0	0	0	0	0	0	0	16	4	7	10	27	2	1	2	4	17	6	0	16	27	20	11	6	33	73
75	TRUE	Empty	Rab GDP dissociation inhibitor beta OS=Homo sapiens OX=9606 GN=GDI2 PE=1 SV=2	P50395	GDI2	51 kDa	TRUE	unknown	60	7	17	3	13	5	61	24	17	4	0	0	0	1	12	2	0	0	20	19	28	102	18	11	10	32	13	29	10	18	30	28	16	23	50	73
76	TRUE	Empty	Cluster of Myosin-9 OS=Homo sapiens OX=9606 GN=MYH9 PE=1 SV=4 (P35579)	P35579 [4]	MYH9	227 kDa	TRUE	unknown	44	18	81	64	5	67	157	70	81	23	0	2	9	21	178	14	1	66	34	92	162	281	96	59	82	198	34	288	188	30	32	18	13	89	66	87
77	TRUE	Empty	Heparin cofactor 2 OS=Homo sapiens OX=9606 GN=SERPIND1 PE=1 SV=3	P05546	SERPIND1	57 kDa		unknown	43	39	41	42	26	44	72	36	37	22	2	3	3	0	1	0	2	42	45	39	33	20	29	39	28	19	15	5	22	42	61	27	40	63	33	61
78	TRUE	Empty	Cluster of Heat shock protein HSP 90-alpha OS=Homo sapiens OX=9606 GN=HSP90AA1 PE=1 SV=5 (P07900)	P07900 [6]	HSP90AA1	85 kDa	TRUE	unknown	44	5	23	12	5	16	29	13	11	13	0	0	0	0	29	2	0	15	1	24	39	67	12	9	10	36	9	47	27	14	32	22	11	15	26	72
79	TRUE	Empty	Ubiquitin-ribosomal protein eL40 fusion protein OS=Homo sapiens OX=9606 GN=UBA52 PE=1 SV=2	P62987	UBA52	15 kDa		unknown	41	14	14	28	60	20	42	4	23	38	6	24	10	27	54	13	26	18	36	21	26	62	37	20	5	26	58	35	2	33	44	34	22	25	63	64
80	TRUE	Empty	Histidine-rich glycoprotein OS=Homo sapiens OX=9606 GN=HRG PE=1 SV=1	P04196	HRG	60 kDa		unknown	41	36	63	44	3	62	54	41	51	22	22	0	0	1	11	19	0	49	33	44	40	14	42	39	27	15	8	2	23	51	49	36	60	43	42	41
81	TRUE	Empty	Keratin, type II cytoskeletal 1 - Homo sapiens	K2C1_HUMAN		66 kDa	TRUE	unknown	46	47	66	118	216	103	290	76	586	502	181	653	837	1006	162	826	969	241	472	171	103	627	297	91	280	209	796	301	138	99	90	60	179	415	9	48
82	TRUE	Empty	Cluster of Heat shock cognate 71 kDa protein OS=Homo sapiens OX=9606 GN=HSPA8 PE=1 SV=1 (P11142)	P11142 [2]	HSPA8	71 kDa	TRUE	unknown	52	8	23	10	13	8	61	34	28	10	0	7	6	8	35	8	10	18	33	18	35	71	38	19	22	42	16	47	14	19	42	28	32	25	49	93
83	TRUE	Empty	ATP-citrate synthase OS=Homo sapiens OX=9606 GN=ACLY PE=1 SV=3	P53396	ACLY	121 kDa		unknown	41	0	1	1	0	4	5	3	0	0	0	0	0	0	2	0	0	2	0	1	18	19	0	1	2	11	0	12	0	11	25	19	8	0	18	68
84	TRUE	Empty	Cluster of Fructose-bisphosphate aldolase A OS=Homo sapiens OX=9606 GN=ALDOA PE=1 SV=2 (P04075)	P04075 [2]	ALDOA	39 kDa	TRUE	unknown	41	11	15	6	13	8	43	22	19	15	5	12	5	11	54	14	5	1	6	24	39	80	56	19	16	50	35	62	32	14	25	20	10	18	36	42
85	TRUE	Empty	Beta-2-glycoprotein 1 OS=Homo sapiens OX=9606 GN=APOH PE=1 SV=3	P02749	APOH	38 kDa		unknown	38	38	54	44	3	53	24	45	46	11	20	0	0	1	8	10	0	23	0	38	93	18	9	23	19	6	2	2	27	21	0	42	41	0	34	52
86	TRUE	Empty	Retinol-binding protein 4 OS=Homo sapiens OX=9606 GN=RBP4 PE=1 SV=3	P02753	RBP4	23 kDa		unknown	38	46	69	75	52	61	83	64	129	50	29	33	15	8	10	28	22	79	123	32	57	22	18	31	19	36	22	12	23	66	79	33	42	117	43	40
87	TRUE	Empty	Myeloperoxidase OS=Homo sapiens OX=9606 GN=MPO PE=1 SV=1	P05164	MPO	84 kDa	TRUE	unknown	40	42	105	90	279	86	321	106	86	135	14	184	192	179	230	42	236	134	274	116	139	581	201	97	77	213	163	343	145	62	25	37	21	134	55	29
88	TRUE	Empty	Cluster of Alpha-actinin-1 OS=Homo sapiens OX=9606 GN=ACTN1 PE=1 SV=2 (P12814)	P12814 [4]	ACTN1	103 kDa	TRUE	unknown	39	54	152	100	127	102	354	109	131	54	1	5	5	8	86	27	6	6	172	135	209	317	172	59	67	164	135	193	99	38	34	19	18	148	43	56
89	TRUE	Empty	Apolipoprotein E OS=Homo sapiens OX=9606 GN=APOE PE=1 SV=1	P02649	APOE	36 kDa		unknown	37	43	40	35	1	67	7	28	13	2	23	0	0	0	2	3	0	10	2	33	32	0	6	58	9	5	0	1	32	52	32	29	55	8	34	52
90	TRUE	Empty	Stomatin OS=Homo sapiens OX=9606 GN=STOM PE=1 SV=3	P27105	STOM	32 kDa		unknown	36	7	14	15	99	12	113	16	16	29	0	16	20	55	27	6	31	58	61	17	19	107	33	9	19	44	73	78	22	18	37	28	17	33	43	45
91	TRUE	Empty	Plasma kallikrein OS=Homo sapiens OX=9606 GN=KLKB1 PE=1 SV=2	P03952	KLKB1	71 kDa	TRUE	unknown	36	20	26	36	1	36	29	28	15	5	5	0	0	2	7	9	0	6	13	22	37	10	2	19	13	7	7	0	18	40	40	14	45	21	17	37
92	TRUE	Empty	Glutamate--cysteine ligase catalytic subunit OS=Homo sapiens OX=9606 GN=GCLC PE=1 SV=2	P48506	GCLC	73 kDa		unknown	36	0	0	0	0	0	1	2	0	0	0	0	0	0	0	0	0	0	0	2	0	0	0	0	1	0	0	0	0	4	31	18	4	0	22	65
93	TRUE	Empty	Cluster of Filamin-A OS=Homo sapiens OX=9606 GN=FLNA PE=1 SV=4 (P21333)	P21333 [3]	FLNA	281 kDa	TRUE	unknown	36	10	30	25	39	33	97	17	40	10	0	2	1	5	74	3	0	31	24	36	90	104	37	30	23	64	11	103	58	30	24	6	14	29	30	43
94	TRUE	Empty	Complement C1s subcomponent OS=Homo sapiens OX=9606 GN=C1S PE=1 SV=1	P09871	C1S	77 kDa		unknown	35	17	39	26	0	36	11	17	24	0	2	0	0	0	0	0	0	17	0	19	25	0	0	17	14	1	0	0	19	47	33	22	46	10	18	56
95	TRUE	Empty	Ubiquitin-like modifier-activating enzyme 1 OS=Homo sapiens OX=9606 GN=UBA1 PE=1 SV=3	P22314	UBA1	118 kDa		unknown	35	1	15	2	0	16	4	4	0	0	0	0	0	0	4	1	0	1	1	18	24	41	0	7	2	8	0	19	1	20	28	15	12	0	19	60
96	TRUE	Empty	Immunoglobulin heavy constant gamma 3 OS=Homo sapiens OX=9606 GN=IGHG3 PE=1 SV=3	P01860	IGHG3	49 kDa	TRUE	unknown	215	324	252	343	278	254	43	323	259	206	414	159	175	211	147	242	227	252	317	348	301	199	162	177	170	128	16	123	197	286	229	182	279	270	155	334
97	TRUE	Empty	Bisphosphoglycerate mutase OS=Homo sapiens OX=9606 GN=BPGM PE=1 SV=2	P07738	BPGM	30 kDa		unknown	34	20	12	10	2	12	3	11	0	0	0	0	0	0	0	0	0	16	0	23	12	2	0	6	9	4	0	0	0	22	33	18	23	8	55	56
98	TRUE	Empty	Clusterin OS=Homo sapiens OX=9606 GN=CLU PE=1 SV=1	P10909	CLU	52 kDa		unknown	34	20	19	16	0	19	0	23	4	0	7	0	0	0	0	2	0	1	0	22	33	0	0	17	8	0	0	0	4	29	35	18	38	7	19	43
99	TRUE	Empty	Cluster of Talin-1 OS=Homo sapiens OX=9606 GN=TLN1 PE=1 SV=3 (Q9Y490)	Q9Y490 [2]	TLN1	270 kDa	TRUE	unknown	34	8	41	18	2	25	50	14	0	0	0	0	0	1	23	2	0	17	3	20	95	45	17	21	12	39	4	48	15	23	19	3	17	26	24	51
100	TRUE	Empty	Alpha-2-antiplasmin OS=Homo sapiens OX=9606 GN=SERPINF2 PE=1 SV=3	P08697	SERPINF2	55 kDa		unknown	33	35	35	24	34	35	66	39	33	4	2	5	2	1	4	3	1	45	44	43	53	37	26	18	16	12	14	3	11	39	35	22	33	33	28	37
101	TRUE	Empty	Triosephosphate isomerase OS=Homo sapiens OX=9606 GN=TPI1 PE=1 SV=4	P60174	TPI1	27 kDa		unknown	33	30	37	28	51	21	31	34	39	55	5	26	18	13	29	42	55	0	48	32	35	79	44	20	18	42	51	48	17	24	32	22	18	30	45	41
102	TRUE	Empty	14-3-3 protein epsilon OS=Homo sapiens OX=9606 GN=YWHAE PE=1 SV=1	P62258	YWHAE	29 kDa	TRUE	unknown	37	25	25	23	6	17	25	24	21	13	0	2	1	0	24	22	0	6	7	33	27	33	16	15	17	26	10	23	11	23	42	20	21	20	59	64
103	TRUE	Empty	Protein-glutamine gamma-glutamyltransferase 2 OS=Homo sapiens OX=9606 GN=TGM2 PE=1 SV=2	P21980	TGM2	77 kDa		unknown	33	0	0	0	0	1	0	0	0	0	0	0	0	0	0	0	0	1	0	0	0	0	0	0	0	0	0	0	0	5	19	18	3	0	20	42
104	TRUE	Empty	Solute carrier family 2, facilitated glucose transporter member 1 OS=Homo sapiens OX=9606 GN=SLC2A1 PE=1 SV=2	P11166	SLC2A1	54 kDa		unknown	32	2	3	6	7	3	12	9	0	0	0	0	0	0	0	0	0	17	3	6	12	9	0	0	4	0	0	0	0	14	28	14	10	11	20	39
105	TRUE	Empty	C4b-binding protein alpha chain OS=Homo sapiens OX=9606 GN=C4BPA PE=1 SV=2	P04003	C4BPA	67 kDa		unknown	32	56	73	75	13	70	52	99	72	12	25	0	0	0	0	6	0	30	44	66	63	16	36	42	33	17	11	4	53	74	61	35	74	87	32	63
106	TRUE	Empty	Apolipoprotein D OS=Homo sapiens OX=9606 GN=APOD PE=1 SV=1	P05090	APOD	21 kDa		unknown	31	26	27	30	12	31	40	34	29	19	30	30	19	14	31	34	13	35	39	21	17	29	26	22	32	25	22	19	37	21	26	12	29	31	23	43
107	TRUE	Empty	Ribonuclease inhibitor OS=Homo sapiens OX=9606 GN=RNH1 PE=1 SV=2	P13489	RNH1	50 kDa		unknown	31	1	3	3	0	3	8	9	14	6	0	0	1	0	8	6	0	2	0	4	17	9	5	4	4	18	3	15	5	9	23	20	8	5	23	30
108	TRUE	Empty	Insulin-like growth factor-binding protein complex acid labile subunit OS=Homo sapiens OX=9606 GN=IGFALS PE=1 SV=1	P35858	IGFALS	66 kDa		unknown	31	18	23	23	0	15	1	23	21	0	0	0	0	0	0	0	0	1	0	22	20	0	0	8	9	0	0	0	3	34	26	16	19	21	14	28
109	TRUE	Empty	Parkinson disease protein 7 OS=Homo sapiens OX=9606 GN=PARK7 PE=1 SV=2	Q99497	PARK7	20 kDa		unknown	30	11	7	7	4	3	16	10	1	3	0	0	0	0	4	2	0	8	0	5	8	13	9	1	1	6	1	8	4	14	22	8	8	2	24	32
110	TRUE	Empty	Apolipoprotein A-II OS=Homo sapiens OX=9606 GN=APOA2 PE=1 SV=1	P02652	APOA2	11 kDa		unknown	29	20	39	30	3	44	0	8	7	4	31	0	0	0	10	0	0	7	2	12	21	5	2	33	3	4	0	0	19	29	57	31	37	20	50	20
111	TRUE	Empty	Alpha-1-acid glycoprotein 2 OS=Homo sapiens OX=9606 GN=ORM2 PE=1 SV=2	P19652	ORM2	24 kDa	TRUE	unknown	45	47	51	32	63	39	59	103	77	19	42	10	17	13	20	31	17	56	79	45	83	56	65	19	35	18	35	11	50	26	31	23	36	65	41	37
112	TRUE	Empty	Cluster of Plastin-2 OS=Homo sapiens OX=9606 GN=LCP1 PE=1 SV=6 (P13796)	P13796 [2]	LCP1	70 kDa	TRUE	unknown	29	35	109	49	217	44	291	121	70	54	0	8	27	31	181	11	58	132	201	83	114	392	166	71	75	187	160	215	84	26	21	26	17	91	64	46
113	TRUE	Empty	Cluster of Keratin, type I cytoskeletal 10 - Homo sapiens (K1C10_HUMAN)	K1C10_HUMAN [23]		60 kDa	TRUE	unknown	29	52	91	135	249	109	557	115	1914	1108	101	1372	1465	1235	248	1816	1397	374	1009	306	184	670	477	100	413	255	943	466	293	134	160	109	154	1105	18	31
114	TRUE	Empty	Thrombospondin-1 OS=Homo sapiens OX=9606 GN=THBS1 PE=1 SV=2	P07996	THBS1	129 kDa	TRUE	unknown	32	19	15	26	0	25	7	15	19	0	1	0	0	0	0	4	0	10	1	20	32	0	0	6	12	0	0	0	7	50	33	12	54	14	19	34
115	TRUE	Empty	Cluster of Immunoglobulin kappa variable 3-20 OS=Homo sapiens OX=9606 GN=IGKV3-20 PE=1 SV=2 (P01619)	P01619 [2]	IGKV3-20	13 kDa	TRUE	unknown	28	55	27	43	33	27	13	42	41	15	20	13	10	10	16	20	12	34	43	48	38	34	14	18	11	13	12	7	10	36	24	21	31	38	31	37
116	TRUE	Empty	Cluster of Alpha-enolase OS=Homo sapiens OX=9606 GN=ENO1 PE=1 SV=2 (P06733)	P06733 [3]	ENO1	47 kDa	TRUE	unknown	28	38	76	30	29	29	26	76	34	60	7	14	11	20	85	17	7	5	49	57	94	149	79	42	42	107	46	144	56	17	29	29	8	64	65	46
117	TRUE	Empty	Peroxiredoxin-1 OS=Homo sapiens OX=9606 GN=PRDX1 PE=1 SV=1	Q06830	PRDX1	22 kDa	TRUE	unknown	47	15	12	17	11	16	9	23	19	17	0	11	3	2	1	8	3	14	16	24	19	9	5	9	13	5	6	5	4	28	40	29	25	12	59	67
118	TRUE	Empty	Programmed cell death 6-interacting protein OS=Homo sapiens OX=9606 GN=PDCD6IP PE=1 SV=1	Q8WUM4	PDCD6IP	96 kDa		unknown	28	0	4	0	0	5	8	0	1	0	0	0	0	0	7	0	0	0	0	6	15	11	1	4	1	6	2	13	0	4	21	11	5	0	7	47
119	TRUE	Empty	Complement factor I OS=Homo sapiens OX=9606 GN=CFI PE=1 SV=2	P05156	CFI	66 kDa		unknown	27	23	24	16	0	22	4	37	22	0	11	0	0	0	1	6	0	2	7	16	31	1	5	17	12	1	0	0	15	31	32	11	27	20	26	41
120	TRUE	Empty	Cluster of Clathrin heavy chain 1 OS=Homo sapiens OX=9606 GN=CLTC PE=1 SV=5 (Q00610)	Q00610 [2]	CLTC	192 kDa	TRUE	unknown	27	0	11	7	1	17	25	3	18	0	0	0	0	0	24	1	0	2	0	12	38	66	3	3	6	22	1	38	7	7	25	5	5	18	24	72
121	TRUE	Empty	26S proteasome non-ATPase regulatory subunit 2 OS=Homo sapiens OX=9606 GN=PSMD2 PE=1 SV=3	Q13200	PSMD2	100 kDa		unknown	27	0	1	0	0	3	3	0	0	0	0	0	0	0	8	0	0	0	0	1	7	1	0	0	1	1	0	2	1	3	21	3	5	0	8	51
122	TRUE	Empty	Complement C1r subcomponent OS=Homo sapiens OX=9606 GN=C1R PE=1 SV=2	P00736	C1R	80 kDa	TRUE	unknown	27	22	41	40	24	36	37	41	33	8	8	0	0	0	0	3	0	26	31	28	25	16	14	10	12	7	1	1	20	44	33	18	54	21	31	60
123	TRUE	Empty	Zinc-alpha-2-glycoprotein OS=Homo sapiens OX=9606 GN=AZGP1 PE=1 SV=2	P25311	AZGP1	34 kDa		unknown	26	14	22	16	38	28	7	41	55	37	35	36	20	8	7	47	27	37	55	18	41	43	38	24	24	25	29	10	27	24	24	21	25	35	20	16
124	TRUE	Empty	T-complex protein 1 subunit theta OS=Homo sapiens OX=9606 GN=CCT8 PE=1 SV=4	P50990	CCT8	60 kDa		unknown	26	0	0	0	0	0	2	0	1	0	0	0	0	0	7	0	0	2	0	0	2	10	0	0	0	5	2	9	0	1	7	9	0	0	24	25
125	TRUE	Empty	6-phosphogluconate dehydrogenase, decarboxylating OS=Homo sapiens OX=9606 GN=PGD PE=1 SV=3	P52209	PGD	53 kDa	TRUE	unknown	26	18	35	15	12	16	71	33	14	7	2	1	1	3	57	11	2	18	11	30	47	110	56	23	24	66	35	77	29	14	18	12	9	35	30	42
126	TRUE	Empty	Adenosylhomocysteinase OS=Homo sapiens OX=9606 GN=AHCY PE=1 SV=4	P23526	AHCY	48 kDa		unknown	27	4	3	1	2	2	12	6	1	2	0	0	0	0	3	4	0	2	0	5	7	25	7	5	7	8	7	15	3	4	13	12	8	5	23	31
127	TRUE	Empty	Pigment epithelium-derived factor OS=Homo sapiens OX=9606 GN=SERPINF1 PE=1 SV=4	P36955	SERPINF1	46 kDa		unknown	25	27	30	18	7	31	16	41	36	3	16	0	0	0	1	7	0	15	20	27	50	0	0	17	12	1	0	0	11	24	17	15	22	25	17	20
128	TRUE	Empty	Leukotriene A-4 hydrolase OS=Homo sapiens OX=9606 GN=LTA4H PE=1 SV=2	P09960	LTA4H	69 kDa		unknown	25	14	38	11	38	13	111	47	14	13	0	0	2	0	49	3	0	0	95	36	49	139	49	17	30	70	16	78	27	7	16	12	8	42	23	34
129	TRUE	Empty	Cluster of Peptidyl-prolyl cis-trans isomerase A OS=Homo sapiens OX=9606 GN=PPIA PE=1 SV=2 (P62937)	P62937 [2]	PPIA	18 kDa	TRUE	unknown	24	25	26	13	22	17	25	14	23	8	0	0	0	2	22	2	6	23	20	27	24	64	21	11	12	30	12	39	10	24	23	11	17	22	46	39
130	TRUE	Empty	Cluster of Ribose-phosphate pyrophosphokinase 1 OS=Homo sapiens OX=9606 GN=PRPS1 PE=1 SV=2 (P60891)	P60891 [3]	PRPS1	35 kDa	TRUE	unknown	24	0	4	0	0	0	1	4	0	0	0	0	0	0	3	0	0	8	0	4	5	2	1	0	4	3	0	4	0	11	26	12	7	0	20	40
131	TRUE	Empty	T-complex protein 1 subunit alpha OS=Homo sapiens OX=9606 GN=TCP1 PE=1 SV=1	P17987	TCP1	60 kDa		unknown	24	0	0	0	0	0	1	0	0	0	0	0	0	0	2	0	0	0	0	0	1	5	1	0	1	4	0	1	0	2	12	4	0	0	16	28
132	TRUE	Empty	Glutathione S-transferase omega-1 OS=Homo sapiens OX=9606 GN=GSTO1 PE=1 SV=2	P78417	GSTO1	28 kDa		unknown	24	10	8	7	1	5	14	8	3	0	0	0	0	1	9	1	0	6	1	9	12	20	9	7	2	10	8	14	4	18	17	14	11	6	26	28
133	TRUE	Empty	Exportin-1 OS=Homo sapiens OX=9606 GN=XPO1 PE=1 SV=1	O14980	XPO1	123 kDa		unknown	24	0	1	0	0	4	3	1	1	0	0	0	0	0	0	0	0	0	0	2	15	3	0	0	0	0	0	1	0	6	18	3	1	1	3	41
134	TRUE	Empty	Immunoglobulin alpha-2 heavy chain OS=Homo sapiens OX=9606 PE=1 SV=2	P0DOX2		49 kDa	TRUE	unknown	49	55	51	49	48	37	47	51	45	51	22	15	21	27	21	10	22	61	61	56	39	58	38	38	36	42	52	42	34	41	42	48	50	49	32	56
135	TRUE	Empty	N-acetylmuramoyl-L-alanine amidase OS=Homo sapiens OX=9606 GN=PGLYRP2 PE=1 SV=1	Q96PD5	PGLYRP2	62 kDa		unknown	23	18	24	11	1	28	9	15	15	0	0	0	0	0	0	0	0	9	2	16	19	4	1	11	5	1	0	0	6	30	33	14	22	16	22	28
136	TRUE	Empty	Protein S100-A9 OS=Homo sapiens OX=9606 GN=S100A9 PE=1 SV=1	P06702	S100A9	13 kDa		unknown	23	71	158	112	317	71	403	99	131	266	30	140	67	52	167	89	185	51	224	83	157	907	251	63	109	249	394	304	69	50	17	26	17	123	59	14
137	TRUE	Empty	Coagulation factor XII OS=Homo sapiens OX=9606 GN=F12 PE=1 SV=3	P00748	F12	68 kDa		unknown	23	20	29	19	2	30	0	13	17	0	1	0	0	0	0	0	0	0	6	20	22	0	0	8	0	0	0	0	1	32	39	12	21	28	10	24
138	TRUE	Empty	GTP-binding nuclear protein Ran OS=Homo sapiens OX=9606 GN=RAN PE=1 SV=3	P62826	RAN	24 kDa		unknown	23	4	6	2	0	7	5	3	3	2	0	0	1	0	6	3	0	7	0	2	13	16	7	3	6	22	0	11	2	7	13	9	5	2	28	45
139	TRUE	Empty	Keratin, type I cytoskeletal 9 - Homo sapiens	K1C9_HUMAN		62 kDa	TRUE	unknown	23	16	27	54	170	54	170	29	400	312	71	368	431	555	37	348	357	183	365	92	48	480	193	49	175	109	449	170	81	44	60	12	95	265	7	24
140	TRUE	Empty	Dipeptidyl peptidase 3 OS=Homo sapiens OX=9606 GN=DPP3 PE=1 SV=2	Q9NY33	DPP3	83 kDa		unknown	23	0	1	0	0	0	10	0	0	0	0	0	0	0	1	0	0	0	0	1	0	11	0	0	0	0	0	3	0	3	6	9	4	0	8	28
141	TRUE	Empty	Cluster of Moesin OS=Homo sapiens OX=9606 GN=MSN PE=1 SV=3 (P26038)	P26038 [3]	MSN	68 kDa	TRUE	unknown	24	10	55	18	18	20	46	31	12	4	0	0	3	8	94	7	0	11	30	49	39	96	19	30	16	59	23	80	46	10	10	12	14	27	19	54
142	TRUE	Empty	Coagulation factor XIII B chain OS=Homo sapiens OX=9606 GN=F13B PE=1 SV=3	P05160	F13B	76 kDa		unknown	23	11	17	20	0	28	0	12	17	0	0	0	0	0	0	0	0	1	6	12	12	0	1	11	5	0	0	0	8	33	23	10	30	14	9	34
143	TRUE	Empty	Protein AMBP OS=Homo sapiens OX=9606 GN=AMBP PE=1 SV=1	P02760	AMBP	39 kDa		unknown	22	41	46	49	12	63	33	35	42	18	31	4	6	5	7	17	6	15	28	37	28	14	16	39	17	17	10	5	22	50	55	26	64	31	27	34
144	TRUE	Empty	Cluster of Adenylate kinase isoenzyme 1 OS=Homo sapiens OX=9606 GN=AK1 PE=1 SV=3 (P00568)	P00568 [2]	AK1	22 kDa	TRUE	unknown	22	1	0	0	0	6	0	1	0	0	0	0	0	0	0	0	0	4	0	2	5	0	0	1	1	1	0	0	0	16	25	10	6	0	19	25
145	TRUE	Empty	Complement C1q subcomponent subunit B OS=Homo sapiens OX=9606 GN=C1QB PE=1 SV=3	P02746	C1QB	27 kDa		unknown	21	25	30	33	24	23	45	20	19	7	12	0	0	0	0	6	0	43	34	24	21	22	20	14	15	15	7	1	7	26	19	13	21	27	18	34
146	TRUE	Empty	Transketolase OS=Homo sapiens OX=9606 GN=TKT PE=1 SV=3	P29401	TKT	68 kDa		unknown	21	26	60	24	127	24	203	60	43	39	0	21	29	32	114	11	25	5	124	55	87	251	70	31	26	82	37	149	53	19	20	15	15	46	30	41
147	TRUE	Empty	Kallistatin OS=Homo sapiens OX=9606 GN=SERPINA4 PE=1 SV=3	P29622	SERPINA4	49 kDa		unknown	21	10	13	10	20	28	33	27	17	1	0	0	5	0	0	0	0	28	33	6	22	15	4	9	7	4	9	2	8	20	24	14	28	23	16	28
148	TRUE	Empty	Ubiquitin carboxyl-terminal hydrolase 14 OS=Homo sapiens OX=9606 GN=USP14 PE=1 SV=3	P54578	USP14	56 kDa		unknown	21	0	0	0	0	0	0	0	0	0	0	0	0	0	0	0	0	1	0	0	1	0	0	0	0	0	0	1	0	7	21	13	0	0	24	47
149	TRUE	Empty	Cluster of Heat shock 70 kDa protein 1A OS=Homo sapiens OX=9606 GN=HSPA1A PE=1 SV=1 (P0DMV8)	P0DMV8 [5]	HSPA1A	70 kDa	TRUE	unknown	32	10	22	9	17	12	84	32	19	14	2	6	5	6	32	8	14	22	56	16	35	78	51	25	25	48	27	73	17	8	14	16	14	25	36	51
150	TRUE	Empty	Cluster of Leukocyte elastase inhibitor OS=Homo sapiens OX=9606 GN=SERPINB1 PE=1 SV=1 (P30740)	P30740 [4]	SERPINB1	43 kDa	TRUE	unknown	22	18	47	27	95	20	192	56	34	82	6	74	69	60	94	32	116	72	129	45	74	286	105	47	47	130	172	154	69	18	9	11	14	59	27	12
151	TRUE	Empty	Bifunctional purine biosynthesis protein ATIC OS=Homo sapiens OX=9606 GN=ATIC PE=1 SV=3	P31939	ATIC	65 kDa		unknown	21	0	0	0	1	0	1	1	0	0	0	0	0	0	0	0	0	1	0	0	0	3	0	0	0	1	1	1	0	2	5	6	0	0	14	41
152	TRUE	Empty	Cluster of Ubiquitin carboxyl-terminal hydrolase 5 OS=Homo sapiens OX=9606 GN=USP5 PE=1 SV=2 (P45974)	P45974 [2]	USP5	96 kDa	TRUE	unknown	21	0	0	0	0	2	1	1	1	0	0	0	0	0	5	0	0	1	0	0	7	3	0	1	0	2	0	2	0	8	21	9	6	0	13	51
153	TRUE	Empty	Fibrinogen alpha chain OS=Homo sapiens OX=9606 GN=FGA PE=1 SV=2	P02671	FGA	95 kDa		unknown	20	154	134	151	36	118	62	69	62	50	64	1	9	4	8	29	3	68	57	196	76	13	76	90	62	76	2	13	71	92	80	27	90	73	97	48
154	TRUE	Empty	Cluster of Serine/threonine-protein phosphatase 2A 65 kDa regulatory subunit A alpha isoform OS=Homo sapiens OX=9606 GN=PPP2R1A PE=1 SV=4 (P30153)	P30153 [2]	PPP2R1A	65 kDa	TRUE	unknown	20	0	1	0	0	0	6	0	1	0	0	0	0	0	10	0	0	0	0	0	4	9	1	1	1	5	0	3	2	2	8	5	1	0	22	26
155	TRUE	Empty	Beta-adducin OS=Homo sapiens OX=9606 GN=ADD2 PE=1 SV=3	P35612	ADD2	81 kDa	TRUE	unknown	20	0	0	0	0	1	0	0	0	0	0	0	0	0	0	0	0	1	0	0	2	0	0	0	1	0	0	0	0	4	11	8	0	0	20	44
156	TRUE	Empty	Cluster of Cofilin-1 OS=Homo sapiens OX=9606 GN=CFL1 PE=1 SV=3 (P23528)	P23528 [2]	CFL1	19 kDa	TRUE	unknown	20	10	34	25	13	19	26	5	8	9	0	1	0	0	36	4	1	11	12	12	27	44	24	24	6	48	12	46	9	23	15	19	11	12	35	25
157	TRUE	Empty	Vitamin K-dependent protein S OS=Homo sapiens OX=9606 GN=PROS1 PE=1 SV=1	P07225	PROS1	75 kDa		unknown	20	16	24	18	2	24	23	24	20	4	0	0	0	0	1	1	0	26	15	22	12	3	12	16	14	9	0	2	8	22	25	16	35	21	15	38
158	TRUE	Empty	Hypoxanthine-guanine phosphoribosyltransferase OS=Homo sapiens OX=9606 GN=HPRT1 PE=1 SV=2	P00492	HPRT1	25 kDa		unknown	20	9	8	9	9	7	23	11	4	2	0	0	0	1	3	2	0	14	7	11	12	29	5	2	1	8	1	10	3	15	19	10	15	8	33	33
159	TRUE	Empty	T-complex protein 1 subunit delta OS=Homo sapiens OX=9606 GN=CCT4 PE=1 SV=4	P50991	CCT4	58 kDa		unknown	23	0	0	0	0	0	3	0	1	1	0	0	0	0	4	0	0	1	0	0	3	4	1	0	0	7	0	2	2	3	17	8	1	0	10	36
160	TRUE	Empty	Hydroxyacylglutathione hydrolase, mitochondrial OS=Homo sapiens OX=9606 GN=HAGH PE=1 SV=2	Q16775	HAGH	34 kDa		unknown	20	4	1	1	0	4	0	1	0	0	0	0	0	0	0	0	0	2	0	5	3	0	0	0	0	0	0	0	0	16	21	6	9	0	19	27
161	TRUE	Empty	Exportin-7 OS=Homo sapiens OX=9606 GN=XPO7 PE=1 SV=3	Q9UIA9	XPO7	124 kDa		unknown	20	0	0	0	0	0	1	0	0	0	0	0	0	0	0	0	0	0	0	0	6	0	0	0	0	0	0	0	0	3	19	8	0	0	5	44
162	TRUE	Empty	Serum amyloid P-component OS=Homo sapiens OX=9606 GN=APCS PE=1 SV=2	P02743	APCS	25 kDa		unknown	19	17	23	18	13	13	31	17	17	10	11	13	9	9	6	11	11	23	29	16	16	26	17	10	15	20	22	10	12	10	16	15	16	24	26	22
163	TRUE	Empty	Lumican OS=Homo sapiens OX=9606 GN=LUM PE=1 SV=2	P51884	LUM	38 kDa		unknown	19	23	32	31	0	37	0	20	55	0	11	0	0	0	0	6	0	0	0	36	23	0	1	15	9	0	0	0	24	27	23	9	24	19	12	25
164	TRUE	Empty	55 kDa erythrocyte membrane protein OS=Homo sapiens OX=9606 GN=MPP1 PE=1 SV=2	Q00013	MPP1	52 kDa		unknown	19	0	0	0	0	0	0	2	0	0	0	0	0	0	0	0	0	2	0	0	2	0	0	0	0	0	0	0	0	2	13	7	0	0	14	20
165	TRUE	Empty	Malate dehydrogenase, cytoplasmic OS=Homo sapiens OX=9606 GN=MDH1 PE=1 SV=4	P40925	MDH1	36 kDa		unknown	19	10	11	8	17	7	28	16	9	6	0	9	5	5	15	5	11	2	19	13	11	40	12	6	7	16	4	18	2	13	17	15	10	11	22	27
166	TRUE	Empty	Carbonic anhydrase 3 OS=Homo sapiens OX=9606 GN=CA3 PE=1 SV=3	P07451	CA3	30 kDa		unknown	19	6	2	6	1	6	1	7	0	0	0	0	0	0	0	0	0	9	1	12	4	1	0	1	3	0	0	0	0	13	18	7	9	4	10	28
167	TRUE	Empty	Cluster of Ras-related protein Rab-1B OS=Homo sapiens OX=9606 GN=RAB1B PE=1 SV=1 (Q9H0U4)	Q9H0U4 [14]	RAB1B	22 kDa	TRUE	unknown	21	1	12	3	11	8	34	5	26	7	0	0	1	6	33	2	0	11	11	9	13	57	18	6	10	47	8	42	8	14	16	7	10	14	17	31
168	TRUE	Empty	Matrix metalloproteinase-9 OS=Homo sapiens OX=9606 GN=MMP9 PE=1 SV=3	P14780	MMP9	78 kDa		unknown	19	21	55	54	101	51	55	37	50	26	0	2	20	28	43	8	5	71	102	63	79	162	69	34	40	72	50	41	50	59	32	20	22	64	26	33
169	TRUE	Empty	Vinculin OS=Homo sapiens OX=9606 GN=VCL PE=1 SV=4	P18206	VCL	124 kDa		unknown	19	16	37	34	9	26	44	32	33	7	0	0	0	1	16	2	0	19	5	46	60	36	25	16	21	35	14	44	40	15	19	3	15	32	13	31
170	TRUE	Empty	26S proteasome non-ATPase regulatory subunit 5 OS=Homo sapiens OX=9606 GN=PSMD5 PE=1 SV=3	Q16401	PSMD5	56 kDa		unknown	18	0	0	0	0	0	1	0	0	0	0	0	0	0	0	0	0	0	0	0	0	1	0	0	0	0	0	1	0	0	7	6	1	0	6	9
171	TRUE	Empty	Profilin-1 OS=Homo sapiens OX=9606 GN=PFN1 PE=1 SV=2	P07737	PFN1	15 kDa		unknown	18	19	40	34	26	28	41	23	17	17	2	0	1	0	61	2	6	14	30	31	41	118	40	28	17	68	20	125	22	15	6	7	15	30	27	8
172	TRUE	Empty	Carboxypeptidase N subunit 2 OS=Homo sapiens OX=9606 GN=CPN2 PE=1 SV=3	P22792	CPN2	61 kDa		unknown	18	17	21	27	1	26	4	14	13	1	0	0	0	0	0	0	0	0	6	24	14	0	0	4	4	0	0	0	7	16	23	10	19	18	16	25
173	TRUE	Empty	E2 ubiquitin-conjugating enzyme OS=Homo sapiens OX=9606 GN=UBE2O PE=1 SV=3	sp|Q9C0C9|UBE2O_HUMAN	UBE2O	141 kDa		unknown	18	0	0	0	0	1	0	0	0	0	0	0	0	0	0	0	0	0	1	0	0	0	0	0	0	0	0	0	0	3	6	2	0	0	3	39
174	TRUE	Empty	Cluster of Complement factor H-related protein 1 OS=Homo sapiens OX=9606 GN=CFHR1 PE=1 SV=2 (Q03591)	Q03591 [2]	CFHR1	38 kDa	TRUE	unknown	30	20	35	35	5	33	16	30	25	12	29	0	0	0	0	7	0	22	30	27	16	7	21	30	18	19	0	3	26	39	45	21	39	31	13	28
175	TRUE	Empty	C-1-tetrahydrofolate synthase, cytoplasmic OS=Homo sapiens OX=9606 GN=MTHFD1 PE=1 SV=4	P11586	MTHFD1	102 kDa		unknown	18	0	0	0	0	0	1	0	0	0	0	0	0	0	1	0	0	0	0	0	2	0	0	0	0	0	0	0	0	2	3	5	1	0	2	24
176	TRUE	Empty	E3 ubiquitin-protein ligase RNF123 OS=Homo sapiens OX=9606 GN=RNF123 PE=1 SV=1	Q5XPI4	RNF123	149 kDa		unknown	18	0	0	0	0	0	0	0	0	0	0	0	0	0	0	0	0	0	0	0	2	0	0	0	0	0	0	0	0	4	12	3	2	0	9	26
177	TRUE	Empty	Porphobilinogen deaminase OS=Homo sapiens OX=9606 GN=HMBS PE=1 SV=2	P08397	HMBS	39 kDa		unknown	18	0	0	1	0	0	0	3	0	0	0	0	0	0	0	0	0	6	0	3	4	0	0	1	0	0	0	0	0	8	19	8	12	2	14	12
178	TRUE	Empty	T-complex protein 1 subunit gamma OS=Homo sapiens OX=9606 GN=CCT3 PE=1 SV=4	P49368	CCT3	61 kDa		unknown	18	0	0	0	0	0	0	0	0	0	0	0	0	0	1	0	0	0	0	0	0	5	0	0	0	2	0	2	0	1	13	4	0	0	13	30
179	TRUE	Empty	Cluster of Keratin, type II cytoskeletal 6B - Homo sapiens (K2C6B_HUMAN)	K2C6B_HUMAN [26]		60 kDa	TRUE	unknown	23	54	98	98	160	75	399	73	1287	900	111	1054	1243	1121	228	1408	1438	211	657	234	168	616	392	106	368	299	835	443	206	95	89	56	112	703	39	24
180	TRUE	Empty	Corticosteroid-binding globulin OS=Homo sapiens OX=9606 GN=SERPINA6 PE=1 SV=1	P08185	SERPINA6	45 kDa		unknown	17	21	24	28	19	25	29	29	14	5	3	14	5	3	3	5	4	11	38	28	32	25	24	12	14	7	6	3	11	17	22	14	22	34	12	22
181	TRUE	Empty	Cluster of Tubulin alpha-1C chain OS=Homo sapiens OX=9606 GN=TUBA1C PE=1 SV=1 (Q9BQE3)	Q9BQE3 [4]	TUBA1C	50 kDa	TRUE	unknown	17	0	10	2	4	1	52	4	54	34	0	2	4	0	11	3	0	29	16	4	12	85	27	0	7	37	13	45	11	10	10	8	6	20	22	21
182	TRUE	Empty	Obg-like ATPase 1 OS=Homo sapiens OX=9606 GN=OLA1 PE=1 SV=2	Q9NTK5	OLA1	45 kDa		unknown	17	1	0	0	0	0	1	1	0	0	0	0	0	0	2	0	0	0	0	0	1	0	0	0	0	0	0	0	0	3	5	3	1	0	9	17
183	TRUE	Empty	Stress-induced-phosphoprotein 1 OS=Homo sapiens OX=9606 GN=STIP1 PE=1 SV=1	P31948	STIP1	63 kDa		unknown	17	0	0	0	0	0	0	0	0	0	0	0	0	0	0	0	0	0	0	0	2	0	0	0	0	0	0	1	0	1	5	7	1	0	24	38
184	TRUE	Empty	Adenylosuccinate lyase OS=Homo sapiens OX=9606 GN=ADSL PE=1 SV=2	P30566	ADSL	55 kDa		unknown	17	0	0	0	0	0	0	1	0	0	0	0	0	0	0	0	0	0	0	1	1	0	1	0	1	2	0	1	0	3	11	7	3	0	10	19
185	TRUE	Empty	DNA damage-binding protein 1 OS=Homo sapiens OX=9606 GN=DDB1 PE=1 SV=1	Q16531	DDB1	127 kDa		unknown	17	0	1	0	0	2	7	0	1	0	0	0	0	0	0	0	0	0	0	3	7	1	0	0	0	0	0	1	0	3	20	3	5	1	10	47
186	TRUE	Empty	Alpha-adducin OS=Homo sapiens OX=9606 GN=ADD1 PE=1 SV=2	P35611	ADD1	81 kDa	TRUE	unknown	16	1	0	1	0	0	3	6	0	0	0	0	0	0	1	0	0	1	0	2	3	7	0	0	1	0	0	0	0	5	11	11	2	1	15	40
187	TRUE	Empty	Calpain small subunit 1 OS=Homo sapiens OX=9606 GN=CAPNS1 PE=1 SV=1	P04632	CAPNS1	28 kDa	TRUE	unknown	16	6	10	3	6	6	9	4	4	5	0	3	2	2	9	4	0	5	4	8	6	9	4	4	2	11	11	9	2	5	11	5	3	7	22	23
188	TRUE	Empty	Biliverdin reductase A OS=Homo sapiens OX=9606 GN=BLVRA PE=1 SV=2	P53004	BLVRA	33 kDa		unknown	16	1	4	0	0	0	4	1	0	0	0	0	0	0	0	0	0	3	0	1	4	8	1	0	0	4	1	3	0	8	13	8	6	0	13	23
189	TRUE	Empty	Proteasome activator complex subunit 2 OS=Homo sapiens OX=9606 GN=PSME2 PE=1 SV=4	Q9UL46	PSME2	27 kDa		unknown	16	3	9	2	0	6	3	2	1	0	0	0	0	0	4	0	0	0	0	12	8	7	1	2	0	1	0	3	2	7	13	4	4	2	22	16
190	TRUE	Empty	T-complex protein 1 subunit beta OS=Homo sapiens OX=9606 GN=CCT2 PE=1 SV=4	P78371	CCT2	57 kDa		unknown	16	0	0	0	0	0	0	1	0	0	0	0	0	0	0	0	0	1	0	0	1	9	1	0	0	2	0	2	0	2	18	5	4	0	17	25
191	TRUE	Empty	Aspartate aminotransferase, cytoplasmic OS=Homo sapiens OX=9606 GN=GOT1 PE=1 SV=3	P17174	GOT1	46 kDa		unknown	16	0	0	0	1	0	16	3	0	1	0	0	0	0	0	1	0	5	2	2	3	6	0	0	0	0	3	1	1	1	3	3	1	1	10	7
192	TRUE	Empty	Pyruvate kinase PKLR OS=Homo sapiens OX=9606 GN=PKLR PE=1 SV=2	P30613	PKLR	62 kDa	TRUE	unknown	17	0	0	0	0	0	0	0	0	0	0	0	0	0	4	0	0	0	0	0	0	0	0	0	3	0	0	0	0	0	6	9	4	0	12	36
193	TRUE	Empty	Ribose-5-phosphate isomerase OS=Homo sapiens OX=9606 GN=RPIA PE=1 SV=3	P49247	RPIA	33 kDa		unknown	16	4	3	6	5	4	11	7	1	0	0	0	1	1	2	0	0	5	6	3	5	12	3	0	2	3	4	6	1	5	21	5	6	4	20	14
194	TRUE	Empty	Cluster of T-complex protein 1 subunit zeta OS=Homo sapiens OX=9606 GN=CCT6A PE=1 SV=3 (P40227)	P40227 [2]	CCT6A	58 kDa	TRUE	unknown	16	0	0	0	0	0	0	0	0	0	0	0	0	0	0	0	0	1	0	1	0	6	0	0	0	0	0	0	0	0	5	5	2	0	6	18
195	TRUE	Empty	Complement C2 OS=Homo sapiens OX=9606 GN=C2 PE=1 SV=2	P06681	C2	83 kDa		unknown	16	18	13	19	4	30	19	18	18	1	0	0	0	0	0	0	0	8	13	22	18	0	7	16	7	4	0	0	7	21	30	6	35	22	9	40
196	TRUE	Empty	Cluster of Ubiquitin carboxyl-terminal hydrolase 15 OS=Homo sapiens OX=9606 GN=USP15 PE=1 SV=3 (Q9Y4E8)	Q9Y4E8 [3]	USP15	112 kDa	TRUE	unknown	16	0	1	0	0	0	0	0	0	0	0	0	0	0	0	0	0	0	0	2	0	0	0	2	1	1	0	3	1	4	13	6	2	0	7	47
197	TRUE	Empty	Cluster of ATP-dependent 6-phosphofructokinase, liver type OS=Homo sapiens OX=9606 GN=PFKL PE=1 SV=6 (P17858)	P17858 [2]	PFKL	85 kDa	TRUE	unknown	18	0	0	0	0	0	8	0	0	1	0	0	0	0	0	0	0	0	0	0	1	19	0	0	1	3	0	6	0	0	7	4	1	0	6	56
198	TRUE	Empty	Importin subunit beta-1 OS=Homo sapiens OX=9606 GN=KPNB1 PE=1 SV=2	Q14974	KPNB1	97 kDa		unknown	16	0	7	0	0	8	16	0	1	0	0	0	0	0	7	0	0	0	0	4	14	13	3	1	4	9	0	11	3	1	25	8	0	2	10	43
199	TRUE	Empty	Importin-5 OS=Homo sapiens OX=9606 GN=IPO5 PE=1 SV=4	O00410	IPO5	124 kDa		unknown	16	0	2	0	0	0	0	0	0	0	0	0	0	0	0	0	0	0	0	2	2	0	0	0	0	0	0	0	0	1	18	3	0	0	2	34
200	TRUE	Empty	Neutrophil elastase OS=Homo sapiens OX=9606 GN=ELANE PE=1 SV=1	P08246	ELANE	29 kDa		unknown	15	26	53	35	72	31	79	26	45	24	7	37	45	74	57	17	135	64	82	40	50	239	43	19	26	64	54	116	34	30	15	17	10	59	24	19
201	TRUE	Empty	S-formylglutathione hydrolase OS=Homo sapiens OX=9606 GN=ESD PE=1 SV=2	P10768	ESD	31 kDa		unknown	15	1	4	1	1	2	5	8	3	0	0	0	0	0	0	0	0	7	0	4	5	7	0	0	2	9	1	8	0	10	16	5	7	1	16	21
202	TRUE	Empty	Aldehyde dehydrogenase family 16 member A1 OS=Homo sapiens OX=9606 GN=ALDH16A1 PE=1 SV=2	Q8IZ83	ALDH16A1	85 kDa		unknown	15	0	0	0	1	0	3	4	0	0	0	0	0	0	1	0	0	3	0	1	4	7	0	0	0	0	0	4	0	3	14	4	5	1	5	22
203	TRUE	Empty	Proliferation-associated protein 2G4 OS=Homo sapiens OX=9606 GN=PA2G4 PE=1 SV=3	Q9UQ80	PA2G4	44 kDa		unknown	15	0	0	0	0	0	3	0	0	0	0	0	0	0	0	0	0	0	0	0	1	6	1	0	0	1	0	1	0	1	3	5	1	0	5	10
204	TRUE	Empty	Cluster of Protein argonaute-2 OS=Homo sapiens OX=9606 GN=AGO2 PE=1 SV=3 (Q9UKV8)	Q9UKV8 [3]	AGO2	97 kDa	TRUE	unknown	15	0	0	0	0	0	2	0	1	0	0	0	0	0	0	0	0	0	0	0	3	1	0	0	0	0	0	0	0	3	16	2	3	0	10	29
205	TRUE	Empty	Puromycin-sensitive aminopeptidase OS=Homo sapiens OX=9606 GN=NPEPPS PE=1 SV=2	P55786	NPEPPS	103 kDa		unknown	15	0	4	0	0	1	2	0	3	1	0	0	0	0	1	0	0	0	0	2	15	30	1	1	1	2	0	9	0	0	3	1	1	1	3	26
206	TRUE	Empty	Cartilage oligomeric matrix protein OS=Homo sapiens OX=9606 GN=COMP PE=1 SV=2	P49747	COMP	83 kDa	TRUE	unknown	17	21	24	46	0	56	1	19	73	2	13	0	0	0	0	17	0	14	2	23	36	0	0	28	23	1	0	0	25	49	40	23	78	39	25	35
207	TRUE	Empty	Cluster of Neutrophil defensin 3 OS=Homo sapiens OX=9606 GN=DEFA3 PE=1 SV=1 (P59666)	P59666 [2]	DEFA3	10 kDa	TRUE	unknown	14	17	57	41	91	62	102	37	37	60	14	51	56	58	287	52	59	70	50	42	55	264	59	52	34	98	75	75	33	29	17	30	16	69	31	3
208	TRUE	Empty	Complement C1q subcomponent subunit C OS=Homo sapiens OX=9606 GN=C1QC PE=1 SV=3	P02747	C1QC	26 kDa		unknown	14	10	18	25	16	14	29	15	15	9	14	0	6	3	0	7	0	20	24	20	13	15	12	13	11	10	5	2	14	20	14	11	13	19	18	16
209	TRUE	Empty	Myeloblastin OS=Homo sapiens OX=9606 GN=PRTN3 PE=1 SV=3	P24158	PRTN3	28 kDa		unknown	14	10	25	14	24	21	47	13	25	11	0	15	3	5	15	3	33	21	31	21	30	129	15	7	4	22	31	26	6	18	10	11	6	26	20	14
210	TRUE	Empty	Protein S100-A8 OS=Homo sapiens OX=9606 GN=S100A8 PE=1 SV=1	P05109	S100A8	11 kDa		unknown	14	62	83	70	193	65	205	54	115	297	37	164	70	84	204	112	222	55	204	128	144	459	227	52	107	195	328	224	63	35	16	22	26	62	47	8
211	TRUE	Empty	Cullin-2 OS=Homo sapiens OX=9606 GN=CUL2 PE=1 SV=2	Q13617	CUL2	87 kDa		unknown	14	0	0	0	0	0	0	0	0	0	0	0	0	0	0	0	0	0	0	0	0	0	0	0	0	0	0	0	0	0	6	0	0	0	0	20
212	TRUE	Empty	Carboxymethylenebutenolidase homolog OS=Homo sapiens OX=9606 GN=CMBL PE=1 SV=1	Q96DG6	CMBL	28 kDa		unknown	14	0	0	0	0	0	0	0	0	0	0	0	0	0	0	0	0	0	0	1	0	0	0	0	0	0	0	0	0	1	5	1	1	0	3	9
213	TRUE	Empty	Proteasome subunit alpha type-4 OS=Homo sapiens OX=9606 GN=PSMA4 PE=1 SV=1	P25789	PSMA4	29 kDa		unknown	14	6	6	4	20	3	12	8	9	6	0	4	3	4	6	7	2	12	13	12	7	28	4	0	3	5	20	7	2	6	14	6	5	12	13	22
214	TRUE	Empty	Cluster of Heat shock 70 kDa protein 4 OS=Homo sapiens OX=9606 GN=HSPA4 PE=1 SV=4 (P34932)	P34932 [3]	HSPA4	94 kDa	TRUE	unknown	14	0	7	1	0	2	0	0	3	0	0	0	0	0	0	0	0	0	0	3	10	4	0	2	0	0	0	0	1	10	17	8	7	0	11	50
215	TRUE	Empty	Transaldolase OS=Homo sapiens OX=9606 GN=TALDO1 PE=1 SV=2	P37837	TALDO1	38 kDa		unknown	14	9	24	6	13	9	44	20	1	8	0	6	2	6	50	10	4	5	21	19	26	67	28	17	15	60	22	70	17	12	17	10	8	14	18	19
216	TRUE	Empty	Attractin OS=Homo sapiens OX=9606 GN=ATRN PE=1 SV=2	O75882	ATRN	159 kDa		unknown	14	13	14	25	19	27	42	31	23	4	9	1	8	14	0	0	3	15	24	18	26	12	5	11	10	4	1	7	27	21	14	6	28	22	7	24
217	TRUE	Empty	Cluster of Immunoglobulin heavy variable 5-51 OS=Homo sapiens OX=9606 GN=IGHV5-51 PE=1 SV=1 (A0A0C4DH38)	A0A0C4DH38 [2]	IGHV5-51	13 kDa	TRUE	unknown	13	25	23	31	39	23	22	30	24	15	6	10	5	9	3	10	9	19	43	22	27	32	24	16	18	13	26	13	10	21	18	17	26	27	25	29
218	TRUE	Empty	Flotillin-2 OS=Homo sapiens OX=9606 GN=FLOT2 PE=1 SV=2	Q14254	FLOT2	47 kDa		unknown	13	0	0	0	25	0	40	0	0	0	0	2	0	1	4	0	0	9	8	0	0	21	6	0	5	13	9	16	6	2	5	3	0	0	9	15
219	TRUE	Empty	Fumarylacetoacetase OS=Homo sapiens OX=9606 GN=FAH PE=1 SV=2	P16930	FAH	46 kDa		unknown	13	2	1	0	4	0	12	0	0	1	0	2	2	2	5	1	1	5	1	3	2	16	2	1	1	7	17	8	3	2	4	1	1	0	10	10
220	TRUE	Empty	Cluster of ADP-ribosylation factor 1 OS=Homo sapiens OX=9606 GN=ARF1 PE=1 SV=2 (P84077)	P84077 [3]	ARF1	21 kDa	TRUE	unknown	13	4	6	3	6	10	24	4	12	16	0	1	1	1	7	4	0	15	11	7	17	34	14	4	2	22	0	24	4	14	17	7	12	14	18	16
221	TRUE	Empty	Chloride intracellular channel protein 1 OS=Homo sapiens OX=9606 GN=CLIC1 PE=1 SV=4	O00299	CLIC1	27 kDa		unknown	13	8	11	7	4	8	20	18	8	4	0	0	1	2	19	3	0	21	3	17	27	47	22	10	8	23	6	22	7	7	8	4	5	13	25	19
222	TRUE	Empty	Proteasome subunit beta type-1 OS=Homo sapiens OX=9606 GN=PSMB1 PE=1 SV=2	P20618	PSMB1	26 kDa		unknown	13	5	8	6	20	2	19	1	11	4	0	1	1	2	1	2	2	12	16	11	7	32	2	1	0	1	12	3	1	8	13	5	2	5	8	18
223	TRUE	Empty	Glucose-6-phosphate isomerase OS=Homo sapiens OX=9606 GN=GPI PE=1 SV=4	P06744	GPI	63 kDa		unknown	13	12	42	19	124	15	95	47	18	32	0	30	28	20	41	4	31	2	116	29	55	205	70	19	23	69	97	89	36	8	6	3	8	42	26	14
224	TRUE	Empty	Proteasome activator complex subunit 1 OS=Homo sapiens OX=9606 GN=PSME1 PE=1 SV=1	Q06323	PSME1	29 kDa		unknown	13	4	8	2	0	2	1	1	2	0	0	0	0	0	6	0	0	0	0	7	9	7	0	1	0	1	0	2	1	7	17	7	4	2	17	19
225	TRUE	Empty	WD repeat-containing protein 1 OS=Homo sapiens OX=9606 GN=WDR1 PE=1 SV=4	O75083	WDR1	66 kDa		unknown	13	3	12	1	5	3	17	9	7	2	0	2	1	2	33	1	1	9	12	6	32	72	8	4	4	27	10	54	15	2	3	4	3	13	8	22
226	TRUE	Empty	Cluster of Alpha-soluble NSF attachment protein OS=Homo sapiens OX=9606 GN=NAPA PE=1 SV=3 (P54920)	P54920 [2]	NAPA	33 kDa	TRUE	unknown	13	0	4	0	0	3	5	0	5	2	0	0	0	0	1	0	0	1	0	2	8	9	1	2	2	6	4	6	1	4	24	8	5	1	8	16
227	TRUE	Empty	Ficolin-3 OS=Homo sapiens OX=9606 GN=FCN3 PE=1 SV=2	O75636	FCN3	33 kDa		unknown	12	7	10	7	0	9	8	11	5	0	0	0	0	0	0	0	0	7	3	7	8	0	5	1	5	0	0	0	2	10	8	5	8	11	9	8
228	TRUE	Empty	Annexin A7 OS=Homo sapiens OX=9606 GN=ANXA7 PE=1 SV=3	P20073	ANXA7	53 kDa		unknown	12	0	0	0	12	0	18	1	1	7	0	4	1	2	6	2	2	7	4	0	0	19	10	0	5	14	11	15	1	0	5	4	0	3	6	14
229	TRUE	Empty	Complement component C8 alpha chain OS=Homo sapiens OX=9606 GN=C8A PE=1 SV=2	P07357	C8A	65 kDa		unknown	12	12	19	9	3	17	8	23	11	2	1	0	2	0	0	2	0	7	8	23	22	1	5	20	13	2	0	0	9	25	27	18	30	30	17	24
230	TRUE	Empty	Complement component C8 gamma chain OS=Homo sapiens OX=9606 GN=C8G PE=1 SV=3	P07360	C8G	22 kDa		unknown	12	24	23	27	5	25	13	18	27	6	4	0	0	0	0	4	0	22	17	26	25	3	5	12	10	2	0	0	10	22	21	10	16	21	18	19
231	TRUE	Empty	Glutathione S-transferase P OS=Homo sapiens OX=9606 GN=GSTP1 PE=1 SV=2	P09211	GSTP1	23 kDa		unknown	12	10	31	8	3	15	36	13	37	15	2	10	2	2	19	14	2	7	12	16	38	81	19	12	16	36	19	33	4	8	12	15	10	12	12	17
232	TRUE	Empty	GDP-L-fucose synthase OS=Homo sapiens OX=9606 GN=GFUS PE=1 SV=1	Q13630	GFUS	36 kDa		unknown	12	1	2	0	0	0	0	2	1	2	0	0	0	1	2	0	0	3	2	2	1	0	0	2	0	2	1	3	1	4	7	3	2	1	13	13
233	TRUE	Empty	T-complex protein 1 subunit eta OS=Homo sapiens OX=9606 GN=CCT7 PE=1 SV=2	Q99832	CCT7	59 kDa		unknown	12	0	0	0	0	0	1	0	0	0	0	0	0	0	0	0	0	0	0	0	0	3	0	0	0	1	0	0	0	1	5	3	0	0	4	20
234	TRUE	Empty	Importin-7 OS=Homo sapiens OX=9606 GN=IPO7 PE=1 SV=1	O95373	IPO7	120 kDa		unknown	12	0	0	0	0	0	0	0	0	0	0	0	0	0	0	0	0	0	0	0	1	0	0	0	0	0	0	0	0	2	14	1	0	0	2	17
235	TRUE	Empty	Phosphatidylethanolamine-binding protein 1 OS=Homo sapiens OX=9606 GN=PEBP1 PE=1 SV=3	P30086	PEBP1	21 kDa		unknown	12	6	4	6	8	12	14	11	5	8	0	2	2	1	9	5	0	4	5	9	15	25	9	7	5	8	2	10	2	8	11	7	7	4	17	19
236	TRUE	Empty	Phosphatidylinositol-glycan-specific phospholipase D OS=Homo sapiens OX=9606 GN=GPLD1 PE=1 SV=3	P80108	GPLD1	92 kDa		unknown	12	10	15	10	0	19	0	6	7	0	0	0	0	0	0	0	0	1	3	11	17	8	0	9	1	0	0	0	4	13	23	9	13	14	5	18
237	TRUE	Empty	Tripeptidyl-peptidase 2 OS=Homo sapiens OX=9606 GN=TPP2 PE=1 SV=4	P29144	TPP2	138 kDa		unknown	12	0	4	0	0	1	0	0	1	0	0	0	0	0	2	0	0	1	0	4	7	1	0	0	2	1	0	3	0	2	19	6	3	3	7	37
238	TRUE	Empty	Cluster of Histone H2B type 1-M OS=Homo sapiens OX=9606 GN=H2BC14 PE=1 SV=3 (Q99879)	Q99879 [8]	H2BC14	14 kDa	TRUE	unknown	11	22	81	46	30	48	51	33	5	65	11	2	7	6	140	3	16	10	72	62	53	233	58	32	27	109	44	97	35	22	9	11	5	33	29	2
239	TRUE	Empty	Glutamate--cysteine ligase regulatory subunit OS=Homo sapiens OX=9606 GN=GCLM PE=1 SV=1	P48507	GCLM	31 kDa		unknown	11	2	1	2	0	4	1	0	0	0	0	0	0	0	0	0	0	3	0	5	4	0	0	1	1	3	0	2	0	6	11	6	6	0	9	18
240	TRUE	Empty	Proteasome inhibitor PI31 subunit OS=Homo sapiens OX=9606 GN=PSMF1 PE=1 SV=2	Q92530	PSMF1	30 kDa		unknown	11	3	3	4	1	3	0	0	0	0	0	0	0	0	0	0	0	4	0	0	1	0	0	0	2	0	0	0	0	4	10	6	3	0	5	13
241	TRUE	Empty	Protein DDI1 homolog 2 OS=Homo sapiens OX=9606 GN=DDI2 PE=1 SV=1	Q5TDH0	DDI2	45 kDa	TRUE	unknown	12	0	0	0	0	0	0	0	0	0	0	0	0	0	0	0	0	0	0	0	0	0	0	0	0	0	0	0	0	2	9	6	1	0	13	27
242	TRUE	Empty	Low molecular weight phosphotyrosine protein phosphatase OS=Homo sapiens OX=9606 GN=ACP1 PE=1 SV=3	P24666	ACP1	18 kDa		unknown	11	0	1	0	0	0	0	0	0	0	0	0	0	0	1	0	0	0	0	0	0	2	1	0	0	0	1	1	0	4	5	4	0	0	16	13
243	TRUE	Empty	Elongation factor 2 OS=Homo sapiens OX=9606 GN=EEF2 PE=1 SV=4	P13639	EEF2	95 kDa	TRUE	unknown	11	0	6	0	0	5	2	2	48	18	0	11	3	1	9	17	1	0	4	5	15	24	5	3	2	12	14	18	11	4	9	3	0	5	2	6
244	TRUE	Empty	Flotillin-1 OS=Homo sapiens OX=9606 GN=FLOT1 PE=1 SV=3	O75955	FLOT1	47 kDa		unknown	11	0	0	0	19	0	52	1	0	2	0	1	0	2	3	0	0	6	13	0	0	18	8	0	4	12	5	13	2	1	7	5	0	1	16	17
245	TRUE	Empty	Integrin alpha-IIb OS=Homo sapiens OX=9606 GN=ITGA2B PE=1 SV=3	P08514	ITGA2B	113 kDa		unknown	11	0	0	0	0	1	4	0	0	0	0	0	0	0	0	0	0	26	0	1	5	0	1	1	2	1	0	0	0	4	8	0	3	4	5	13
246	TRUE	Empty	Neutrophil gelatinase-associated lipocalin OS=Homo sapiens OX=9606 GN=LCN2 PE=1 SV=2	P80188	LCN2	23 kDa		unknown	11	36	48	51	108	39	108	57	45	73	12	78	38	30	43	39	96	52	104	48	59	215	84	23	22	82	105	77	32	36	23	12	12	46	38	18
247	TRUE	Empty	Pyruvate kinase PKM OS=Homo sapiens OX=9606 GN=PKM PE=1 SV=4	P14618	PKM	58 kDa	TRUE	unknown	12	17	55	15	13	27	60	51	65	22	0	4	2	2	79	16	0	6	16	44	84	181	55	44	30	82	20	114	26	20	12	15	9	57	33	17
248	TRUE	Empty	Cluster of Ras-related protein Rap-1b OS=Homo sapiens OX=9606 GN=RAP1B PE=1 SV=1 (P61224)	P61224 [3]	RAP1B	21 kDa	TRUE	unknown	11	0	4	1	4	2	22	1	5	4	0	2	1	2	19	2	0	8	10	1	9	47	11	6	5	20	15	33	4	9	11	4	6	6	13	16
249	TRUE	Empty	Apolipoprotein L1 OS=Homo sapiens OX=9606 GN=APOL1 PE=1 SV=5	O14791	APOL1	44 kDa		unknown	11	14	16	12	0	16	0	17	4	0	7	0	0	0	0	1	0	1	0	9	10	0	0	9	1	0	0	0	1	24	17	6	10	5	14	15
250	TRUE	Empty	T-complex protein 1 subunit epsilon OS=Homo sapiens OX=9606 GN=CCT5 PE=1 SV=1	P48643	CCT5	60 kDa		unknown	14	0	0	0	0	0	2	1	2	0	0	0	0	0	1	0	0	2	0	0	2	3	1	0	0	4	0	2	1	2	8	6	0	1	14	30
251	TRUE	Empty	Importin-9 OS=Homo sapiens OX=9606 GN=IPO9 PE=1 SV=3	Q96P70	IPO9	116 kDa		unknown	11	0	0	0	0	0	0	0	0	0	0	0	0	0	0	0	0	0	0	1	0	0	0	0	0	0	0	0	0	4	15	0	2	0	0	20
252	TRUE	Empty	F-box only protein 7 OS=Homo sapiens OX=9606 GN=FBXO7 PE=1 SV=1	Q9Y3I1	FBXO7	59 kDa		unknown	10	3	0	2	0	1	1	3	0	0	0	0	0	0	0	0	0	3	0	2	4	0	0	0	1	0	0	0	0	6	9	7	5	1	7	14
253	TRUE	Empty	D-dopachrome decarboxylase OS=Homo sapiens OX=9606 GN=DDT PE=1 SV=3	P30046	DDT	13 kDa		unknown	10	3	3	2	2	4	10	9	1	2	0	0	0	0	0	0	0	7	7	12	10	15	9	1	10	5	2	6	2	8	6	6	7	3	21	11
254	TRUE	Empty	14-3-3 protein beta/alpha OS=Homo sapiens OX=9606 GN=YWHAB PE=1 SV=3	P31946	YWHAB	28 kDa	TRUE	unknown	14	18	24	17	4	16	23	20	9	12	6	0	3	3	34	18	0	4	9	27	27	23	11	12	17	28	9	26	13	13	13	8	8	16	31	17
255	TRUE	Empty	Phosphoribosylformylglycinamidine synthase OS=Homo sapiens OX=9606 GN=PFAS PE=1 SV=4	O15067	PFAS	145 kDa		unknown	10	0	0	0	0	0	0	0	0	0	0	0	0	0	0	0	0	0	0	0	0	0	0	0	0	0	0	0	0	2	5	1	0	0	5	26
256	TRUE	Empty	Plasma serine protease inhibitor OS=Homo sapiens OX=9606 GN=SERPINA5 PE=1 SV=3	P05154	SERPINA5	46 kDa		unknown	10	4	3	3	6	5	14	12	5	5	1	6	7	2	6	2	1	11	12	8	15	12	6	4	6	4	2	5	9	13	23	7	18	8	5	17
257	TRUE	Empty	Arginase-1 OS=Homo sapiens OX=9606 GN=ARG1 PE=1 SV=2	P05089	ARG1	35 kDa		unknown	10	15	17	2	54	6	40	18	30	52	0	29	16	9	5	41	16	3	36	25	23	57	37	11	5	19	60	26	10	9	9	2	11	27	6	5
258	TRUE	Empty	Fermitin family homolog 3 OS=Homo sapiens OX=9606 GN=FERMT3 PE=1 SV=1	Q86UX7	FERMT3	76 kDa		unknown	10	0	3	0	0	0	31	3	2	0	0	0	0	0	6	0	0	17	4	2	15	51	16	4	3	23	1	26	10	1	0	0	0	7	6	23
259	TRUE	Empty	Cluster of Proteasome subunit alpha type-7 OS=Homo sapiens OX=9606 GN=PSMA7 PE=1 SV=1 (O14818)	O14818 [2]	PSMA7	28 kDa	TRUE	unknown	10	4	6	5	20	3	25	6	14	9	0	3	2	1	7	5	3	13	17	10	7	29	14	3	3	8	26	12	5	8	11	8	6	12	11	16
260	TRUE	Empty	Proteasome subunit beta type-5 OS=Homo sapiens OX=9606 GN=PSMB5 PE=1 SV=3	P28074	PSMB5	28 kDa		unknown	10	4	1	4	10	4	6	3	11	12	0	3	1	0	0	3	2	14	11	4	7	12	3	1	6	1	13	4	4	10	16	7	4	6	18	24
261	TRUE	Empty	Protein-L-isoaspartate(D-aspartate) O-methyltransferase OS=Homo sapiens OX=9606 GN=PCMT1 PE=1 SV=4	P22061	PCMT1	25 kDa		unknown	10	4	6	5	0	4	4	6	3	0	0	0	0	0	6	0	0	1	0	2	6	7	1	3	3	6	1	2	2	10	13	8	8	3	18	12
262	TRUE	Empty	26S proteasome non-ATPase regulatory subunit 1 OS=Homo sapiens OX=9606 GN=PSMD1 PE=1 SV=2	Q99460	PSMD1	106 kDa		unknown	10	0	0	0	0	1	0	0	1	0	0	0	0	0	0	0	0	0	0	0	2	0	0	0	0	0	0	0	0	1	13	3	3	0	3	31
263	TRUE	Empty	ATP-dependent 6-phosphofructokinase, muscle type OS=Homo sapiens OX=9606 GN=PFKM PE=1 SV=2	P08237	PFKM	85 kDa	TRUE	unknown	12	0	0	0	0	0	0	0	0	1	0	0	0	0	0	0	0	0	0	0	0	0	0	0	0	0	0	1	0	0	3	0	0	0	6	24
264	TRUE	Empty	Beta-Ala-His dipeptidase OS=Homo sapiens OX=9606 GN=CNDP1 PE=1 SV=5	Q96KN2	CNDP1	57 kDa		unknown	10	0	1	0	0	4	0	0	0	0	0	0	0	0	0	0	0	0	0	0	1	0	0	2	0	0	0	0	0	7	10	5	0	0	1	3
265	TRUE	Empty	Serum albumin OS=Bos taurus OX=9913 GN=ALB PE=1 SV=4	P02769	ALB	69 kDa	TRUE	unknown	165	186	187	243	203	277	255	248	254	127	216	149	126	107	124	163	151	238	260	187	212	170	120	151	120	111	101	97	153	161	199	143	220	217	150	168
266	TRUE	Empty	Cluster of Immunoglobulin lambda variable 3-9 OS=Homo sapiens OX=9606 GN=IGLV3-9 PE=1 SV=1 (A0A075B6K5)	A0A075B6K5 [2]	IGLV3-9	12 kDa	TRUE	unknown	10	17	6	17	11	9	5	8	17	6	5	5	3	2	2	9	4	13	13	13	10	11	9	5	10	5	7	4	5	8	7	3	9	12	9	11
267	TRUE	Empty	Immunoglobulin kappa variable 3-11 OS=Homo sapiens OX=9606 GN=IGKV3-11 PE=1 SV=1	P04433	IGKV3-11	13 kDa		unknown	10	20	10	17	11	17	2	11	12	9	10	6	4	6	6	10	5	9	13	15	12	11	6	11	8	6	6	3	7	14	9	8	12	11	12	15
268	TRUE	Empty	26S proteasome regulatory subunit 6A OS=Homo sapiens OX=9606 GN=PSMC3 PE=1 SV=3	P17980	PSMC3	49 kDa		unknown	9	0	0	0	0	0	0	0	0	0	0	0	0	0	0	0	0	0	0	0	0	3	0	0	0	0	0	2	0	0	2	2	0	0	11	11
269	TRUE	Empty	Histone H4 OS=Homo sapiens OX=9606 GN=H4C1 PE=1 SV=2	P62805	H4C1	11 kDa		unknown	9	50	92	86	77	63	76	59	21	171	30	11	10	8	109	18	33	22	177	120	131	306	129	50	89	117	32	97	48	45	9	18	11	87	38	7
270	TRUE	Empty	Latexin OS=Homo sapiens OX=9606 GN=LXN PE=1 SV=2	Q9BS40	LXN	26 kDa		unknown	9	2	2	2	3	3	2	1	0	0	0	0	1	0	1	0	0	4	2	4	2	6	1	1	1	3	0	1	2	6	6	5	3	1	6	9
271	TRUE	Empty	Superoxide dismutase [Cu-Zn] OS=Homo sapiens OX=9606 GN=SOD1 PE=1 SV=2	P00441	SOD1	16 kDa		unknown	9	3	1	2	0	2	1	3	2	0	0	0	0	0	0	0	0	4	2	6	4	4	0	0	1	0	0	2	0	3	3	4	3	2	11	11
272	TRUE	Empty	Coagulation factor IX OS=Homo sapiens OX=9606 GN=F9 PE=1 SV=2	P00740	F9	52 kDa		unknown	9	4	8	3	0	7	1	3	1	0	0	0	0	0	0	0	0	0	1	2	7	0	0	1	1	0	0	0	0	13	11	4	6	5	8	15
273	TRUE	Empty	Complement component C7 OS=Homo sapiens OX=9606 GN=C7 PE=1 SV=2	P10643	C7	94 kDa	TRUE	unknown	9	26	19	32	20	34	39	40	30	4	2	0	0	0	0	1	0	28	35	42	37	4	14	20	31	7	0	1	24	38	37	13	43	62	20	45
274	TRUE	Empty	Glucose 1,6-bisphosphate synthase OS=Homo sapiens OX=9606 GN=PGM2L1 PE=1 SV=3	Q6PCE3	PGM2L1	70 kDa		unknown	9	0	0	0	0	0	0	0	0	0	0	0	0	0	0	0	0	0	0	0	0	0	0	0	0	0	0	0	0	0	1	1	0	0	7	20
275	TRUE	Empty	Cholinesterase OS=Homo sapiens OX=9606 GN=BCHE PE=1 SV=1	P06276	BCHE	68 kDa		unknown	9	2	6	10	1	12	8	2	7	0	0	0	0	0	0	0	0	5	10	9	5	4	1	5	2	0	0	0	0	13	9	2	9	13	2	5
276	TRUE	Empty	Cluster of Serine/threonine-protein phosphatase 2A catalytic subunit alpha isoform OS=Homo sapiens OX=9606 GN=PPP2CA PE=1 SV=1 (P67775)	P67775 [2]	PPP2CA	36 kDa	TRUE	unknown	9	0	0	0	0	0	7	1	0	0	0	0	0	0	1	0	0	0	0	0	4	15	0	0	0	1	0	3	0	5	2	2	1	0	2	11
277	TRUE	Empty	F-actin-capping protein subunit beta OS=Homo sapiens OX=9606 GN=CAPZB PE=1 SV=5	P47756	CAPZB	31 kDa		unknown	9	7	25	12	3	10	35	15	19	0	0	1	0	1	41	4	0	5	5	16	20	41	32	9	5	24	9	51	15	13	9	7	9	13	10	13
278	TRUE	Empty	Integrin alpha-M OS=Homo sapiens OX=9606 GN=ITGAM PE=1 SV=2	P11215	ITGAM	127 kDa	TRUE	unknown	9	4	26	29	157	21	235	19	39	27	0	17	39	41	78	0	16	67	87	26	38	191	53	9	26	78	97	144	70	19	13	8	4	56	20	7
279	TRUE	Empty	Inter-alpha-trypsin inhibitor heavy chain H3 OS=Homo sapiens OX=9606 GN=ITIH3 PE=1 SV=2	Q06033	ITIH3	100 kDa		unknown	9	17	19	16	3	28	16	10	0	0	0	0	0	0	0	0	0	3	3	20	10	3	7	5	1	1	0	0	3	21	18	9	24	2	11	28
280	TRUE	Empty	Proteasome subunit beta type-2 OS=Homo sapiens OX=9606 GN=PSMB2 PE=1 SV=1	P49721	PSMB2	23 kDa		unknown	9	6	8	5	13	2	13	4	9	8	0	3	3	1	4	4	2	8	16	5	4	18	6	0	4	3	11	8	3	2	10	1	2	11	8	11
281	TRUE	Empty	Cluster of Ras-related C3 botulinum toxin substrate 2 OS=Homo sapiens OX=9606 GN=RAC2 PE=1 SV=1 (P15153)	P15153 [6]	RAC2	21 kDa	TRUE	unknown	9	6	20	8	17	14	45	9	18	11	0	4	2	9	74	5	1	12	16	13	35	80	28	19	20	52	14	53	17	6	8	6	5	15	21	16
282	TRUE	Empty	COP9 signalosome complex subunit 4 OS=Homo sapiens OX=9606 GN=COPS4 PE=1 SV=1	Q9BT78	COPS4	46 kDa		unknown	9	0	0	0	0	0	0	0	0	0	0	0	0	0	0	0	0	0	0	1	2	0	0	0	0	0	0	0	0	1	4	3	0	0	3	10
283	TRUE	Empty	Fibulin-1 OS=Homo sapiens OX=9606 GN=FBLN1 PE=1 SV=4	P23142	FBLN1	77 kDa		unknown	9	10	10	21	0	21	0	9	12	0	0	0	0	0	0	1	0	3	0	16	10	0	0	11	7	1	0	0	4	11	9	5	15	7	6	22
284	TRUE	Empty	Cluster of Glycogen phosphorylase, liver form OS=Homo sapiens OX=9606 GN=PYGL PE=1 SV=4 (P06737)	P06737 [4]	PYGL	97 kDa	TRUE	unknown	9	7	55	33	8	32	102	34	40	5	0	0	0	1	47	4	0	0	16	53	69	239	48	25	26	93	16	96	38	13	4	3	4	53	9	7
285	TRUE	Empty	Cluster of Eukaryotic initiation factor 4A-I OS=Homo sapiens OX=9606 GN=EIF4A1 PE=1 SV=1 (P60842)	P60842 [2]	EIF4A1	46 kDa	TRUE	unknown	10	0	0	0	0	0	8	0	8	9	0	2	0	0	3	4	0	2	1	0	2	5	3	0	0	3	3	10	2	2	4	6	0	1	9	13
286	TRUE	Empty	Azurocidin OS=Homo sapiens OX=9606 GN=AZU1 PE=1 SV=3	P20160	AZU1	27 kDa		unknown	8	14	42	28	120	39	87	32	38	30	3	39	40	63	97	19	55	58	73	34	43	303	45	29	23	60	53	90	33	15	6	3	2	35	19	4
287	TRUE	Empty	Cathepsin G OS=Homo sapiens OX=9606 GN=CTSG PE=1 SV=2	P08311	CTSG	29 kDa		unknown	8	4	24	26	61	19	75	14	23	27	0	41	16	23	82	6	69	49	83	23	32	225	48	17	20	63	55	84	10	17	7	11	5	35	27	15
288	TRUE	Empty	Cluster of Eukaryotic translation initiation factor 5A-1 OS=Homo sapiens OX=9606 GN=EIF5A PE=1 SV=2 (P63241)	P63241 [3]	EIF5A	17 kDa	TRUE	unknown	8	2	1	0	0	3	1	1	1	1	0	0	0	0	0	0	0	1	0	0	3	1	0	0	0	0	0	0	0	4	12	6	3	0	13	13
289	TRUE	Empty	F-actin-capping protein subunit alpha-1 OS=Homo sapiens OX=9606 GN=CAPZA1 PE=1 SV=3	P52907	CAPZA1	33 kDa	TRUE	unknown	8	3	11	3	1	1	18	6	2	1	0	0	0	0	7	2	0	2	3	8	11	39	5	3	1	15	3	18	1	4	3	2	5	7	3	4
290	TRUE	Empty	Fascin OS=Homo sapiens OX=9606 GN=FSCN1 PE=1 SV=3	Q16658	FSCN1	55 kDa		unknown	8	0	0	0	0	0	0	0	1	0	0	0	0	0	0	0	0	0	0	0	0	0	0	0	0	0	0	0	0	0	4	1	0	0	4	10
291	TRUE	Empty	Glucose-6-phosphate 1-dehydrogenase OS=Homo sapiens OX=9606 GN=G6PD PE=1 SV=4	P11413	G6PD	59 kDa		unknown	8	0	11	6	6	3	49	5	3	2	0	0	0	0	56	2	0	1	5	4	32	102	6	8	7	56	8	63	9	4	4	3	2	11	8	19
292	TRUE	Empty	Glutathione reductase, mitochondrial OS=Homo sapiens OX=9606 GN=GSR PE=1 SV=2	P00390	GSR	56 kDa		unknown	8	0	2	0	5	0	30	2	0	0	0	2	3	5	0	0	1	1	3	2	3	15	6	2	2	9	11	10	1	4	3	2	2	1	6	19
293	TRUE	Empty	Hemoglobin subunit theta-1 OS=Homo sapiens OX=9606 GN=HBQ1 PE=1 SV=2	P09105	HBQ1	16 kDa		unknown	8	1	0	0	0	4	0	3	0	0	0	0	0	0	0	0	0	4	0	1	3	0	0	0	2	0	0	0	0	10	10	2	5	0	16	10
294	TRUE	Empty	Lactoylglutathione lyase OS=Homo sapiens OX=9606 GN=GLO1 PE=1 SV=4	Q04760	GLO1	21 kDa		unknown	8	2	3	2	3	3	3	5	3	0	0	0	0	0	0	0	0	4	2	4	6	3	1	0	0	0	1	1	0	7	7	3	7	3	10	11
295	TRUE	Empty	Cluster of Adenylyl cyclase-associated protein 1 OS=Homo sapiens OX=9606 GN=CAP1 PE=1 SV=5 (Q01518)	Q01518 [2]	CAP1	52 kDa	TRUE	unknown	8	11	41	21	18	22	67	22	28	8	1	0	4	10	63	6	7	10	21	40	58	93	60	34	17	68	35	86	28	12	18	7	13	21	18	13
296	TRUE	Empty	Lipopolysaccharide-binding protein OS=Homo sapiens OX=9606 GN=LBP PE=1 SV=3	P18428	LBP	53 kDa		unknown	8	12	11	5	0	10	16	9	5	0	0	0	0	0	0	0	0	5	0	11	6	0	1	4	0	0	0	0	0	3	9	6	5	7	7	15
297	TRUE	Empty	Phosphopentomutase OS=Homo sapiens OX=9606 GN=PGM2 PE=1 SV=4	Q96G03	PGM2	68 kDa		unknown	8	0	1	0	1	0	13	1	3	0	0	1	1	2	9	3	0	2	6	3	1	18	9	2	5	18	11	13	2	1	2	1	0	0	3	23
298	TRUE	Empty	S-methyl-5'-thioadenosine phosphorylase OS=Homo sapiens OX=9606 GN=MTAP PE=1 SV=2	Q13126	MTAP	31 kDa		unknown	8	1	3	1	0	1	3	1	3	0	0	0	0	0	0	0	0	1	0	1	1	4	0	1	1	0	0	3	0	4	6	1	4	2	6	16
299	TRUE	Empty	Tetranectin OS=Homo sapiens OX=9606 GN=CLEC3B PE=1 SV=3	P05452	CLEC3B	23 kDa		unknown	8	11	12	16	0	15	8	13	12	2	9	0	0	0	0	2	0	9	0	6	15	0	1	9	10	0	0	0	3	13	13	5	13	12	8	12
300	TRUE	Empty	14-3-3 protein zeta/delta OS=Homo sapiens OX=9606 GN=YWHAZ PE=1 SV=1	P63104	YWHAZ	28 kDa	TRUE	unknown	12	28	29	28	9	24	42	29	27	26	5	8	8	5	56	32	5	13	16	36	35	66	24	18	17	45	29	44	24	16	21	15	12	28	40	29
301	TRUE	Empty	Coronin-1A OS=Homo sapiens OX=9606 GN=CORO1A PE=1 SV=4	P31146	CORO1A	51 kDa	TRUE	unknown	8	17	26	13	9	16	40	31	6	2	3	1	5	9	77	6	0	6	6	14	48	85	19	26	16	52	20	83	35	10	3	3	2	24	25	5
302	TRUE	Empty	Cullin-1 OS=Homo sapiens OX=9606 GN=CUL1 PE=1 SV=2	Q13616	CUL1	90 kDa		unknown	8	0	0	0	0	0	0	0	0	0	0	0	0	0	0	0	0	0	0	0	0	0	0	0	0	0	0	0	0	1	8	1	1	0	3	18
303	TRUE	Empty	Exportin-2 OS=Homo sapiens OX=9606 GN=CSE1L PE=1 SV=3	P55060	CSE1L	110 kDa		unknown	8	0	0	0	0	0	0	0	0	0	0	0	0	0	0	0	0	0	0	0	3	0	0	0	0	1	1	0	0	1	9	0	0	0	1	12
304	TRUE	Empty	Proteasome subunit alpha type-2 OS=Homo sapiens OX=9606 GN=PSMA2 PE=1 SV=2	P25787	PSMA2	26 kDa		unknown	8	4	5	3	13	4	15	6	6	5	0	2	1	1	3	3	3	11	6	10	4	18	3	1	1	5	16	9	0	4	8	2	7	6	8	10
305	TRUE	Empty	Nucleoside diphosphate kinase A OS=Homo sapiens OX=9606 GN=NME1 PE=1 SV=1	P15531	NME1	17 kDa	TRUE	unknown	25	12	10	12	11	7	16	13	19	23	0	5	0	2	7	11	3	1	8	20	17	29	18	12	11	19	24	10	12	13	18	5	16	15	25	25
306	TRUE	Empty	Immunoglobulin kappa variable 4-1 OS=Homo sapiens OX=9606 GN=IGKV4-1 PE=1 SV=1	P06312	IGKV4-1	13 kDa		unknown	8	26	15	23	14	16	7	15	22	10	18	10	6	6	2	17	11	15	21	25	7	19	9	10	11	11	9	5	11	20	14	12	18	14	9	12
307	TRUE	Empty	Dematin OS=Homo sapiens OX=9606 GN=DMTN PE=1 SV=3	Q08495	DMTN	46 kDa		unknown	7	0	0	0	0	0	0	0	0	0	0	0	0	0	0	0	0	0	0	0	0	0	0	0	0	0	0	0	0	0	1	3	0	0	3	5
308	TRUE	Empty	Immunoglobulin heavy variable 3-72 OS=Homo sapiens OX=9606 GN=IGHV3-72 PE=1 SV=1	A0A0B4J1Y9	IGHV3-72	13 kDa	TRUE	unknown	7	7	12	8	16	12	7	8	9	5	2	4	5	4	3	3	0	5	11	10	10	16	4	6	3	4	4	2	5	14	7	7	13	8	6	8
309	TRUE	Empty	PITH domain-containing protein 1 OS=Homo sapiens OX=9606 GN=PITHD1 PE=1 SV=1	Q9GZP4	PITHD1	24 kDa		unknown	7	4	2	3	5	3	3	4	6	2	0	3	1	2	1	2	0	3	4	3	2	2	1	0	0	0	2	0	1	5	7	3	3	2	13	21
310	TRUE	Empty	26S proteasome regulatory subunit 7 OS=Homo sapiens OX=9606 GN=PSMC2 PE=1 SV=3	P35998	PSMC2	49 kDa		unknown	7	0	0	0	0	0	1	0	0	0	0	0	0	0	1	0	0	0	0	0	3	2	0	0	0	3	0	1	1	0	3	3	0	0	5	14
311	TRUE	Empty	Bifunctional phosphoribosylaminoimidazole carboxylase/phosphoribosylaminoimidazole succinocarboxamide synthetase OS=Homo sapiens OX=9606 GN=PAICS PE=1 SV=3	P22234	PAICS	47 kDa		unknown	7	0	0	1	0	0	20	1	2	0	0	0	0	0	0	0	0	5	2	1	1	8	0	0	0	0	0	3	0	3	7	5	1	5	8	19
312	TRUE	Empty	Cluster of Blood group Rh(CE) polypeptide OS=Homo sapiens OX=9606 GN=RHCE PE=1 SV=3 (P18577)	P18577 [2]	RHCE	45 kDa	TRUE	unknown	7	0	0	1	1	3	2	4	0	0	0	0	0	0	0	0	0	3	1	1	4	0	0	0	0	0	0	0	0	4	6	4	6	3	3	12
313	TRUE	Empty	Heme-binding protein 1 OS=Homo sapiens OX=9606 GN=HEBP1 PE=1 SV=1	Q9NRV9	HEBP1	21 kDa		unknown	7	0	0	0	0	1	2	1	0	0	0	0	0	0	2	0	0	0	0	0	1	2	0	1	2	2	0	2	0	3	7	4	4	0	10	10
314	TRUE	Empty	Cluster of Phosphatidylinositol 5-phosphate 4-kinase type-2 alpha OS=Homo sapiens OX=9606 GN=PIP4K2A PE=1 SV=2 (P48426)	P48426 [2]	PIP4K2A	46 kDa	TRUE	unknown	7	0	0	0	0	0	1	0	0	0	0	0	0	0	0	0	0	0	0	0	1	1	0	0	0	0	0	0	0	2	5	3	1	0	8	17
315	TRUE	Empty	Platelet-activating factor acetylhydrolase IB subunit alpha1 OS=Homo sapiens OX=9606 GN=PAFAH1B3 PE=1 SV=1	Q15102	PAFAH1B3	26 kDa		unknown	7	2	1	0	0	1	0	2	0	0	0	0	0	0	0	0	0	1	0	2	3	1	0	0	0	2	0	1	0	4	5	1	3	0	13	15
316	TRUE	Empty	Translin OS=Homo sapiens OX=9606 GN=TSN PE=1 SV=1	Q15631	TSN	26 kDa		unknown	7	3	7	3	13	5	15	2	5	6	0	1	0	2	13	2	4	8	12	1	7	29	7	3	3	9	20	17	3	3	7	4	4	6	6	10
317	TRUE	Empty	Ubiquitin-conjugating enzyme E2 N OS=Homo sapiens OX=9606 GN=UBE2N PE=1 SV=1	P61088	UBE2N	17 kDa		unknown	7	4	6	6	0	5	3	3	0	2	0	0	0	0	3	0	0	1	1	4	5	5	2	3	2	4	1	5	0	4	9	3	5	1	13	10
318	TRUE	Empty	3-mercaptopyruvate sulfurtransferase OS=Homo sapiens OX=9606 GN=MPST PE=1 SV=3	P25325	MPST	33 kDa		unknown	7	2	0	1	0	0	1	1	1	0	0	0	0	0	0	0	0	1	0	4	2	0	0	0	0	0	0	0	0	5	4	0	5	0	8	13
319	TRUE	Empty	6-phosphogluconolactonase OS=Homo sapiens OX=9606 GN=PGLS PE=1 SV=2	O95336	PGLS	28 kDa		unknown	7	4	8	6	10	4	16	7	12	1	0	0	0	0	0	0	0	5	14	6	8	9	2	0	1	3	7	4	2	8	5	4	2	9	9	13
320	TRUE	Empty	Acetyl-CoA acetyltransferase, cytosolic OS=Homo sapiens OX=9606 GN=ACAT2 PE=1 SV=2	Q9BWD1	ACAT2	41 kDa		unknown	7	0	0	0	1	0	3	0	0	0	0	0	0	0	0	0	0	0	0	0	1	2	0	0	0	0	0	1	1	1	5	1	0	0	1	10
321	TRUE	Empty	Complement component C8 beta chain OS=Homo sapiens OX=9606 GN=C8B PE=1 SV=4	P07358	C8B	67 kDa		unknown	7	14	31	15	6	26	12	25	10	0	1	0	0	0	0	0	0	7	5	22	17	0	1	24	18	2	0	0	14	31	27	19	28	31	17	27
322	TRUE	Empty	Platelet glycoprotein Ib alpha chain OS=Homo sapiens OX=9606 GN=GP1BA PE=1 SV=2	P07359	GP1BA	72 kDa		unknown	7	0	1	4	0	2	0	0	0	0	0	0	0	0	0	0	0	0	0	1	0	0	0	0	0	0	0	0	0	4	2	0	5	0	1	3
323	TRUE	Empty	Proteasome subunit alpha type-3 OS=Homo sapiens OX=9606 GN=PSMA3 PE=1 SV=2	P25788	PSMA3	28 kDa		unknown	7	7	4	3	11	2	14	5	7	9	0	7	3	1	6	7	5	8	8	2	3	23	11	2	4	9	26	11	3	4	10	6	4	3	8	9
324	TRUE	Empty	Ubiquitin carboxyl-terminal hydrolase isozyme L3 OS=Homo sapiens OX=9606 GN=UCHL3 PE=1 SV=1	P15374	UCHL3	26 kDa		unknown	7	3	2	0	0	0	0	0	1	0	0	0	0	0	0	0	0	0	0	1	1	1	0	1	0	0	0	3	0	3	7	3	1	0	5	11
325	TRUE	Empty	Cluster of Ubiquitin-conjugating enzyme E2 variant 1 OS=Homo sapiens OX=9606 GN=UBE2V1 PE=1 SV=2 (Q13404)	Q13404 [2]	UBE2V1	16 kDa	TRUE	unknown	7	7	4	4	1	2	5	4	5	2	0	0	0	0	0	1	0	2	1	3	2	7	4	1	2	4	1	5	0	7	10	4	7	2	15	16
326	TRUE	Empty	E3 ubiquitin-protein ligase UBR4 OS=Homo sapiens OX=9606 GN=UBR4 PE=1 SV=1	Q5T4S7	UBR4	574 kDa	TRUE	unknown	7	0	0	0	0	0	0	0	0	0	0	0	0	0	1	0	0	0	0	0	1	0	0	0	0	3	0	0	1	0	5	0	0	0	1	18
327	TRUE	Empty	Glutathione peroxidase 1 OS=Homo sapiens OX=9606 GN=GPX1 PE=1 SV=4	P07203	GPX1	22 kDa		unknown	7	1	0	0	0	0	2	1	0	0	0	0	0	0	0	0	0	0	0	1	0	4	0	0	0	0	0	0	0	8	10	7	4	0	11	8
328	TRUE	Empty	Cluster of Phosphoglycerate mutase 1 OS=Homo sapiens OX=9606 GN=PGAM1 PE=1 SV=2 (P18669)	P18669 [2]	PGAM1	29 kDa	TRUE	unknown	7	10	28	17	13	14	77	24	29	12	0	0	3	2	33	10	0	27	21	22	30	60	16	12	9	30	17	34	11	12	7	4	5	20	21	8
329	TRUE	Empty	Serine/threonine-protein phosphatase 2A activator OS=Homo sapiens OX=9606 GN=PTPA PE=1 SV=3	Q15257	PTPA	41 kDa		unknown	7	4	4	0	0	0	7	4	0	0	0	0	0	0	0	0	0	0	0	6	3	4	0	2	0	1	1	2	0	7	7	3	5	4	6	11
330	TRUE	Empty	Xaa-Pro dipeptidase OS=Homo sapiens OX=9606 GN=PEPD PE=1 SV=3	P12955	PEPD	55 kDa		unknown	7	0	1	0	3	0	6	1	1	0	0	0	0	1	0	0	0	3	2	1	0	3	0	0	0	0	3	0	0	2	2	1	0	1	4	9
331	TRUE	Empty	Cluster of Transforming protein RhoA OS=Homo sapiens OX=9606 GN=RHOA PE=1 SV=1 (P61586)	P61586 [2]	RHOA	22 kDa	TRUE	unknown	10	1	7	4	9	5	25	4	10	2	0	1	1	3	22	3	0	3	9	4	17	52	12	7	4	28	12	36	5	4	3	4	1	7	6	5
332	TRUE	Empty	Myotrophin OS=Homo sapiens OX=9606 GN=MTPN PE=1 SV=2	P58546	MTPN	13 kDa		unknown	7	3	3	0	0	2	4	0	1	0	0	0	0	0	0	0	0	0	0	2	6	8	1	0	0	3	1	3	0	3	1	1	0	1	2	3
333	TRUE	Empty	CD59 glycoprotein OS=Homo sapiens OX=9606 GN=CD59 PE=1 SV=1	P13987	CD59	14 kDa		unknown	7	0	3	1	6	0	9	0	4	4	0	2	1	2	13	1	0	6	1	0	2	10	9	1	2	11	9	12	2	2	2	2	1	1	5	5
334	TRUE	Empty	Cluster of Immunoglobulin kappa variable 1-39 OS=Homo sapiens OX=9606 GN=IGKV1-39 PE=1 SV=2 (P01597)	P01597 [4]	IGKV1-39	13 kDa	TRUE	unknown	7	23	19	24	25	21	5	14	11	6	7	5	1	2	0	7	1	7	19	18	12	16	9	5	4	7	4	2	6	23	9	9	14	11	11	11
335	TRUE	Empty	Cluster of Immunoglobulin kappa variable 6D-21 OS=Homo sapiens OX=9606 GN=IGKV6D-21 PE=3 SV=1 (A0A0A0MT36)	A0A0A0MT36 [2]	IGKV6D-21	12 kDa	TRUE	unknown	6	4	5	4	2	3	2	2	4	5	2	2	1	0	2	2	1	4	3	6	2	5	2	5	2	4	10	1	3	4	2	2	2	4	7	4
336	TRUE	Empty	Nicotinate phosphoribosyltransferase OS=Homo sapiens OX=9606 GN=NAPRT PE=1 SV=2	Q6XQN6	NAPRT	58 kDa		unknown	6	0	5	0	1	0	12	2	1	0	0	0	0	0	5	0	0	1	0	0	2	17	0	0	3	6	4	13	2	5	10	3	0	0	5	12
337	TRUE	Empty	Annexin A3 OS=Homo sapiens OX=9606 GN=ANXA3 PE=1 SV=3	P12429	ANXA3	36 kDa		unknown	6	10	30	13	80	7	127	35	29	38	1	16	8	33	96	19	24	40	79	33	23	179	70	14	18	77	53	81	28	6	5	1	8	46	11	0
338	TRUE	Empty	Apolipoprotein C-I OS=Homo sapiens OX=9606 GN=APOC1 PE=1 SV=1	P02654	APOC1	9 kDa		unknown	6	7	7	15	13	17	10	9	3	8	2	0	0	0	1	2	0	7	8	16	8	3	9	18	4	4	0	3	8	22	20	10	11	8	3	3
339	TRUE	Empty	Glutathione peroxidase 3 OS=Homo sapiens OX=9606 GN=GPX3 PE=1 SV=2	P22352	GPX3	26 kDa		unknown	6	10	12	6	5	12	15	9	12	2	0	0	0	0	0	1	0	9	11	5	2	11	3	3	2	3	2	1	0	6	11	9	12	13	5	6
340	TRUE	Empty	NSFL1 cofactor p47 OS=Homo sapiens OX=9606 GN=NSFL1C PE=1 SV=2	Q9UNZ2	NSFL1C	41 kDa		unknown	6	2	0	0	0	0	0	0	0	0	0	0	0	0	0	0	0	0	0	1	0	0	0	0	2	0	0	0	0	0	3	0	0	0	5	11
341	TRUE	Empty	26S proteasome non-ATPase regulatory subunit 13 OS=Homo sapiens OX=9606 GN=PSMD13 PE=1 SV=2	Q9UNM6	PSMD13	43 kDa		unknown	6	0	0	0	0	0	0	0	0	0	0	0	0	0	0	0	0	0	0	0	1	3	0	0	0	1	0	0	0	1	2	2	0	0	3	3
342	TRUE	Empty	Coagulation factor XI OS=Homo sapiens OX=9606 GN=F11 PE=1 SV=1	P03951	F11	70 kDa		unknown	6	1	5	4	0	10	0	0	2	0	0	0	0	0	0	0	0	0	1	4	0	0	0	4	1	0	0	0	0	4	4	3	6	8	1	14
343	TRUE	Empty	Complement component C6 OS=Homo sapiens OX=9606 GN=C6 PE=1 SV=3	P13671	C6	105 kDa		unknown	6	16	22	29	14	36	20	43	16	0	14	0	0	0	0	1	0	13	14	29	37	1	10	15	14	3	0	0	16	33	21	10	35	23	9	41
344	TRUE	Empty	Glutathione synthetase OS=Homo sapiens OX=9606 GN=GSS PE=1 SV=1	P48637	GSS	52 kDa		unknown	6	0	1	0	4	0	8	1	0	1	0	1	0	0	0	1	0	0	3	3	4	4	1	0	0	4	10	3	0	3	2	1	2	2	5	13
345	TRUE	Empty	Leucine-rich alpha-2-glycoprotein OS=Homo sapiens OX=9606 GN=LRG1 PE=1 SV=2	P02750	LRG1	38 kDa		unknown	6	18	21	6	6	8	31	18	8	1	6	0	0	0	0	5	0	18	12	18	18	0	11	5	5	2	7	0	8	9	8	12	10	13	14	6
346	TRUE	Empty	Polymeric immunoglobulin receptor OS=Homo sapiens OX=9606 GN=PIGR PE=1 SV=4	P01833	PIGR	83 kDa		unknown	6	1	6	5	0	5	0	0	5	0	0	0	0	0	0	0	0	3	12	1	1	0	0	0	0	0	0	0	0	6	7	12	4	9	2	2
347	TRUE	Empty	Proteasome subunit alpha type-5 OS=Homo sapiens OX=9606 GN=PSMA5 PE=1 SV=3	P28066	PSMA5	26 kDa		unknown	6	2	5	2	6	1	9	3	10	5	0	2	3	2	1	7	2	5	6	3	3	6	5	0	1	3	6	3	2	6	8	6	3	4	8	12
348	TRUE	Empty	Proteasome subunit alpha type-6 OS=Homo sapiens OX=9606 GN=PSMA6 PE=1 SV=1	P60900	PSMA6	27 kDa		unknown	6	4	4	5	14	3	13	5	14	8	0	7	3	2	6	6	7	10	10	7	6	23	7	1	4	6	21	11	2	7	10	5	6	6	10	13
349	TRUE	Empty	Cluster of Putative protein FAM10A5 OS=Homo sapiens OX=9606 GN=ST13P5 PE=5 SV=1 (Q8NFI4)	Q8NFI4 [2]	ST13P5	41 kDa	TRUE	unknown	6	2	0	0	0	0	0	1	0	0	0	0	0	0	0	0	0	0	0	2	3	3	0	0	0	0	0	0	0	1	2	1	2	0	9	14
350	TRUE	Empty	Rho GDP-dissociation inhibitor 2 OS=Homo sapiens OX=9606 GN=ARHGDIB PE=1 SV=3	P52566	ARHGDIB	23 kDa		unknown	6	15	22	14	14	15	21	11	8	4	2	2	2	3	14	4	6	15	16	13	32	40	8	15	7	22	12	25	10	7	5	4	4	16	9	7
351	TRUE	Empty	Thioredoxin-like protein 1 OS=Homo sapiens OX=9606 GN=TXNL1 PE=1 SV=3	O43396	TXNL1	32 kDa		unknown	6	0	0	0	0	0	0	1	0	0	0	0	0	0	1	0	0	0	0	0	0	0	0	0	0	0	0	1	0	0	4	3	2	0	1	5
352	TRUE	Empty	Cluster of Tropomodulin-1 OS=Homo sapiens OX=9606 GN=TMOD1 PE=1 SV=1 (P28289)	P28289 [2]	TMOD1	41 kDa	TRUE	unknown	6	0	0	0	0	0	0	0	0	0	0	0	0	0	0	0	0	0	0	0	0	1	0	0	0	0	0	0	0	0	3	0	0	0	8	9
353	TRUE	Empty	14-3-3 protein gamma OS=Homo sapiens OX=9606 GN=YWHAG PE=1 SV=2	P61981	YWHAG	28 kDa	TRUE	unknown	10	12	10	10	2	7	13	10	10	8	0	0	1	0	15	13	0	4	4	11	9	15	10	5	6	10	4	12	8	8	12	6	4	6	21	11
354	TRUE	Empty	Annexin A1 OS=Homo sapiens OX=9606 GN=ANXA1 PE=1 SV=2	P04083	ANXA1	39 kDa		unknown	6	11	47	27	63	10	119	22	19	79	7	38	21	22	63	38	21	16	111	50	43	133	73	14	22	72	51	87	36	9	8	14	12	64	23	4
355	TRUE	Empty	Cluster of AP-2 complex subunit beta OS=Homo sapiens OX=9606 GN=AP2B1 PE=1 SV=1 (P63010)	P63010 [2]	AP2B1	105 kDa	TRUE	unknown	6	0	1	0	1	1	11	0	10	0	0	0	0	0	5	1	0	3	2	2	2	13	1	1	2	3	4	13	0	0	5	0	0	1	1	22
356	TRUE	Empty	Cluster of Carbonyl reductase [NADPH] 1 OS=Homo sapiens OX=9606 GN=CBR1 PE=1 SV=3 (P16152)	P16152 [2]	CBR1	30 kDa	TRUE	unknown	6	3	2	0	0	0	1	2	5	1	0	0	0	0	0	1	0	1	0	7	8	2	0	0	0	0	0	3	0	6	12	7	7	0	8	16
357	TRUE	Empty	Cullin-3 OS=Homo sapiens OX=9606 GN=CUL3 PE=1 SV=2	Q13618	CUL3	89 kDa		unknown	6	0	0	0	0	0	0	0	0	0	0	0	0	0	1	0	0	0	0	1	2	0	0	0	0	0	0	0	0	1	9	2	3	0	1	24
358	TRUE	Empty	Galectin-3-binding protein OS=Homo sapiens OX=9606 GN=LGALS3BP PE=1 SV=1	Q08380	LGALS3BP	65 kDa		unknown	6	7	12	22	8	6	30	4	4	2	0	0	0	0	0	0	0	2	6	5	9	3	1	3	2	3	7	0	2	16	5	1	19	4	10	11
359	TRUE	Empty	Cluster of Integrin beta-2 OS=Homo sapiens OX=9606 GN=ITGB2 PE=1 SV=3 (P05107)	P05107 [2]	ITGB2	85 kDa	TRUE	unknown	6	0	9	10	99	10	112	6	17	16	0	8	31	60	56	0	23	44	50	7	20	117	42	8	18	47	74	109	31	4	0	1	0	25	8	0
360	TRUE	Empty	Proteasome subunit alpha type-1 OS=Homo sapiens OX=9606 GN=PSMA1 PE=1 SV=1	P25786	PSMA1	30 kDa		unknown	6	4	5	3	5	3	11	3	8	10	0	2	1	1	3	2	2	6	7	5	2	14	8	4	0	8	13	10	2	5	7	7	5	5	9	9
361	TRUE	Empty	Uroporphyrinogen decarboxylase OS=Homo sapiens OX=9606 GN=UROD PE=1 SV=2	P06132	UROD	41 kDa		unknown	6	0	0	0	0	0	0	0	0	0	0	0	0	0	0	0	0	1	0	3	1	0	0	0	0	0	0	0	0	4	12	3	4	0	7	9
362	TRUE	Empty	Serum amyloid A-4 protein OS=Homo sapiens OX=9606 GN=SAA4 PE=1 SV=2	P35542	SAA4	15 kDa		unknown	6	17	16	18	0	20	0	17	12	3	13	0	0	0	1	0	0	4	0	13	13	0	2	12	4	0	0	0	4	13	9	7	13	4	13	6
363	TRUE	Empty	Proteasome subunit beta type-7 OS=Homo sapiens OX=9606 GN=PSMB7 PE=1 SV=1	Q99436	PSMB7	30 kDa		unknown	6	0	0	0	1	0	3	1	3	3	0	2	4	0	2	2	0	3	1	5	1	2	3	1	3	2	5	2	0	4	6	1	0	2	6	9
364	TRUE	Empty	Fructose-bisphosphate aldolase C OS=Homo sapiens OX=9606 GN=ALDOC PE=1 SV=2	P09972	ALDOC	39 kDa	TRUE	unknown	8	3	5	0	5	3	13	6	5	0	0	0	0	0	1	0	0	0	1	3	12	23	5	1	1	11	3	13	4	2	4	2	2	2	5	7
365	TRUE	Empty	Cluster of Immunoglobulin heavy variable 4-39 OS=Homo sapiens OX=9606 GN=IGHV4-39 PE=1 SV=2 (P01824)	P01824 [5]	IGHV4-39	14 kDa	TRUE	unknown	23	31	18	37	66	21	16	32	30	11	19	11	12	8	2	7	2	29	34	30	25	21	15	7	6	9	16	4	15	38	23	18	28	21	27	35
366	TRUE	Empty	26S proteasome non-ATPase regulatory subunit 3 OS=Homo sapiens OX=9606 GN=PSMD3 PE=1 SV=2	O43242	PSMD3	61 kDa		unknown	5	0	0	0	0	0	0	0	0	0	0	0	0	0	0	0	0	0	0	0	0	2	0	0	0	0	0	0	0	0	2	0	0	0	1	10
367	TRUE	Empty	COP9 signalosome complex subunit 1 OS=Homo sapiens OX=9606 GN=GPS1 PE=1 SV=4	Q13098	GPS1	56 kDa		unknown	5	0	0	0	0	0	0	0	0	0	0	0	0	0	0	0	0	0	0	0	0	1	0	0	0	0	0	0	0	0	2	2	0	0	1	9
368	TRUE	Empty	Hyaluronan-binding protein 2 OS=Homo sapiens OX=9606 GN=HABP2 PE=1 SV=1	Q14520	HABP2	63 kDa		unknown	5	8	13	5	2	14	1	8	6	1	3	0	0	0	0	0	0	0	1	7	5	3	1	6	0	0	0	0	4	17	17	4	10	5	9	16
369	TRUE	Empty	26S proteasome non-ATPase regulatory subunit 7 OS=Homo sapiens OX=9606 GN=PSMD7 PE=1 SV=2	P51665	PSMD7	37 kDa		unknown	5	0	0	0	0	0	0	0	0	0	0	0	0	0	0	0	0	0	0	0	0	0	0	0	0	0	0	1	0	0	1	0	0	0	2	2
370	TRUE	Empty	26S proteasome non-ATPase regulatory subunit 11 OS=Homo sapiens OX=9606 GN=PSMD11 PE=1 SV=3	O00231	PSMD11	47 kDa		unknown	5	0	0	0	0	0	0	0	0	0	0	0	0	0	0	0	0	0	0	0	0	0	0	0	0	0	0	0	0	0	1	1	0	0	0	8
371	TRUE	Empty	Adenosine kinase OS=Homo sapiens OX=9606 GN=ADK PE=1 SV=2	P55263	ADK	41 kDa		unknown	5	0	0	0	0	0	1	0	0	0	0	0	0	0	0	0	0	0	0	0	0	3	0	0	0	0	0	3	0	0	2	0	0	0	0	0
372	TRUE	Empty	Cluster of Alpha-synuclein OS=Homo sapiens OX=9606 GN=SNCA PE=1 SV=1 (P37840)	P37840 [2]	SNCA	14 kDa	TRUE	unknown	5	1	1	0	0	0	0	0	0	0	0	0	0	0	0	0	0	0	0	0	5	0	0	1	0	0	0	0	0	10	10	6	5	0	30	17
373	TRUE	Empty	CD5 antigen-like OS=Homo sapiens OX=9606 GN=CD5L PE=1 SV=1	O43866	CD5L	38 kDa		unknown	5	6	15	10	3	7	27	24	3	13	18	0	4	0	3	5	0	10	26	8	16	10	17	17	11	16	5	0	7	25	23	13	27	24	15	14
374	TRUE	Empty	Deoxyribose-phosphate aldolase OS=Homo sapiens OX=9606 GN=DERA PE=1 SV=2	Q9Y315	DERA	35 kDa		unknown	5	3	2	0	0	1	3	1	0	0	0	0	0	0	0	0	0	0	0	5	3	5	0	0	0	0	0	0	0	4	6	6	3	3	1	8
375	TRUE	Empty	Platelet glycoprotein V OS=Homo sapiens OX=9606 GN=GP5 PE=1 SV=1	P40197	GP5	61 kDa		unknown	5	0	0	0	0	0	0	0	0	0	0	0	0	0	0	0	0	0	0	0	0	0	0	0	0	0	0	0	0	0	1	0	0	0	0	0
376	TRUE	Empty	Proteasome subunit beta type-3 OS=Homo sapiens OX=9606 GN=PSMB3 PE=1 SV=2	P49720	PSMB3	23 kDa		unknown	5	9	6	4	13	5	12	3	9	9	0	3	1	1	2	3	0	6	10	7	4	6	2	3	1	6	11	8	1	6	6	1	3	8	2	9
377	TRUE	Empty	Cluster of Serine/threonine-protein kinase OSR1 OS=Homo sapiens OX=9606 GN=OXSR1 PE=1 SV=1 (O95747)	O95747 [2]	OXSR1	58 kDa	TRUE	unknown	5	0	0	1	0	1	1	0	1	0	0	0	0	0	0	0	0	2	0	1	1	4	0	0	0	1	0	1	0	0	6	1	0	0	6	13
378	TRUE	Empty	Cluster of Tubulin beta chain OS=Homo sapiens OX=9606 GN=TUBB PE=1 SV=2 (P07437)	P07437 [7]	TUBB	50 kDa	TRUE	unknown	5	0	2	0	1	0	53	4	30	33	0	0	2	0	23	4	0	24	1	1	9	74	30	2	8	68	7	61	13	2	4	1	0	8	15	16
379	TRUE	Empty	Ubiquitin-conjugating enzyme E2 K OS=Homo sapiens OX=9606 GN=UBE2K PE=1 SV=3	P61086	UBE2K	22 kDa		unknown	5	0	2	0	0	2	0	1	0	0	0	0	0	0	0	0	0	0	0	0	3	0	0	0	0	0	0	0	0	1	4	1	1	0	6	8
380	TRUE	Empty	26S proteasome non-ATPase regulatory subunit 6 OS=Homo sapiens OX=9606 GN=PSMD6 PE=1 SV=1	Q15008	PSMD6	46 kDa		unknown	5	0	0	0	0	0	2	1	2	0	0	0	0	0	0	0	0	0	0	0	1	3	0	0	0	1	0	2	0	0	1	0	0	1	2	7
381	TRUE	Empty	Apolipoprotein M OS=Homo sapiens OX=9606 GN=APOM PE=1 SV=2	O95445	APOM	21 kDa		unknown	5	11	12	16	0	14	4	12	12	0	6	0	0	0	0	2	0	10	6	6	11	0	1	11	6	0	0	0	5	10	13	7	11	12	5	9
382	TRUE	Empty	Cluster of Dynamin-2 OS=Homo sapiens OX=9606 GN=DNM2 PE=1 SV=2 (P50570)	P50570 [3]	DNM2	98 kDa	TRUE	unknown	5	0	0	0	2	1	5	0	0	0	0	0	0	0	3	0	0	1	0	0	4	7	0	0	0	3	0	3	0	1	8	2	0	0	1	14
383	TRUE	Empty	Glutathione S-transferase theta-1 OS=Homo sapiens OX=9606 GN=GSTT1 PE=1 SV=4	P30711	GSTT1	27 kDa		unknown	5	0	0	0	0	0	0	0	0	0	0	0	0	0	0	0	0	0	0	0	0	0	0	0	0	0	0	0	0	0	6	1	0	0	0	4
384	TRUE	Empty	Insulin-degrading enzyme OS=Homo sapiens OX=9606 GN=IDE PE=1 SV=4	P14735	IDE	118 kDa		unknown	5	0	0	0	0	0	0	0	48	3	0	2	3	6	0	8	0	0	0	0	1	0	0	0	0	0	1	0	1	0	5	0	0	0	1	20
385	TRUE	Empty	Transgelin-2 OS=Homo sapiens OX=9606 GN=TAGLN2 PE=1 SV=3	P37802	TAGLN2	22 kDa	TRUE	unknown	5	7	6	7	2	9	10	8	5	3	0	0	0	0	4	0	0	6	0	6	9	9	2	4	3	5	1	7	2	8	12	2	6	8	5	7
386	TRUE	Empty	Triokinase/FMN cyclase OS=Homo sapiens OX=9606 GN=TKFC PE=1 SV=2	Q3LXA3	TKFC	59 kDa		unknown	5	0	0	0	0	0	0	0	0	0	0	0	0	0	2	0	0	0	0	0	0	1	0	0	0	0	0	1	0	0	5	0	1	0	3	10
387	TRUE	Empty	Tryptophan--tRNA ligase, cytoplasmic OS=Homo sapiens OX=9606 GN=WARS1 PE=1 SV=2	P23381	WARS1	53 kDa		unknown	5	0	1	0	0	0	14	0	0	0	0	0	0	0	2	0	0	1	0	1	2	10	5	0	1	5	4	11	1	0	1	0	0	1	0	6
388	TRUE	Empty	Ubiquitin thioesterase OTU1 OS=Homo sapiens OX=9606 GN=YOD1 PE=1 SV=1	Q5VVQ6	YOD1	38 kDa		unknown	5	1	0	0	0	0	0	0	1	0	0	0	0	0	0	0	0	2	0	1	1	0	0	0	0	0	0	0	0	3	5	3	3	0	6	14
389	TRUE	Empty	V-type proton ATPase catalytic subunit A OS=Homo sapiens OX=9606 GN=ATP6V1A PE=1 SV=2	P38606	ATP6V1A	68 kDa	TRUE	unknown	5	0	0	0	1	0	9	0	0	0	0	0	0	0	6	0	0	0	0	0	0	13	0	0	0	6	0	8	0	0	1	0	0	1	5	9
390	TRUE	Empty	Endoplasmic reticulum chaperone BiP OS=Homo sapiens OX=9606 GN=HSPA5 PE=1 SV=2	P11021	HSPA5	72 kDa	TRUE	unknown	11	1	11	5	30	0	52	7	17	22	0	12	6	11	19	7	8	26	30	6	10	71	20	7	10	19	16	36	11	3	2	0	4	12	7	13
391	TRUE	Empty	Platelet basic protein OS=Homo sapiens OX=9606 GN=PPBP PE=1 SV=3	P02775	PPBP	14 kDa		unknown	5	1	0	1	0	1	0	0	0	0	0	0	0	0	0	0	0	0	0	1	0	0	0	0	0	0	0	0	0	8	4	3	3	0	2	2
392	TRUE	Empty	Protein phosphatase 1 regulatory subunit 7 OS=Homo sapiens OX=9606 GN=PPP1R7 PE=1 SV=1	Q15435	PPP1R7	42 kDa		unknown	5	0	2	0	0	0	0	0	0	0	0	0	0	0	0	0	0	0	0	0	2	4	0	0	0	0	0	0	0	0	2	0	1	0	1	3
393	TRUE	Empty	Immunoglobulin heavy variable 3-15 OS=Homo sapiens OX=9606 GN=IGHV3-15 PE=1 SV=1	A0A0B4J1V0	IGHV3-15	13 kDa	TRUE	unknown	5	8	12	10	18	8	10	14	5	3	2	6	2	0	1	2	0	5	15	14	6	10	13	4	8	0	4	1	1	14	12	8	13	10	8	9
394	TRUE	Empty	26S proteasome non-ATPase regulatory subunit 10 OS=Homo sapiens OX=9606 GN=PSMD10 PE=1 SV=1	O75832	PSMD10	24 kDa		unknown	5	0	0	0	0	0	1	0	0	0	0	0	0	0	0	0	0	0	0	0	1	0	1	0	0	0	0	0	0	1	5	0	0	0	1	7
395	TRUE	Empty	Cluster of Tropomyosin alpha-3 chain OS=Homo sapiens OX=9606 GN=TPM3 PE=1 SV=2 (P06753)	P06753 [4]	TPM3	33 kDa	TRUE	unknown	5	1	2	2	0	2	1	0	0	0	0	0	0	0	12	0	0	0	0	2	6	8	0	3	1	4	1	10	1	6	7	1	3	0	14	9
396	TRUE	Empty	Cluster of Histone H2A type 2-C OS=Homo sapiens OX=9606 GN=H2AC20 PE=1 SV=4 (Q16777)	Q16777 [4]	H2AC20	14 kDa	TRUE	unknown	6	7	21	16	5	15	8	16	2	10	4	1	2	1	13	1	3	0	17	21	19	49	5	6	7	12	4	17	8	14	8	4	3	7	16	1
397	TRUE	Empty	Cluster of Immunoglobulin heavy variable 3-30 OS=Homo sapiens OX=9606 GN=IGHV3-30 PE=1 SV=2 (P01768)	P01768 [6]	IGHV3-30	13 kDa	TRUE	unknown	17	40	27	33	60	30	25	37	25	24	26	16	19	24	8	16	16	26	38	31	41	37	30	24	21	23	24	19	26	44	20	17	34	31	18	34
398	TRUE	Empty	Cluster of Immunoglobulin kappa variable 2-40 OS=Homo sapiens OX=9606 GN=IGKV2-40 PE=3 SV=2 (A0A087WW87)	A0A087WW87 [8]	IGKV2-40	13 kDa	TRUE	unknown	5	16	12	17	9	10	4	9	10	6	10	6	5	6	7	10	9	8	15	14	10	15	5	6	6	5	4	5	8	11	12	7	10	11	11	12
399	TRUE	Empty	4-trimethylaminobutyraldehyde dehydrogenase OS=Homo sapiens OX=9606 GN=ALDH9A1 PE=1 SV=3	P49189	ALDH9A1	54 kDa		unknown	4	0	0	0	0	0	0	0	1	0	0	1	1	1	0	0	0	0	0	0	0	2	1	0	0	1	1	2	0	0	5	2	0	0	5	7
400	TRUE	Empty	Adenine phosphoribosyltransferase OS=Homo sapiens OX=9606 GN=APRT PE=1 SV=2	P07741	APRT	20 kDa		unknown	4	0	0	0	0	1	6	0	1	1	0	0	0	0	0	0	0	7	0	0	3	15	1	0	0	5	0	3	0	7	10	1	0	0	4	4
401	TRUE	Empty	BRO1 domain-containing protein BROX OS=Homo sapiens OX=9606 GN=BROX PE=1 SV=1	Q5VW32	BROX	46 kDa		unknown	4	0	0	0	0	0	1	1	0	0	0	0	0	0	1	0	0	0	0	0	0	2	0	0	0	0	0	0	0	0	2	3	0	0	2	7
402	TRUE	Empty	Hepatocyte growth factor activator OS=Homo sapiens OX=9606 GN=HGFAC PE=1 SV=1	Q04756	HGFAC	71 kDa		unknown	4	5	6	5	0	10	0	3	4	0	0	0	0	0	0	0	0	0	2	9	4	0	0	4	0	0	0	0	1	9	5	2	8	5	0	2
403	TRUE	Empty	Integrin beta-3 OS=Homo sapiens OX=9606 GN=ITGB3 PE=1 SV=2	P05106	ITGB3	87 kDa		unknown	4	0	0	0	0	1	1	0	0	0	0	0	0	0	0	0	0	13	0	1	1	0	0	1	1	0	0	0	0	1	3	0	1	1	4	5
404	TRUE	Empty	Phospholipid transfer protein OS=Homo sapiens OX=9606 GN=PLTP PE=1 SV=1	P55058	PLTP	55 kDa		unknown	4	15	17	11	0	8	5	8	25	0	0	0	0	0	0	3	0	8	0	23	4	0	5	6	5	2	0	0	10	8	7	5	4	10	4	6
405	TRUE	Empty	Rho GDP-dissociation inhibitor 1 OS=Homo sapiens OX=9606 GN=ARHGDIA PE=1 SV=3	P52565	ARHGDIA	23 kDa		unknown	4	4	9	4	11	7	5	1	9	2	0	0	0	0	2	3	0	7	5	13	12	24	6	5	6	19	10	17	5	4	5	2	5	4	8	11
406	TRUE	Empty	Sorbitol dehydrogenase OS=Homo sapiens OX=9606 GN=SORD PE=1 SV=4	Q00796	SORD	38 kDa		unknown	4	0	0	0	0	0	0	0	0	0	0	0	0	0	0	0	0	0	0	0	0	1	0	0	0	0	0	0	0	0	6	2	2	0	3	5
407	TRUE	Empty	Vesicle-fusing ATPase OS=Homo sapiens OX=9606 GN=NSF PE=1 SV=3	P46459	NSF	83 kDa		unknown	4	0	0	0	0	0	6	0	0	0	0	0	0	0	0	0	0	2	0	0	0	4	4	0	0	3	1	4	0	1	2	5	0	0	4	17
408	TRUE	Empty	26S proteasome non-ATPase regulatory subunit 8 OS=Homo sapiens OX=9606 GN=PSMD8 PE=1 SV=2	P48556	PSMD8	40 kDa		unknown	4	0	0	0	0	0	0	0	0	0	0	0	0	0	0	0	0	0	0	0	0	1	0	0	0	0	0	0	0	1	2	1	0	0	1	2
409	TRUE	Empty	Cluster of Chronophin OS=Homo sapiens OX=9606 GN=PDXP PE=1 SV=2 (Q96GD0)	Q96GD0 [2]	PDXP	32 kDa	TRUE	unknown	4	0	0	0	0	0	0	0	0	0	0	0	0	0	0	0	0	1	0	2	0	0	0	0	1	1	0	0	0	0	4	1	2	0	2	7
410	TRUE	Empty	COP9 signalosome complex subunit 5 OS=Homo sapiens OX=9606 GN=COPS5 PE=1 SV=4	Q92905	COPS5	38 kDa		unknown	4	0	0	0	0	0	0	0	0	0	0	0	0	0	0	0	0	0	0	0	1	0	0	0	0	0	0	0	0	1	2	1	1	0	1	6
411	TRUE	Empty	Dynactin subunit 1 OS=Homo sapiens OX=9606 GN=DCTN1 PE=1 SV=3	Q14203	DCTN1	142 kDa		unknown	4	0	1	0	0	1	0	0	0	0	0	0	0	0	2	0	0	0	0	1	9	0	0	1	1	1	0	3	0	0	3	1	0	0	2	15
412	TRUE	Empty	Equilibrative nucleoside transporter 1 OS=Homo sapiens OX=9606 GN=SLC29A1 PE=1 SV=3	Q99808	SLC29A1	50 kDa		unknown	4	0	0	0	0	0	1	0	0	0	0	0	0	0	0	0	0	3	0	0	0	0	0	0	0	0	0	0	0	1	4	1	0	2	3	7
413	TRUE	Empty	Glutathione S-transferase LANCL1 OS=Homo sapiens OX=9606 GN=LANCL1 PE=1 SV=1	O43813	LANCL1	45 kDa		unknown	4	0	0	0	0	0	0	0	0	0	0	0	0	0	0	0	0	0	0	0	1	4	0	0	0	0	0	0	0	1	4	0	2	0	0	7
414	TRUE	Empty	Peptidyl-prolyl cis-trans isomerase B OS=Homo sapiens OX=9606 GN=PPIB PE=1 SV=2	P23284	PPIB	24 kDa		unknown	4	4	6	7	13	5	29	6	14	10	0	3	0	2	6	5	0	10	14	7	8	39	6	3	4	11	6	13	7	2	1	0	4	9	6	4
415	TRUE	Empty	Phosphoribosyl pyrophosphate synthase-associated protein 2 OS=Homo sapiens OX=9606 GN=PRPSAP2 PE=1 SV=1	O60256	PRPSAP2	41 kDa		unknown	4	0	0	0	0	0	0	0	0	0	0	0	0	0	0	0	0	0	0	1	1	0	0	0	0	0	0	0	0	0	1	2	0	0	0	5
416	TRUE	Empty	Putative protein-lysine deacylase ABHD14B OS=Homo sapiens OX=9606 GN=ABHD14B PE=1 SV=1	Q96IU4	ABHD14B	22 kDa		unknown	4	1	1	1	0	1	1	0	0	0	0	0	0	0	0	0	0	0	0	1	2	2	0	0	0	0	1	1	0	1	6	1	1	1	1	4
417	TRUE	Empty	Ras-related protein Rab-7a OS=Homo sapiens OX=9606 GN=RAB7A PE=1 SV=1	P51149	RAB7A	23 kDa		unknown	4	1	5	2	8	1	23	0	7	2	0	0	0	2	13	1	0	3	13	3	8	20	6	5	0	20	11	28	3	4	3	1	3	4	5	6
418	TRUE	Empty	Thimet oligopeptidase OS=Homo sapiens OX=9606 GN=THOP1 PE=1 SV=2	P52888	THOP1	79 kDa		unknown	4	0	0	0	0	0	0	0	0	0	0	0	0	0	0	0	0	0	0	0	0	0	0	0	0	0	0	0	0	0	1	0	0	0	1	9
419	TRUE	Empty	Ubiquitin-conjugating enzyme E2 L3 OS=Homo sapiens OX=9606 GN=UBE2L3 PE=1 SV=1	P68036	UBE2L3	18 kDa		unknown	4	2	1	1	0	2	4	0	3	2	0	0	0	0	1	0	0	0	0	1	3	1	1	0	0	1	0	3	1	2	4	2	0	1	3	5
420	TRUE	Empty	UMP-CMP kinase OS=Homo sapiens OX=9606 GN=CMPK1 PE=1 SV=3	P30085	CMPK1	22 kDa		unknown	4	0	0	0	0	0	0	0	0	0	0	0	0	0	0	0	0	0	0	0	0	1	0	0	0	0	0	0	0	1	7	2	0	0	2	5
421	TRUE	Empty	UV excision repair protein RAD23 homolog A OS=Homo sapiens OX=9606 GN=RAD23A PE=1 SV=1	P54725	RAD23A	40 kDa	TRUE	unknown	4	0	0	1	0	1	0	0	0	0	0	0	0	0	0	0	0	1	0	2	1	0	0	0	0	0	0	0	0	2	5	2	1	0	6	10
422	TRUE	Empty	14-3-3 protein eta OS=Homo sapiens OX=9606 GN=YWHAH PE=1 SV=4	Q04917	YWHAH	28 kDa	TRUE	unknown	8	12	11	11	0	10	9	12	8	7	0	0	1	2	17	11	0	0	0	13	12	20	7	6	6	17	4	15	7	6	4	4	4	11	13	5
423	TRUE	Empty	14-3-3 protein theta OS=Homo sapiens OX=9606 GN=YWHAQ PE=1 SV=1	P27348	YWHAQ	28 kDa	TRUE	unknown	8	11	16	8	0	12	9	10	13	16	0	4	1	0	10	15	0	3	4	12	11	18	6	6	6	14	3	17	9	10	10	7	8	10	13	17
424	TRUE	Empty	Carboxypeptidase N catalytic chain OS=Homo sapiens OX=9606 GN=CPN1 PE=1 SV=1	P15169	CPN1	52 kDa		unknown	4	5	5	2	0	2	3	13	1	0	2	0	0	0	0	2	0	1	0	2	5	0	1	0	1	0	0	0	4	8	3	2	4	5	6	9
425	TRUE	Empty	Cluster of Ras-related protein Rab-5C OS=Homo sapiens OX=9606 GN=RAB5C PE=1 SV=2 (P51148)	P51148 [3]	RAB5C	23 kDa	TRUE	unknown	4	0	3	1	2	4	7	0	6	1	0	0	0	0	9	1	0	3	1	0	4	24	1	2	1	17	1	17	0	4	4	3	3	1	7	7
426	TRUE	Empty	Fatty acid-binding protein 5 OS=Homo sapiens OX=9606 GN=FABP5 PE=1 SV=3	Q01469	FABP5	15 kDa		unknown	4	9	6	14	23	23	8	11	100	99	11	81	23	21	3	105	56	23	65	24	20	55	25	15	13	9	40	13	26	22	26	1	10	52	1	2
427	TRUE	Empty	GMP reductase 1 OS=Homo sapiens OX=9606 GN=GMPR PE=1 SV=1	P36959	GMPR	37 kDa	TRUE	unknown	5	0	0	0	0	0	0	0	0	0	0	0	0	0	0	0	0	0	0	2	1	0	0	0	0	0	0	0	0	1	11	2	2	0	1	8
428	TRUE	Empty	Adapter SH3BGRL OS=Homo sapiens OX=9606 GN=SH3BGRL PE=1 SV=1	O75368	SH3BGRL	13 kDa		unknown	4	5	4	5	3	5	12	4	2	0	0	1	0	0	4	0	0	5	1	5	7	16	5	2	3	5	3	8	4	3	3	1	4	5	8	3
429	TRUE	Empty	Thyroxine-binding globulin OS=Homo sapiens OX=9606 GN=SERPINA7 PE=1 SV=2	P05543	SERPINA7	46 kDa		unknown	4	13	14	6	11	14	36	21	5	2	0	0	1	0	0	0	0	9	12	18	10	12	15	11	5	2	0	0	9	15	11	13	15	6	17	19
430	TRUE	Empty	Immunoglobulin J chain OS=Homo sapiens OX=9606 GN=JCHAIN PE=1 SV=4	P01591	JCHAIN	18 kDa		unknown	4	7	9	17	2	7	8	10	4	5	12	2	2	1	1	6	0	8	11	7	6	3	2	7	4	6	4	1	4	6	7	5	6	7	18	9
431	TRUE	Empty	Protein S100-A4 OS=Homo sapiens OX=9606 GN=S100A4 PE=1 SV=1	P26447	S100A4	12 kDa		unknown	4	3	4	8	9	3	8	5	4	9	0	2	1	0	8	0	1	7	5	4	8	16	16	6	12	16	10	15	1	6	8	7	4	3	13	8
432	TRUE	Empty	Cathelicidin antimicrobial peptide OS=Homo sapiens OX=9606 GN=CAMP PE=1 SV=1	P49913	CAMP	19 kDa		unknown	4	19	28	28	58	24	34	18	9	34	10	24	12	15	72	11	19	38	46	35	27	68	69	23	22	74	57	43	28	37	13	3	11	34	15	4
433	TRUE	Empty	COP9 signalosome complex subunit 3 OS=Homo sapiens OX=9606 GN=COPS3 PE=1 SV=3	Q9UNS2	COPS3	48 kDa		unknown	4	0	0	0	0	0	1	1	0	0	0	0	0	0	1	0	0	0	0	0	1	0	0	0	0	0	0	0	0	0	2	1	0	0	4	3
434	TRUE	Empty	Complement C1q subcomponent subunit A OS=Homo sapiens OX=9606 GN=C1QA PE=1 SV=2	P02745	C1QA	26 kDa		unknown	4	5	11	12	9	5	18	11	4	2	1	0	0	0	1	0	0	8	8	7	5	1	5	5	7	4	4	1	3	15	7	1	7	7	4	4
435	TRUE	Empty	Glycophorin-A OS=Homo sapiens OX=9606 GN=GYPA PE=1 SV=3	P02724	GYPA	16 kDa		unknown	4	0	0	0	0	0	1	2	0	0	0	0	0	0	0	0	0	0	0	1	0	0	1	0	0	0	0	0	0	2	4	3	2	0	0	3
436	TRUE	Empty	Immunoglobulin kappa variable 1-17 OS=Homo sapiens OX=9606 GN=IGKV1-17 PE=1 SV=2	P01599	IGKV1-17	13 kDa		unknown	4	8	6	12	5	8	2	5	5	5	5	5	1	1	0	6	0	3	14	4	5	6	4	2	0	3	1	2	2	6	9	3	4	8	5	10
437	TRUE	Empty	Ammonium transporter Rh type A OS=Homo sapiens OX=9606 GN=RHAG PE=1 SV=2	Q02094	RHAG	44 kDa		unknown	4	2	2	1	3	2	5	2	0	0	0	0	0	0	0	0	0	8	2	2	3	1	0	0	0	0	0	0	0	6	7	5	3	3	4	7
438	TRUE	Empty	Calmodulin-1 OS=Homo sapiens OX=9606 GN=CALM1 PE=1 SV=1	P0DP23 (+2)	CALM1	17 kDa	TRUE	unknown	4	2	3	2	6	1	11	0	1	5	0	0	0	0	1	0	0	0	5	2	9	20	8	4	0	4	4	8	1	0	3	2	1	3	11	5
439	TRUE	Empty	Myeloid cell nuclear differentiation antigen OS=Homo sapiens OX=9606 GN=MNDA PE=1 SV=1	P41218	MNDA	46 kDa		unknown	4	2	16	9	3	8	47	8	7	1	0	0	1	1	14	3	0	8	3	15	20	68	33	15	7	31	22	54	12	6	0	4	2	12	10	2
440	TRUE	Empty	C4b-binding protein beta chain OS=Homo sapiens OX=9606 GN=C4BPB PE=1 SV=1	P20851	C4BPB	28 kDa		unknown	4	2	3	4	0	3	0	6	4	0	1	0	0	0	0	0	0	1	2	3	4	0	1	3	3	0	0	0	3	7	8	0	7	2	5	6
441	TRUE	Empty	26S proteasome regulatory subunit 10B OS=Homo sapiens OX=9606 GN=PSMC6 PE=1 SV=1	P62333	PSMC6	44 kDa		unknown	3	0	0	0	0	0	0	0	0	0	0	0	0	0	0	0	0	0	0	0	0	1	0	0	0	0	0	2	0	0	2	2	0	0	2	8
442	TRUE	Empty	Cluster of Alpha-centractin OS=Homo sapiens OX=9606 GN=ACTR1A PE=1 SV=1 (P61163)	P61163 [2]	ACTR1A	43 kDa	TRUE	unknown	3	0	0	0	0	0	0	0	0	0	0	0	0	0	0	0	0	0	0	0	2	3	0	0	0	0	0	0	0	0	0	0	0	0	3	3
443	TRUE	Empty	Calreticulin OS=Homo sapiens OX=9606 GN=CALR PE=1 SV=1	P27797	CALR	48 kDa		unknown	3	2	2	3	18	0	62	4	2	9	0	1	2	9	20	1	1	12	12	4	6	60	14	3	5	19	19	30	5	4	1	0	1	4	6	0
444	TRUE	Empty	Carboxypeptidase B2 OS=Homo sapiens OX=9606 GN=CPB2 PE=1 SV=2	Q96IY4	CPB2	48 kDa		unknown	3	4	6	4	2	14	19	15	5	1	0	1	0	0	0	0	0	8	5	4	8	6	3	5	2	3	1	0	1	7	7	10	7	13	6	8
445	TRUE	Empty	CB1 cannabinoid receptor-interacting protein 1 OS=Homo sapiens OX=9606 GN=CNRIP1 PE=1 SV=1	Q96F85	CNRIP1	19 kDa		unknown	3	0	0	0	0	0	0	0	0	0	0	0	0	0	0	0	0	0	0	0	0	0	0	0	0	0	0	0	0	1	8	2	1	0	3	6
446	TRUE	Empty	Copper chaperone for superoxide dismutase OS=Homo sapiens OX=9606 GN=CCS PE=1 SV=1	O14618	CCS	29 kDa		unknown	3	1	0	0	0	0	0	1	0	0	0	0	0	0	0	0	0	0	0	1	1	0	0	0	0	0	0	0	0	0	3	1	1	0	4	6
447	TRUE	Empty	Gamma-glutamylcyclotransferase OS=Homo sapiens OX=9606 GN=GGCT PE=1 SV=1	O75223	GGCT	21 kDa		unknown	3	3	4	3	12	3	4	1	3	9	0	3	6	7	4	16	2	0	3	7	7	19	9	4	1	4	10	3	4	9	5	2	6	7	6	8
448	TRUE	Empty	Guanylate kinase OS=Homo sapiens OX=9606 GN=GUK1 PE=1 SV=2	Q16774	GUK1	22 kDa		unknown	3	0	0	0	0	0	0	0	0	0	0	0	0	0	0	0	0	0	0	0	0	0	0	0	0	0	0	0	0	0	5	1	0	0	4	5
449	TRUE	Empty	Histone-arginine methyltransferase CARM1 OS=Homo sapiens OX=9606 GN=CARM1 PE=1 SV=3	Q86X55	CARM1	66 kDa		unknown	3	0	0	0	0	0	0	0	0	0	0	0	0	0	0	0	0	0	0	0	0	0	0	0	0	0	0	0	0	0	3	1	0	0	1	14
450	TRUE	Empty	Kell blood group glycoprotein OS=Homo sapiens OX=9606 GN=KEL PE=1 SV=2	P23276	KEL	83 kDa		unknown	3	0	0	0	0	0	0	0	0	0	0	0	0	0	0	0	0	0	0	0	0	0	0	0	0	0	0	0	0	0	6	0	0	0	1	5
451	TRUE	Empty	Protein arginine N-methyltransferase 5 OS=Homo sapiens OX=9606 GN=PRMT5 PE=1 SV=4	O14744	PRMT5	73 kDa		unknown	3	0	0	0	0	0	0	0	0	0	0	0	0	0	0	0	0	1	0	0	0	0	0	0	0	0	0	0	0	0	0	0	0	0	1	13
452	TRUE	Empty	Rho GTPase-activating protein 1 OS=Homo sapiens OX=9606 GN=ARHGAP1 PE=1 SV=1	Q07960	ARHGAP1	50 kDa		unknown	3	0	2	0	0	0	7	0	2	0	0	0	0	0	2	0	0	1	0	0	7	19	1	0	0	14	3	7	1	0	1	1	0	2	2	5
453	TRUE	Empty	von Willebrand factor OS=Homo sapiens OX=9606 GN=VWF PE=1 SV=4	P04275	VWF	309 kDa		unknown	3	4	18	25	0	17	7	25	10	0	0	0	0	0	0	0	0	1	0	16	31	0	0	5	6	0	0	0	6	18	39	4	18	22	1	10
454	TRUE	Empty	Cluster of Ubiquitin carboxyl-terminal hydrolase 9X OS=Homo sapiens OX=9606 GN=USP9X PE=1 SV=4 (Q93008)	Q93008 [2]	USP9X	290 kDa	TRUE	unknown	3	0	0	0	0	0	0	0	0	0	0	0	0	0	0	0	0	2	0	0	1	1	0	0	0	0	0	0	0	0	6	0	0	0	0	18
455	TRUE	Empty	Chaperone Ric-8A OS=Homo sapiens OX=9606 GN=RIC8A PE=1 SV=3	Q9NPQ8	RIC8A	60 kDa		unknown	3	0	0	0	0	0	0	0	0	0	0	0	0	0	0	0	0	0	0	0	0	0	0	0	0	0	0	0	0	0	0	0	0	0	1	5
456	TRUE	Empty	Coagulation factor V OS=Homo sapiens OX=9606 GN=F5 PE=1 SV=4	P12259	F5	252 kDa		unknown	3	0	2	0	0	1	0	0	0	0	0	0	0	0	0	0	0	0	0	0	0	0	0	1	0	0	0	0	0	8	7	1	8	0	0	3
457	TRUE	Empty	COP9 signalosome complex subunit 8 OS=Homo sapiens OX=9606 GN=COPS8 PE=1 SV=1	Q99627	COPS8	23 kDa		unknown	3	0	0	0	0	0	0	1	0	0	0	0	0	0	0	0	0	2	0	0	1	0	0	0	0	0	0	0	0	1	3	1	0	0	5	7
458	TRUE	Empty	Glyoxalase domain-containing protein 4 OS=Homo sapiens OX=9606 GN=GLOD4 PE=1 SV=1	Q9HC38	GLOD4	35 kDa		unknown	3	2	3	0	0	0	0	0	0	0	0	0	0	0	1	0	0	1	1	1	2	0	0	0	0	0	0	3	2	4	4	4	0	0	2	6
459	TRUE	Empty	Inorganic pyrophosphatase OS=Homo sapiens OX=9606 GN=PPA1 PE=1 SV=2	Q15181	PPA1	33 kDa		unknown	3	0	1	0	0	0	0	0	1	0	0	0	0	0	0	0	0	0	0	0	2	0	0	0	0	0	0	0	0	1	7	2	0	0	1	6
460	TRUE	Empty	Leukocyte surface antigen CD47 OS=Homo sapiens OX=9606 GN=CD47 PE=1 SV=1	Q08722	CD47	35 kDa		unknown	3	0	0	1	4	0	8	1	0	1	0	0	3	7	0	0	3	2	2	1	1	3	3	0	1	3	3	4	3	1	1	2	1	1	3	4
461	TRUE	Empty	S-phase kinase-associated protein 1 OS=Homo sapiens OX=9606 GN=SKP1 PE=1 SV=2	P63208	SKP1	19 kDa		unknown	3	0	0	0	0	1	1	1	0	0	0	0	0	0	0	0	0	1	0	0	2	3	1	1	1	0	0	0	0	2	5	2	1	0	7	7
462	TRUE	Empty	Sorcin OS=Homo sapiens OX=9606 GN=SRI PE=1 SV=1	P30626	SRI	22 kDa		unknown	3	1	0	0	0	0	2	1	0	2	0	0	0	0	2	0	0	1	0	0	1	5	1	0	1	1	1	3	1	1	2	2	0	0	10	8
463	TRUE	Empty	Transcriptional activator protein Pur-alpha OS=Homo sapiens OX=9606 GN=PURA PE=1 SV=2	Q00577	PURA	35 kDa		unknown	3	0	0	0	0	0	0	0	0	0	0	0	0	0	0	0	0	0	0	0	0	0	0	0	0	0	0	0	0	0	0	0	0	0	1	4
464	TRUE	Empty	Cluster of Cullin-4A OS=Homo sapiens OX=9606 GN=CUL4A PE=1 SV=3 (Q13619)	Q13619 [2]	CUL4A	88 kDa	TRUE	unknown	3	0	0	0	0	0	1	0	0	0	0	0	0	0	0	0	0	0	0	0	0	1	0	0	0	0	0	1	0	1	3	0	0	0	1	7
465	TRUE	Empty	Ras-related protein Rab-11B OS=Homo sapiens OX=9606 GN=RAB11B PE=1 SV=4	Q15907	RAB11B	24 kDa	TRUE	unknown	3	1	2	1	3	1	6	0	7	6	0	1	1	1	17	1	0	4	2	1	3	26	9	1	3	17	9	17	4	0	2	2	1	4	5	2
466	TRUE	Empty	Cluster of Nucleoside diphosphate kinase B OS=Homo sapiens OX=9606 GN=NME2 PE=1 SV=1 (P22392)	P22392 [2]	NME2	17 kDa	TRUE	unknown	20	9	10	13	12	8	24	12	21	25	0	4	0	1	5	10	3	1	9	17	17	29	13	9	7	12	21	8	11	10	19	5	15	14	24	16
467	TRUE	Empty	Actin-related protein 2/3 complex subunit 2 OS=Homo sapiens OX=9606 GN=ARPC2 PE=1 SV=1	O15144	ARPC2	34 kDa		unknown	3	9	27	10	4	8	37	17	8	2	0	0	0	0	50	4	0	8	5	20	22	68	17	13	12	44	12	48	16	5	2	1	3	15	5	0
468	TRUE	Empty	Actin-related protein 2/3 complex subunit 3 OS=Homo sapiens OX=9606 GN=ARPC3 PE=1 SV=3	O15145	ARPC3	21 kDa		unknown	3	3	6	5	2	6	13	4	8	2	0	0	1	1	27	3	0	4	7	4	6	25	15	6	6	19	10	16	8	1	2	0	1	9	2	0
469	TRUE	Empty	Annexin A2 OS=Homo sapiens OX=9606 GN=ANXA2 PE=1 SV=2	P07355	ANXA2	39 kDa		unknown	3	4	16	5	73	0	29	8	48	72	1	40	28	20	11	46	30	5	82	22	17	51	21	3	13	10	47	18	13	12	9	10	9	43	2	1
470	TRUE	Empty	Bifunctional coenzyme A synthase OS=Homo sapiens OX=9606 GN=COASY PE=1 SV=4	Q13057	COASY	62 kDa		unknown	3	0	0	0	0	0	1	0	0	0	0	0	0	0	0	0	0	1	0	0	0	1	0	0	0	1	0	0	0	0	1	0	0	0	2	6
471	TRUE	Empty	Phosphoribosyl pyrophosphate synthase-associated protein 1 OS=Homo sapiens OX=9606 GN=PRPSAP1 PE=1 SV=2	Q14558	PRPSAP1	39 kDa		unknown	3	0	0	0	0	0	0	0	0	0	0	0	0	0	0	0	0	0	0	0	0	0	0	0	0	0	0	1	0	0	2	0	1	0	0	4
472	TRUE	Empty	Protein disulfide-isomerase OS=Homo sapiens OX=9606 GN=P4HB PE=1 SV=3	P07237	P4HB	57 kDa		unknown	3	0	8	2	28	1	47	5	8	5	0	0	1	12	43	0	0	19	24	5	12	105	23	1	1	47	8	59	6	0	0	0	1	20	11	0
473	TRUE	Empty	Farnesyl pyrophosphate synthase OS=Homo sapiens OX=9606 GN=FDPS PE=1 SV=4	P14324	FDPS	48 kDa		unknown	3	0	1	0	0	0	2	1	0	1	0	0	0	0	1	2	0	0	0	1	1	4	1	0	0	1	2	2	1	0	2	0	1	0	0	2
474	TRUE	Empty	Monocyte differentiation antigen CD14 OS=Homo sapiens OX=9606 GN=CD14 PE=1 SV=2	P08571	CD14	40 kDa		unknown	3	4	9	1	0	4	0	8	2	0	0	0	0	0	0	0	0	0	0	4	8	0	0	1	3	0	0	0	4	4	7	0	6	5	0	6
475	TRUE	Empty	Serine/threonine-protein phosphatase 6 catalytic subunit OS=Homo sapiens OX=9606 GN=PPP6C PE=1 SV=1	O00743	PPP6C	35 kDa		unknown	3	0	0	0	0	0	1	0	0	0	0	0	0	0	0	0	0	2	0	0	0	3	0	0	1	1	0	0	0	0	5	1	0	0	0	2
476	TRUE	Empty	Mannan-binding lectin serine protease 1 OS=Homo sapiens OX=9606 GN=MASP1 PE=1 SV=3	P48740	MASP1	79 kDa		unknown	3	0	2	5	0	2	0	1	0	0	0	0	0	0	0	0	0	0	0	0	0	0	0	1	1	0	0	0	0	1	4	0	7	0	1	6
477	TRUE	Empty	Ribonucleoside-diphosphate reductase large subunit OS=Homo sapiens OX=9606 GN=RRM1 PE=1 SV=1	P23921	RRM1	90 kDa		unknown	3	0	0	0	0	0	0	0	0	0	0	0	0	0	0	0	0	0	0	0	0	0	0	0	0	0	0	0	0	1	0	0	2	0	3	2
478	TRUE	Empty	Cluster of CYFIP-related Rac1 interactor B OS=Homo sapiens OX=9606 GN=CYRIB PE=1 SV=1 (Q9NUQ9)	Q9NUQ9 [2]	CYRIB	37 kDa	TRUE	unknown	3	7	17	6	2	8	13	9	2	0	0	0	0	2	9	1	0	0	1	8	15	32	2	2	3	11	0	21	9	3	0	1	0	13	2	2
479	TRUE	Empty	Cytoplasmic aconitate hydratase OS=Homo sapiens OX=9606 GN=ACO1 PE=1 SV=3	P21399	ACO1	98 kDa		unknown	3	0	0	0	0	0	0	0	0	0	0	0	0	0	0	0	0	0	0	0	0	0	0	0	0	0	0	0	0	0	1	0	0	0	1	5
480	TRUE	Empty	Ubiquitin-associated domain-containing protein 1 OS=Homo sapiens OX=9606 GN=UBAC1 PE=1 SV=1	Q9BSL1	UBAC1	45 kDa		unknown	3	0	0	0	0	0	0	0	0	0	0	0	0	0	0	0	0	0	0	0	0	0	0	0	0	0	0	0	0	0	3	4	0	0	2	7
481	TRUE	Empty	Immunoglobulin heavy variable 3-9 OS=Homo sapiens OX=9606 GN=IGHV3-9 PE=1 SV=2	P01782	IGHV3-9	13 kDa	TRUE	unknown	8	21	10	20	28	15	12	29	19	14	16	14	20	18	4	7	7	15	32	26	19	29	14	12	16	13	15	16	15	19	16	9	24	18	10	17
482	TRUE	Empty	26S proteasome non-ATPase regulatory subunit 9 OS=Homo sapiens OX=9606 GN=PSMD9 PE=1 SV=3	O00233	PSMD9	25 kDa		unknown	3	0	0	0	0	1	0	0	0	0	0	0	0	0	0	0	0	0	0	0	1	0	0	0	0	1	0	0	0	2	3	2	1	0	4	4
483	TRUE	Empty	Aquaporin-1 OS=Homo sapiens OX=9606 GN=AQP1 PE=1 SV=3	P29972	AQP1	29 kDa		unknown	3	1	0	0	0	0	1	1	0	0	0	0	0	0	0	0	0	1	0	0	1	0	0	0	0	0	0	0	0	1	1	2	1	1	6	3
484	TRUE	Empty	Aspartate--tRNA ligase, cytoplasmic OS=Homo sapiens OX=9606 GN=DARS1 PE=1 SV=2	P14868	DARS1	57 kDa		unknown	3	0	0	0	0	0	1	0	0	0	0	0	0	0	0	0	0	0	0	0	0	1	0	0	0	0	0	2	0	0	1	0	0	0	1	7
485	TRUE	Empty	Cluster of Cysteine-rich secretory protein 3 OS=Homo sapiens OX=9606 GN=CRISP3 PE=1 SV=1 (P54108)	P54108 [2]	CRISP3	28 kDa	TRUE	unknown	3	5	8	5	9	3	7	7	3	5	1	8	6	4	9	4	6	4	10	4	5	21	8	7	4	12	10	12	6	3	3	4	3	4	4	1
486	TRUE	Empty	Eukaryotic translation initiation factor 6 OS=Homo sapiens OX=9606 GN=EIF6 PE=1 SV=1	P56537	EIF6	27 kDa		unknown	3	0	1	0	0	0	0	0	6	0	0	0	0	0	0	0	0	2	0	0	1	1	0	0	0	0	0	0	0	2	4	0	0	0	0	4
487	TRUE	Empty	Ficolin-2 OS=Homo sapiens OX=9606 GN=FCN2 PE=1 SV=2	Q15485	FCN2	34 kDa	TRUE	unknown	3	0	1	0	0	0	2	0	0	0	0	0	0	0	1	0	0	1	0	0	0	0	0	0	1	0	0	0	0	0	0	0	3	0	0	0
488	TRUE	Empty	Phosphatidylcholine-sterol acyltransferase OS=Homo sapiens OX=9606 GN=LCAT PE=1 SV=1	P04180	LCAT	50 kDa		unknown	3	6	0	0	0	1	0	4	0	0	0	0	0	0	0	0	0	1	0	0	3	0	0	1	2	0	0	0	4	3	5	3	3	1	1	3
489	TRUE	Empty	Proteasome subunit beta type-4 OS=Homo sapiens OX=9606 GN=PSMB4 PE=1 SV=4	P28070	PSMB4	29 kDa		unknown	3	3	6	3	8	2	15	3	4	6	0	4	2	2	7	4	3	1	15	7	8	23	3	1	6	5	15	7	2	4	10	4	3	11	7	7
490	TRUE	Empty	Protein Z-dependent protease inhibitor OS=Homo sapiens OX=9606 GN=SERPINA10 PE=1 SV=1	Q9UK55	SERPINA10	51 kDa		unknown	3	7	2	2	4	6	5	4	3	0	0	0	0	0	0	0	0	3	1	2	4	0	0	2	0	0	0	0	1	6	5	1	4	4	4	8
491	TRUE	Empty	RuvB-like 2 OS=Homo sapiens OX=9606 GN=RUVBL2 PE=1 SV=3	Q9Y230	RUVBL2	51 kDa		unknown	3	0	0	0	0	0	0	0	0	0	0	0	0	0	2	0	0	0	0	0	0	0	0	0	0	0	0	0	0	0	0	0	0	0	2	5
492	TRUE	Empty	26S proteasome regulatory subunit 4 OS=Homo sapiens OX=9606 GN=PSMC1 PE=1 SV=1	P62191	PSMC1	49 kDa		unknown	3	0	0	0	0	0	0	0	0	0	0	0	0	0	0	0	0	0	0	0	0	0	0	0	0	0	0	0	0	0	0	0	0	0	2	8
493	TRUE	Empty	Ubiquitin thioesterase OTUB1 OS=Homo sapiens OX=9606 GN=OTUB1 PE=1 SV=2	Q96FW1	OTUB1	31 kDa		unknown	3	1	5	1	0	1	0	5	1	0	0	0	0	0	0	0	0	1	0	4	2	3	1	0	0	5	0	4	1	5	4	2	0	1	1	4
494	TRUE	Empty	UTP--glucose-1-phosphate uridylyltransferase OS=Homo sapiens OX=9606 GN=UGP2 PE=1 SV=5	Q16851	UGP2	57 kDa		unknown	3	1	2	0	16	0	16	3	5	0	0	0	0	2	24	0	0	3	4	2	8	15	4	4	4	9	4	11	6	0	1	0	0	4	3	6
495	TRUE	Empty	Probable non-functional immunoglobulin heavy variable 3-38 OS=Homo sapiens OX=9606 GN=IGHV3-38 PE=1 SV=1	A0A0C4DH36	IGHV3-38	13 kDa		unknown	3	7	5	6	7	6	1	3	6	1	1	1	0	0	0	0	0	5	12	4	5	12	3	3	2	1	4	0	4	3	4	3	8	5	1	7
496	TRUE	Empty	Glyoxylate reductase/hydroxypyruvate reductase OS=Homo sapiens OX=9606 GN=GRHPR PE=1 SV=1	Q9UBQ7	GRHPR	36 kDa		unknown	3	0	1	0	0	0	0	0	0	0	0	0	0	0	0	0	0	0	0	0	2	1	0	0	0	0	0	0	0	0	4	2	1	0	2	3
497	TRUE	Empty	Probable non-functional immunoglobulin kappa variable 3-7 OS=Homo sapiens OX=9606 GN=IGKV3-7 PE=1 SV=1	A0A075B6H7	IGKV3-7	13 kDa	TRUE	unknown	10	10	11	9	6	12	3	7	7	5	6	3	4	3	7	7	6	6	12	10	11	15	6	6	4	6	3	3	3	11	9	5	8	7	10	15
498	TRUE	Empty	Complement factor H-related protein 4 OS=Homo sapiens OX=9606 GN=CFHR4 PE=1 SV=3	Q92496	CFHR4	65 kDa	TRUE	unknown	3	2	0	0	0	0	0	0	0	0	0	0	0	0	0	0	0	0	0	2	0	0	0	1	1	0	0	0	0	0	1	0	0	0	0	10
499	TRUE	Empty	Cluster of Guanine nucleotide-binding protein G(i) subunit alpha-2 OS=Homo sapiens OX=9606 GN=GNAI2 PE=1 SV=3 (P04899)	P04899 [8]	GNAI2	40 kDa	TRUE	unknown	3	0	1	1	14	0	70	2	2	8	0	6	0	8	40	2	0	12	29	2	8	114	41	5	15	70	31	75	15	1	0	0	0	14	7	0
500	TRUE	Empty	Cluster of Immunoglobulin heavy variable 3-7 OS=Homo sapiens OX=9606 GN=IGHV3-7 PE=1 SV=2 (P01780)	P01780 [4]	IGHV3-7	13 kDa	TRUE	unknown	11	26	22	26	38	20	12	35	16	20	18	8	14	16	2	6	6	19	31	23	27	30	19	14	22	15	16	17	15	25	14	17	26	19	16	37
501	TRUE	Empty	Immunoglobulin heavy variable 3-49 OS=Homo sapiens OX=9606 GN=IGHV3-49 PE=1 SV=1	A0A0A0MS15	IGHV3-49	13 kDa	TRUE	unknown	5	5	7	10	3	7	6	11	6	7	0	1	0	3	0	3	0	8	8	11	5	5	5	7	7	4	4	4	5	6	9	4	10	8	3	11
502	TRUE	Empty	Cluster of Immunoglobulin kappa variable 2-24 OS=Homo sapiens OX=9606 GN=IGKV2-24 PE=1 SV=1 (A0A0C4DH68)	A0A0C4DH68 [2]	IGKV2-24	13 kDa	TRUE	unknown	3	2	4	9	1	3	3	4	5	5	5	3	1	1	2	2	0	8	5	3	4	4	4	2	1	5	3	0	1	4	3	2	5	5	6	3
503	TRUE	Empty	Deaminated glutathione amidase OS=Homo sapiens OX=9606 GN=NIT1 PE=1 SV=2	Q86X76	NIT1	36 kDa		unknown	3	0	0	0	3	0	1	0	0	0	0	0	0	0	0	0	0	1	0	1	2	0	0	0	0	0	0	1	0	0	1	0	1	0	0	4
504	TRUE	Empty	Platelet-activating factor acetylhydrolase IB subunit beta OS=Homo sapiens OX=9606 GN=PAFAH1B1 PE=1 SV=2	P43034	PAFAH1B1	47 kDa		unknown	2	0	2	0	4	0	6	2	1	0	0	0	0	0	0	0	0	1	0	0	4	6	1	0	0	2	0	6	2	0	3	2	0	2	5	14
505	TRUE	Empty	Protein diaphanous homolog 1 OS=Homo sapiens OX=9606 GN=DIAPH1 PE=1 SV=2	O60610	DIAPH1	141 kDa		unknown	2	0	2	0	0	2	0	0	0	0	0	0	0	0	2	0	0	0	0	1	6	3	0	1	0	1	0	3	1	1	0	0	0	0	3	20
506	TRUE	Empty	Cluster of AP-2 complex subunit alpha-1 OS=Homo sapiens OX=9606 GN=AP2A1 PE=1 SV=3 (O95782)	O95782 [2]	AP2A1	108 kDa	TRUE	unknown	2	0	0	0	1	0	3	0	0	0	0	0	0	0	1	0	0	0	0	0	1	8	0	0	0	1	1	1	0	1	1	0	0	0	3	9
507	TRUE	Empty	Heterogeneous nuclear ribonucleoprotein K OS=Homo sapiens OX=9606 GN=HNRNPK PE=1 SV=1	P61978	HNRNPK	51 kDa		unknown	2	0	2	0	0	0	11	0	1	0	0	0	0	0	7	0	0	1	0	0	6	10	3	1	1	16	4	8	3	2	1	0	0	0	3	4
508	TRUE	Empty	Cluster of Histone H3.1 OS=Homo sapiens OX=9606 GN=H3C1 PE=1 SV=2 (P68431)	P68431 [5]	H3C1	15 kDa	TRUE	unknown	2	6	32	18	15	8	21	25	0	14	3	1	3	2	36	3	3	3	17	36	23	149	19	17	13	47	4	33	30	7	4	2	2	27	7	0
509	TRUE	Empty	Aldo-keto reductase family 1 member B1 OS=Homo sapiens OX=9606 GN=AKR1B1 PE=1 SV=3	P15121	AKR1B1	36 kDa	TRUE	unknown	3	0	0	0	0	0	0	0	0	0	0	0	0	0	0	0	0	0	0	0	0	0	0	0	0	0	0	0	0	0	1	0	0	0	0	0
510	TRUE	Empty	ATPase GET3 OS=Homo sapiens OX=9606 GN=GET3 PE=1 SV=2	O43681	GET3	39 kDa		unknown	2	0	0	0	0	0	0	0	0	0	0	0	0	0	0	0	0	0	0	0	0	0	0	0	0	0	0	0	0	0	3	0	0	0	0	5
511	TRUE	Empty	COP9 signalosome complex subunit 6 OS=Homo sapiens OX=9606 GN=COPS6 PE=1 SV=1	Q7L5N1	COPS6	36 kDa		unknown	2	0	0	0	0	0	0	0	0	0	0	0	0	0	0	0	0	0	0	0	1	0	0	0	0	0	0	0	0	0	3	0	0	0	1	2
512	TRUE	Empty	Eukaryotic translation initiation factor 2 subunit 3 OS=Homo sapiens OX=9606 GN=EIF2S3 PE=1 SV=3	P41091	EIF2S3	51 kDa		unknown	2	0	0	0	0	0	0	0	1	0	0	0	0	0	0	0	0	0	0	0	0	0	0	0	0	0	0	1	0	0	1	1	0	0	1	3
513	TRUE	Empty	N-acetylneuraminate-9-phosphate synthase OS=Homo sapiens OX=9606 GN=NANS PE=1 SV=2	Q9NR45	NANS	40 kDa		unknown	2	0	0	0	0	0	1	0	0	0	0	0	0	0	0	0	0	0	0	0	3	2	0	0	0	0	0	0	0	0	0	0	0	0	0	6
514	TRUE	Empty	Protein phosphatase methylesterase 1 OS=Homo sapiens OX=9606 GN=PPME1 PE=1 SV=3	Q9Y570	PPME1	42 kDa		unknown	2	0	0	0	0	0	0	0	0	0	0	0	0	0	0	0	0	0	0	0	0	0	0	0	0	0	0	0	0	0	1	1	0	0	0	2
515	TRUE	Empty	Glutathione S-transferase Mu 3 OS=Homo sapiens OX=9606 GN=GSTM3 PE=1 SV=3	P21266	GSTM3	27 kDa	TRUE	unknown	3	0	0	0	0	0	0	0	0	2	0	0	0	0	0	1	0	0	0	0	0	0	0	0	0	0	1	0	0	2	7	1	1	0	2	6
516	TRUE	Empty	Actin-related protein 2 OS=Homo sapiens OX=9606 GN=ACTR2 PE=1 SV=1	P61160	ACTR2	45 kDa		unknown	2	1	7	2	0	3	21	9	6	0	0	0	0	0	11	2	0	5	1	4	19	46	12	6	4	29	5	27	11	0	0	0	1	3	4	3
517	TRUE	Empty	Bactericidal permeability-increasing protein OS=Homo sapiens OX=9606 GN=BPI PE=1 SV=4	P17213	BPI	54 kDa		unknown	2	1	39	25	66	11	82	17	12	14	0	5	18	11	15	3	22	45	40	17	38	121	15	6	10	26	25	40	13	5	1	7	3	49	7	3
518	TRUE	Empty	Neutrophil collagenase OS=Homo sapiens OX=9606 GN=MMP8 PE=1 SV=1	P22894	MMP8	53 kDa		unknown	2	9	23	14	34	17	36	10	9	10	0	9	6	2	6	3	3	21	35	19	17	54	28	10	12	31	40	28	16	18	8	6	3	23	8	6
519	TRUE	Empty	Cluster of Ras GTPase-activating-like protein IQGAP1 OS=Homo sapiens OX=9606 GN=IQGAP1 PE=1 SV=1 (P46940)	P46940 [2]	IQGAP1	189 kDa	TRUE	unknown	2	1	36	16	14	28	27	14	21	3	0	0	0	0	16	0	0	4	11	27	68	64	7	15	10	11	7	36	14	4	4	4	1	21	4	2
520	TRUE	Empty	Calcium-binding protein 39 OS=Homo sapiens OX=9606 GN=CAB39 PE=1 SV=1	Q9Y376	CAB39	40 kDa	TRUE	unknown	2	1	3	2	1	0	6	0	1	0	0	0	0	0	3	0	0	0	0	3	6	12	0	0	0	3	0	4	1	1	2	0	0	4	0	1
521	TRUE	Empty	L-xylulose reductase OS=Homo sapiens OX=9606 GN=DCXR PE=1 SV=2	Q7Z4W1	DCXR	26 kDa		unknown	2	0	0	0	0	0	5	0	1	0	0	0	0	0	0	1	0	2	0	0	0	2	3	1	2	2	5	2	1	2	5	0	0	0	2	2
522	TRUE	Empty	Fumarate hydratase, mitochondrial OS=Homo sapiens OX=9606 GN=FH PE=1 SV=3	P07954	FH	55 kDa		unknown	2	0	0	0	0	0	1	0	0	0	0	0	0	0	0	0	0	0	0	0	0	2	0	0	0	0	0	0	0	0	0	1	0	0	0	2
523	TRUE	Empty	Immunoglobulin kappa variable 1-8 OS=Homo sapiens OX=9606 GN=IGKV1-8 PE=1 SV=1	A0A0C4DH67	IGKV1-8	13 kDa	TRUE	unknown	7	20	17	19	14	19	3	17	16	9	4	2	2	1	0	5	1	10	12	13	13	5	9	6	8	4	1	3	6	14	10	6	12	15	6	17
524	TRUE	Empty	Cluster of Ras-related protein Rap-2b OS=Homo sapiens OX=9606 GN=RAP2B PE=1 SV=1 (P61225)	P61225 [2]	RAP2B	21 kDa	TRUE	unknown	2	0	0	0	0	0	3	0	0	0	0	0	0	1	6	0	0	0	0	0	0	9	0	0	0	0	0	1	0	0	3	0	0	0	5	4
525	TRUE	Empty	Pleckstrin OS=Homo sapiens OX=9606 GN=PLEK PE=1 SV=3	P08567	PLEK	40 kDa		unknown	2	0	0	0	6	0	8	0	2	1	0	0	0	0	2	0	0	7	5	0	4	11	5	0	0	4	8	6	0	0	0	0	0	2	0	1
526	TRUE	Empty	Protein disulfide-isomerase A3 OS=Homo sapiens OX=9606 GN=PDIA3 PE=1 SV=4	P30101	PDIA3	57 kDa		unknown	2	3	0	0	4	0	6	0	0	1	0	0	1	4	20	0	0	2	7	2	5	45	6	0	1	23	1	29	2	0	0	0	0	2	4	0
527	TRUE	Empty	Galectin-3 OS=Homo sapiens OX=9606 GN=LGALS3 PE=1 SV=5	P17931	LGALS3	26 kDa		unknown	2	0	3	2	14	1	9	2	15	4	1	3	0	1	0	3	2	4	11	2	4	8	0	1	2	0	5	5	3	1	0	0	0	7	1	3
528	TRUE	Empty	Annexin A5 OS=Homo sapiens OX=9606 GN=ANXA5 PE=1 SV=2	P08758	ANXA5	36 kDa		unknown	2	3	9	5	37	1	73	6	14	15	0	10	7	5	17	6	5	16	42	12	8	73	14	1	4	22	17	32	8	3	8	1	1	28	2	1
529	TRUE	Empty	Transport and Golgi organization protein 2 homolog OS=Homo sapiens OX=9606 GN=TANGO2 PE=1 SV=1	Q6ICL3	TANGO2	31 kDa		unknown	2	1	0	0	0	0	0	1	0	0	0	0	0	0	0	0	0	0	0	1	1	0	0	0	0	0	0	0	0	2	6	2	1	0	4	10
530	TRUE	Empty	CTP synthase 2 OS=Homo sapiens OX=9606 GN=CTPS2 PE=1 SV=1	Q9NRF8	CTPS2	66 kDa	TRUE	unknown	3	0	0	0	0	0	0	0	0	0	0	0	0	0	0	0	0	0	0	0	0	0	0	0	0	0	0	0	0	0	0	0	0	0	0	3
531	TRUE	Empty	Phosphatidylinositol transfer protein alpha isoform OS=Homo sapiens OX=9606 GN=PITPNA PE=1 SV=2	Q00169	PITPNA	32 kDa	TRUE	unknown	2	0	1	1	0	0	0	0	1	0	0	0	0	0	1	0	0	0	0	3	2	0	0	0	0	0	0	1	0	1	3	1	4	1	0	2
532	TRUE	Empty	Rieske domain-containing protein OS=Homo sapiens OX=9606 GN=RFESD PE=1 SV=1	Q8TAC1	RFESD	18 kDa		unknown	2	0	0	0	0	0	0	0	0	0	0	0	0	0	0	0	0	0	0	0	0	0	0	0	0	0	0	0	0	2	0	0	1	0	1	5
533	TRUE	Empty	Calpastatin OS=Homo sapiens OX=9606 GN=CAST PE=1 SV=4	P20810	CAST	77 kDa		unknown	2	0	0	0	0	0	0	0	0	0	0	0	0	0	0	0	0	0	0	0	0	0	0	0	0	0	0	0	0	0	1	2	0	0	10	12
534	TRUE	Empty	Fructosamine-3-kinase OS=Homo sapiens OX=9606 GN=FN3K PE=1 SV=1	Q9H479	FN3K	35 kDa		unknown	2	0	0	0	0	0	0	1	0	0	0	0	0	0	0	0	0	0	0	0	1	0	0	0	0	0	0	0	0	2	7	3	4	0	9	9
535	TRUE	Empty	Immunoglobulin heavy variable 3-64 OS=Homo sapiens OX=9606 GN=IGHV3-64 PE=1 SV=1	A0A075B6Q5	IGHV3-64	13 kDa		unknown	2	2	1	3	6	1	0	0	0	0	0	0	0	0	0	0	0	0	9	1	2	1	0	0	0	0	2	0	0	3	1	1	1	4	1	1
536	TRUE	Empty	Immunoglobulin lambda variable 9-49 OS=Homo sapiens OX=9606 GN=IGLV9-49 PE=1 SV=1	A0A0B4J1Y8	IGLV9-49	13 kDa		unknown	2	1	1	2	1	0	0	3	1	0	2	0	0	0	0	2	0	1	0	2	2	0	0	0	0	0	0	0	0	4	0	1	2	0	0	3
537	TRUE	Empty	P-selectin OS=Homo sapiens OX=9606 GN=SELP PE=1 SV=4	P16109	SELP	91 kDa		unknown	2	0	0	0	0	0	0	0	0	0	0	0	0	0	0	0	0	0	0	0	1	0	0	0	0	0	0	0	0	1	1	0	4	0	0	0
538	TRUE	Empty	Proteasome subunit beta type-6 OS=Homo sapiens OX=9606 GN=PSMB6 PE=1 SV=4	P28072	PSMB6	25 kDa		unknown	2	2	0	0	1	0	2	2	1	7	0	4	4	4	1	5	4	3	0	2	5	2	3	1	7	4	7	3	1	2	3	3	2	0	9	3
539	TRUE	Empty	Small glutamine-rich tetratricopeptide repeat-containing protein alpha OS=Homo sapiens OX=9606 GN=SGTA PE=1 SV=1	O43765	SGTA	34 kDa		unknown	2	0	0	0	0	0	0	0	0	0	0	0	0	0	0	0	0	0	0	0	0	0	0	0	0	0	0	0	0	0	4	0	0	0	1	3
540	TRUE	Empty	V-type proton ATPase subunit E 1 OS=Homo sapiens OX=9606 GN=ATP6V1E1 PE=1 SV=1	P36543	ATP6V1E1	26 kDa	TRUE	unknown	2	0	0	0	0	0	2	0	0	0	0	0	0	0	0	0	0	0	0	0	0	0	0	0	0	0	0	0	0	0	4	1	0	0	0	3
541	TRUE	Empty	NIF3-like protein 1 OS=Homo sapiens OX=9606 GN=NIF3L1 PE=1 SV=2	Q9GZT8	NIF3L1	42 kDa		unknown	2	0	0	0	0	0	0	0	0	0	0	0	0	0	0	0	0	1	0	0	2	0	0	0	0	0	0	0	0	2	5	2	3	0	1	5
542	TRUE	Empty	Ras suppressor protein 1 OS=Homo sapiens OX=9606 GN=RSU1 PE=1 SV=3	Q15404	RSU1	32 kDa		unknown	2	2	3	2	0	1	0	0	0	0	0	0	0	0	0	0	0	0	0	1	6	0	0	0	0	0	0	0	0	3	2	0	1	1	0	2
543	TRUE	Empty	Cullin-5 OS=Homo sapiens OX=9606 GN=CUL5 PE=1 SV=4	Q93034	CUL5	91 kDa		unknown	2	0	0	0	0	0	0	0	0	0	0	0	0	0	0	0	0	0	0	0	0	0	0	0	0	0	0	0	0	0	0	0	0	0	0	5
544	TRUE	Empty	Vacuolar protein sorting-associated protein 35 OS=Homo sapiens OX=9606 GN=VPS35 PE=1 SV=2	Q96QK1	VPS35	92 kDa		unknown	2	0	3	0	0	2	10	0	0	1	0	0	0	0	7	0	0	1	0	1	6	26	3	0	1	6	0	8	1	0	1	0	0	1	0	3
545	TRUE	Empty	Aldo-keto reductase family 1 member A1 OS=Homo sapiens OX=9606 GN=AKR1A1 PE=1 SV=3	P14550	AKR1A1	37 kDa		unknown	2	0	3	0	0	0	2	1	0	0	0	0	0	0	1	0	0	1	0	3	6	6	1	2	1	2	0	10	0	5	2	2	2	2	2	7
546	TRUE	Empty	Properdin OS=Homo sapiens OX=9606 GN=CFP PE=1 SV=2	P27918	CFP	51 kDa		unknown	2	1	3	1	0	0	3	1	1	0	0	0	0	0	0	0	0	1	1	0	0	13	3	1	2	3	0	0	3	1	0	1	0	0	3	1
547	TRUE	Empty	Immunoglobulin heavy variable 6-1 OS=Homo sapiens OX=9606 GN=IGHV6-1 PE=1 SV=1	A0A0B4J1U7	IGHV6-1	13 kDa		unknown	2	0	5	5	0	2	0	3	5	0	0	0	0	0	0	0	0	1	1	1	0	0	1	1	0	0	1	0	0	1	1	0	3	0	1	9
548	TRUE	Empty	5-hydroxymethyl-dUMP N-hydrolase OS=Homo sapiens OX=9606 GN=DNPH1 PE=1 SV=1	O43598	DNPH1	19 kDa		unknown	2	0	0	0	0	0	0	0	0	0	0	0	0	0	0	0	0	0	0	0	0	0	0	0	0	0	0	0	0	4	2	1	0	0	2	4
549	TRUE	Empty	Actin-related protein 2/3 complex subunit 4 OS=Homo sapiens OX=9606 GN=ARPC4 PE=1 SV=3	P59998	ARPC4	20 kDa		unknown	2	5	14	8	2	5	15	7	4	4	1	0	0	0	7	3	0	5	5	6	15	27	10	6	6	13	3	12	1	2	1	1	1	9	3	0
550	TRUE	Empty	Alpha-hemoglobin-stabilizing protein OS=Homo sapiens OX=9606 GN=AHSP PE=1 SV=1	Q9NZD4	AHSP	12 kDa		unknown	2	1	1	0	0	1	0	0	0	0	0	0	0	0	0	0	0	0	0	2	5	0	0	2	4	1	0	0	0	5	8	5	1	0	9	2
551	TRUE	Empty	Selenoprotein P OS=Homo sapiens OX=9606 GN=SELENOP PE=1 SV=3	P49908	SELENOP	43 kDa		unknown	2	1	1	0	0	3	0	2	1	0	0	0	0	0	0	0	0	1	2	0	2	0	1	3	0	0	0	0	1	1	4	1	3	1	2	3
552	TRUE	Empty	Cluster of 26S proteasome regulatory subunit 8 OS=Homo sapiens OX=9606 GN=PSMC5 PE=1 SV=1 (P62195)	P62195 [2]	PSMC5	46 kDa	TRUE	unknown	2	0	0	0	0	0	0	0	0	1	0	0	1	0	2	0	0	0	0	0	0	2	0	0	1	3	0	1	0	0	0	0	0	0	0	7
553	TRUE	Empty	Hsp90 co-chaperone Cdc37 OS=Homo sapiens OX=9606 GN=CDC37 PE=1 SV=1	Q16543	CDC37	44 kDa		unknown	2	0	0	0	0	0	1	0	0	0	0	0	0	0	0	0	0	0	0	0	0	1	0	0	0	0	0	0	0	0	1	0	0	0	0	0
554	TRUE	Empty	Basal cell adhesion molecule OS=Homo sapiens OX=9606 GN=BCAM PE=1 SV=2	P50895	BCAM	67 kDa		unknown	2	0	0	0	0	0	0	0	0	0	0	0	0	0	0	0	0	0	0	0	0	0	0	0	0	0	0	0	0	0	0	0	0	0	0	0
555	TRUE	Empty	Nucleosome assembly protein 1-like 4 OS=Homo sapiens OX=9606 GN=NAP1L4 PE=1 SV=1	Q99733	NAP1L4	43 kDa	TRUE	unknown	2	0	0	0	0	0	0	0	0	0	0	0	0	0	0	0	0	0	0	0	1	0	0	0	0	0	0	0	0	1	1	1	0	0	3	4
556	TRUE	Empty	Cytokine receptor-like factor 3 OS=Homo sapiens OX=9606 GN=CRLF3 PE=1 SV=2	Q8IUI8	CRLF3	50 kDa		unknown	2	0	0	0	0	0	0	0	0	0	0	0	0	0	2	0	0	0	0	0	0	0	0	0	0	4	0	10	0	0	1	0	0	0	1	3
557	TRUE	Empty	Glutaredoxin-3 OS=Homo sapiens OX=9606 GN=GLRX3 PE=1 SV=2	O76003	GLRX3	37 kDa		unknown	2	0	0	0	0	0	0	0	0	0	0	0	0	0	0	0	0	0	0	0	1	0	0	0	0	0	0	0	0	0	0	1	0	0	2	5
558	TRUE	Empty	Cluster of Hexokinase-3 OS=Homo sapiens OX=9606 GN=HK3 PE=1 SV=2 (P52790)	P52790 [4]	HK3	99 kDa	TRUE	unknown	2	2	8	7	0	8	23	12	3	0	0	0	0	0	35	2	0	2	1	13	29	75	16	13	10	61	6	61	17	6	6	2	3	13	4	3
559	TRUE	Empty	Vitamin K-dependent protein Z OS=Homo sapiens OX=9606 GN=PROZ PE=1 SV=2	P22891	PROZ	45 kDa		unknown	2	1	0	0	0	1	0	0	0	0	0	0	0	0	0	0	0	0	0	0	0	0	0	0	0	0	0	0	0	2	3	0	0	1	0	1
560	TRUE	Empty	26S proteasome regulatory subunit 6B OS=Homo sapiens OX=9606 GN=PSMC4 PE=1 SV=2	P43686	PSMC4	47 kDa		unknown	2	0	0	0	0	0	0	0	0	0	0	0	0	0	2	0	0	0	0	0	0	0	0	0	0	1	0	0	0	0	2	0	0	0	0	9
561	TRUE	Empty	Immunoglobulin lambda variable 8-61 OS=Homo sapiens OX=9606 GN=IGLV8-61 PE=1 SV=7	A0A075B6I0	IGLV8-61	13 kDa		unknown	2	2	1	2	2	1	1	0	2	2	6	0	3	1	1	0	0	3	2	1	1	0	3	1	0	2	0	1	3	1	1	1	2	2	1	0
562	TRUE	Empty	Cluster of V-type proton ATPase subunit B, brain isoform OS=Homo sapiens OX=9606 GN=ATP6V1B2 PE=1 SV=3 (P21281)	P21281 [2]	ATP6V1B2	57 kDa	TRUE	unknown	2	0	0	0	0	0	1	0	0	0	0	0	0	0	2	0	0	0	0	0	3	12	0	0	0	3	0	2	1	0	0	0	0	0	1	2
563	TRUE	Empty	Ran-specific GTPase-activating protein OS=Homo sapiens OX=9606 GN=RANBP1 PE=1 SV=1	P43487	RANBP1	23 kDa		unknown	2	0	0	0	0	0	0	0	0	0	0	0	0	0	0	0	0	0	0	0	0	1	0	0	0	0	0	2	0	0	2	1	0	0	3	8
564	TRUE	Empty	DCN1-like protein 1 OS=Homo sapiens OX=9606 GN=DCUN1D1 PE=1 SV=1	Q96GG9	DCUN1D1	30 kDa		unknown	2	2	0	0	0	0	0	0	0	0	0	0	0	0	1	0	0	0	0	0	0	0	0	0	1	0	0	0	1	3	5	1	0	0	1	2
565	TRUE	Empty	UDP-glucose 4-epimerase OS=Homo sapiens OX=9606 GN=GALE PE=1 SV=2	Q14376	GALE	38 kDa		unknown	2	0	1	0	1	0	2	1	1	0	0	0	0	0	0	0	0	1	0	1	1	0	0	0	0	0	0	0	0	0	0	1	1	1	0	0
566	TRUE	Empty	Coagulation factor XIII A chain OS=Homo sapiens OX=9606 GN=F13A1 PE=1 SV=5	P00488	F13A1	83 kDa		unknown	2	2	4	4	0	5	2	2	1	0	0	0	0	0	0	0	0	3	0	13	1	0	0	0	1	1	0	0	1	7	5	0	5	2	0	7
567	TRUE	Empty	Immunoglobulin lambda variable 1-47 OS=Homo sapiens OX=9606 GN=IGLV1-47 PE=1 SV=2	P01700	IGLV1-47	12 kDa	TRUE	unknown	3	8	4	6	8	6	2	6	3	5	8	3	2	2	5	6	4	5	4	7	4	5	5	7	3	4	3	3	6	6	4	5	6	3	2	6
568	TRUE	Empty	Eosinophil cationic protein OS=Homo sapiens OX=9606 GN=RNASE3 PE=1 SV=2	P12724	RNASE3	18 kDa		unknown	2	4	15	3	23	4	39	6	15	11	2	10	5	6	5	3	14	18	27	10	12	75	12	2	1	15	21	23	5	5	1	2	0	10	7	1
569	TRUE	Empty	Cluster of Dual specificity mitogen-activated protein kinase kinase 1 OS=Homo sapiens OX=9606 GN=MAP2K1 PE=1 SV=2 (Q02750)	Q02750 [2]	MAP2K1	43 kDa	TRUE	unknown	2	0	0	0	0	0	0	0	0	0	0	0	0	0	2	0	0	0	0	0	0	1	1	0	0	4	0	2	0	0	0	0	0	0	0	6
570	TRUE	Empty	Immunoglobulin heavy variable 4-28 OS=Homo sapiens OX=9606 GN=IGHV4-28 PE=1 SV=1	A0A0C4DH34	IGHV4-28	13 kDa		unknown	2	2	3	6	7	2	0	1	3	2	2	3	6	12	2	0	0	3	3	3	3	3	8	3	4	3	3	3	3	1	1	3	2	3	1	3
571	TRUE	Empty	Immunoglobulin heavy variable 1-18 OS=Homo sapiens OX=9606 GN=IGHV1-18 PE=1 SV=1	A0A0C4DH31	IGHV1-18	13 kDa	TRUE	unknown	3	4	5	6	11	4	2	8	0	6	0	3	0	0	0	0	0	4	12	9	4	9	10	3	3	0	0	1	1	5	7	6	10	7	4	11
572	TRUE	Empty	Haloacid dehalogenase-like hydrolase domain-containing protein 2 OS=Homo sapiens OX=9606 GN=HDHD2 PE=1 SV=1	Q9H0R4	HDHD2	29 kDa		unknown	2	1	3	1	6	2	1	0	1	0	0	0	0	0	0	0	0	1	4	2	2	1	0	0	0	0	0	0	0	1	4	4	2	2	0	3
573	TRUE	Empty	Casein kinase I isoform alpha OS=Homo sapiens OX=9606 GN=CSNK1A1 PE=1 SV=2	P48729	CSNK1A1	39 kDa		unknown	2	0	0	0	0	0	0	0	1	0	0	0	0	0	0	0	0	0	0	0	0	0	0	0	0	0	0	0	0	0	1	0	0	0	1	2
574	TRUE	Empty	Cluster of Immunoglobulin delta heavy chain OS=Homo sapiens OX=9606 PE=1 SV=1 (P0DOX3)	P0DOX3 [2]		56 kDa	TRUE	unknown	2	3	42	6	2	1	4	21	5	6	0	2	2	4	0	0	0	2	4	3	10	4	6	2	7	3	1	3	9	14	2	25	13	1	15	36
575	TRUE	Empty	Immunoglobulin lambda variable 1-36 OS=Homo sapiens OX=9606 GN=IGLV1-36 PE=1 SV=5	A0A0B4J1U3	IGLV1-36	12 kDa		unknown	2	1	2	5	2	0	0	1	3	1	0	0	0	0	0	0	0	1	3	2	2	3	1	0	0	0	0	0	0	1	2	1	4	1	3	1
576	TRUE	Empty	Cluster of Immunoglobulin lambda variable 7-46 OS=Homo sapiens OX=9606 GN=IGLV7-46 PE=1 SV=4 (A0A075B6I9)	A0A075B6I9 [2]	IGLV7-46	12 kDa	TRUE	unknown	2	4	2	6	2	4	1	3	4	2	2	1	0	0	0	2	0	1	3	5	3	2	1	6	1	0	2	0	1	3	2	0	1	2	1	1
577	TRUE	Empty	Serine/threonine-protein phosphatase CPPED1 OS=Homo sapiens OX=9606 GN=CPPED1 PE=1 SV=3	Q9BRF8	CPPED1	36 kDa		unknown	2	5	10	4	10	3	9	6	1	1	0	0	2	0	8	1	1	3	4	2	6	10	5	2	3	9	1	16	3	2	4	1	1	7	2	6
578	TRUE	Empty	Cluster of AMP deaminase 3 OS=Homo sapiens OX=9606 GN=AMPD3 PE=1 SV=1 (Q01432)	Q01432 [2]	AMPD3	89 kDa	TRUE	unknown	2	0	1	0	0	0	3	0	0	0	0	0	0	0	7	0	0	0	0	0	1	5	0	0	0	5	0	6	1	0	0	0	0	0	0	8
579	TRUE	Empty	IST1 homolog OS=Homo sapiens OX=9606 GN=IST1 PE=1 SV=1	P53990	IST1	40 kDa		unknown	2	1	0	0	0	0	0	0	0	1	0	0	0	0	0	0	0	0	0	0	0	1	1	0	0	2	0	2	0	1	1	1	0	0	0	0
580	TRUE	Empty	Eukaryotic translation initiation factor 4E OS=Homo sapiens OX=9606 GN=EIF4E PE=1 SV=2	P06730	EIF4E	25 kDa	TRUE	unknown	1	0	0	0	0	1	0	0	0	0	0	0	0	0	0	0	0	0	0	0	0	0	0	0	0	0	0	0	0	2	2	0	0	0	2	2
581	TRUE	Empty	Cluster of Mitogen-activated protein kinase 1 OS=Homo sapiens OX=9606 GN=MAPK1 PE=1 SV=3 (P28482)	P28482 [11]	MAPK1	41 kDa	TRUE	unknown	2	0	1	0	0	0	6	1	1	0	0	0	0	0	12	0	0	0	0	0	3	10	4	1	1	7	1	9	4	0	0	0	0	1	0	3
582	TRUE	Empty	Rab GDP dissociation inhibitor alpha OS=Homo sapiens OX=9606 GN=GDI1 PE=1 SV=2	P31150	GDI1	51 kDa	TRUE	unknown	17	3	5	2	15	0	28	14	6	3	0	0	0	0	2	1	0	0	8	5	10	41	7	4	2	16	6	14	6	6	11	11	4	9	16	28
583	TRUE	Empty	Fatty acid synthase OS=Homo sapiens OX=9606 GN=FASN PE=1 SV=3	P49327	FASN	273 kDa		unknown	1	0	0	0	0	0	0	0	5	0	0	0	0	0	0	0	0	0	0	0	0	0	0	0	0	0	0	0	0	0	6	0	0	0	0	15
584	TRUE	Empty	Cluster of Endoplasmin OS=Homo sapiens OX=9606 GN=HSP90B1 PE=1 SV=1 (P14625)	P14625 [2]	HSP90B1	92 kDa	TRUE	unknown	3	0	2	2	7	1	13	0	1	0	0	0	0	6	15	0	0	7	5	4	6	48	1	1	2	17	3	25	7	0	2	0	0	7	3	4
585	TRUE	Empty	Rabankyrin-5 OS=Homo sapiens OX=9606 GN=ANKFY1 PE=1 SV=2	Q9P2R3	ANKFY1	128 kDa		unknown	1	0	0	0	0	0	0	0	0	0	0	0	0	0	0	0	0	0	0	0	0	0	0	0	0	0	0	0	0	0	4	0	0	0	0	15
586	TRUE	Empty	GTPase-activating protein and VPS9 domain-containing protein 1 OS=Homo sapiens OX=9606 GN=GAPVD1 PE=1 SV=2	Q14C86	GAPVD1	165 kDa		unknown	1	0	0	0	0	0	0	0	0	0	0	0	0	0	0	0	0	0	0	0	0	0	0	0	0	0	0	0	0	0	1	0	0	0	1	12
587	TRUE	Empty	Cluster of cAMP-dependent protein kinase catalytic subunit alpha OS=Homo sapiens OX=9606 GN=PRKACA PE=1 SV=2 (P17612)	P17612 [2]	PRKACA	41 kDa	TRUE	unknown	2	0	0	0	0	0	1	1	0	0	0	0	0	0	0	0	0	0	0	0	0	1	0	0	0	0	0	0	0	0	0	0	0	0	1	3
588	TRUE	Empty	Immunoglobulin kappa variable 1D-33 OS=Homo sapiens OX=9606 GN=IGKV1D-33 PE=1 SV=2	P01593 (+1)	IGKV1D-33	13 kDa		unknown	1	6	7	11	8	7	2	4	6	5	2	2	0	0	0	2	0	4	8	7	3	5	3	3	1	2	3	1	2	7	6	6	6	8	4	4
589	TRUE	Empty	26S proteasome non-ATPase regulatory subunit 14 OS=Homo sapiens OX=9606 GN=PSMD14 PE=1 SV=1	O00487	PSMD14	35 kDa		unknown	1	0	0	0	0	0	0	0	0	0	0	0	0	0	0	0	0	0	0	0	1	0	0	0	0	0	0	0	0	1	1	1	0	0	0	2
590	TRUE	Empty	Adenosine 5'-monophosphoramidase HINT1 OS=Homo sapiens OX=9606 GN=HINT1 PE=1 SV=2	P49773	HINT1	14 kDa		unknown	1	0	0	0	0	0	0	0	0	0	0	0	0	0	2	0	0	0	0	0	0	0	0	0	0	1	0	1	0	2	1	0	1	0	2	3
591	TRUE	Empty	Cluster of Plasma membrane calcium-transporting ATPase 4 OS=Homo sapiens OX=9606 GN=ATP2B4 PE=1 SV=2 (P23634)	P23634 [4]	ATP2B4	138 kDa	TRUE	unknown	1	0	0	0	0	0	0	0	0	0	0	0	0	0	0	0	0	0	0	0	0	0	0	0	0	0	0	0	0	0	5	2	0	0	1	6
592	TRUE	Empty	NADPH oxidase 2 OS=Homo sapiens OX=9606 GN=CYBB PE=1 SV=2	P04839	CYBB	65 kDa		unknown	1	0	4	3	48	0	60	2	6	3	0	3	7	28	11	1	9	20	27	5	8	63	14	0	6	12	16	46	10	1	0	0	0	17	1	1
593	TRUE	Empty	C-reactive protein OS=Homo sapiens OX=9606 GN=CRP PE=1 SV=1	P02741	CRP	25 kDa		unknown	1	2	5	0	0	0	8	1	3	0	1	0	1	0	0	0	0	3	0	2	1	0	0	0	0	0	4	0	0	0	0	1	0	0	7	2
594	TRUE	Empty	Cartilage acidic protein 1 OS=Homo sapiens OX=9606 GN=CRTAC1 PE=1 SV=2	Q9NQ79	CRTAC1	71 kDa		unknown	1	1	2	5	0	6	4	0	1	0	0	0	0	0	0	0	0	0	0	1	0	0	0	3	0	0	0	0	0	4	3	0	5	0	0	3
595	TRUE	Empty	Protein S100-P OS=Homo sapiens OX=9606 GN=S100P PE=1 SV=2	P25815	S100P	10 kDa		unknown	1	3	10	8	20	5	44	6	5	6	3	11	6	3	26	6	4	12	17	8	12	61	17	6	9	27	15	21	4	1	2	1	1	13	6	1
596	TRUE	Empty	Apolipoprotein F OS=Homo sapiens OX=9606 GN=APOF PE=1 SV=2	Q13790	APOF	35 kDa		unknown	1	2	3	2	0	3	0	4	0	0	2	0	0	0	0	0	0	0	0	1	0	0	1	1	1	0	0	0	1	4	2	2	1	2	1	2
597	TRUE	Empty	Cluster of Ribosomal protein S6 kinase alpha-3 OS=Homo sapiens OX=9606 GN=RPS6KA3 PE=1 SV=1 (P51812)	P51812 [4]	RPS6KA3	84 kDa	TRUE	unknown	1	0	0	0	0	0	2	0	0	0	0	0	0	0	3	0	0	0	0	0	0	1	0	0	0	1	0	0	0	1	0	0	0	0	1	4
598	TRUE	Empty	Immunoglobulin lambda variable 3-10 OS=Homo sapiens OX=9606 GN=IGLV3-10 PE=1 SV=2	A0A075B6K4	IGLV3-10	12 kDa	TRUE	unknown	2	10	6	4	4	2	2	5	4	6	5	1	0	1	2	3	1	1	8	8	6	5	9	1	3	0	5	1	2	3	4	1	4	6	6	5
599	TRUE	Empty	ATP-dependent RNA helicase A OS=Homo sapiens OX=9606 GN=DHX9 PE=1 SV=4	Q08211	DHX9	141 kDa		unknown	1	0	0	0	0	0	3	0	0	0	0	0	0	0	2	0	0	1	0	0	6	4	1	0	0	3	0	3	0	0	1	0	0	0	0	11
600	TRUE	Empty	Methylthioribose-1-phosphate isomerase OS=Homo sapiens OX=9606 GN=MRI1 PE=1 SV=1	Q9BV20	MRI1	39 kDa		unknown	1	0	0	0	0	0	0	0	0	0	0	0	0	0	0	0	0	0	0	0	1	0	0	0	0	0	0	0	0	1	3	0	1	0	0	2
601	TRUE	Empty	Thioredoxin OS=Homo sapiens OX=9606 GN=TXN PE=1 SV=3	P10599	TXN	12 kDa		unknown	1	1	6	2	1	3	7	2	6	1	0	2	0	0	4	4	0	1	2	4	8	17	5	2	5	2	7	7	2	4	2	2	3	4	3	6
602	TRUE	Empty	Platelet-activating factor acetylhydrolase IB subunit alpha2 OS=Homo sapiens OX=9606 GN=PAFAH1B2 PE=1 SV=1	P68402	PAFAH1B2	26 kDa		unknown	1	1	0	1	0	1	1	1	0	0	0	0	0	0	0	0	0	0	0	0	0	3	0	0	0	0	0	0	0	1	2	0	1	0	1	3
603	TRUE	Empty	Cluster of Poly(rC)-binding protein 1 OS=Homo sapiens OX=9606 GN=PCBP1 PE=1 SV=2 (Q15365)	Q15365 [4]	PCBP1	37 kDa	TRUE	unknown	1	0	4	1	0	1	11	1	4	1	0	0	0	0	8	0	0	0	2	0	4	18	9	3	3	16	7	10	0	1	3	1	1	2	7	7
604	TRUE	Empty	Cluster of Guanine nucleotide-binding protein G(I)/G(S)/G(T) subunit beta-2 OS=Homo sapiens OX=9606 GN=GNB2 PE=1 SV=3 (P62879)	P62879 [3]	GNB2	37 kDa	TRUE	unknown	3	2	13	1	18	1	41	7	5	2	1	4	2	2	16	2	0	9	15	7	16	68	35	8	10	32	11	34	11	3	5	2	2	10	5	1
605	TRUE	Empty	ATP-binding cassette sub-family B member 6 OS=Homo sapiens OX=9606 GN=ABCB6 PE=1 SV=1	Q9NP58	ABCB6	94 kDa		unknown	1	0	0	0	0	0	0	0	0	0	1	0	0	0	0	0	0	0	0	0	0	0	1	0	0	0	0	1	0	0	2	0	0	0	0	3
606	TRUE	Empty	Protein S100-A6 OS=Homo sapiens OX=9606 GN=S100A6 PE=1 SV=1	P06703	S100A6	10 kDa		unknown	1	1	3	3	6	2	1	2	4	3	2	6	5	2	15	3	8	3	4	3	2	4	5	3	5	7	5	5	0	4	13	5	1	3	2	0
607	TRUE	Empty	Vitamin K-dependent protein C OS=Homo sapiens OX=9606 GN=PROC PE=1 SV=1	P04070	PROC	52 kDa		unknown	1	0	0	0	0	1	0	0	0	0	0	0	0	0	0	0	0	0	0	1	2	0	0	0	0	0	0	0	0	1	6	0	1	0	0	1
608	TRUE	Empty	Protein phosphatase 1A OS=Homo sapiens OX=9606 GN=PPM1A PE=1 SV=1	P35813	PPM1A	42 kDa	TRUE	unknown	3	0	0	0	0	0	0	0	0	0	0	0	0	0	0	0	0	0	0	0	0	0	0	0	0	0	0	0	0	0	0	0	0	0	0	3
609	TRUE	Empty	Fetuin-B OS=Homo sapiens OX=9606 GN=FETUB PE=1 SV=2	Q9UGM5	FETUB	42 kDa		unknown	1	2	3	2	0	2	0	0	1	0	0	0	0	0	0	0	0	0	0	3	3	0	0	2	0	0	0	0	1	2	2	1	2	0	2	3
610	TRUE	Empty	Hemoglobin subunit mu OS=Homo sapiens OX=9606 GN=HBM PE=1 SV=1	Q6B0K9	HBM	16 kDa		unknown	1	0	0	0	0	0	0	0	0	0	0	0	0	0	0	0	0	0	0	0	0	0	0	0	0	0	0	0	0	1	1	1	1	0	2	1
611	TRUE	Empty	Immunoglobulin heavy variable 1-3 OS=Homo sapiens OX=9606 GN=IGHV1-3 PE=1 SV=1	A0A0C4DH29	IGHV1-3	13 kDa	TRUE	unknown	5	10	5	14	13	4	4	10	4	9	0	0	0	0	0	0	0	0	0	5	5	0	0	7	9	0	7	0	9	4	0	2	9	0	5	8
612	TRUE	Empty	Ribosyldihydronicotinamide dehydrogenase [quinone] OS=Homo sapiens OX=9606 GN=NQO2 PE=1 SV=5	P16083	NQO2	26 kDa		unknown	1	1	2	0	3	2	3	5	2	0	0	0	0	0	9	1	0	3	1	2	0	6	3	1	2	6	0	2	0	4	2	2	0	5	0	10
613	TRUE	Empty	Cluster of Dual specificity mitogen-activated protein kinase kinase 3 OS=Homo sapiens OX=9606 GN=MAP2K3 PE=1 SV=2 (P46734)	P46734 [2]	MAP2K3	39 kDa	TRUE	unknown	1	0	0	0	0	0	0	0	0	0	0	0	0	0	0	0	0	0	0	0	0	3	0	0	0	2	0	3	0	0	0	0	0	0	0	2
614	TRUE	Empty	Lymphatic vessel endothelial hyaluronic acid receptor 1 OS=Homo sapiens OX=9606 GN=LYVE1 PE=1 SV=2	Q9Y5Y7	LYVE1	35 kDa		unknown	1	1	2	2	0	2	0	0	1	0	0	0	0	0	0	0	0	0	0	2	0	0	0	0	0	0	0	0	0	3	1	0	3	1	0	3
615	TRUE	Empty	IgGFc-binding protein OS=Homo sapiens OX=9606 GN=FCGBP PE=1 SV=3	Q9Y6R7	FCGBP	572 kDa		unknown	1	0	1	3	1	2	5	4	9	1	0	0	1	1	0	1	0	0	8	2	4	0	0	4	0	0	0	0	1	3	4	0	3	8	0	3
616	TRUE	Empty	NAD(P)H-hydrate epimerase OS=Homo sapiens OX=9606 GN=NAXE PE=1 SV=2	Q8NCW5	NAXE	32 kDa		unknown	1	0	1	0	4	0	3	0	4	0	0	0	0	0	0	0	0	2	3	0	1	1	0	0	0	0	2	0	0	0	2	0	0	1	2	3
617	TRUE	Empty	Hemoglobin subunit zeta OS=Homo sapiens OX=9606 GN=HBZ PE=1 SV=2	P02008	HBZ	16 kDa	TRUE	unknown	1	0	0	1	1	1	0	0	0	0	0	0	0	0	0	0	0	0	0	0	0	0	0	2	0	1	0	0	0	9	2	4	1	0	19	1
618	TRUE	Empty	Cluster of Glucosamine-6-phosphate deaminase 1 OS=Homo sapiens OX=9606 GN=GNPDA1 PE=1 SV=1 (P46926)	P46926 [2]	GNPDA1	33 kDa	TRUE	unknown	1	1	3	1	0	1	10	1	7	0	0	0	0	0	1	0	0	2	2	1	1	2	0	1	0	0	0	0	0	0	1	0	0	1	0	3
619	TRUE	Empty	Immunoglobulin heavy variable 3-13 OS=Homo sapiens OX=9606 GN=IGHV3-13 PE=1 SV=2	P01766	IGHV3-13	13 kDa	TRUE	unknown	6	13	0	14	17	10	11	13	13	0	12	0	0	0	2	0	0	9	18	14	14	19	14	10	14	10	10	11	10	11	9	0	12	11	7	13
620	TRUE	Empty	Cytosol aminopeptidase OS=Homo sapiens OX=9606 GN=LAP3 PE=1 SV=3	P28838	LAP3	56 kDa		unknown	1	0	0	0	1	0	8	0	0	0	0	0	0	0	0	0	0	0	0	0	0	0	0	0	0	1	3	1	0	0	0	0	0	0	2	1
621	TRUE	Empty	Golgi-associated plant pathogenesis-related protein 1 OS=Homo sapiens OX=9606 GN=GLIPR2 PE=1 SV=3	Q9H4G4	GLIPR2	17 kDa		unknown	1	2	4	2	2	3	10	2	3	3	0	2	2	0	6	1	1	5	8	2	6	11	3	1	5	9	5	6	3	2	2	1	1	3	3	1
622	TRUE	Empty	Actin-related protein 2/3 complex subunit 1B OS=Homo sapiens OX=9606 GN=ARPC1B PE=1 SV=3	O15143	ARPC1B	41 kDa	TRUE	unknown	1	1	14	1	1	1	23	5	5	0	0	0	0	0	12	1	0	4	4	6	18	35	9	9	6	19	2	27	19	3	0	0	3	8	6	3
623	TRUE	Empty	Cluster of Actin-related protein 3 OS=Homo sapiens OX=9606 GN=ACTR3 PE=1 SV=3 (P61158)	P61158 [2]	ACTR3	47 kDa	TRUE	unknown	1	3	19	5	6	5	27	12	10	4	1	0	1	1	29	1	0	5	5	5	19	82	22	9	11	37	14	59	20	3	0	2	2	10	2	2
624	TRUE	Empty	Adiponectin OS=Homo sapiens OX=9606 GN=ADIPOQ PE=1 SV=1	Q15848	ADIPOQ	26 kDa		unknown	1	4	6	6	1	4	3	9	2	2	2	0	1	3	0	3	0	1	5	4	3	5	3	4	3	3	0	0	2	4	4	1	6	5	0	8
625	TRUE	Empty	Cluster of Aflatoxin B1 aldehyde reductase member 2 OS=Homo sapiens OX=9606 GN=AKR7A2 PE=1 SV=3 (O43488)	O43488 [2]	AKR7A2	40 kDa	TRUE	unknown	1	1	2	0	0	2	3	2	0	0	0	0	0	0	0	0	0	1	0	2	1	4	0	1	1	1	1	2	0	3	4	1	2	2	4	4
626	TRUE	Empty	Apolipoprotein C-II OS=Homo sapiens OX=9606 GN=APOC2 PE=1 SV=1	P02655	APOC2	11 kDa		unknown	1	0	3	3	0	10	0	0	0	0	0	0	0	0	0	0	0	0	0	0	0	0	0	5	0	0	0	0	1	6	5	4	3	0	2	9
627	TRUE	Empty	Apolipoprotein C-III OS=Homo sapiens OX=9606 GN=APOC3 PE=1 SV=1	P02656	APOC3	11 kDa		unknown	1	0	2	2	0	10	0	0	1	0	1	0	0	0	0	0	0	2	0	1	1	1	0	5	0	2	0	0	2	15	10	9	10	0	8	6
628	TRUE	Empty	Aspartyl aminopeptidase OS=Homo sapiens OX=9606 GN=DNPEP PE=1 SV=2	Q9ULA0	DNPEP	53 kDa		unknown	1	0	0	0	0	0	0	0	0	0	0	0	0	0	0	0	0	0	0	0	0	0	0	0	0	0	0	0	0	0	0	0	0	0	0	5
629	TRUE	Empty	Beta-parvin OS=Homo sapiens OX=9606 GN=PARVB PE=1 SV=1	Q9HBI1	PARVB	42 kDa	TRUE	unknown	1	0	0	0	0	0	0	0	0	0	0	0	0	0	0	0	0	0	0	0	0	0	0	0	0	0	0	0	0	5	3	0	0	0	0	0
630	TRUE	Empty	BH3-interacting domain death agonist OS=Homo sapiens OX=9606 GN=BID PE=1 SV=1	P55957	BID	22 kDa		unknown	1	0	1	0	0	1	0	0	0	0	0	0	0	0	0	0	0	0	0	0	2	0	0	0	0	0	0	0	0	0	3	1	0	0	3	0
631	TRUE	Empty	Bleomycin hydrolase OS=Homo sapiens OX=9606 GN=BLMH PE=1 SV=1	Q13867	BLMH	53 kDa		unknown	1	1	0	0	15	1	3	1	7	4	0	1	1	4	0	5	1	0	7	2	2	24	0	0	3	2	15	1	1	1	4	0	0	3	2	8
632	TRUE	Empty	Cluster of Bridging integrator 2 OS=Homo sapiens OX=9606 GN=BIN2 PE=1 SV=3 (Q9UBW5)	Q9UBW5 [3]	BIN2	62 kDa	TRUE	unknown	1	1	1	0	0	1	8	0	0	0	0	0	0	0	3	0	0	0	0	2	6	5	3	0	0	2	1	6	2	0	2	0	0	0	0	0
633	TRUE	Empty	Cadherin-5 OS=Homo sapiens OX=9606 GN=CDH5 PE=1 SV=5	P33151	CDH5	88 kDa		unknown	1	1	2	6	0	3	0	0	0	0	0	0	0	0	0	0	0	0	1	2	0	0	0	0	1	0	0	0	0	7	3	1	2	1	0	1
634	TRUE	Empty	Calnexin OS=Homo sapiens OX=9606 GN=CANX PE=1 SV=2	P27824	CANX	68 kDa		unknown	1	0	2	0	9	0	13	0	2	0	0	0	0	1	3	1	0	9	4	1	1	66	0	0	0	7	2	12	4	0	0	1	0	3	1	0
635	TRUE	Empty	Cell adhesion molecule CEACAM6 OS=Homo sapiens OX=9606 GN=CEACAM6 PE=1 SV=4	P40199	CEACAM6	37 kDa	TRUE	unknown	1	0	3	3	13	1	22	0	4	2	0	2	6	10	5	0	3	10	11	5	3	14	5	0	1	4	10	5	3	0	0	0	0	5	1	0
636	TRUE	Empty	Cell surface glycoprotein MUC18 OS=Homo sapiens OX=9606 GN=MCAM PE=1 SV=2	P43121	MCAM	72 kDa		unknown	1	1	1	3	0	3	0	0	3	0	0	0	0	0	0	0	0	0	0	0	0	0	0	1	0	0	0	0	2	0	2	0	2	0	0	0
637	TRUE	Empty	Coagulation factor X OS=Homo sapiens OX=9606 GN=F10 PE=1 SV=2	P00742	F10	55 kDa		unknown	1	1	4	2	0	3	0	0	1	0	0	0	0	0	0	0	0	0	0	2	0	0	0	2	3	0	0	0	2	3	5	3	4	3	2	6
638	TRUE	Empty	Complement decay-accelerating factor OS=Homo sapiens OX=9606 GN=CD55 PE=1 SV=4	P08174	CD55	41 kDa		unknown	1	0	0	1	0	0	3	0	0	0	0	0	0	0	0	0	0	0	0	0	0	3	0	0	0	0	1	1	0	0	0	0	0	0	0	2
639	TRUE	Empty	Copine-1 OS=Homo sapiens OX=9606 GN=CPNE1 PE=1 SV=1	Q99829	CPNE1	59 kDa		unknown	1	0	0	0	3	0	6	0	1	0	0	0	0	0	2	0	0	5	1	0	0	6	0	0	0	0	0	1	0	0	1	0	0	2	1	0
640	TRUE	Empty	Cystatin-B OS=Homo sapiens OX=9606 GN=CSTB PE=1 SV=2	P04080	CSTB	11 kDa		unknown	1	1	1	2	1	2	2	0	8	9	1	0	0	0	0	2	2	2	5	3	4	4	0	2	0	2	2	4	3	0	0	1	0	1	0	1
641	TRUE	Empty	Dehydrogenase/reductase SDR family member 11 OS=Homo sapiens OX=9606 GN=DHRS11 PE=1 SV=1	Q6UWP2	DHRS11	28 kDa		unknown	1	0	0	0	0	0	0	0	0	0	0	0	0	0	0	0	0	0	0	0	0	0	0	0	0	0	0	0	0	0	4	1	0	0	1	4
642	TRUE	Empty	Desmoglein-1 OS=Homo sapiens OX=9606 GN=DSG1 PE=1 SV=2	Q02413	DSG1	114 kDa		unknown	1	2	0	5	5	3	1	2	40	19	0	5	6	5	0	24	2	16	2	7	8	5	14	4	8	3	7	1	9	13	2	0	14	29	1	0
643	TRUE	Empty	Dopamine beta-hydroxylase OS=Homo sapiens OX=9606 GN=DBH PE=1 SV=3	P09172	DBH	69 kDa		unknown	1	0	1	4	0	3	0	0	5	0	0	0	0	0	0	0	0	0	0	4	0	0	0	0	0	0	0	0	0	0	0	0	6	0	0	0
644	TRUE	Empty	Drebrin-like protein OS=Homo sapiens OX=9606 GN=DBNL PE=1 SV=1	Q9UJU6	DBNL	48 kDa		unknown	1	0	0	0	0	0	3	0	0	0	0	0	0	0	1	0	0	0	0	0	2	5	0	0	0	6	0	7	0	0	0	0	0	0	1	1
645	TRUE	Empty	F-actin-capping protein subunit alpha-2 OS=Homo sapiens OX=9606 GN=CAPZA2 PE=1 SV=3	P47755	CAPZA2	33 kDa	TRUE	unknown	1	1	5	2	0	1	5	2	1	0	0	0	0	0	3	0	0	0	0	2	6	12	0	0	1	4	0	9	0	2	4	0	1	1	1	0
646	TRUE	Empty	Cluster of Hepatocyte growth factor-like protein OS=Homo sapiens OX=9606 GN=MST1 PE=1 SV=2 (P26927)	P26927 [2]	MST1	80 kDa	TRUE	unknown	1	1	13	5	0	5	2	0	3	0	0	0	0	0	0	0	0	0	5	1	5	0	0	1	0	0	0	0	0	11	13	1	6	10	4	4
647	TRUE	Empty	Cluster of Heterogeneous nuclear ribonucleoprotein A1 OS=Homo sapiens OX=9606 GN=HNRNPA1 PE=1 SV=5 (P09651)	P09651 [2]	HNRNPA1	39 kDa	TRUE	unknown	1	0	2	1	0	4	3	0	0	0	0	0	0	0	7	0	0	0	0	1	3	5	0	2	0	9	1	7	1	3	2	1	0	1	2	2
648	TRUE	Empty	High mobility group protein B2 OS=Homo sapiens OX=9606 GN=HMGB2 PE=1 SV=2	P26583	HMGB2	24 kDa	TRUE	unknown	1	1	6	8	0	6	20	0	0	0	0	0	0	1	5	0	0	0	0	2	6	0	2	7	0	0	10	0	0	1	0	2	0	1	5	2
649	TRUE	Empty	Immunoglobulin kappa variable 1-16 OS=Homo sapiens OX=9606 GN=IGKV1-16 PE=1 SV=2	P04430	IGKV1-16	13 kDa		unknown	1	5	2	10	4	2	1	4	1	1	1	0	0	0	0	2	0	0	4	2	2	10	2	0	1	0	1	0	0	4	3	1	5	3	2	0
650	TRUE	Empty	Immunoglobulin kappa variable 3D-15 OS=Homo sapiens OX=9606 GN=IGKV3D-15 PE=1 SV=6	A0A087WSY6	IGKV3D-15	13 kDa		unknown	1	9	7	7	9	7	3	5	6	1	4	1	0	0	0	4	0	3	8	9	7	11	4	1	0	3	1	0	1	7	6	2	3	5	5	5
651	TRUE	Empty	Immunoglobulin lambda variable 2-18 OS=Homo sapiens OX=9606 GN=IGLV2-18 PE=1 SV=2	A0A075B6J9	IGLV2-18	12 kDa		unknown	1	0	1	2	1	1	1	0	2	0	0	0	0	0	0	0	0	1	2	1	0	1	0	0	1	0	0	0	2	3	3	0	2	2	2	0
652	TRUE	Empty	Kallikrein-7 OS=Homo sapiens OX=9606 GN=KLK7 PE=1 SV=1	P49862	KLK7	28 kDa		unknown	1	0	2	8	11	3	0	0	5	16	0	3	4	1	0	9	0	0	5	10	3	2	3	2	2	2	1	0	4	5	2	0	6	8	1	0
653	TRUE	Empty	Ketosamine-3-kinase OS=Homo sapiens OX=9606 GN=FN3KRP PE=1 SV=2	Q9HA64	FN3KRP	34 kDa		unknown	1	0	0	0	0	0	0	0	0	0	0	0	0	0	0	0	0	0	0	0	0	0	0	0	0	0	0	0	0	3	5	1	2	0	1	5
654	TRUE	Empty	Lysosome-associated membrane glycoprotein 1 OS=Homo sapiens OX=9606 GN=LAMP1 PE=1 SV=3	P11279	LAMP1	45 kDa		unknown	1	0	1	1	11	0	8	0	5	1	0	1	1	5	5	1	5	9	7	1	2	8	2	0	1	3	6	8	1	4	1	0	2	3	0	0
655	TRUE	Empty	Lysozyme C OS=Homo sapiens OX=9606 GN=LYZ PE=1 SV=1	P61626	LYZ	17 kDa		unknown	1	6	17	21	32	20	16	6	12	33	7	37	8	10	53	14	44	11	49	12	25	109	43	14	12	29	37	40	11	8	3	9	9	18	9	4
656	TRUE	Empty	Malignant T-cell-amplified sequence 1 OS=Homo sapiens OX=9606 GN=MCTS1 PE=1 SV=1	Q9ULC4	MCTS1	21 kDa		unknown	1	0	0	0	0	0	0	0	0	0	0	0	0	0	0	0	0	0	0	0	0	4	0	0	0	0	0	0	0	1	2	0	0	0	0	4
657	TRUE	Empty	Mannan-binding lectin serine protease 2 OS=Homo sapiens OX=9606 GN=MASP2 PE=1 SV=4	O00187	MASP2	76 kDa		unknown	1	3	5	5	1	2	2	3	3	2	1	0	0	0	0	1	0	0	3	0	1	0	1	1	1	0	0	0	0	1	1	0	2	2	0	0
658	TRUE	Empty	Mannose-binding protein C OS=Homo sapiens OX=9606 GN=MBL2 PE=1 SV=2	P11226	MBL2	26 kDa		unknown	1	7	10	2	2	4	5	7	0	2	0	0	0	0	0	1	0	2	2	6	4	0	2	2	3	4	0	0	0	10	2	4	2	2	0	5
659	TRUE	Empty	Myeloid-associated differentiation marker OS=Homo sapiens OX=9606 GN=MYADM PE=1 SV=2	Q96S97	MYADM	35 kDa		unknown	1	0	0	1	8	0	15	0	3	0	0	0	2	3	0	0	2	4	9	1	2	17	0	0	1	1	2	6	3	0	0	0	0	4	0	1
660	TRUE	Empty	Cluster of Myosin light polypeptide 6 OS=Homo sapiens OX=9606 GN=MYL6 PE=1 SV=2 (P60660)	P60660 [2]	MYL6	17 kDa	TRUE	unknown	1	4	17	8	8	5	10	7	5	2	0	0	0	0	16	0	0	17	3	4	13	49	30	8	8	35	13	21	7	1	1	0	3	13	8	2
661	TRUE	Empty	NADH-cytochrome b5 reductase 3 OS=Homo sapiens OX=9606 GN=CYB5R3 PE=1 SV=3	P00387	CYB5R3	34 kDa		unknown	1	0	0	0	0	0	0	0	1	0	0	0	0	0	0	0	0	0	0	0	0	4	0	0	0	1	1	1	0	0	4	1	0	0	2	3
662	TRUE	Empty	NEDD8-activating enzyme E1 regulatory subunit OS=Homo sapiens OX=9606 GN=NAE1 PE=1 SV=1	Q13564	NAE1	60 kDa		unknown	1	0	0	0	0	0	0	0	0	0	0	0	0	0	0	0	0	0	0	0	0	0	0	0	0	0	0	0	0	0	1	0	0	0	0	3
663	TRUE	Empty	Pantetheinase OS=Homo sapiens OX=9606 GN=VNN1 PE=1 SV=2	O95497	VNN1	57 kDa		unknown	1	0	4	2	11	2	19	2	3	1	0	0	4	5	6	1	0	4	6	0	2	28	3	0	5	9	10	11	3	2	1	0	1	5	2	2
664	TRUE	Empty	Peptidyl-prolyl cis-trans isomerase FKBP1A OS=Homo sapiens OX=9606 GN=FKBP1A PE=1 SV=2	P62942	FKBP1A	12 kDa		unknown	1	3	6	3	0	2	3	4	2	0	0	0	0	0	3	0	0	2	1	0	6	8	1	0	2	8	4	5	4	2	2	1	1	4	3	4
665	TRUE	Empty	Perilipin-3 OS=Homo sapiens OX=9606 GN=PLIN3 PE=1 SV=3	O60664	PLIN3	47 kDa		unknown	1	0	4	2	0	0	0	0	0	0	0	0	0	0	2	0	0	0	0	2	3	0	0	1	0	0	0	1	0	0	0	0	0	1	1	2
666	TRUE	Empty	Prenylcysteine oxidase 1 OS=Homo sapiens OX=9606 GN=PCYOX1 PE=1 SV=3	Q9UHG3	PCYOX1	57 kDa		unknown	1	0	0	0	3	0	0	0	2	0	0	0	0	0	1	0	0	0	3	0	0	6	1	1	2	0	0	1	0	0	1	0	1	2	0	2
667	TRUE	Empty	Protein CutA OS=Homo sapiens OX=9606 GN=CUTA PE=1 SV=2	O60888	CUTA	19 kDa		unknown	1	1	0	0	0	0	3	1	0	0	0	0	0	0	0	0	0	2	1	1	1	3	1	0	0	1	0	0	0	0	0	0	0	0	1	0
668	TRUE	Empty	Ras-related protein Rab-2A OS=Homo sapiens OX=9606 GN=RAB2A PE=1 SV=1	P61019	RAB2A	24 kDa		unknown	1	0	0	0	1	0	4	0	4	1	0	0	0	0	0	0	0	2	0	1	2	7	4	0	1	6	0	6	2	0	1	0	0	0	1	3
669	TRUE	Empty	Cluster of Ras-related protein Rab-6A OS=Homo sapiens OX=9606 GN=RAB6A PE=1 SV=3 (P20340)	P20340 [2]	RAB6A	24 kDa	TRUE	unknown	1	0	0	0	1	0	5	0	6	0	0	0	0	0	0	0	0	2	3	0	0	0	4	2	0	5	0	2	0	3	4	0	0	0	2	5
670	TRUE	Empty	Cluster of Ras-related protein Ral-B OS=Homo sapiens OX=9606 GN=RALB PE=1 SV=1 (P11234)	P11234 [2]	RALB	23 kDa	TRUE	unknown	1	0	0	0	0	0	2	0	0	0	0	0	0	1	4	0	0	1	0	0	0	6	0	0	0	0	0	4	0	0	0	0	0	0	0	1
671	TRUE	Empty	RNA 3'-terminal phosphate cyclase OS=Homo sapiens OX=9606 GN=RTCA PE=1 SV=1	O00442	RTCA	39 kDa		unknown	1	0	0	0	0	0	2	0	0	0	0	0	0	0	0	0	0	0	0	0	0	1	0	0	0	0	0	0	0	0	1	0	0	0	0	3
672	TRUE	Empty	RuvB-like 1 OS=Homo sapiens OX=9606 GN=RUVBL1 PE=1 SV=1	Q9Y265	RUVBL1	50 kDa		unknown	1	0	0	0	0	0	0	0	0	0	0	0	0	0	1	0	0	0	0	0	0	0	0	0	0	2	0	1	0	0	0	0	0	0	5	2
673	TRUE	Empty	Semaphorin-7A OS=Homo sapiens OX=9606 GN=SEMA7A PE=1 SV=1	O75326	SEMA7A	75 kDa		unknown	1	0	0	0	0	0	0	0	0	0	0	0	0	0	0	0	0	0	0	0	0	0	0	0	0	0	0	0	0	0	1	0	0	0	0	2
674	TRUE	Empty	Cluster of Serine/threonine-protein phosphatase PP1-beta catalytic subunit OS=Homo sapiens OX=9606 GN=PPP1CB PE=1 SV=3 (P62140)	P62140 [3]	PPP1CB	37 kDa	TRUE	unknown	1	0	2	0	0	0	16	0	2	0	0	0	0	0	6	0	0	3	0	0	4	34	2	1	0	10	0	13	1	0	1	0	0	2	0	0
675	TRUE	Empty	Sex hormone-binding globulin OS=Homo sapiens OX=9606 GN=SHBG PE=1 SV=2	P04278	SHBG	44 kDa		unknown	1	0	0	2	0	5	1	1	0	0	0	0	0	0	0	0	0	1	0	2	3	0	0	4	1	0	0	0	0	2	3	2	10	3	1	4
676	TRUE	Empty	Superoxide dismutase [Mn], mitochondrial OS=Homo sapiens OX=9606 GN=SOD2 PE=1 SV=3	P04179	SOD2	25 kDa		unknown	1	1	7	2	9	0	14	2	0	0	0	2	4	5	3	3	6	6	5	2	1	14	15	3	3	10	8	11	1	0	0	0	0	3	1	0
677	TRUE	Empty	TIP41-like protein OS=Homo sapiens OX=9606 GN=TIPRL PE=1 SV=2	O75663	TIPRL	31 kDa		unknown	1	0	0	0	0	0	1	0	0	0	0	0	0	0	0	0	0	0	0	0	0	0	0	0	0	0	0	0	0	1	1	0	0	0	1	2
678	TRUE	Empty	Tyrosine-protein phosphatase non-receptor type 11 OS=Homo sapiens OX=9606 GN=PTPN11 PE=1 SV=3	Q06124	PTPN11	68 kDa		unknown	1	0	0	0	0	0	0	0	0	0	0	0	0	0	1	0	0	0	0	0	0	0	0	0	0	0	0	0	0	0	0	0	0	0	0	3
679	TRUE	Empty	Ubiquitin-like-conjugating enzyme ATG3 OS=Homo sapiens OX=9606 GN=ATG3 PE=1 SV=1	Q9NT62	ATG3	36 kDa		unknown	1	0	0	0	0	0	0	0	0	0	0	0	0	0	0	0	0	0	0	0	0	2	0	0	0	1	0	1	1	1	2	1	0	0	1	3
680	TRUE	Empty	Uroporphyrinogen-III synthase OS=Homo sapiens OX=9606 GN=UROS PE=1 SV=1	P10746	UROS	29 kDa		unknown	1	0	0	0	0	0	0	0	0	0	0	0	0	0	0	0	0	0	0	0	0	0	0	0	0	0	0	0	0	0	0	0	0	0	1	4
681	TRUE	Empty	Eukaryotic translation initiation factor 3 subunit J OS=Homo sapiens OX=9606 GN=EIF3J PE=1 SV=2	O75822	EIF3J	29 kDa		unknown	1	0	0	0	0	0	0	0	0	0	0	0	0	0	0	0	0	0	0	0	0	0	0	0	0	0	0	0	0	0	0	0	0	0	0	2
682	TRUE	Empty	Caspase-14 OS=Homo sapiens OX=9606 GN=CASP14 PE=1 SV=2	P31944	CASP14	28 kDa		unknown	1	2	3	8	15	5	10	2	42	66	1	49	24	12	11	57	28	0	9	16	18	52	26	5	12	9	63	8	4	9	0	2	2	23	0	0
683	TRUE	Empty	Ferritin heavy chain OS=Homo sapiens OX=9606 GN=FTH1 PE=1 SV=2	P02794	FTH1	21 kDa		unknown	1	1	4	2	4	0	12	2	1	7	0	2	4	0	6	0	4	3	5	1	2	1	2	6	5	11	9	14	3	0	1	0	0	1	1	0
684	TRUE	Empty	Alpha-mannosidase 2C1 OS=Homo sapiens OX=9606 GN=MAN2C1 PE=1 SV=1	Q9NTJ4	MAN2C1	116 kDa		unknown	1	0	0	0	0	0	0	0	0	0	0	0	0	0	0	0	0	0	0	0	0	0	0	0	0	0	0	0	0	0	2	0	0	0	0	4
685	TRUE	Empty	Cytochrome b5 OS=Homo sapiens OX=9606 GN=CYB5A PE=1 SV=2	P00167	CYB5A	15 kDa		unknown	1	0	0	2	0	0	0	0	0	0	0	0	0	0	0	0	0	1	0	0	2	0	0	0	1	0	0	0	0	1	3	0	1	0	0	2
686	TRUE	Empty	Inositol monophosphatase 1 OS=Homo sapiens OX=9606 GN=IMPA1 PE=1 SV=1	P29218	IMPA1	30 kDa		unknown	1	0	2	0	1	0	4	1	0	0	0	0	0	0	0	0	0	0	0	0	2	7	0	0	0	2	1	2	0	0	1	0	0	0	3	2
687	TRUE	Empty	Dihydropteridine reductase OS=Homo sapiens OX=9606 GN=QDPR PE=1 SV=2	P09417	QDPR	26 kDa		unknown	1	0	0	0	0	1	0	0	0	1	0	0	0	0	0	1	0	0	0	0	0	2	0	0	0	0	0	0	0	1	6	0	0	0	3	8
688	TRUE	Empty	Cluster of Copine-3 OS=Homo sapiens OX=9606 GN=CPNE3 PE=1 SV=1 (O75131)	O75131 [5]	CPNE3	60 kDa	TRUE	unknown	1	0	0	0	24	0	50	0	4	4	0	1	0	1	10	0	0	15	20	0	0	97	12	0	1	23	28	39	8	0	1	0	0	6	0	0
689	TRUE	Empty	Alcohol dehydrogenase class-3 OS=Homo sapiens OX=9606 GN=ADH5 PE=1 SV=4	P11766	ADH5	40 kDa		unknown	1	0	0	0	1	0	0	0	0	0	0	0	0	0	0	0	0	0	0	0	0	0	0	0	0	0	0	3	0	0	1	0	1	0	0	2
690	TRUE	Empty	Cluster of Histidine--tRNA ligase, cytoplasmic OS=Homo sapiens OX=9606 GN=HARS1 PE=1 SV=2 (P12081)	P12081 [2]	HARS1	57 kDa	TRUE	unknown	1	0	0	0	0	0	2	0	4	2	0	0	0	0	0	0	0	1	1	0	0	7	1	0	0	0	1	1	0	0	0	0	0	2	0	0
691	TRUE	Empty	Arf-GAP with SH3 domain, ANK repeat and PH domain-containing protein 1 OS=Homo sapiens OX=9606 GN=ASAP1 PE=1 SV=4	Q9ULH1	ASAP1	126 kDa		unknown	1	0	0	0	0	0	1	0	0	0	0	0	0	0	0	0	0	0	0	0	0	0	0	0	0	0	0	0	0	0	0	0	0	0	0	2
692	TRUE	Empty	Eukaryotic translation initiation factor 2 subunit 1 OS=Homo sapiens OX=9606 GN=EIF2S1 PE=1 SV=3	P05198	EIF2S1	36 kDa		unknown	1	0	0	0	0	0	0	0	0	0	0	0	0	0	0	0	0	0	0	0	0	0	0	0	0	1	0	4	0	1	1	1	0	0	0	3
693	TRUE	Empty	Immunoglobulin lambda variable 1-51 OS=Homo sapiens OX=9606 GN=IGLV1-51 PE=1 SV=2	P01701	IGLV1-51	12 kDa		unknown	1	2	3	4	4	2	2	4	2	2	1	0	0	0	0	2	0	1	3	2	4	0	3	1	2	0	1	0	0	4	2	2	4	2	2	1
694	TRUE	Empty	L-selectin OS=Homo sapiens OX=9606 GN=SELL PE=1 SV=2	P14151	SELL	42 kDa		unknown	1	3	6	4	1	5	0	0	3	0	0	0	0	0	0	0	0	0	1	4	3	3	0	1	2	1	0	0	0	4	4	4	2	3	1	4
695	TRUE	Empty	Lysosome-associated membrane glycoprotein 2 OS=Homo sapiens OX=9606 GN=LAMP2 PE=1 SV=2	P13473	LAMP2	45 kDa		unknown	1	1	3	4	5	2	10	3	6	1	0	0	5	2	4	0	1	6	8	3	4	11	0	0	0	3	3	2	0	1	1	0	1	6	1	4
696	TRUE	Empty	Peptidoglycan recognition protein 1 OS=Homo sapiens OX=9606 GN=PGLYRP1 PE=1 SV=1	O75594	PGLYRP1	22 kDa		unknown	1	5	12	12	26	11	43	8	12	9	0	8	4	9	20	2	12	15	20	10	18	56	18	9	3	21	31	16	4	5	4	2	1	11	5	0
697	TRUE	Empty	Synaptobrevin homolog YKT6 OS=Homo sapiens OX=9606 GN=YKT6 PE=1 SV=1	O15498	YKT6	22 kDa		unknown	1	0	1	0	0	1	0	0	2	0	0	0	0	0	0	0	0	0	0	0	0	0	0	0	0	1	0	1	0	1	0	0	0	0	0	1
698	TRUE	Empty	Phosphatidylinositol transfer protein beta isoform OS=Homo sapiens OX=9606 GN=PITPNB PE=1 SV=2	P48739	PITPNB	32 kDa	TRUE	unknown	1	1	1	0	0	0	0	0	0	0	0	0	0	0	0	0	0	0	0	0	0	0	0	0	0	0	0	0	0	1	2	0	1	0	0	1
699	TRUE	Empty	Cluster of Elongation factor 1-alpha 1 OS=Homo sapiens OX=9606 GN=EEF1A1 PE=1 SV=1 (P68104)	P68104 [3]	EEF1A1	50 kDa	TRUE	unknown	1	0	2	0	0	0	5	0	37	26	0	9	27	19	25	24	10	10	12	0	5	22	25	4	7	24	10	26	13	2	2	1	1	10	0	7
700	TRUE	Empty	Proteoglycan 4 OS=Homo sapiens OX=9606 GN=PRG4 PE=1 SV=3	Q92954	PRG4	151 kDa		unknown	1	3	9	7	0	7	1	2	5	0	0	0	0	0	0	0	0	1	0	3	8	0	0	2	3	0	0	0	1	8	3	1	6	3	1	5
701	TRUE	Empty	Protein XRP2 OS=Homo sapiens OX=9606 GN=RP2 PE=1 SV=4	O75695	RP2	40 kDa		unknown	1	0	2	0	1	0	4	2	0	0	0	0	0	1	3	0	0	3	1	2	2	7	3	0	1	3	2	7	1	0	0	0	0	2	0	1
702	TRUE	Empty	Immunoglobulin lambda-like polypeptide 1 OS=Homo sapiens OX=9606 GN=IGLL1 PE=1 SV=1	P15814	IGLL1	23 kDa		unknown	1	4	6	7	3	7	2	2	4	2	0	0	0	0	0	0	0	4	3	3	2	6	1	0	0	1	1	0	1	2	0	1	2	6	1	0
703	TRUE	Empty	Nardilysin OS=Homo sapiens OX=9606 GN=NRDC PE=1 SV=3	O43847	NRDC	132 kDa		unknown	1	0	0	0	0	0	0	0	2	0	0	0	0	0	0	0	0	0	0	0	1	0	0	0	0	0	0	0	0	0	0	0	0	0	0	1
704	TRUE	Empty	E3 ubiquitin-protein ligase HUWE1 OS=Homo sapiens OX=9606 GN=HUWE1 PE=1 SV=3	Q7Z6Z7	HUWE1	482 kDa	TRUE	unknown	1	0	0	0	0	0	0	0	0	0	0	0	0	0	0	0	0	0	0	0	0	0	0	0	0	0	0	0	0	0	2	0	0	0	0	4
705	TRUE	Empty	Cluster of Ubiquitin-conjugating enzyme E2 D2 OS=Homo sapiens OX=9606 GN=UBE2D2 PE=1 SV=1 (P62837)	P62837 [3]	UBE2D2	17 kDa	TRUE	unknown	1	1	0	0	1	0	6	0	1	1	0	0	0	0	4	0	0	0	0	2	3	2	0	1	1	2	1	2	0	0	1	0	0	3	2	1
706	TRUE	Empty	Proteasome subunit beta type-10 OS=Homo sapiens OX=9606 GN=PSMB10 PE=1 SV=1	P40306	PSMB10	29 kDa		unknown	1	0	2	1	3	1	4	0	2	0	0	0	0	0	3	0	0	1	1	2	1	2	2	0	0	3	4	3	0	0	0	0	0	1	0	0
707	TRUE	Empty	Cysteine--tRNA ligase, cytoplasmic OS=Homo sapiens OX=9606 GN=CARS1 PE=1 SV=3	P49589	CARS1	85 kDa		unknown	0	0	0	0	0	0	0	0	0	0	0	0	0	0	2	0	0	0	0	0	0	0	0	0	0	0	0	0	0	0	0	0	0	0	0	5
708	TRUE	Empty	COP9 signalosome complex subunit 2 OS=Homo sapiens OX=9606 GN=COPS2 PE=1 SV=1	P61201	COPS2	52 kDa		unknown	0	0	0	0	0	0	0	0	0	0	0	0	0	0	1	0	0	0	0	0	0	0	0	0	0	0	0	0	0	1	3	1	0	0	3	6
709	TRUE	Empty	Ubiquitin-like modifier-activating enzyme ATG7 OS=Homo sapiens OX=9606 GN=ATG7 PE=1 SV=1	O95352	ATG7	78 kDa		unknown	0	0	0	0	0	0	10	0	0	0	0	0	0	0	2	0	0	0	0	0	0	7	0	0	0	0	0	2	0	0	1	0	0	0	0	5
710	TRUE	Empty	Chitinase-3-like protein 1 OS=Homo sapiens OX=9606 GN=CHI3L1 PE=1 SV=2	P36222	CHI3L1	43 kDa		unknown	0	4	5	0	23	1	25	5	0	12	0	3	2	1	4	1	4	3	31	6	9	47	24	5	4	30	22	21	10	3	0	1	0	8	2	0
711	TRUE	Empty	Cluster of Spectrin beta chain, non-erythrocytic 1 OS=Homo sapiens OX=9606 GN=SPTBN1 PE=1 SV=2 (Q01082)	Q01082 [2]	SPTBN1	275 kDa	TRUE	unknown	15	0	14	6	0	8	15	4	3	0	0	0	0	0	9	0	0	2	3	16	30	14	5	6	8	13	1	18	10	5	13	9	4	4	11	21
712	TRUE	Empty	Pregnancy zone protein OS=Homo sapiens OX=9606 GN=PZP PE=1 SV=4	P20742	PZP	164 kDa	TRUE	unknown	73	127	164	230	225	193	327	221	75	48	87	30	30	17	9	43	21	76	177	214	172	129	62	81	82	28	38	28	65	241	121	79	210	135	87	192
713	TRUE	Empty	Immunoglobulin heavy variable 3-74 OS=Homo sapiens OX=9606 GN=IGHV3-74 PE=1 SV=1	A0A0B4J1X5	IGHV3-74	13 kDa	TRUE	unknown	12	20	14	22	30	18	18	20	19	17	17	9	11	15	2	8	8	19	24	19	22	22	22	19	16	14	18	15	19	19	15	6	25	17	11	22
714	TRUE	Empty	Cluster of Threonine--tRNA ligase 1, cytoplasmic OS=Homo sapiens OX=9606 GN=TARS1 PE=1 SV=3 (P26639)	P26639 [2]	TARS1	83 kDa	TRUE	unknown	0	0	0	0	1	0	0	0	0	0	0	0	0	0	0	0	0	0	0	0	1	9	0	0	0	2	0	1	0	0	0	0	0	0	0	4
715	TRUE	Empty	Rho-related GTP-binding protein RhoB OS=Homo sapiens OX=9606 GN=RHOB PE=1 SV=1	P62745	RHOB	22 kDa	TRUE	unknown	3	0	3	0	4	2	10	2	2	1	0	0	0	0	0	0	0	0	5	0	5	13	1	0	0	0	0	0	2	3	1	3	0	3	3	2
716	TRUE	Empty	Aminopeptidase B OS=Homo sapiens OX=9606 GN=RNPEP PE=1 SV=2	Q9H4A4	RNPEP	73 kDa		unknown	0	0	0	0	0	0	5	0	0	0	0	0	0	0	4	0	0	1	0	0	1	17	1	0	0	7	1	7	0	0	0	0	0	0	0	4
717	TRUE	Empty	Immunoglobulin heavy variable 4-30-2 OS=Homo sapiens OX=9606 GN=IGHV4-30-2 PE=1 SV=1	A0A087WSY4	IGHV4-30-2	13 kDa	TRUE	unknown	17	22	11	26	41	17	0	19	20	4	0	3	4	2	0	0	2	21	22	21	14	14	8	5	2	5	4	4	8	0	16	10	19	14	0	22
718	TRUE	Empty	Ubiquitin-fold modifier-conjugating enzyme 1 OS=Homo sapiens OX=9606 GN=UFC1 PE=1 SV=3	Q9Y3C8	UFC1	19 kDa		unknown	0	0	1	0	0	0	2	0	1	0	0	0	0	0	0	0	0	0	0	2	0	0	0	0	0	0	0	0	0	0	0	0	0	0	0	2
719	TRUE	Empty	Coronin-1C OS=Homo sapiens OX=9606 GN=CORO1C PE=1 SV=1	Q9ULV4	CORO1C	53 kDa	TRUE	unknown	0	0	1	1	0	1	6	4	4	0	0	0	0	0	1	0	0	0	0	1	5	11	1	1	1	5	0	6	3	1	0	0	0	1	1	0
720	TRUE	Empty	Exportin-4 OS=Homo sapiens OX=9606 GN=XPO4 PE=1 SV=2	Q9C0E2	XPO4	130 kDa		unknown	0	0	0	0	0	0	0	0	0	0	0	0	0	0	0	0	0	0	0	0	0	0	0	0	0	0	0	0	0	0	1	0	0	0	0	6
721	TRUE	Empty	Peroxiredoxin-4 OS=Homo sapiens OX=9606 GN=PRDX4 PE=1 SV=1	Q13162	PRDX4	31 kDa	TRUE	unknown	6	3	2	3	3	2	2	0	4	7	0	0	0	0	0	0	0	3	6	3	3	0	0	0	0	0	1	0	0	4	6	6	4	2	5	9
722	TRUE	Empty	Heterogeneous nuclear ribonucleoprotein U-like protein 1 OS=Homo sapiens OX=9606 GN=HNRNPUL1 PE=1 SV=2	Q9BUJ2	HNRNPUL1	96 kDa		unknown	0	2	1	0	2	0	2	1	0	0	0	0	0	0	1	0	0	0	0	0	1	4	0	0	0	0	0	1	0	1	0	2	1	0	0	0
723	TRUE	Empty	Guanine nucleotide-binding protein subunit beta-4 OS=Homo sapiens OX=9606 GN=GNB4 PE=1 SV=3	Q9HAV0	GNB4	38 kDa	TRUE	unknown	2	0	7	0	7	0	16	3	3	2	0	4	2	3	12	0	0	3	4	4	12	26	15	6	4	12	6	14	5	3	3	2	1	4	3	0
724	TRUE	Empty	UV excision repair protein RAD23 homolog B OS=Homo sapiens OX=9606 GN=RAD23B PE=1 SV=1	P54727	RAD23B	43 kDa	TRUE	unknown	0	0	0	0	0	0	0	0	0	0	0	0	0	0	0	0	0	0	0	1	0	0	0	0	0	0	0	1	0	0	0	0	0	0	0	2
725	TRUE	Empty	Cluster of Thrombospondin-4 OS=Homo sapiens OX=9606 GN=THBS4 PE=1 SV=2 (P35443)	P35443 [2]	THBS4	106 kDa	TRUE	unknown	2	4	3	12	0	14	0	0	5	0	0	0	0	0	0	0	0	1	0	2	14	0	0	3	2	0	0	0	1	13	7	3	19	4	1	5
726	TRUE	Empty	CXXC motif containing zinc binding protein OS=Homo sapiens OX=9606 GN=CZIB PE=1 SV=1	Q9NWV4	CZIB	18 kDa		unknown	0	0	0	0	0	0	0	0	0	0	0	0	0	0	0	0	0	0	0	0	0	0	0	0	0	0	0	0	0	0	2	0	0	0	0	2
727	TRUE	Empty	Cluster of Cytoplasmic FMR1-interacting protein 1 OS=Homo sapiens OX=9606 GN=CYFIP1 PE=1 SV=1 (Q7L576)	Q7L576 [2]	CYFIP1	145 kDa	TRUE	unknown	0	2	2	0	0	0	2	1	3	0	0	0	0	0	10	0	0	0	0	3	12	9	1	0	1	5	0	12	2	0	0	16	0	1	4	0
728	TRUE	Empty	Cystatin-A OS=Homo sapiens OX=9606 GN=CSTA PE=1 SV=1	P01040	CSTA	11 kDa		unknown	0	3	5	3	19	4	11	0	8	35	2	14	5	5	3	7	13	2	13	8	12	40	18	2	3	6	15	5	4	10	5	0	5	8	2	0
729	TRUE	Empty	Platelet glycoprotein 4 OS=Homo sapiens OX=9606 GN=CD36 PE=1 SV=2	P16671	CD36	53 kDa		unknown	0	0	0	0	1	0	1	0	2	0	0	0	0	0	0	0	0	3	1	0	0	0	0	0	0	0	0	1	0	0	0	0	0	2	0	0
730	TRUE	Empty	Actin-related protein 2/3 complex subunit 5 OS=Homo sapiens OX=9606 GN=ARPC5 PE=1 SV=3	O15511	ARPC5	16 kDa	TRUE	unknown	0	1	3	5	2	2	5	2	2	1	1	0	0	0	9	0	0	4	2	4	10	20	4	6	3	9	1	7	4	1	0	0	0	4	2	0
731	TRUE	Empty	Immunoglobulin lambda variable 1-40 OS=Homo sapiens OX=9606 GN=IGLV1-40 PE=1 SV=2	P01703	IGLV1-40	12 kDa		unknown	0	2	3	4	0	1	1	2	0	0	2	0	0	0	0	0	0	0	2	1	1	1	2	0	0	0	0	0	0	1	1	1	0	2	2	2
732	TRUE	Empty	Keratin type II cuticular Hb4 - Homo sapiens	KRT84_HUMAN		65 kDa	TRUE	unknown	0	0	0	0	0	0	0	0	18	3	0	3	7	24	0	10	5	0	0	0	0	1	0	0	0	0	3	2	0	0	0	0	0	0	0	0
733	TRUE	Empty	Q99442-DECOY	Q99442-DECOY		?		unknown	0	0	0	0	0	2	0	0	0	0	0	0	0	0	0	0	0	1	0	0	0	0	0	0	0	0	0	0	0	0	0	0	0	0	0	0
734	TRUE	Empty	Adipocyte plasma membrane-associated protein OS=Homo sapiens OX=9606 GN=APMAP PE=1 SV=2	Q9HDC9	APMAP	46 kDa		unknown	0	0	0	0	24	0	51	1	1	9	0	6	4	11	28	0	4	10	17	0	2	74	23	0	5	22	18	28	8	0	0	0	0	6	2	0
735	TRUE	Empty	Galectin-10 OS=Homo sapiens OX=9606 GN=CLC PE=1 SV=3	Q05315	CLC	16 kDa		unknown	0	2	7	2	4	3	4	7	0	0	0	0	0	0	2	0	0	9	0	2	7	17	3	1	0	3	2	3	1	3	0	0	0	2	1	0
736	TRUE	Empty	Cluster of Glia maturation factor gamma OS=Homo sapiens OX=9606 GN=GMFG PE=1 SV=1 (O60234)	O60234 [2]	GMFG	17 kDa	TRUE	unknown	0	0	2	1	0	1	1	0	0	0	0	0	0	0	12	0	0	0	0	0	4	9	2	4	2	12	0	5	2	0	0	0	0	0	0	1
737	TRUE	Empty	Immunoglobulin heavy variable 2-26 OS=Homo sapiens OX=9606 GN=IGHV2-26 PE=1 SV=1	A0A0B4J1V2	IGHV2-26	13 kDa		unknown	0	0	1	6	2	0	0	0	0	0	0	0	0	0	0	0	0	0	1	1	0	4	0	0	0	0	0	0	0	1	1	2	5	1	0	1
738	TRUE	Empty	Isocitrate dehydrogenase [NADP] cytoplasmic OS=Homo sapiens OX=9606 GN=IDH1 PE=1 SV=2	O75874	IDH1	47 kDa	TRUE	unknown	0	0	1	0	5	0	7	3	0	1	0	0	1	2	10	3	0	2	0	1	1	27	7	2	3	11	2	11	3	0	0	0	0	2	0	2
739	TRUE	Empty	Cluster of Keratin type II cuticular Hb6 - Homo sapiens (KRT86_HUMAN)	KRT86_HUMAN [4]		53 kDa	TRUE	unknown	0	0	0	0	0	0	0	0	22	0	0	9	0	12	0	4	0	0	0	0	0	1	0	0	0	0	1	0	0	0	0	0	0	0	0	2
740	TRUE	Empty	Methylosome protein WDR77 OS=Homo sapiens OX=9606 GN=WDR77 PE=1 SV=1	Q9BQA1	WDR77	37 kDa		unknown	0	0	0	0	0	0	0	0	0	0	0	0	0	0	0	0	0	0	0	0	0	0	0	0	0	0	0	0	0	1	2	2	1	0	0	0
741	TRUE	Empty	Sulfhydryl oxidase 1 OS=Homo sapiens OX=9606 GN=QSOX1 PE=1 SV=3	O00391	QSOX1	83 kDa		unknown	0	11	13	8	16	13	18	2	13	6	0	1	0	0	0	2	0	12	14	13	4	21	7	2	0	5	11	1	3	10	9	0	10	9	5	9
742	TRUE	Empty	Urea transporter 1 OS=Homo sapiens OX=9606 GN=SLC14A1 PE=1 SV=2	Q13336	SLC14A1	43 kDa		unknown	0	0	0	0	0	0	0	0	0	0	0	0	0	0	0	0	0	0	0	0	0	0	0	0	0	0	0	0	0	0	2	0	0	0	0	2
743	TRUE	Empty	Serpin A12 OS=Homo sapiens OX=9606 GN=SERPINA12 PE=1 SV=1	Q8IW75	SERPINA12	47 kDa		unknown	0	1	0	2	21	0	14	1	22	25	0	10	7	1	0	14	2	9	8	12	5	5	6	0	0	3	21	0	2	6	0	0	6	6	0	0
744	TRUE	Empty	Thrombospondin-2 OS=Homo sapiens OX=9606 GN=THBS2 PE=1 SV=2	P35442	THBS2	130 kDa	TRUE	unknown	3	0	1	3	0	0	0	1	6	0	0	0	0	0	0	0	0	0	0	7	3	0	0	0	1	0	0	0	4	3	0	0	3	6	0	0
745	TRUE	Empty	Heat shock protein beta-1 OS=Homo sapiens OX=9606 GN=HSPB1 PE=1 SV=2	P04792	HSPB1	23 kDa		unknown	0	0	0	0	0	0	0	0	19	20	0	12	4	2	0	10	1	1	1	0	0	0	0	0	3	0	4	0	0	0	2	0	0	1	0	2
746	TRUE	Empty	Plectin OS=Homo sapiens OX=9606 GN=PLEC PE=1 SV=3	Q15149	PLEC	532 kDa	TRUE	unknown	0	0	0	0	1	0	7	0	7	1	0	2	1	3	0	5	1	1	2	1	8	2	0	0	0	2	1	6	4	0	0	0	0	2	1	0
747	TRUE	Empty	Nicotinamide phosphoribosyltransferase OS=Homo sapiens OX=9606 GN=NAMPT PE=1 SV=1	P43490	NAMPT	56 kDa		unknown	0	3	26	1	0	2	32	5	13	3	0	0	0	0	9	3	0	0	15	6	22	45	1	5	1	19	0	4	3	0	0	0	0	19	3	0
748	TRUE	Empty	CTP synthase 1 OS=Homo sapiens OX=9606 GN=CTPS1 PE=1 SV=2	P17812	CTPS1	67 kDa	TRUE	unknown	1	0	0	0	0	0	0	0	0	0	0	0	0	0	0	0	0	0	0	0	0	0	0	0	0	0	0	0	0	0	0	0	0	0	0	7
749	TRUE	Empty	Phosphoglucomutase-1 OS=Homo sapiens OX=9606 GN=PGM1 PE=1 SV=3	P36871	PGM1	61 kDa		unknown	0	1	9	1	1	0	8	4	1	0	0	0	1	0	15	1	0	1	2	3	11	50	25	4	2	24	1	27	5	0	0	0	0	1	1	0
750	TRUE	Empty	Grancalcin OS=Homo sapiens OX=9606 GN=GCA PE=1 SV=2	P28676	GCA	24 kDa		unknown	0	1	11	5	20	4	38	9	8	18	0	1	0	2	32	2	1	12	23	7	12	82	31	3	4	35	17	40	10	1	1	0	0	13	4	1
751	TRUE	Empty	Glycogen debranching enzyme OS=Homo sapiens OX=9606 GN=AGL PE=1 SV=3	P35573	AGL	175 kDa		unknown	0	0	2	0	0	0	1	0	0	0	0	0	0	0	0	0	0	0	0	1	2	6	0	0	0	0	0	0	0	0	0	0	0	0	0	0
752	TRUE	Empty	Neuropilin-1 OS=Homo sapiens OX=9606 GN=NRP1 PE=1 SV=3	O14786	NRP1	103 kDa		unknown	0	0	2	0	0	1	0	0	4	0	0	0	0	0	0	0	0	0	0	0	1	0	0	1	0	0	0	0	0	0	0	0	0	1	0	0
753	TRUE	Empty	Rho-associated protein kinase 1 OS=Homo sapiens OX=9606 GN=ROCK1 PE=1 SV=1	Q13464	ROCK1	158 kDa	TRUE	unknown	0	0	0	0	0	0	0	0	0	0	0	0	0	0	0	0	0	0	0	0	6	1	0	1	0	0	0	0	0	0	0	0	0	0	0	1
754	TRUE	Empty	Cluster of Thioredoxin reductase 1, cytoplasmic OS=Homo sapiens OX=9606 GN=TXNRD1 PE=1 SV=3 (Q16881)	Q16881 [2]	TXNRD1	71 kDa	TRUE	unknown	0	0	0	0	1	0	5	0	0	0	0	0	0	0	1	0	0	0	1	0	0	5	2	0	0	4	5	2	0	0	1	0	0	0	1	9
755	TRUE	Empty	Q0VF96-DECOY	Q0VF96-DECOY		?		unknown	0	1	0	1	0	0	2	1	1	1	0	0	0	0	0	3	0	1	2	0	1	0	0	0	0	0	1	0	0	0	0	1	0	2	2	0
756	TRUE	Empty	Immunoglobulin heavy variable 3-73 OS=Homo sapiens OX=9606 GN=IGHV3-73 PE=1 SV=1	A0A0B4J1V6	IGHV3-73	13 kDa	TRUE	unknown	2	1	2	5	2	4	6	6	2	5	0	0	0	0	0	0	0	3	4	6	3	5	5	5	3	4	3	4	5	3	5	1	5	5	1	9
757	TRUE	Empty	Immunoglobulin heavy variable 1-2 OS=Homo sapiens OX=9606 GN=IGHV1-2 PE=1 SV=2	P23083	IGHV1-2	13 kDa	TRUE	unknown	1	3	3	1	8	1	0	3	0	4	0	3	4	3	1	0	0	2	10	2	2	5	4	2	2	3	0	1	0	4	3	1	2	5	0	3
758	TRUE	Empty	Serpin B6 OS=Homo sapiens OX=9606 GN=SERPINB6 PE=1 SV=3	P35237	SERPINB6	43 kDa	TRUE	unknown	1	0	1	0	12	0	25	3	0	4	0	2	1	1	4	2	2	3	10	1	2	33	8	2	2	9	21	12	3	1	0	0	0	0	0	0
759	TRUE	Empty	Protein-tyrosine kinase 2-beta OS=Homo sapiens OX=9606 GN=PTK2B PE=1 SV=2	Q14289	PTK2B	116 kDa		unknown	0	0	0	0	0	0	4	0	0	0	0	0	0	0	1	0	0	0	0	0	0	1	1	1	0	1	0	1	0	0	0	0	0	0	0	0
760	TRUE	Empty	ADP-sugar pyrophosphatase OS=Homo sapiens OX=9606 GN=NUDT5 PE=1 SV=1	Q9UKK9	NUDT5	24 kDa		unknown	0	0	3	0	0	1	0	0	4	0	0	0	0	0	0	2	0	2	0	0	1	3	0	0	0	1	2	0	0	1	3	0	0	0	1	2
761	TRUE	Empty	Biotinidase OS=Homo sapiens OX=9606 GN=BTD PE=1 SV=2	P43251	BTD	61 kDa		unknown	0	3	3	2	0	8	5	5	5	0	0	0	0	0	0	0	0	0	0	2	5	0	0	2	1	0	0	1	3	4	7	1	5	7	1	6
762	TRUE	Empty	Serine/threonine-protein phosphatase 6 regulatory subunit 3 OS=Homo sapiens OX=9606 GN=PPP6R3 PE=1 SV=2	Q5H9R7	PPP6R3	98 kDa		unknown	0	0	0	0	0	0	0	0	0	0	0	0	0	0	0	0	0	0	0	0	0	0	0	0	0	0	0	0	0	0	1	0	0	0	0	3
763	TRUE	Empty	Quinone oxidoreductase PIG3 OS=Homo sapiens OX=9606 GN=TP53I3 PE=1 SV=2	Q53FA7	TP53I3	36 kDa		unknown	0	0	0	0	0	0	0	0	0	0	0	0	0	0	0	0	0	0	0	0	0	3	0	0	0	0	0	1	0	0	0	0	0	0	0	1
764	TRUE	Empty	Cluster of Q9UKX3-DECOY	Q9UKX3-DECOY [9]		?	TRUE	unknown	0	0	0	0	1	0	0	0	0	1	0	0	1	1	0	1	1	2	3	1	0	0	1	0	1	2	2	1	1	0	0	0	0	3	0	0
765	TRUE	Empty	Transportin-3 OS=Homo sapiens OX=9606 GN=TNPO3 PE=1 SV=3	Q9Y5L0	TNPO3	104 kDa		unknown	0	0	0	0	0	0	0	0	0	0	0	0	0	0	5	0	0	0	0	0	1	2	0	0	0	0	0	0	0	0	2	0	0	0	0	0
766	TRUE	Empty	Cluster of Annexin A11 OS=Homo sapiens OX=9606 GN=ANXA11 PE=1 SV=1 (P50995)	P50995 [2]	ANXA11	54 kDa	TRUE	unknown	0	0	1	0	27	0	45	0	0	13	0	8	4	13	30	0	9	14	12	0	0	63	27	0	4	33	37	58	11	0	0	0	0	7	1	0
767	TRUE	Empty	WW domain-binding protein 2 OS=Homo sapiens OX=9606 GN=WBP2 PE=1 SV=1	Q969T9	WBP2	28 kDa		unknown	0	0	1	2	2	0	4	1	4	3	0	0	0	0	0	0	0	5	2	2	0	0	2	1	1	3	0	2	0	2	5	0	1	1	2	4
768	TRUE	Empty	Chloride intracellular channel protein 4 OS=Homo sapiens OX=9606 GN=CLIC4 PE=1 SV=4	Q9Y696	CLIC4	29 kDa	TRUE	unknown	1	1	2	0	0	0	0	0	1	0	0	0	0	0	1	0	0	0	0	2	0	0	0	0	0	0	0	0	0	1	2	0	2	0	0	2
769	TRUE	Empty	1,4-alpha-glucan-branching enzyme OS=Homo sapiens OX=9606 GN=GBE1 PE=1 SV=3	Q04446	GBE1	80 kDa		unknown	0	0	1	0	0	0	4	2	1	0	0	0	0	0	2	0	0	0	0	0	0	6	1	2	1	7	0	7	1	0	0	0	0	0	3	4
770	TRUE	Empty	1-phosphatidylinositol 4,5-bisphosphate phosphodiesterase beta-2 OS=Homo sapiens OX=9606 GN=PLCB2 PE=1 SV=2	Q00722	PLCB2	134 kDa		unknown	0	0	1	0	0	0	0	0	0	0	0	0	0	0	0	0	0	0	0	0	2	0	0	0	0	0	0	0	0	0	0	0	0	0	0	0
771	TRUE	Empty	1-phosphatidylinositol 4,5-bisphosphate phosphodiesterase gamma-2 OS=Homo sapiens OX=9606 GN=PLCG2 PE=1 SV=4	P16885	PLCG2	148 kDa	TRUE	unknown	0	0	1	0	0	0	1	0	0	0	0	0	0	0	1	0	0	0	0	0	3	2	0	0	0	1	0	1	0	0	0	0	0	0	0	0
772	TRUE	Empty	2,4-dienoyl-CoA reductase [(3E)-enoyl-CoA-producing], mitochondrial OS=Homo sapiens OX=9606 GN=DECR1 PE=1 SV=1	Q16698	DECR1	36 kDa		unknown	0	0	0	0	0	0	0	0	0	0	0	0	0	1	0	0	0	0	0	0	0	1	0	0	0	0	1	4	0	0	0	0	0	0	0	0
773	TRUE	Empty	3-hydroxyacyl-CoA dehydrogenase type-2 OS=Homo sapiens OX=9606 GN=HSD17B10 PE=1 SV=3	Q99714	HSD17B10	27 kDa		unknown	0	0	0	0	2	0	6	0	0	1	0	0	0	0	5	1	0	2	0	0	0	8	4	0	1	4	0	7	1	0	0	0	0	1	0	0
774	TRUE	Empty	3-ketoacyl-CoA thiolase, mitochondrial OS=Homo sapiens OX=9606 GN=ACAA2 PE=1 SV=2	P42765	ACAA2	42 kDa		unknown	0	0	0	0	0	0	1	0	0	0	0	0	0	0	0	0	0	0	0	0	0	4	0	0	0	0	0	1	1	0	0	0	0	0	0	0
775	TRUE	Empty	Cluster of 6-phosphofructo-2-kinase/fructose-2,6-bisphosphatase 2 OS=Homo sapiens OX=9606 GN=PFKFB2 PE=1 SV=2 (O60825)	O60825 [2]	PFKFB2	58 kDa	TRUE	unknown	0	0	0	0	0	0	0	0	0	0	0	0	0	0	0	0	0	0	0	0	0	0	0	0	0	1	0	2	0	0	0	0	0	0	0	0
776	TRUE	Empty	10 kDa heat shock protein, mitochondrial OS=Homo sapiens OX=9606 GN=HSPE1 PE=1 SV=2	P61604	HSPE1	11 kDa		unknown	0	0	1	0	2	0	1	0	0	0	0	0	0	0	1	0	0	2	1	1	1	2	1	0	1	1	1	1	0	0	0	0	0	0	0	0
777	TRUE	Empty	14 kDa phosphohistidine phosphatase OS=Homo sapiens OX=9606 GN=PHPT1 PE=1 SV=1	Q9NRX4	PHPT1	14 kDa		unknown	0	1	3	0	0	1	0	0	0	0	0	0	0	0	1	0	0	0	0	0	1	0	1	1	0	2	0	1	0	1	0	0	1	0	0	0
778	TRUE	Empty	14-3-3 protein sigma OS=Homo sapiens OX=9606 GN=SFN PE=1 SV=1	P31947	SFN	28 kDa	TRUE	unknown	0	10	5	6	0	5	0	10	29	40	8	9	13	3	3	41	5	0	7	21	11	11	7	6	14	6	7	3	21	0	7	3	0	6	0	0
779	TRUE	Empty	26S proteasome non-ATPase regulatory subunit 12 OS=Homo sapiens OX=9606 GN=PSMD12 PE=1 SV=3	O00232	PSMD12	53 kDa		unknown	0	0	0	0	0	0	0	0	0	0	0	0	0	0	0	0	0	0	0	0	0	1	0	0	0	0	0	1	0	0	0	0	0	0	0	5
780	TRUE	Empty	60 kDa heat shock protein, mitochondrial OS=Homo sapiens OX=9606 GN=HSPD1 PE=1 SV=2	P10809	HSPD1	61 kDa		unknown	0	0	0	0	2	0	2	0	0	0	0	0	0	1	9	0	0	2	2	0	0	13	3	0	1	6	0	12	1	0	0	0	0	2	1	0
781	TRUE	Empty	72 kDa type IV collagenase OS=Homo sapiens OX=9606 GN=MMP2 PE=1 SV=2	P08253	MMP2	74 kDa	TRUE	unknown	0	0	3	1	2	0	10	2	1	0	0	0	0	0	0	0	0	5	3	0	1	0	0	5	6	1	0	0	3	0	0	0	1	0	0	1
782	TRUE	Empty	[F-actin]-monooxygenase MICAL1 OS=Homo sapiens OX=9606 GN=MICAL1 PE=1 SV=2	Q8TDZ2	MICAL1	118 kDa		unknown	0	0	0	0	0	0	4	0	0	0	0	0	0	0	0	0	0	0	0	0	0	7	0	0	0	0	0	2	0	0	0	0	0	0	0	0
783	TRUE	Empty	A disintegrin and metalloproteinase with thrombospondin motifs 13 OS=Homo sapiens OX=9606 GN=ADAMTS13 PE=1 SV=1	Q76LX8	ADAMTS13	154 kDa		unknown	0	0	1	0	0	0	0	0	0	0	0	0	0	0	0	0	0	0	0	0	0	0	0	0	0	0	0	0	0	2	0	0	1	0	0	0
784	TRUE	Empty	Acetyl-CoA acetyltransferase, mitochondrial OS=Homo sapiens OX=9606 GN=ACAT1 PE=1 SV=1	P24752	ACAT1	45 kDa		unknown	0	0	0	0	1	0	1	0	0	0	0	0	0	0	1	0	0	0	0	0	0	1	0	0	0	0	0	4	0	0	0	0	0	0	0	0
785	TRUE	Empty	Acetylcholinesterase OS=Homo sapiens OX=9606 GN=ACHE PE=1 SV=1	P22303	ACHE	68 kDa		unknown	0	0	0	0	0	0	0	0	0	0	0	0	0	0	0	0	0	0	0	0	0	0	0	0	0	0	0	0	0	0	0	0	0	0	0	3
786	TRUE	Empty	Acid ceramidase OS=Homo sapiens OX=9606 GN=ASAH1 PE=1 SV=5	Q13510	ASAH1	45 kDa		unknown	0	0	0	0	3	0	2	0	2	1	0	1	0	0	0	1	0	1	3	0	1	7	1	0	0	0	1	2	0	0	0	0	0	0	0	0
787	TRUE	Empty	Cluster of Acidic leucine-rich nuclear phosphoprotein 32 family member A OS=Homo sapiens OX=9606 GN=ANP32A PE=1 SV=1 (P39687)	P39687 [2]	ANP32A	29 kDa	TRUE	unknown	0	1	3	1	0	1	3	2	0	0	0	0	0	0	2	0	0	0	0	0	3	3	3	1	2	1	0	6	1	0	0	0	0	0	1	1
788	TRUE	Empty	Acidic leucine-rich nuclear phosphoprotein 32 family member B OS=Homo sapiens OX=9606 GN=ANP32B PE=1 SV=1	Q92688	ANP32B	29 kDa	TRUE	unknown	0	0	6	0	0	0	4	0	0	0	0	0	0	0	0	0	0	0	0	0	0	3	4	1	0	1	1	3	0	0	0	0	0	1	0	0
789	TRUE	Empty	Acidic leucine-rich nuclear phosphoprotein 32 family member E OS=Homo sapiens OX=9606 GN=ANP32E PE=1 SV=1	Q9BTT0	ANP32E	31 kDa		unknown	0	0	0	0	0	0	0	0	0	0	0	0	0	0	0	0	0	0	0	0	0	4	0	0	0	0	0	1	0	0	0	0	0	0	0	0
790	TRUE	Empty	Actin nucleation-promoting factor WAS OS=Homo sapiens OX=9606 GN=WAS PE=1 SV=4	P42768	WAS	53 kDa		unknown	0	0	0	0	0	0	2	0	0	0	0	0	0	0	1	0	0	0	0	0	1	1	0	0	0	0	0	1	0	0	0	0	0	0	0	0
791	TRUE	Empty	Actin-binding protein WASF2 OS=Homo sapiens OX=9606 GN=WASF2 PE=1 SV=3	Q9Y6W5	WASF2	54 kDa		unknown	0	0	0	0	0	0	3	0	0	0	0	0	0	0	0	0	0	0	0	0	0	4	0	0	0	0	0	1	0	0	0	0	0	0	0	0
792	TRUE	Empty	Actin-related protein 2/3 complex subunit 1A OS=Homo sapiens OX=9606 GN=ARPC1A PE=1 SV=2	Q92747	ARPC1A	42 kDa	TRUE	unknown	0	0	0	0	0	0	0	0	2	0	0	0	0	0	0	1	0	0	0	0	0	0	0	0	0	0	0	3	0	0	0	0	0	0	0	0
793	TRUE	Empty	Activated RNA polymerase II transcriptional coactivator p15 OS=Homo sapiens OX=9606 GN=SUB1 PE=1 SV=3	P53999	SUB1	14 kDa		unknown	0	0	0	0	1	0	2	0	0	0	0	0	0	0	0	0	0	0	0	0	0	2	0	1	0	0	1	1	1	0	0	0	0	0	0	0
794	TRUE	Empty	Acyl-CoA-binding protein OS=Homo sapiens OX=9606 GN=DBI PE=1 SV=2	P07108	DBI	10 kDa		unknown	0	0	0	0	0	0	0	0	2	3	0	0	0	0	0	0	0	0	1	0	2	3	0	0	0	0	1	1	0	0	0	0	0	0	0	0
795	TRUE	Empty	Acyl-protein thioesterase 1 OS=Homo sapiens OX=9606 GN=LYPLA1 PE=1 SV=1	O75608	LYPLA1	25 kDa		unknown	0	0	1	1	0	1	0	0	6	0	0	0	0	0	1	0	0	0	1	0	2	4	1	0	0	0	2	4	0	0	0	0	0	1	0	2
796	TRUE	Empty	Adenylate kinase 2, mitochondrial OS=Homo sapiens OX=9606 GN=AK2 PE=1 SV=2	P54819	AK2	26 kDa		unknown	0	0	5	0	0	0	3	0	0	0	0	0	0	0	2	0	0	0	1	1	4	12	0	0	0	3	0	5	0	0	0	0	0	0	0	0
797	TRUE	Empty	Adenylosuccinate synthetase isozyme 2 OS=Homo sapiens OX=9606 GN=ADSS2 PE=1 SV=3	P30520	ADSS2	50 kDa		unknown	0	0	1	0	1	0	7	2	1	0	0	0	0	0	3	0	0	0	0	1	4	25	0	1	0	8	0	10	2	0	0	0	0	0	0	0
798	TRUE	Empty	Adhesion G protein-coupled receptor E3 OS=Homo sapiens OX=9606 GN=ADGRE3 PE=1 SV=2	Q9BY15	ADGRE3	73 kDa		unknown	0	0	0	0	0	0	2	0	0	0	0	0	0	0	2	0	0	0	0	0	0	1	0	0	2	2	0	7	0	0	0	0	0	0	0	0
799	TRUE	Empty	Adhesion G protein-coupled receptor E5 OS=Homo sapiens OX=9606 GN=ADGRE5 PE=1 SV=4	P48960	ADGRE5	92 kDa		unknown	0	0	0	0	0	0	1	0	0	0	0	0	0	0	0	0	0	0	0	0	0	1	0	0	0	0	0	3	0	0	0	0	0	0	0	0
800	TRUE	Empty	Adhesion G protein-coupled receptor G3 OS=Homo sapiens OX=9606 GN=ADGRG3 PE=1 SV=1	Q86Y34	ADGRG3	61 kDa		unknown	0	0	0	0	0	0	3	0	0	0	0	0	0	1	0	0	0	0	0	0	0	8	1	0	0	0	0	2	1	0	0	0	0	0	0	0
801	TRUE	Empty	Adipose-secreted signaling protein OS=Homo sapiens OX=9606 GN=ADISSP PE=1 SV=3	Q9GZN8	ADISSP	19 kDa		unknown	0	0	0	0	0	0	1	0	0	0	0	0	0	0	0	0	0	0	0	0	1	4	0	0	0	0	0	1	0	0	0	0	0	0	2	2
802	TRUE	Empty	ADP-dependent glucokinase OS=Homo sapiens OX=9606 GN=ADPGK PE=1 SV=1	Q9BRR6	ADPGK	54 kDa		unknown	0	0	0	0	0	0	2	0	0	0	0	0	0	0	2	0	0	0	0	0	0	3	1	0	0	2	1	6	0	0	0	0	0	0	0	0
803	TRUE	Empty	ADP-ribosyl cyclase/cyclic ADP-ribose hydrolase 2 OS=Homo sapiens OX=9606 GN=BST1 PE=1 SV=2	Q10588	BST1	36 kDa		unknown	0	0	0	0	2	0	20	0	0	2	0	3	1	3	4	0	2	3	6	0	1	37	5	0	0	7	12	10	0	0	0	0	0	1	0	0
804	TRUE	Empty	ADP-ribosylation factor 6 OS=Homo sapiens OX=9606 GN=ARF6 PE=1 SV=2	P62330	ARF6	20 kDa		unknown	0	0	0	0	0	0	2	0	2	3	0	0	0	0	0	0	0	0	2	0	0	3	1	0	0	2	1	2	0	0	0	0	0	0	0	0
805	TRUE	Empty	Cluster of ADP-ribosylation factor-like protein 8B OS=Homo sapiens OX=9606 GN=ARL8B PE=1 SV=1 (Q9NVJ2)	Q9NVJ2 [2]	ARL8B	22 kDa	TRUE	unknown	0	0	0	0	0	0	12	0	2	1	0	0	0	0	2	0	0	2	0	0	0	5	2	0	0	6	0	9	0	0	0	0	0	1	0	0
806	TRUE	Empty	Cluster of ADP/ATP translocase 2 OS=Homo sapiens OX=9606 GN=SLC25A5 PE=1 SV=7 (P05141)	P05141 [4]	SLC25A5	33 kDa	TRUE	unknown	0	0	0	0	9	0	14	0	0	1	0	0	0	1	2	0	0	7	3	0	0	22	2	0	0	3	5	9	0	0	0	0	0	1	0	0
807	TRUE	Empty	Alanine--tRNA ligase, cytoplasmic OS=Homo sapiens OX=9606 GN=AARS1 PE=1 SV=2	P49588	AARS1	107 kDa		unknown	0	0	0	0	0	0	0	0	0	0	0	0	0	0	0	0	0	0	0	0	0	0	0	0	0	0	0	0	0	0	0	0	0	0	0	5
808	TRUE	Empty	Aldehyde dehydrogenase family 3 member B1 OS=Homo sapiens OX=9606 GN=ALDH3B1 PE=1 SV=1	P43353	ALDH3B1	52 kDa		unknown	0	0	0	0	0	0	4	0	0	0	0	0	0	0	2	0	0	0	0	0	0	7	1	0	0	1	1	9	0	0	0	0	0	0	0	0
809	TRUE	Empty	Aldehyde dehydrogenase, mitochondrial OS=Homo sapiens OX=9606 GN=ALDH2 PE=1 SV=2	P05091	ALDH2	56 kDa	TRUE	unknown	0	0	0	0	0	0	0	0	0	0	0	0	0	0	1	0	0	0	0	0	0	11	0	0	0	0	0	4	0	0	0	0	0	0	0	0
810	TRUE	Empty	Cluster of Aldo-keto reductase family 1 member B10 OS=Homo sapiens OX=9606 GN=AKR1B10 PE=1 SV=2 (O60218)	O60218 [2]	AKR1B10	36 kDa	TRUE	unknown	0	0	0	0	0	0	0	0	11	15	0	1	3	0	0	2	0	0	0	0	0	0	0	0	0	0	0	0	1	0	0	0	0	0	0	0
811	TRUE	Empty	Alkaline phosphatase, tissue-nonspecific isozyme OS=Homo sapiens OX=9606 GN=ALPL PE=1 SV=4	P05186	ALPL	57 kDa		unknown	0	0	0	0	2	0	1	0	0	0	0	0	0	1	0	0	0	0	2	0	0	3	0	0	0	0	3	2	0	0	0	0	0	0	0	0
812	TRUE	Empty	Alkyldihydroxyacetonephosphate synthase, peroxisomal OS=Homo sapiens OX=9606 GN=AGPS PE=1 SV=1	O00116	AGPS	73 kDa		unknown	0	0	0	0	0	0	1	0	0	0	0	0	0	0	2	0	0	0	0	0	0	5	0	0	0	0	0	2	0	0	0	0	0	0	0	0
813	TRUE	Empty	All-trans-retinol dehydrogenase [NAD(+)] ADH7 OS=Homo sapiens OX=9606 GN=ADH7 PE=1 SV=2	P40394	ADH7	41 kDa		unknown	0	0	0	0	4	0	0	0	1	0	0	0	0	1	0	0	0	0	0	0	0	0	0	0	0	0	0	0	0	0	0	0	0	0	0	0
814	TRUE	Empty	Alpha-2-macroglobulin-like protein 1 OS=Homo sapiens OX=9606 GN=A2ML1 PE=1 SV=3	A8K2U0	A2ML1	161 kDa		unknown	0	0	0	0	3	0	0	0	3	7	0	0	0	1	0	3	0	0	0	1	0	0	0	0	0	0	0	0	0	0	0	0	0	0	0	0
815	TRUE	Empty	Alpha-amylase 1B OS=Homo sapiens OX=9606 GN=AMY1B PE=1 SV=1	P0DTE7 (+2)	AMY1B	58 kDa		unknown	0	0	0	0	0	0	0	0	0	0	0	0	0	0	0	0	0	0	0	0	0	0	0	0	0	0	0	0	0	0	0	46	0	0	1	0
816	TRUE	Empty	Alpha-mannosidase 2 OS=Homo sapiens OX=9606 GN=MAN2A1 PE=1 SV=2	Q16706	MAN2A1	131 kDa		unknown	0	0	0	1	0	0	0	0	2	0	0	0	0	0	0	0	0	0	0	0	0	0	0	0	0	0	0	0	0	0	0	0	0	0	0	0
817	TRUE	Empty	Alpha-N-acetylglucosaminidase OS=Homo sapiens OX=9606 GN=NAGLU PE=1 SV=2	P54802	NAGLU	82 kDa		unknown	0	0	0	0	0	0	0	0	2	0	0	0	0	0	0	0	0	0	0	0	0	0	0	0	0	0	0	0	0	0	0	0	0	0	0	0
818	TRUE	Empty	Aminopeptidase N OS=Homo sapiens OX=9606 GN=ANPEP PE=1 SV=4	P15144	ANPEP	110 kDa		unknown	0	1	7	8	23	8	43	1	14	8	0	4	21	11	12	2	0	6	15	6	22	33	6	6	9	9	25	18	10	2	2	0	1	12	0	3
819	TRUE	Empty	Cluster of Amyloid beta A4 precursor protein-binding family B member 1-interacting protein OS=Homo sapiens OX=9606 GN=APBB1IP PE=1 SV=1 (Q7Z5R6)	Q7Z5R6 [2]	APBB1IP	73 kDa	TRUE	unknown	0	0	0	0	0	0	2	0	0	0	0	0	0	0	4	0	0	0	0	0	1	4	0	0	1	0	0	0	0	0	0	0	0	0	0	0
820	TRUE	Empty	Angiogenin OS=Homo sapiens OX=9606 GN=ANG PE=1 SV=1	P03950	ANG	17 kDa		unknown	0	2	1	0	0	1	0	0	2	1	0	0	0	0	0	0	0	0	0	1	1	0	0	0	0	0	0	0	0	1	1	0	0	0	0	0
821	TRUE	Empty	Ankyrin repeat domain-containing protein 22 OS=Homo sapiens OX=9606 GN=ANKRD22 PE=1 SV=1	Q5VYY1	ANKRD22	22 kDa		unknown	0	0	0	0	0	0	3	0	0	0	0	0	0	0	0	0	0	0	0	0	0	1	0	0	0	0	0	0	0	0	0	0	0	0	0	0
822	TRUE	Empty	Annexin A4 OS=Homo sapiens OX=9606 GN=ANXA4 PE=1 SV=4	P09525	ANXA4	36 kDa		unknown	0	0	4	0	38	0	36	2	7	12	0	4	2	9	12	2	3	15	17	1	3	67	31	1	2	30	35	38	7	1	0	0	0	9	0	0
823	TRUE	Empty	Annexin A6 OS=Homo sapiens OX=9606 GN=ANXA6 PE=1 SV=3	P08133	ANXA6	76 kDa		unknown	0	0	10	2	98	0	117	2	6	20	0	9	9	25	76	1	7	55	69	3	2	160	61	0	19	89	56	123	25	0	1	1	1	39	6	1
824	TRUE	Empty	Annexin A8-like protein 1 OS=Homo sapiens OX=9606 GN=ANXA8L1 PE=1 SV=2	Q5VT79	ANXA8L1	37 kDa		unknown	0	0	0	0	0	0	0	0	0	8	0	0	0	0	0	0	0	0	2	0	0	0	0	0	0	0	0	0	0	0	0	0	0	1	0	0
825	TRUE	Empty	Anoctamin-10 OS=Homo sapiens OX=9606 GN=ANO10 PE=1 SV=2	Q9NW15	ANO10	76 kDa		unknown	0	0	0	0	2	0	3	0	0	0	0	0	0	0	0	0	0	0	1	0	0	0	0	0	0	0	0	0	0	0	0	0	0	0	0	0
826	TRUE	Empty	Antigen peptide transporter 1 OS=Homo sapiens OX=9606 GN=TAP1 PE=1 SV=3	Q03518	TAP1	81 kDa		unknown	0	0	0	0	1	0	2	0	0	0	0	0	0	0	0	0	0	0	0	0	0	1	0	0	0	0	1	1	0	0	0	0	0	0	0	0
827	TRUE	Empty	Cluster of Antigen peptide transporter 2 OS=Homo sapiens OX=9606 GN=TAP2 PE=1 SV=1 (Q03519)	Q03519 [3]	TAP2	76 kDa	TRUE	unknown	0	0	0	0	0	0	2	0	0	0	0	0	0	0	1	0	0	0	0	0	0	1	0	0	0	0	0	0	0	0	0	0	0	0	0	0
828	TRUE	Empty	AP-1 complex subunit gamma-1 OS=Homo sapiens OX=9606 GN=AP1G1 PE=1 SV=5	O43747	AP1G1	91 kDa		unknown	0	0	0	0	0	0	3	0	0	0	0	0	0	0	3	0	0	0	0	0	0	3	0	0	0	0	0	0	0	0	0	0	0	0	0	0
829	TRUE	Empty	AP-1 complex subunit mu-1 OS=Homo sapiens OX=9606 GN=AP1M1 PE=1 SV=3	Q9BXS5	AP1M1	49 kDa		unknown	0	0	0	0	0	0	3	0	0	0	0	0	0	0	0	0	0	0	0	0	0	6	0	0	0	0	0	0	0	0	0	0	0	0	0	0
830	TRUE	Empty	AP-1 complex subunit sigma-2 OS=Homo sapiens OX=9606 GN=AP1S2 PE=1 SV=1	P56377	AP1S2	19 kDa		unknown	0	0	0	0	0	0	3	0	0	0	0	0	0	0	0	0	0	0	0	0	0	3	0	0	0	0	0	1	1	0	0	0	0	0	0	0
831	TRUE	Empty	Apolipoprotein B receptor OS=Homo sapiens OX=9606 GN=APOBR PE=1 SV=3	Q0VD83	APOBR	116 kDa		unknown	0	0	0	0	0	0	0	0	0	0	0	0	0	0	2	0	0	0	0	0	0	3	0	0	0	1	0	0	0	0	0	0	0	0	0	0
832	TRUE	Empty	Apolipoprotein C-IV OS=Homo sapiens OX=9606 GN=APOC4 PE=1 SV=1	P55056	APOC4	15 kDa		unknown	0	3	0	0	0	0	0	0	0	0	0	0	0	0	0	0	0	0	0	0	0	0	0	2	0	0	0	0	0	0	0	0	0	0	0	0
833	TRUE	Empty	Apolipoprotein(a) OS=Homo sapiens OX=9606 GN=LPA PE=1 SV=2	P08519	LPA	227 kDa		unknown	0	3	1	5	5	2	0	28	1	0	3	0	0	0	0	3	0	0	0	9	3	0	1	0	14	0	0	0	19	21	6	0	2	3	0	18
834	TRUE	Empty	Apoptosis regulator BAX OS=Homo sapiens OX=9606 GN=BAX PE=1 SV=1	Q07812	BAX	21 kDa		unknown	0	0	2	0	6	0	15	0	0	3	0	0	0	0	1	0	0	1	4	0	1	12	3	0	2	6	4	4	1	0	0	0	0	2	0	0
835	TRUE	Empty	Apoptosis-associated speck-like protein containing a CARD OS=Homo sapiens OX=9606 GN=PYCARD PE=1 SV=2	Q9ULZ3	PYCARD	22 kDa		unknown	0	2	4	5	0	4	5	1	3	3	0	0	0	0	2	0	0	0	3	2	4	6	2	3	4	7	1	10	2	1	0	0	1	2	0	0
836	TRUE	Empty	Apoptotic protease-activating factor 1 OS=Homo sapiens OX=9606 GN=APAF1 PE=1 SV=2	O14727	APAF1	142 kDa		unknown	0	0	0	0	0	0	2	0	0	0	0	0	0	0	0	0	0	0	0	0	0	4	0	0	0	1	0	7	0	0	0	0	0	0	0	0
837	TRUE	Empty	Arachidonate 5-lipoxygenase-activating protein OS=Homo sapiens OX=9606 GN=ALOX5AP PE=1 SV=2	P20292	ALOX5AP	18 kDa		unknown	0	0	2	2	9	1	14	2	2	5	0	2	3	3	9	2	1	14	9	3	0	21	7	1	3	12	3	14	1	0	0	0	0	5	0	0
838	TRUE	Empty	Arachidonate 12-lipoxygenase, 12R-type OS=Homo sapiens OX=9606 GN=ALOX12B PE=1 SV=1	O75342	ALOX12B	80 kDa		unknown	0	0	0	0	1	0	0	0	0	1	0	1	3	6	0	0	0	1	2	0	0	1	0	0	0	0	3	0	0	0	0	0	0	0	0	0
839	TRUE	Empty	Arf-GAP with coiled-coil, ANK repeat and PH domain-containing protein 1 OS=Homo sapiens OX=9606 GN=ACAP1 PE=1 SV=1	Q15027	ACAP1	82 kDa		unknown	0	0	0	0	0	0	4	0	0	0	0	0	0	0	1	0	0	0	0	0	0	2	0	0	0	3	0	7	0	0	0	0	0	0	0	0
840	TRUE	Empty	Arf-GAP with Rho-GAP domain, ANK repeat and PH domain-containing protein 1 OS=Homo sapiens OX=9606 GN=ARAP1 PE=1 SV=3	Q96P48	ARAP1	162 kDa		unknown	0	0	0	0	0	0	1	0	0	0	0	0	0	0	0	0	0	0	0	0	0	6	0	1	0	1	0	2	1	0	0	0	0	1	0	0
841	TRUE	Empty	Argininosuccinate lyase OS=Homo sapiens OX=9606 GN=ASL PE=1 SV=4	P04424	ASL	52 kDa		unknown	0	0	0	0	0	0	7	0	0	0	0	0	0	0	0	0	0	0	0	0	0	5	0	0	0	1	0	2	0	0	0	0	0	0	0	3
842	TRUE	Empty	Aspartate aminotransferase, mitochondrial OS=Homo sapiens OX=9606 GN=GOT2 PE=1 SV=3	P00505	GOT2	48 kDa		unknown	0	0	0	0	1	0	6	0	0	0	0	0	1	0	0	0	0	0	2	0	0	5	0	0	0	1	5	3	1	0	0	0	0	0	0	0
843	TRUE	Empty	Atlastin-3 OS=Homo sapiens OX=9606 GN=ATL3 PE=1 SV=1	Q6DD88	ATL3	61 kDa		unknown	0	0	0	0	0	0	2	0	0	0	0	0	0	0	0	0	0	0	0	0	0	6	0	0	0	0	0	0	0	0	0	0	0	0	0	0
844	TRUE	Empty	ATP synthase F(0) complex subunit B1, mitochondrial OS=Homo sapiens OX=9606 GN=ATP5PB PE=1 SV=2	P24539	ATP5PB	29 kDa		unknown	0	0	0	0	2	0	2	0	0	0	0	0	0	0	1	0	0	1	1	0	0	1	1	0	0	2	1	2	1	0	0	0	0	0	0	0
845	TRUE	Empty	ATP synthase membrane subunit K, mitochondrial OS=Homo sapiens OX=9606 GN=ATP5MK PE=1 SV=1	Q96IX5	ATP5MK	6 kDa		unknown	0	0	0	0	3	0	3	0	0	0	0	0	0	0	0	0	0	1	1	0	0	2	0	0	0	3	0	3	0	0	0	0	0	1	0	0
846	TRUE	Empty	ATP synthase subunit alpha, mitochondrial OS=Homo sapiens OX=9606 GN=ATP5F1A PE=1 SV=1	P25705	ATP5F1A	60 kDa		unknown	0	0	0	0	5	0	6	0	1	0	0	0	0	0	2	0	0	8	3	2	1	26	2	0	0	9	1	17	0	1	0	0	0	1	0	0
847	TRUE	Empty	ATP synthase subunit beta, mitochondrial OS=Homo sapiens OX=9606 GN=ATP5F1B PE=1 SV=3	P06576	ATP5F1B	57 kDa		unknown	0	0	0	0	8	0	13	2	0	3	0	0	0	0	3	0	0	3	2	0	0	52	5	0	1	11	1	8	0	0	0	0	0	2	0	0
848	TRUE	Empty	ATP synthase subunit d, mitochondrial OS=Homo sapiens OX=9606 GN=ATP5PD PE=1 SV=3	O75947	ATP5PD	18 kDa		unknown	0	0	0	0	0	0	0	0	0	0	0	0	0	0	0	0	0	0	0	0	0	2	0	0	0	0	0	1	0	0	0	0	0	0	0	0
849	TRUE	Empty	ATP synthase subunit delta, mitochondrial OS=Homo sapiens OX=9606 GN=ATP5F1D PE=1 SV=2	P30049	ATP5F1D	17 kDa		unknown	0	0	0	0	0	0	0	0	0	0	0	0	0	0	1	0	0	1	2	0	0	0	0	0	0	1	0	4	1	0	0	0	0	0	0	0
850	TRUE	Empty	ATP synthase subunit e, mitochondrial OS=Homo sapiens OX=9606 GN=ATP5ME PE=1 SV=2	P56385	ATP5ME	8 kDa		unknown	0	0	0	0	2	0	1	0	0	0	0	0	0	0	0	0	0	2	0	0	0	0	1	0	0	0	0	0	0	0	0	0	0	0	0	0
851	TRUE	Empty	ATP synthase subunit epsilon, mitochondrial OS=Homo sapiens OX=9606 GN=ATP5F1E PE=1 SV=2	P56381 (+1)	ATP5F1E	6 kDa		unknown	0	0	0	0	1	0	0	0	0	0	0	0	0	0	0	0	0	0	0	0	0	0	1	0	0	1	0	2	0	0	0	0	0	0	0	0
852	TRUE	Empty	ATP synthase subunit f, mitochondrial OS=Homo sapiens OX=9606 GN=ATP5MF PE=1 SV=3	P56134	ATP5MF	11 kDa		unknown	0	0	0	0	1	0	2	0	0	0	0	0	0	0	0	0	0	0	2	0	0	4	0	0	0	0	0	1	0	0	0	0	0	0	0	0
853	TRUE	Empty	ATP synthase subunit g, mitochondrial OS=Homo sapiens OX=9606 GN=ATP5MG PE=1 SV=3	O75964	ATP5MG	11 kDa		unknown	0	0	0	0	5	0	4	0	0	1	0	1	1	0	2	0	0	3	3	0	0	3	2	0	1	2	1	3	0	0	0	0	0	1	0	0
854	TRUE	Empty	ATP synthase subunit gamma, mitochondrial OS=Homo sapiens OX=9606 GN=ATP5F1C PE=1 SV=1	P36542	ATP5F1C	33 kDa		unknown	0	0	0	0	0	0	2	0	0	0	0	0	0	0	0	0	0	0	0	0	0	3	1	0	0	3	0	1	0	0	0	0	0	0	0	0
855	TRUE	Empty	ATP synthase subunit O, mitochondrial OS=Homo sapiens OX=9606 GN=ATP5PO PE=1 SV=1	P48047	ATP5PO	23 kDa		unknown	0	0	0	0	0	0	0	0	0	0	0	0	0	0	1	0	0	0	1	0	0	3	0	0	0	1	0	2	0	0	0	0	0	0	0	0
856	TRUE	Empty	ATP-dependent RNA helicase DDX3X OS=Homo sapiens OX=9606 GN=DDX3X PE=1 SV=3	O00571	DDX3X	73 kDa		unknown	0	0	0	0	0	0	2	0	2	0	0	0	0	0	0	0	0	0	0	0	0	5	2	0	0	0	0	3	0	0	0	0	0	0	0	0
857	TRUE	Empty	ATP-dependent RNA helicase DHX15 OS=Homo sapiens OX=9606 GN=DHX15 PE=1 SV=2	O43143	DHX15	91 kDa		unknown	0	0	0	0	0	0	2	0	0	0	0	0	0	0	0	0	0	0	0	0	0	2	0	0	0	0	0	0	0	0	0	0	0	0	0	0
858	TRUE	Empty	B-cell receptor-associated protein 31 OS=Homo sapiens OX=9606 GN=BCAP31 PE=1 SV=3	P51572	BCAP31	28 kDa		unknown	0	0	0	0	0	0	1	0	2	0	0	0	0	0	1	0	0	0	0	0	0	1	0	0	0	0	0	0	1	0	0	0	0	0	0	0
859	TRUE	Empty	Barrier-to-autointegration factor OS=Homo sapiens OX=9606 GN=BANF1 PE=1 SV=1	O75531	BANF1	10 kDa		unknown	0	0	0	0	2	0	1	0	0	0	0	0	0	0	0	0	0	0	1	0	0	3	0	0	0	0	0	0	0	0	0	0	0	1	0	0
860	TRUE	Empty	Basement membrane-specific heparan sulfate proteoglycan core protein OS=Homo sapiens OX=9606 GN=HSPG2 PE=1 SV=4	P98160	HSPG2	469 kDa		unknown	0	7	21	12	1	6	5	8	84	3	7	0	0	0	0	9	0	4	10	32	16	0	0	6	10	2	0	0	56	3	4	0	2	9	0	0
861	TRUE	Empty	Bcl-2-like protein 15 OS=Homo sapiens OX=9606 GN=BCL2L15 PE=1 SV=1	Q5TBC7	BCL2L15	18 kDa		unknown	0	0	0	0	0	0	1	0	0	0	0	0	0	0	0	0	0	0	0	0	0	0	0	0	1	2	0	0	0	0	0	0	0	0	0	0
862	TRUE	Empty	Beta-2-microglobulin OS=Homo sapiens OX=9606 GN=B2M PE=1 SV=1	P61769	B2M	14 kDa		unknown	0	3	3	3	1	1	3	1	0	0	1	0	0	0	0	0	0	0	0	4	1	2	1	4	2	1	2	3	3	1	0	0	2	2	0	0
863	TRUE	Empty	Beta-arrestin-2 OS=Homo sapiens OX=9606 GN=ARRB2 PE=1 SV=2	P32121	ARRB2	46 kDa		unknown	0	0	0	0	0	0	4	0	0	0	0	0	0	0	0	0	0	0	0	0	0	3	0	0	0	1	0	1	1	0	0	0	0	0	0	0
864	TRUE	Empty	Beta-glucuronidase OS=Homo sapiens OX=9606 GN=GUSB PE=1 SV=2	P08236	GUSB	75 kDa		unknown	0	0	0	0	2	0	4	0	1	2	0	0	0	0	0	0	0	0	1	0	0	5	0	0	0	0	6	1	0	0	0	0	0	0	0	0
865	TRUE	Empty	Beta-hexosaminidase subunit alpha OS=Homo sapiens OX=9606 GN=HEXA PE=1 SV=2	P06865	HEXA	61 kDa		unknown	0	0	0	0	0	0	3	0	0	0	0	0	0	0	0	0	0	0	0	0	0	6	0	0	0	0	0	1	0	0	0	0	0	0	0	0
866	TRUE	Empty	Beta-hexosaminidase subunit beta OS=Homo sapiens OX=9606 GN=HEXB PE=1 SV=4	P07686	HEXB	63 kDa		unknown	0	0	0	0	2	0	4	0	1	0	0	0	0	0	0	0	0	0	1	0	0	9	0	0	0	0	5	3	0	0	0	0	0	1	0	0
867	TRUE	Empty	Bifunctional glutamate/proline--tRNA ligase OS=Homo sapiens OX=9606 GN=EPRS1 PE=1 SV=5	P07814	EPRS1	171 kDa		unknown	0	0	0	0	0	0	0	0	0	0	0	0	0	0	0	0	0	1	0	0	0	2	0	0	0	2	0	1	1	0	0	0	0	0	0	0
868	TRUE	Empty	Cluster of Bis(5'-adenosyl)-triphosphatase ENPP4 OS=Homo sapiens OX=9606 GN=ENPP4 PE=1 SV=3 (Q9Y6X5)	Q9Y6X5 [2]	ENPP4	52 kDa	TRUE	unknown	0	0	0	0	1	0	3	0	0	0	0	0	0	0	1	0	0	0	1	0	0	2	0	0	0	0	0	1	0	0	0	0	0	0	0	0
869	TRUE	Empty	Bone marrow proteoglycan OS=Homo sapiens OX=9606 GN=PRG2 PE=1 SV=2	P13727	PRG2	25 kDa		unknown	0	0	0	0	7	0	0	0	0	0	0	0	0	0	0	0	0	6	0	0	0	11	1	0	0	0	0	7	0	0	0	0	0	1	0	0
870	TRUE	Empty	BPI fold-containing family A member 2 OS=Homo sapiens OX=9606 GN=BPIFA2 PE=1 SV=2	Q96DR5	BPIFA2	27 kDa		unknown	0	0	0	0	0	0	0	0	0	0	0	0	0	0	0	0	0	0	0	0	0	0	0	0	0	0	0	0	0	0	0	2	0	0	0	0
871	TRUE	Empty	Brain acid soluble protein 1 OS=Homo sapiens OX=9606 GN=BASP1 PE=1 SV=2	P80723	BASP1	23 kDa		unknown	0	0	0	0	0	0	4	0	0	0	0	0	0	2	11	0	0	0	0	0	2	1	0	2	0	2	4	4	0	0	0	0	0	0	1	0
872	TRUE	Empty	BRI3-binding protein OS=Homo sapiens OX=9606 GN=BRI3BP PE=1 SV=1	Q8WY22	BRI3BP	28 kDa		unknown	0	0	0	0	1	0	2	0	0	0	0	0	0	0	2	0	0	2	1	0	0	4	1	0	1	2	4	0	0	0	0	0	0	0	0	0
873	TRUE	Empty	BTB/POZ domain-containing protein KCTD12 OS=Homo sapiens OX=9606 GN=KCTD12 PE=1 SV=1	Q96CX2	KCTD12	36 kDa	TRUE	unknown	0	0	3	0	0	0	1	0	1	0	0	0	0	0	0	0	0	1	1	1	1	1	1	0	0	0	0	0	0	1	0	0	0	0	0	0
874	TRUE	Empty	C5a anaphylatoxin chemotactic receptor 1 OS=Homo sapiens OX=9606 GN=C5AR1 PE=1 SV=2	P21730	C5AR1	39 kDa		unknown	0	0	0	0	4	0	8	0	0	0	0	0	1	4	1	0	0	0	3	0	0	12	0	0	0	2	3	6	2	0	0	0	0	1	0	0
875	TRUE	Empty	C-type lectin domain family 5 member A OS=Homo sapiens OX=9606 GN=CLEC5A PE=1 SV=1	Q9NY25	CLEC5A	22 kDa		unknown	0	0	0	0	0	0	0	0	0	0	0	0	0	0	0	0	0	0	0	0	0	3	0	0	0	0	0	0	0	0	0	0	0	0	0	0
876	TRUE	Empty	C-type mannose receptor 2 OS=Homo sapiens OX=9606 GN=MRC2 PE=1 SV=2	Q9UBG0	MRC2	167 kDa		unknown	0	0	0	0	0	0	0	0	1	0	0	0	0	0	0	0	0	0	0	2	0	0	0	0	0	0	0	0	0	0	0	0	0	0	0	0
877	TRUE	Empty	Cluster of C-X-C chemokine receptor type 2 OS=Homo sapiens OX=9606 GN=CXCR2 PE=1 SV=2 (P25025)	P25025 [2]	CXCR2	41 kDa	TRUE	unknown	0	0	0	1	4	0	6	1	1	3	0	1	2	2	7	0	0	2	5	0	1	6	5	0	1	6	5	9	3	0	0	0	0	2	0	0
878	TRUE	Empty	Cluster of C-X-C motif chemokine 3 OS=Homo sapiens OX=9606 GN=CXCL3 PE=1 SV=1 (P19876)	P19876 [3]	CXCL3	11 kDa	TRUE	unknown	0	0	0	0	0	1	0	0	0	0	0	0	0	0	0	0	0	0	0	0	0	0	0	3	0	0	0	0	0	1	0	0	0	0	0	0
879	TRUE	Empty	C-X-C motif chemokine 5 OS=Homo sapiens OX=9606 GN=CXCL5 PE=1 SV=1	P42830	CXCL5	12 kDa		unknown	0	0	1	4	0	2	0	0	0	0	0	0	0	0	0	0	0	0	0	0	0	0	0	2	0	0	0	0	0	0	0	0	0	0	0	0
880	TRUE	Empty	Cadherin-1 OS=Homo sapiens OX=9606 GN=CDH1 PE=1 SV=3	P12830	CDH1	97 kDa		unknown	0	0	1	0	0	1	0	0	6	0	0	0	0	0	0	0	0	0	0	1	0	0	0	1	0	0	0	0	1	0	0	0	0	2	0	0
881	TRUE	Empty	Calcineurin B homologous protein 1 OS=Homo sapiens OX=9606 GN=CHP1 PE=1 SV=3	Q99653	CHP1	22 kDa		unknown	0	0	0	0	0	0	2	0	0	0	0	0	0	0	3	0	0	0	0	0	0	5	1	0	0	1	0	2	0	0	0	0	0	0	0	0
882	TRUE	Empty	Calcium load-activated calcium channel OS=Homo sapiens OX=9606 GN=TMCO1 PE=1 SV=2	Q9UM00	TMCO1	27 kDa		unknown	0	0	0	0	1	0	2	0	0	0	0	0	0	0	0	0	0	1	0	0	0	4	0	0	0	0	0	0	0	0	0	0	0	0	0	0
883	TRUE	Empty	Calcium uniporter protein, mitochondrial OS=Homo sapiens OX=9606 GN=MCU PE=1 SV=1	Q8NE86	MCU	40 kDa		unknown	0	0	0	0	1	0	1	0	0	0	0	0	0	1	2	0	0	0	1	0	0	2	1	0	0	1	0	3	0	0	0	0	0	0	0	0
884	TRUE	Empty	Calcium/calmodulin-dependent protein kinase type II subunit gamma OS=Homo sapiens OX=9606 GN=CAMK2G PE=1 SV=4	Q13555	CAMK2G	63 kDa		unknown	0	0	0	0	1	0	2	0	0	0	0	0	0	0	0	0	0	0	0	0	0	1	0	0	0	1	3	0	0	0	0	0	0	0	0	0
885	TRUE	Empty	Calmodulin-like protein 3 OS=Homo sapiens OX=9606 GN=CALML3 PE=1 SV=2	P27482	CALML3	17 kDa	TRUE	unknown	0	0	0	0	1	0	1	0	14	10	0	2	1	1	0	5	0	0	0	0	0	0	0	0	0	0	3	0	3	1	0	0	0	0	0	0
886	TRUE	Empty	Calmodulin-like protein 5 OS=Homo sapiens OX=9606 GN=CALML5 PE=1 SV=2	Q9NZT1	CALML5	16 kDa		unknown	0	0	0	0	13	0	3	0	19	21	0	13	1	6	0	5	6	0	5	1	3	9	6	4	3	2	22	3	4	1	1	0	1	5	0	0
887	TRUE	Empty	Calpain small subunit 2 OS=Homo sapiens OX=9606 GN=CAPNS2 PE=1 SV=2	Q96L46	CAPNS2	28 kDa	TRUE	unknown	0	0	0	0	3	0	0	0	1	8	0	0	0	1	0	6	0	2	0	0	0	0	0	0	0	0	2	0	0	0	0	0	0	0	0	0
888	TRUE	Empty	Calponin-2 OS=Homo sapiens OX=9606 GN=CNN2 PE=1 SV=4	Q99439	CNN2	34 kDa		unknown	0	2	7	1	0	3	4	3	0	0	0	0	0	0	7	0	0	0	0	5	4	13	2	2	2	7	0	12	3	1	0	0	0	2	1	0
889	TRUE	Empty	Calsyntenin-1 OS=Homo sapiens OX=9606 GN=CLSTN1 PE=1 SV=1	O94985	CLSTN1	110 kDa		unknown	0	0	0	1	0	1	0	0	4	0	0	0	0	0	0	0	0	0	0	0	0	0	0	0	0	0	0	0	0	0	0	0	0	0	0	0
890	TRUE	Empty	cAMP-dependent protein kinase type I-alpha regulatory subunit OS=Homo sapiens OX=9606 GN=PRKAR1A PE=1 SV=1	P10644	PRKAR1A	43 kDa	TRUE	unknown	0	0	0	0	1	0	0	0	0	0	0	0	0	0	4	0	0	0	0	0	0	2	0	1	0	1	0	1	0	0	0	0	0	0	0	0
891	TRUE	Empty	Carbonic anhydrase 4 OS=Homo sapiens OX=9606 GN=CA4 PE=1 SV=2	P22748	CA4	35 kDa		unknown	0	0	0	0	0	0	1	0	0	0	0	0	0	0	0	0	0	0	0	0	0	5	0	0	0	4	2	1	1	0	0	0	0	0	0	0
892	TRUE	Empty	Carboxypeptidase A4 OS=Homo sapiens OX=9606 GN=CPA4 PE=1 SV=2	Q9UI42	CPA4	47 kDa		unknown	0	0	0	0	11	0	2	2	11	10	0	6	3	0	0	5	1	9	3	2	5	9	1	1	2	1	7	0	0	8	1	0	0	5	0	0
893	TRUE	Empty	Caspase-1 OS=Homo sapiens OX=9606 GN=CASP1 PE=1 SV=1	P29466	CASP1	45 kDa		unknown	0	0	0	0	0	0	1	0	0	0	0	0	0	0	0	0	0	0	0	0	0	0	0	0	0	2	0	2	0	0	0	0	0	0	0	0
894	TRUE	Empty	Caspase-3 OS=Homo sapiens OX=9606 GN=CASP3 PE=1 SV=2	P42574	CASP3	32 kDa		unknown	0	0	0	0	0	0	1	0	0	0	0	0	0	0	0	0	0	0	0	0	0	3	0	0	0	0	0	0	0	0	0	0	0	0	0	0
895	TRUE	Empty	Caspase-4 OS=Homo sapiens OX=9606 GN=CASP4 PE=1 SV=1	P49662	CASP4	43 kDa		unknown	0	0	0	0	0	0	0	0	0	0	0	0	0	0	0	0	0	0	0	0	0	0	1	0	0	1	1	2	0	0	0	0	0	0	0	0
896	TRUE	Empty	Cathepsin B OS=Homo sapiens OX=9606 GN=CTSB PE=1 SV=3	P07858	CTSB	38 kDa		unknown	0	2	1	0	0	0	0	2	1	0	0	0	0	0	0	0	0	0	1	0	1	3	1	0	0	0	0	1	0	0	0	0	0	0	0	0
897	TRUE	Empty	Cathepsin D OS=Homo sapiens OX=9606 GN=CTSD PE=1 SV=1	P07339	CTSD	45 kDa		unknown	0	0	0	0	0	0	7	0	4	0	0	0	1	1	1	2	0	0	1	0	1	6	0	0	1	0	0	0	1	2	1	1	1	1	0	0
898	TRUE	Empty	Cathepsin S OS=Homo sapiens OX=9606 GN=CTSS PE=1 SV=3	P25774	CTSS	37 kDa		unknown	0	2	4	4	4	3	9	3	3	2	0	2	2	2	7	1	6	2	8	2	3	25	5	2	3	7	2	6	4	2	1	0	0	4	0	0
899	TRUE	Empty	Cathepsin Z OS=Homo sapiens OX=9606 GN=CTSZ PE=1 SV=1	Q9UBR2	CTSZ	34 kDa		unknown	0	0	0	0	0	0	0	0	0	0	0	0	0	0	2	0	0	0	0	0	0	11	0	0	0	0	0	2	0	0	0	0	0	0	0	0
900	TRUE	Empty	Cation-independent mannose-6-phosphate receptor OS=Homo sapiens OX=9606 GN=IGF2R PE=1 SV=3	P11717	IGF2R	274 kDa		unknown	0	0	1	2	1	0	0	1	1	0	0	0	0	0	2	0	0	0	0	0	2	6	0	0	0	1	1	4	0	0	0	0	0	1	0	0
901	TRUE	Empty	CD44 antigen OS=Homo sapiens OX=9606 GN=CD44 PE=1 SV=3	P16070	CD44	82 kDa		unknown	0	1	3	2	1	2	2	1	0	0	0	0	0	0	0	0	0	0	0	1	2	0	0	3	1	0	0	1	0	1	2	1	1	1	1	4
902	TRUE	Empty	CD63 antigen OS=Homo sapiens OX=9606 GN=CD63 PE=1 SV=2	P08962	CD63	26 kDa		unknown	0	0	0	0	6	0	10	0	0	4	0	0	4	15	3	0	3	2	3	0	0	11	7	0	0	10	11	11	0	0	0	0	0	0	0	0
903	TRUE	Empty	CD82 antigen OS=Homo sapiens OX=9606 GN=CD82 PE=1 SV=1	P27701	CD82	30 kDa		unknown	0	0	0	0	0	0	0	0	0	0	0	0	0	0	0	0	0	0	0	0	0	2	0	0	0	1	0	0	0	0	0	0	0	0	0	0
904	TRUE	Empty	CD109 antigen OS=Homo sapiens OX=9606 GN=CD109 PE=1 SV=2	Q6YHK3	CD109	162 kDa		unknown	0	2	2	3	0	4	0	0	7	0	0	0	0	0	0	0	0	0	0	7	0	0	0	1	1	0	0	0	0	1	0	0	0	0	0	0
905	TRUE	Empty	CD177 antigen OS=Homo sapiens OX=9606 GN=CD177 PE=1 SV=2	Q8N6Q3	CD177	46 kDa		unknown	0	0	3	0	23	0	17	0	0	0	0	0	2	3	3	0	0	0	4	1	0	25	3	0	0	11	4	6	1	0	0	0	0	0	0	0
906	TRUE	Empty	cDNA FLJ77942, highly similar to Homo sapiens keratin 5b (K5B), mRNA - Homo sapiens	A8K4D6_HUMAN (+1)		57 kDa	TRUE	unknown	0	0	0	0	2	0	5	0	53	33	0	38	33	37	12	43	17	4	9	0	0	24	6	0	8	0	36	9	0	0	0	2	3	15	0	0
907	TRUE	Empty	CDP-diacylglycerol--inositol 3-phosphatidyltransferase OS=Homo sapiens OX=9606 GN=CDIPT PE=1 SV=1	O14735	CDIPT	24 kDa		unknown	0	0	0	0	4	0	3	0	0	0	0	0	0	0	0	0	0	4	3	0	0	4	0	0	0	0	0	1	0	0	0	0	0	0	0	0
908	TRUE	Empty	Cell adhesion molecule CEACAM1 OS=Homo sapiens OX=9606 GN=CEACAM1 PE=1 SV=2	P13688	CEACAM1	58 kDa	TRUE	unknown	0	0	0	0	11	0	19	1	1	3	0	0	5	16	2	0	11	5	4	0	3	9	5	1	1	5	8	9	5	0	0	0	0	5	0	0
909	TRUE	Empty	Cell adhesion molecule CEACAM8 OS=Homo sapiens OX=9606 GN=CEACAM8 PE=1 SV=2	P31997	CEACAM8	38 kDa	TRUE	unknown	0	0	6	7	14	1	30	4	4	4	0	2	7	17	4	0	9	5	8	5	6	17	7	2	1	9	10	9	4	0	0	0	0	6	0	0
910	TRUE	Empty	Cell cycle control protein 50A OS=Homo sapiens OX=9606 GN=TMEM30A PE=1 SV=1	Q9NV96	TMEM30A	41 kDa		unknown	0	0	0	0	4	0	13	0	0	0	0	0	0	2	3	0	0	0	3	0	0	11	2	0	1	4	6	7	0	0	0	0	0	0	0	0
911	TRUE	Empty	Cell surface glycoprotein CD200 receptor 1 OS=Homo sapiens OX=9606 GN=CD200R1 PE=1 SV=4	Q8TD46	CD200R1	39 kDa		unknown	0	0	0	0	2	0	0	0	0	0	0	0	0	0	0	0	0	0	0	0	0	0	0	0	0	0	0	0	0	0	0	0	0	0	0	0
912	TRUE	Empty	Cellular retinoic acid-binding protein 2 OS=Homo sapiens OX=9606 GN=CRABP2 PE=1 SV=2	P29373	CRABP2	16 kDa	TRUE	unknown	0	0	0	0	0	0	0	0	8	3	0	0	0	0	0	2	0	0	0	0	0	0	0	0	0	0	0	0	0	0	0	0	0	1	0	0
913	TRUE	Empty	Charged multivesicular body protein 4b OS=Homo sapiens OX=9606 GN=CHMP4B PE=1 SV=1	Q9H444	CHMP4B	25 kDa		unknown	0	0	0	0	0	0	1	0	0	0	0	0	0	0	2	0	0	0	0	0	0	1	0	0	0	1	0	3	0	0	0	0	0	0	0	0
914	TRUE	Empty	Chitotriosidase-1 OS=Homo sapiens OX=9606 GN=CHIT1 PE=1 SV=1	Q13231	CHIT1	52 kDa		unknown	0	0	5	0	14	0	15	5	0	0	0	6	7	3	5	1	9	0	19	5	7	58	17	0	4	40	4	23	8	2	1	0	0	5	3	0
915	TRUE	Empty	Chloride intracellular channel protein 3 OS=Homo sapiens OX=9606 GN=CLIC3 PE=1 SV=2	O95833	CLIC3	27 kDa		unknown	0	0	0	0	0	0	0	0	3	2	0	0	0	0	0	1	0	0	0	0	0	0	0	0	0	0	0	0	0	0	0	0	0	0	0	0
916	TRUE	Empty	Chloride intracellular channel protein 5 OS=Homo sapiens OX=9606 GN=CLIC5 PE=1 SV=3	Q9NZA1	CLIC5	47 kDa	TRUE	unknown	0	0	0	0	0	0	1	1	0	0	0	0	0	0	0	0	0	0	0	0	2	1	0	0	0	0	0	0	0	0	0	0	0	1	0	0
917	TRUE	Empty	Cholesteryl ester transfer protein OS=Homo sapiens OX=9606 GN=CETP PE=1 SV=2	P11597	CETP	55 kDa		unknown	0	0	1	0	0	0	4	1	0	0	0	0	0	0	0	0	0	0	0	0	1	0	0	0	0	0	0	0	0	1	0	0	1	0	0	1
918	TRUE	Empty	Choline transporter-like protein 1 OS=Homo sapiens OX=9606 GN=SLC44A1 PE=1 SV=1	Q8WWI5	SLC44A1	73 kDa		unknown	0	0	0	0	2	0	3	0	0	0	0	0	0	0	0	0	0	0	2	0	0	4	0	0	0	0	0	0	0	0	0	0	0	0	0	0
919	TRUE	Empty	Choline transporter-like protein 2 OS=Homo sapiens OX=9606 GN=SLC44A2 PE=1 SV=3	Q8IWA5	SLC44A2	80 kDa		unknown	0	0	0	0	5	0	13	0	0	1	0	1	3	2	0	0	0	3	3	0	0	10	0	0	0	1	9	10	0	0	0	0	0	0	0	0
920	TRUE	Empty	Chromobox protein homolog 3 OS=Homo sapiens OX=9606 GN=CBX3 PE=1 SV=4	Q13185	CBX3	21 kDa	TRUE	unknown	0	0	1	0	0	0	0	0	0	0	0	0	0	0	0	0	0	0	0	0	0	2	0	0	0	1	0	0	0	0	0	0	0	0	0	0
921	TRUE	Empty	Citrate synthase, mitochondrial OS=Homo sapiens OX=9606 GN=CS PE=1 SV=2	O75390	CS	52 kDa		unknown	0	0	0	0	8	0	11	1	0	0	0	0	0	0	2	0	0	3	6	0	0	7	3	0	0	6	3	10	1	0	0	0	0	0	0	0
922	TRUE	Empty	Coactosin-like protein OS=Homo sapiens OX=9606 GN=COTL1 PE=1 SV=3	Q14019	COTL1	16 kDa		unknown	0	5	12	8	10	8	8	4	3	1	1	0	1	0	13	0	2	6	4	6	7	11	12	9	6	18	4	18	8	2	0	0	2	8	1	0
923	TRUE	Empty	Coatomer subunit alpha OS=Homo sapiens OX=9606 GN=COPA PE=1 SV=2	P53621	COPA	138 kDa		unknown	0	0	1	0	1	0	10	0	0	0	0	0	0	0	1	0	0	1	1	0	2	5	1	0	0	2	0	3	1	0	0	0	0	0	0	0
924	TRUE	Empty	Coatomer subunit beta OS=Homo sapiens OX=9606 GN=COPB1 PE=1 SV=3	P53618	COPB1	107 kDa		unknown	0	0	0	0	0	0	4	0	0	0	0	0	0	0	0	0	0	0	0	0	0	6	0	0	0	0	0	1	2	0	0	0	0	0	0	0
925	TRUE	Empty	Coatomer subunit beta' OS=Homo sapiens OX=9606 GN=COPB2 PE=1 SV=2	P35606	COPB2	102 kDa		unknown	0	0	0	0	7	0	1	0	0	0	0	0	0	0	1	0	0	1	2	0	1	10	0	0	0	0	0	3	0	0	0	0	0	2	0	0
926	TRUE	Empty	Coatomer subunit delta OS=Homo sapiens OX=9606 GN=ARCN1 PE=1 SV=1	P48444	ARCN1	57 kDa		unknown	0	0	0	0	0	0	5	0	1	0	0	0	0	0	1	0	0	0	0	0	1	7	0	0	1	2	2	4	2	0	0	0	0	0	0	1
927	TRUE	Empty	Coatomer subunit epsilon OS=Homo sapiens OX=9606 GN=COPE PE=1 SV=3	O14579	COPE	34 kDa		unknown	0	0	0	0	0	0	1	0	0	0	0	0	0	0	0	0	0	0	0	0	0	4	0	0	0	0	0	0	0	0	0	0	0	0	0	0
928	TRUE	Empty	Cohesin subunit SA-2 OS=Homo sapiens OX=9606 GN=STAG2 PE=1 SV=3	Q8N3U4	STAG2	141 kDa	TRUE	unknown	0	0	0	0	0	0	0	0	0	0	0	0	0	0	0	0	0	0	0	0	2	0	0	0	0	0	0	0	0	0	0	0	0	0	0	0
929	TRUE	Empty	Coiled-coil domain-containing protein 88B OS=Homo sapiens OX=9606 GN=CCDC88B PE=1 SV=1	A6NC98	CCDC88B	165 kDa		unknown	0	0	1	0	0	0	0	0	0	0	0	0	0	0	0	0	0	1	0	0	0	2	0	0	0	0	0	0	0	0	0	0	0	1	0	0
930	TRUE	Empty	Cluster of Collagen alpha-1(I) chain OS=Homo sapiens OX=9606 GN=COL1A1 PE=1 SV=6 (P02452)	P02452 [2]	COL1A1	139 kDa	TRUE	unknown	0	14	16	8	5	1	6	12	31	1	37	0	0	0	0	8	0	2	20	27	3	1	5	6	8	2	0	0	20	0	0	0	0	4	0	0
931	TRUE	Empty	Collagen alpha-1(III) chain OS=Homo sapiens OX=9606 GN=COL3A1 PE=1 SV=4	P02461	COL3A1	139 kDa		unknown	0	7	16	6	5	0	15	10	11	5	25	0	0	0	0	4	0	6	21	13	3	0	8	9	11	10	0	3	27	0	0	0	0	6	0	0
932	TRUE	Empty	Cluster of Collagen alpha-1(IV) chain OS=Homo sapiens OX=9606 GN=COL4A1 PE=1 SV=4 (P02462)	P02462 [2]	COL4A1	161 kDa	TRUE	unknown	0	0	1	0	0	0	4	0	3	0	0	0	2	0	0	1	0	0	1	0	1	0	0	0	2	0	0	0	1	0	0	0	0	0	0	0
933	TRUE	Empty	Collagen alpha-1(V) chain OS=Homo sapiens OX=9606 GN=COL5A1 PE=1 SV=3	P20908	COL5A1	184 kDa		unknown	0	3	1	0	0	0	2	0	16	3	1	0	0	0	0	3	0	0	3	5	0	0	0	0	1	0	0	1	3	0	0	0	0	0	0	0
934	TRUE	Empty	Collagen alpha-1(VI) chain OS=Homo sapiens OX=9606 GN=COL6A1 PE=1 SV=3	P12109	COL6A1	109 kDa		unknown	0	5	10	7	2	6	17	4	23	1	5	0	0	0	0	11	0	2	13	13	5	0	0	0	5	0	0	0	15	0	0	0	0	9	0	0
935	TRUE	Empty	Collagen alpha-1(XI) chain OS=Homo sapiens OX=9606 GN=COL11A1 PE=1 SV=4	P12107	COL11A1	181 kDa		unknown	0	0	0	0	0	0	0	0	4	0	0	0	0	0	0	0	0	0	0	0	0	0	0	0	0	0	0	0	0	0	0	0	0	0	0	0
936	TRUE	Empty	Collagen alpha-1(XII) chain OS=Homo sapiens OX=9606 GN=COL12A1 PE=1 SV=2	Q99715	COL12A1	333 kDa		unknown	0	0	2	3	0	1	0	4	45	1	12	0	0	0	0	10	0	0	0	17	8	0	0	1	3	0	0	0	41	0	3	0	0	2	0	2
937	TRUE	Empty	Collagen alpha-1(XIV) chain OS=Homo sapiens OX=9606 GN=COL14A1 PE=1 SV=3	Q05707	COL14A1	194 kDa		unknown	0	0	1	0	0	0	0	0	0	0	0	0	0	0	0	0	0	0	0	0	2	0	0	0	0	0	0	0	0	0	0	0	0	0	0	0
938	TRUE	Empty	Collagen alpha-1(XV) chain OS=Homo sapiens OX=9606 GN=COL15A1 PE=1 SV=2	P39059	COL15A1	142 kDa		unknown	0	2	2	4	1	0	2	1	4	0	0	0	0	0	0	0	0	0	3	4	0	0	0	0	0	0	0	0	2	0	0	0	0	0	0	0
939	TRUE	Empty	Collagen alpha-1(XVIII) chain OS=Homo sapiens OX=9606 GN=COL18A1 PE=1 SV=5	P39060	COL18A1	178 kDa		unknown	0	0	2	1	0	1	1	1	7	0	0	0	0	0	0	2	0	0	1	1	2	0	0	0	1	0	0	0	0	1	0	0	0	0	0	0
940	TRUE	Empty	Collagen alpha-2(I) chain OS=Homo sapiens OX=9606 GN=COL1A2 PE=1 SV=7	P08123	COL1A2	129 kDa		unknown	0	3	9	2	0	1	0	3	14	1	27	0	0	0	0	2	0	0	2	13	1	0	2	4	11	0	0	0	23	0	0	0	0	1	0	0
941	TRUE	Empty	Collagen alpha-2(IV) chain OS=Homo sapiens OX=9606 GN=COL4A2 PE=1 SV=4	P08572	COL4A2	168 kDa		unknown	0	0	0	0	0	0	3	0	3	0	0	0	0	0	0	0	0	0	1	0	0	0	0	0	0	0	0	0	1	0	0	0	0	0	0	0
942	TRUE	Empty	Collagen alpha-2(V) chain OS=Homo sapiens OX=9606 GN=COL5A2 PE=1 SV=3	P05997	COL5A2	145 kDa		unknown	0	0	0	0	0	0	0	1	6	0	2	0	0	0	0	1	0	0	5	2	0	0	0	0	1	0	0	0	3	0	0	0	0	0	0	0
943	TRUE	Empty	Collagen alpha-2(VI) chain OS=Homo sapiens OX=9606 GN=COL6A2 PE=1 SV=4	P12110	COL6A2	109 kDa	TRUE	unknown	0	0	0	0	0	0	9	1	0	0	0	0	0	0	0	0	0	0	2	0	1	0	0	0	0	0	0	0	0	0	0	0	0	0	0	0
944	TRUE	Empty	Collagen alpha-3(VI) chain OS=Homo sapiens OX=9606 GN=COL6A3 PE=1 SV=5	P12111	COL6A3	344 kDa		unknown	0	16	48	27	4	19	27	14	81	9	6	0	0	0	0	12	0	3	33	49	37	0	4	19	13	2	2	0	29	10	3	3	10	22	1	1
945	TRUE	Empty	Collagen triple helix repeat-containing protein 1 OS=Homo sapiens OX=9606 GN=CTHRC1 PE=1 SV=1	Q96CG8	CTHRC1	26 kDa		unknown	0	0	1	0	0	0	0	0	6	0	1	0	0	0	0	1	0	0	1	3	0	0	0	0	0	0	0	0	0	0	0	0	0	0	0	0
946	TRUE	Empty	Complement C1r subcomponent-like protein OS=Homo sapiens OX=9606 GN=C1RL PE=1 SV=2	Q9NZP8	C1RL	53 kDa	TRUE	unknown	0	0	6	3	0	5	0	3	0	0	0	0	0	0	0	0	0	0	0	3	3	0	0	2	1	0	0	0	2	9	6	4	8	0	2	10
947	TRUE	Empty	Complement component 1 Q subcomponent-binding protein, mitochondrial OS=Homo sapiens OX=9606 GN=C1QBP PE=1 SV=1	Q07021	C1QBP	31 kDa		unknown	0	0	0	0	0	0	1	0	0	0	0	0	0	0	0	0	0	0	0	0	0	4	0	0	0	0	0	0	0	0	0	0	0	0	0	0
948	TRUE	Empty	Complement component C9 OS=Homo sapiens OX=9606 GN=C9 PE=1 SV=2	P02748	C9	63 kDa	TRUE	unknown	0	34	55	12	18	25	40	44	3	2	0	0	9	2	0	1	0	24	13	52	27	4	13	19	25	1	0	0	18	25	11	29	33	25	28	51
949	TRUE	Empty	Complement factor D OS=Homo sapiens OX=9606 GN=CFD PE=1 SV=5	P00746	CFD	27 kDa		unknown	0	6	7	11	0	10	0	5	13	0	1	0	0	0	0	1	0	1	4	2	5	0	0	0	0	0	0	0	1	7	5	4	6	4	0	1
950	TRUE	Empty	Complement factor H-related protein 5 OS=Homo sapiens OX=9606 GN=CFHR5 PE=1 SV=1	Q9BXR6	CFHR5	64 kDa	TRUE	unknown	0	0	0	0	1	0	0	0	0	0	0	0	0	0	0	0	0	5	0	0	0	0	4	0	2	5	0	0	0	0	0	0	0	0	0	4
951	TRUE	Empty	Contactin-1 OS=Homo sapiens OX=9606 GN=CNTN1 PE=1 SV=1	Q12860	CNTN1	113 kDa		unknown	0	0	0	3	0	2	0	0	0	0	0	0	0	0	0	0	0	0	0	0	0	0	0	0	0	0	0	0	0	1	0	0	2	0	0	0
952	TRUE	Empty	COP9 signalosome complex subunit 7a OS=Homo sapiens OX=9606 GN=COPS7A PE=1 SV=1	Q9UBW8	COPS7A	30 kDa		unknown	0	0	0	0	0	0	0	0	0	0	0	0	0	0	0	0	0	0	0	0	0	0	0	0	0	0	0	0	0	2	4	0	0	0	0	2
953	TRUE	Empty	COP9 signalosome complex subunit 7b OS=Homo sapiens OX=9606 GN=COPS7B PE=1 SV=1	Q9H9Q2	COPS7B	30 kDa		unknown	0	0	0	0	0	0	0	0	0	0	0	0	0	0	0	0	0	0	0	0	1	0	0	0	0	0	0	0	0	0	3	0	0	0	0	1
954	TRUE	Empty	Cluster of Core histone macro-H2A.1 OS=Homo sapiens OX=9606 GN=MACROH2A1 PE=1 SV=5 (O75367)	O75367 [2]	MACROH2A1	39 kDa	TRUE	unknown	0	3	8	3	1	3	9	1	4	2	0	0	0	0	7	1	0	2	4	8	11	14	6	3	4	9	1	8	2	0	0	0	1	7	1	0
955	TRUE	Empty	Cornifelin OS=Homo sapiens OX=9606 GN=CNFN PE=1 SV=2	Q9BYD5	CNFN	12 kDa		unknown	0	0	0	0	4	0	0	0	1	1	0	0	0	0	0	0	1	2	4	0	0	1	0	0	0	0	1	1	0	0	0	0	0	1	0	0
956	TRUE	Empty	Cluster of Cornifin-B OS=Homo sapiens OX=9606 GN=SPRR1B PE=1 SV=2 (P22528)	P22528 [2]	SPRR1B	10 kDa	TRUE	unknown	0	0	0	0	0	0	0	0	6	5	0	3	6	4	0	1	0	0	0	0	0	0	0	0	0	0	0	0	0	0	0	1	0	0	0	0
957	TRUE	Empty	Coronin-7 OS=Homo sapiens OX=9606 GN=CORO7 PE=1 SV=2	P57737	CORO7	101 kDa		unknown	0	0	0	0	0	0	3	0	0	0	0	0	0	0	4	0	0	0	0	0	1	8	0	0	0	2	0	4	0	0	0	0	0	0	0	2
958	TRUE	Empty	Costars family protein ABRACL OS=Homo sapiens OX=9606 GN=ABRACL PE=1 SV=1	Q9P1F3	ABRACL	9 kDa		unknown	0	0	1	2	0	2	3	0	1	0	0	0	0	0	0	0	0	0	0	1	1	2	1	0	2	0	0	0	0	0	0	0	0	1	0	0
959	TRUE	Empty	CSC1-like protein 1 OS=Homo sapiens OX=9606 GN=TMEM63A PE=1 SV=3	O94886	TMEM63A	92 kDa		unknown	0	0	0	0	0	0	0	0	0	0	0	0	0	0	0	0	0	0	1	0	0	3	0	0	0	0	0	0	0	0	0	0	0	0	0	0
960	TRUE	Empty	Cystatin-C OS=Homo sapiens OX=9606 GN=CST3 PE=1 SV=1	P01034	CST3	16 kDa		unknown	0	5	10	6	0	8	1	3	11	0	3	0	0	0	0	1	0	1	2	4	5	0	0	2	0	0	1	0	0	3	0	1	1	6	0	0
961	TRUE	Empty	Cystatin-M OS=Homo sapiens OX=9606 GN=CST6 PE=1 SV=1	Q15828	CST6	17 kDa		unknown	0	5	1	4	0	2	0	2	9	5	0	0	0	0	0	1	0	0	0	6	7	0	0	1	1	0	0	0	1	1	0	0	1	8	0	0
962	TRUE	Empty	Cystatin-S OS=Homo sapiens OX=9606 GN=CST4 PE=1 SV=3	P01036	CST4	16 kDa	TRUE	unknown	0	0	0	0	0	0	0	0	0	0	0	0	0	0	0	0	0	0	0	0	0	0	0	0	0	0	0	0	0	0	0	3	0	0	0	0
963	TRUE	Empty	Cystatin-SN OS=Homo sapiens OX=9606 GN=CST1 PE=1 SV=3	P01037	CST1	16 kDa	TRUE	unknown	0	0	0	0	0	0	0	0	0	0	0	0	0	0	0	0	0	0	0	0	0	0	0	0	0	0	0	0	0	0	0	5	0	0	0	0
964	TRUE	Empty	Cysteine protease ATG4A OS=Homo sapiens OX=9606 GN=ATG4A PE=1 SV=1	Q8WYN0	ATG4A	45 kDa		unknown	0	0	0	0	0	0	0	0	0	0	0	0	0	0	0	0	0	0	0	0	0	0	0	0	0	0	0	0	0	0	0	0	0	0	0	2
965	TRUE	Empty	Cysteine-rich and transmembrane domain-containing protein 1 OS=Homo sapiens OX=9606 GN=CYSTM1 PE=1 SV=1	Q9H1C7	CYSTM1	11 kDa		unknown	0	0	0	0	0	0	0	0	0	0	0	0	0	0	2	0	0	1	1	0	0	3	1	0	0	0	0	2	0	0	0	0	0	0	0	0
966	TRUE	Empty	Cytidine deaminase OS=Homo sapiens OX=9606 GN=CDA PE=1 SV=2	P32320	CDA	16 kDa		unknown	0	0	6	4	15	2	13	5	4	2	0	3	1	1	2	0	3	8	8	7	7	46	13	3	3	8	19	19	3	0	0	0	0	8	0	0
967	TRUE	Empty	Cytochrome b-245 chaperone 1 OS=Homo sapiens OX=9606 GN=CYBC1 PE=1 SV=1	Q9BQA9	CYBC1	21 kDa		unknown	0	0	0	0	0	0	0	0	0	0	0	0	0	0	1	0	0	0	0	0	0	0	0	0	0	0	0	4	1	0	0	0	0	0	0	0
968	TRUE	Empty	Cytochrome b-245 light chain OS=Homo sapiens OX=9606 GN=CYBA PE=1 SV=3	P13498	CYBA	21 kDa		unknown	0	0	0	0	6	0	5	0	0	1	0	0	1	11	6	0	1	0	1	0	0	6	3	0	2	5	5	9	2	0	0	0	0	0	0	0
969	TRUE	Empty	Cytochrome b-c1 complex subunit 1, mitochondrial OS=Homo sapiens OX=9606 GN=UQCRC1 PE=1 SV=3	P31930	UQCRC1	53 kDa		unknown	0	0	0	0	2	0	5	0	0	0	0	0	0	1	2	1	0	0	0	0	0	10	5	0	0	4	3	4	1	0	0	0	0	0	0	0
970	TRUE	Empty	Cytochrome b-c1 complex subunit 2, mitochondrial OS=Homo sapiens OX=9606 GN=UQCRC2 PE=1 SV=3	P22695	UQCRC2	48 kDa		unknown	0	0	0	0	4	0	8	0	0	0	0	0	0	0	0	0	0	0	4	0	0	15	0	0	0	1	1	2	0	0	0	0	0	0	0	0
971	TRUE	Empty	Cytochrome c1, heme protein, mitochondrial OS=Homo sapiens OX=9606 GN=CYC1 PE=1 SV=3	P08574	CYC1	35 kDa		unknown	0	0	0	0	1	0	2	0	1	0	0	0	0	0	0	0	0	1	1	0	0	1	0	0	0	0	0	0	0	0	0	0	0	0	0	0
972	TRUE	Empty	Cytochrome c OS=Homo sapiens OX=9606 GN=CYCS PE=1 SV=2	P99999	CYCS	12 kDa		unknown	0	1	1	2	9	1	5	1	2	4	0	1	0	0	0	1	1	1	3	1	1	9	3	1	0	2	9	1	0	2	0	0	0	2	0	0
973	TRUE	Empty	Cytochrome c oxidase subunit 2 OS=Homo sapiens OX=9606 GN=MT-CO2 PE=1 SV=1	P00403	MT-CO2	26 kDa		unknown	0	0	0	0	2	0	5	0	0	0	0	0	0	0	0	0	0	2	2	0	0	7	1	0	0	1	1	1	0	0	0	0	0	0	0	0
974	TRUE	Empty	Cytochrome c oxidase subunit 4 isoform 1, mitochondrial OS=Homo sapiens OX=9606 GN=COX4I1 PE=1 SV=1	P13073	COX4I1	20 kDa		unknown	0	0	0	0	1	0	2	0	1	0	0	0	0	1	1	0	0	1	0	0	0	2	2	0	0	2	1	1	0	0	0	0	0	0	0	0
975	TRUE	Empty	Cytochrome c oxidase subunit 5A, mitochondrial OS=Homo sapiens OX=9606 GN=COX5A PE=1 SV=2	P20674	COX5A	17 kDa		unknown	0	0	0	0	0	0	0	0	0	0	0	0	0	0	0	0	0	1	0	0	0	5	0	0	0	1	0	1	0	0	0	0	0	0	0	0
976	TRUE	Empty	Cytochrome c oxidase subunit 5B, mitochondrial OS=Homo sapiens OX=9606 GN=COX5B PE=1 SV=2	P10606	COX5B	14 kDa		unknown	0	0	0	0	0	0	0	0	0	0	0	0	0	0	0	0	0	0	0	0	0	3	0	0	0	0	0	0	0	0	0	0	0	0	0	0
977	TRUE	Empty	Cluster of Cytochrome P450 4F3 OS=Homo sapiens OX=9606 GN=CYP4F3 PE=1 SV=2 (Q08477)	Q08477 [4]	CYP4F3	60 kDa	TRUE	unknown	0	0	0	0	8	0	28	0	0	1	0	0	0	0	1	0	0	2	9	0	0	29	3	0	0	4	3	11	0	0	0	0	0	3	0	0
978	TRUE	Empty	Cytoplasmic dynein 1 heavy chain 1 OS=Homo sapiens OX=9606 GN=DYNC1H1 PE=1 SV=5	Q14204	DYNC1H1	532 kDa		unknown	0	0	0	0	0	0	0	0	3	0	0	0	0	0	1	0	0	0	0	0	5	4	0	0	0	0	0	0	0	0	0	1	0	1	0	0
979	TRUE	Empty	Cytoskeleton-associated protein 4 OS=Homo sapiens OX=9606 GN=CKAP4 PE=1 SV=2	Q07065	CKAP4	66 kDa		unknown	0	0	0	0	0	0	0	0	1	0	0	0	0	0	2	0	0	0	1	0	0	3	0	0	0	1	0	3	0	0	0	0	0	0	0	0
980	TRUE	Empty	Cytosolic acyl coenzyme A thioester hydrolase OS=Homo sapiens OX=9606 GN=ACOT7 PE=1 SV=3	O00154	ACOT7	42 kDa		unknown	0	0	0	0	0	0	0	0	0	0	0	0	0	0	0	0	0	0	0	0	0	0	0	0	0	0	0	0	0	0	0	0	0	0	0	2
981	TRUE	Empty	Cytosolic purine 5'-nucleotidase OS=Homo sapiens OX=9606 GN=NT5C2 PE=1 SV=1	P49902	NT5C2	65 kDa		unknown	0	0	0	0	4	0	10	0	0	0	0	0	0	0	0	0	0	2	1	0	1	9	1	0	0	1	5	1	0	0	0	0	0	1	0	0
982	TRUE	Empty	Death-associated protein kinase 2 OS=Homo sapiens OX=9606 GN=DAPK2 PE=1 SV=1	Q9UIK4	DAPK2	43 kDa		unknown	0	0	0	0	0	0	2	0	0	0	0	0	0	0	0	0	0	0	0	0	0	0	0	0	0	0	0	0	0	0	0	0	0	0	0	0
983	TRUE	Empty	Decorin OS=Homo sapiens OX=9606 GN=DCN PE=1 SV=1	P07585	DCN	40 kDa		unknown	0	0	1	0	0	0	0	0	0	0	0	0	0	0	0	0	0	0	0	1	0	0	0	0	2	0	0	0	0	0	0	0	0	0	0	0
984	TRUE	Empty	Dedicator of cytokinesis protein 2 OS=Homo sapiens OX=9606 GN=DOCK2 PE=1 SV=2	Q92608	DOCK2	212 kDa	TRUE	unknown	0	0	0	0	0	0	2	0	0	0	0	0	0	0	1	0	0	0	0	0	6	21	0	0	0	2	0	2	0	0	0	0	0	0	0	0
985	TRUE	Empty	Dehydrogenase/reductase SDR family member 1 OS=Homo sapiens OX=9606 GN=DHRS1 PE=1 SV=1	Q96LJ7	DHRS1	34 kDa		unknown	0	0	0	0	0	0	0	0	2	0	0	0	0	0	0	0	0	0	0	0	0	0	0	0	0	0	0	0	0	0	0	0	0	0	0	0
986	TRUE	Empty	Dehydrogenase/reductase SDR family member 7 OS=Homo sapiens OX=9606 GN=DHRS7 PE=1 SV=1	Q9Y394	DHRS7	38 kDa		unknown	0	0	0	0	7	0	11	0	1	0	0	0	0	0	1	0	0	5	1	0	0	18	4	0	1	6	5	9	0	0	0	0	0	1	0	0
987	TRUE	Empty	Delta(14)-sterol reductase LBR OS=Homo sapiens OX=9606 GN=LBR PE=1 SV=2	Q14739	LBR	71 kDa		unknown	0	0	0	0	2	0	10	0	0	0	0	0	0	0	2	0	0	1	0	0	0	11	2	0	3	7	1	10	1	0	0	0	0	3	0	0
988	TRUE	Empty	Desmocollin-1 OS=Homo sapiens OX=9606 GN=DSC1 PE=1 SV=2	Q08554	DSC1	100 kDa		unknown	0	1	2	5	3	3	0	0	27	3	0	0	0	0	0	9	0	7	1	7	5	1	4	4	3	0	0	0	1	8	1	0	5	6	0	0
989	TRUE	Empty	Desmocollin-2 OS=Homo sapiens OX=9606 GN=DSC2 PE=1 SV=1	Q02487	DSC2	100 kDa		unknown	0	1	2	2	0	1	0	0	8	3	0	0	0	0	0	0	0	0	0	1	2	0	0	0	0	0	0	0	0	0	0	0	0	1	0	0
990	TRUE	Empty	Desmocollin-3 OS=Homo sapiens OX=9606 GN=DSC3 PE=1 SV=3	Q14574	DSC3	100 kDa		unknown	0	2	0	3	0	2	0	0	4	0	0	0	0	0	0	1	0	0	0	2	0	0	0	2	0	0	0	0	0	2	0	0	1	0	0	0
991	TRUE	Empty	Desmoglein-3 OS=Homo sapiens OX=9606 GN=DSG3 PE=1 SV=2	P32926	DSG3	108 kDa		unknown	0	0	0	0	0	0	0	0	1	6	0	0	0	0	0	0	0	0	0	0	0	0	0	0	0	0	0	0	0	0	0	0	0	0	0	0
992	TRUE	Empty	Desmoplakin OS=Homo sapiens OX=9606 GN=DSP PE=1 SV=3	P15924	DSP	332 kDa		unknown	0	0	0	0	6	0	0	0	248	64	0	70	242	290	5	53	103	25	70	1	1	46	7	0	13	0	83	16	11	1	5	1	3	78	0	0
993	TRUE	Empty	Destrin OS=Homo sapiens OX=9606 GN=DSTN PE=1 SV=3	P60981	DSTN	19 kDa	TRUE	unknown	0	0	0	0	0	0	1	0	3	4	0	0	0	0	1	1	0	0	0	0	0	0	0	1	0	1	0	3	1	1	0	0	0	0	0	0
994	TRUE	Empty	Di-N-acetylchitobiase OS=Homo sapiens OX=9606 GN=CTBS PE=1 SV=1	Q01459	CTBS	44 kDa		unknown	0	0	0	0	0	0	14	0	0	0	0	0	0	0	2	0	0	0	0	0	0	21	0	0	0	0	7	1	1	0	0	0	0	0	0	0
995	TRUE	Empty	Cluster of Differentially expressed in FDCP 6 homolog OS=Homo sapiens OX=9606 GN=DEF6 PE=1 SV=1 (Q9H4E7)	Q9H4E7 [2]	DEF6	74 kDa	TRUE	unknown	0	0	0	0	0	0	1	0	0	0	0	0	0	0	4	0	0	0	0	0	0	0	0	0	0	0	0	0	0	0	0	0	0	0	0	0
996	TRUE	Empty	Dihydrolipoyl dehydrogenase, mitochondrial OS=Homo sapiens OX=9606 GN=DLD PE=1 SV=2	P09622	DLD	54 kDa		unknown	0	0	0	0	0	0	9	0	0	0	0	0	0	1	0	0	0	0	0	0	0	11	1	0	0	1	2	9	0	0	0	0	0	0	0	0
997	TRUE	Empty	Dihydrolipoyllysine-residue succinyltransferase component of 2-oxoglutarate dehydrogenase complex, mitochondrial OS=Homo sapiens OX=9606 GN=DLST PE=1 SV=4	P36957	DLST	49 kDa		unknown	0	2	0	0	3	0	4	0	0	0	0	0	0	0	0	0	0	6	0	4	4	0	0	0	0	0	0	1	0	1	0	0	0	0	0	0
998	TRUE	Empty	Dipeptidyl peptidase 1 OS=Homo sapiens OX=9606 GN=CTSC PE=1 SV=2	P53634	CTSC	52 kDa		unknown	0	0	2	0	0	0	9	0	12	1	0	0	0	0	5	1	2	0	1	1	0	27	2	0	0	4	12	8	0	0	0	0	0	1	0	0
999	TRUE	Empty	Dipeptidyl peptidase 2 OS=Homo sapiens OX=9606 GN=DPP7 PE=1 SV=3	Q9UHL4	DPP7	54 kDa		unknown	0	0	1	0	1	0	3	0	0	0	0	0	1	0	0	0	1	0	0	0	0	5	3	0	0	4	6	4	0	0	0	0	0	0	0	0
1000	TRUE	Empty	Dipeptidyl peptidase 4 OS=Homo sapiens OX=9606 GN=DPP4 PE=1 SV=2	P27487	DPP4	88 kDa		unknown	0	0	0	2	2	1	0	1	1	0	0	0	0	0	0	0	0	0	0	0	4	0	0	0	0	0	0	0	0	0	1	0	1	0	0	1
1001	TRUE	Empty	Disintegrin and metalloproteinase domain-containing protein 8 OS=Homo sapiens OX=9606 GN=ADAM8 PE=1 SV=2	P78325	ADAM8	89 kDa		unknown	0	0	0	0	0	0	0	0	0	0	0	0	0	0	1	0	0	0	0	0	0	2	0	0	0	2	0	1	0	0	0	0	0	0	0	0
1002	TRUE	Empty	Disintegrin and metalloproteinase domain-containing protein 10 OS=Homo sapiens OX=9606 GN=ADAM10 PE=1 SV=1	O14672	ADAM10	84 kDa		unknown	0	0	0	0	0	0	1	0	0	0	0	0	0	0	0	0	0	0	0	0	0	5	0	0	0	1	0	2	0	0	0	0	0	0	0	0
1003	TRUE	Empty	DNA repair nuclease/redox regulator APEX1 OS=Homo sapiens OX=9606 GN=APEX1 PE=1 SV=2	P27695	APEX1	36 kDa		unknown	0	0	5	0	0	0	9	2	1	0	0	0	0	0	4	0	0	1	5	0	6	15	3	0	0	9	1	4	2	0	0	0	0	2	0	0
1004	TRUE	Empty	DNA-dependent protein kinase catalytic subunit OS=Homo sapiens OX=9606 GN=PRKDC PE=1 SV=3	P78527	PRKDC	469 kDa		unknown	0	0	0	0	0	0	9	0	0	0	0	0	0	0	0	0	0	1	0	0	9	9	0	0	1	1	0	1	0	0	0	0	0	0	0	0
1005	TRUE	Empty	DnaJ homolog subfamily A member 2 OS=Homo sapiens OX=9606 GN=DNAJA2 PE=1 SV=1	O60884	DNAJA2	46 kDa		unknown	0	0	0	0	0	0	0	0	0	0	0	0	0	0	1	0	0	0	0	0	0	0	0	0	0	2	0	3	0	0	0	0	0	0	0	0
1006	TRUE	Empty	DnaJ homolog subfamily B member 11 OS=Homo sapiens OX=9606 GN=DNAJB11 PE=1 SV=1	Q9UBS4	DNAJB11	41 kDa		unknown	0	0	0	0	0	0	2	0	0	0	0	0	0	0	0	0	0	0	0	0	0	4	0	0	0	0	0	2	0	0	0	0	0	0	0	0
1007	TRUE	Empty	DnaJ homolog subfamily C member 5 OS=Homo sapiens OX=9606 GN=DNAJC5 PE=1 SV=1	Q9H3Z4	DNAJC5	22 kDa		unknown	0	0	0	0	1	0	4	0	1	1	0	0	0	2	1	0	0	1	3	0	0	2	2	0	5	2	2	5	2	0	0	0	0	0	0	0
1008	TRUE	Empty	DnaJ homolog subfamily C member 13 OS=Homo sapiens OX=9606 GN=DNAJC13 PE=1 SV=5	O75165	DNAJC13	254 kDa		unknown	0	0	0	0	0	0	20	0	0	0	0	0	0	0	0	0	0	1	0	0	0	12	2	0	0	3	1	6	0	0	0	0	0	0	0	2
1009	TRUE	Empty	Docking protein 3 OS=Homo sapiens OX=9606 GN=DOK3 PE=1 SV=2	Q7L591	DOK3	53 kDa		unknown	0	0	0	0	0	0	2	0	0	0	0	0	0	0	0	0	0	0	0	0	0	3	1	0	0	1	0	1	0	0	0	0	0	0	0	0
1010	TRUE	Empty	Dolichol-phosphate mannosyltransferase subunit 1 OS=Homo sapiens OX=9606 GN=DPM1 PE=1 SV=1	O60762	DPM1	30 kDa		unknown	0	0	0	0	0	0	2	0	0	0	0	0	0	0	0	0	0	0	0	0	0	2	0	0	0	0	0	0	0	0	0	0	0	0	0	0
1011	TRUE	Empty	Dolichol-phosphate mannosyltransferase subunit 3 OS=Homo sapiens OX=9606 GN=DPM3 PE=1 SV=2	Q9P2X0	DPM3	10 kDa		unknown	0	0	0	0	2	0	1	0	0	0	0	0	0	0	0	0	0	1	0	0	0	0	0	0	0	0	0	1	1	0	0	0	0	0	0	0
1012	TRUE	Empty	Dolichyl-diphosphooligosaccharide--protein glycosyltransferase 48 kDa subunit OS=Homo sapiens OX=9606 GN=DDOST PE=1 SV=4	P39656	DDOST	51 kDa		unknown	0	0	0	0	2	0	4	0	0	0	0	0	0	0	0	0	0	0	2	0	0	11	0	0	0	0	1	3	0	0	0	0	0	0	0	0
1013	TRUE	Empty	Dolichyl-diphosphooligosaccharide--protein glycosyltransferase subunit 1 OS=Homo sapiens OX=9606 GN=RPN1 PE=1 SV=1	P04843	RPN1	69 kDa		unknown	0	0	0	0	5	0	10	0	0	0	0	1	0	2	3	0	0	3	3	0	0	23	1	0	1	2	2	6	0	0	0	0	0	1	0	0
1014	TRUE	Empty	Dolichyl-diphosphooligosaccharide--protein glycosyltransferase subunit 2 OS=Homo sapiens OX=9606 GN=RPN2 PE=1 SV=3	P04844	RPN2	69 kDa		unknown	0	0	0	0	3	0	4	0	0	0	0	0	0	0	1	0	0	0	0	0	0	15	0	0	0	0	0	3	0	0	0	0	0	0	0	0
1015	TRUE	Empty	Dolichyl-diphosphooligosaccharide--protein glycosyltransferase subunit DAD1 OS=Homo sapiens OX=9606 GN=DAD1 PE=1 SV=3	P61803	DAD1	12 kDa		unknown	0	0	0	0	5	0	5	0	2	2	0	0	1	1	0	0	0	3	2	1	0	9	2	0	3	1	6	5	0	1	0	0	0	3	0	0
1016	TRUE	Empty	Dolichyl-diphosphooligosaccharide--protein glycosyltransferase subunit MAGT1 OS=Homo sapiens OX=9606 GN=MAGT1 PE=1 SV=1	Q9H0U3	MAGT1	38 kDa		unknown	0	0	0	0	0	0	0	0	0	0	0	0	0	1	0	0	0	0	0	0	0	1	0	0	0	0	0	3	1	0	0	0	0	0	0	0
1017	TRUE	Empty	Dolichyl-diphosphooligosaccharide--protein glycosyltransferase subunit STT3A OS=Homo sapiens OX=9606 GN=STT3A PE=1 SV=2	P46977	STT3A	81 kDa	TRUE	unknown	0	0	0	0	0	0	0	0	0	0	0	0	0	0	0	0	0	0	0	0	0	2	0	0	0	0	1	1	0	0	0	0	0	0	0	0
1018	TRUE	Empty	Dolichyl-diphosphooligosaccharide--protein glycosyltransferase subunit STT3B OS=Homo sapiens OX=9606 GN=STT3B PE=1 SV=1	Q8TCJ2	STT3B	94 kDa	TRUE	unknown	0	0	0	0	0	0	1	0	0	0	0	0	0	0	0	0	0	0	0	0	0	2	0	0	0	0	2	0	0	0	0	0	0	0	0	0
1019	TRUE	Empty	Dual specificity protein phosphatase 14 OS=Homo sapiens OX=9606 GN=DUSP14 PE=1 SV=1	O95147	DUSP14	22 kDa		unknown	0	0	0	0	0	0	0	0	11	1	0	2	1	2	0	1	0	0	1	0	0	0	0	0	0	0	0	0	0	0	0	0	0	1	0	0
1020	TRUE	Empty	Dynactin subunit 2 OS=Homo sapiens OX=9606 GN=DCTN2 PE=1 SV=4	Q13561	DCTN2	44 kDa		unknown	0	0	0	0	0	0	0	0	0	0	0	0	0	0	0	0	0	0	0	0	1	2	0	0	0	0	0	0	0	0	0	0	0	0	1	3
1021	TRUE	Empty	Dynein light chain 1, cytoplasmic OS=Homo sapiens OX=9606 GN=DYNLL1 PE=1 SV=1	P63167	DYNLL1	10 kDa	TRUE	unknown	0	0	0	0	1	0	3	1	10	11	0	1	0	0	1	2	1	3	2	3	3	2	1	0	3	2	2	3	3	0	2	0	0	2	1	1
1022	TRUE	Empty	Dynein light chain Tctex-type 3 OS=Homo sapiens OX=9606 GN=DYNLT3 PE=1 SV=1	P51808	DYNLT3	13 kDa		unknown	0	0	0	0	0	0	0	0	1	0	0	0	0	0	0	0	0	2	0	0	0	0	0	0	0	0	0	0	0	0	0	0	0	0	0	0
1023	TRUE	Empty	Dysferlin OS=Homo sapiens OX=9606 GN=DYSF PE=1 SV=1	O75923	DYSF	237 kDa	TRUE	unknown	0	0	0	0	3	0	36	0	1	1	0	0	0	0	1	0	0	6	8	0	5	72	2	0	0	6	1	15	0	0	0	0	0	5	0	0
1024	TRUE	Empty	E3 ubiquitin-protein ligase CBL OS=Homo sapiens OX=9606 GN=CBL PE=1 SV=2	P22681	CBL	100 kDa		unknown	0	0	0	0	0	0	4	0	0	0	0	0	0	0	0	0	0	0	0	0	0	1	0	0	0	0	0	0	0	0	0	0	0	0	0	0
1025	TRUE	Empty	EF-hand domain-containing protein D2 OS=Homo sapiens OX=9606 GN=EFHD2 PE=1 SV=1	Q96C19	EFHD2	27 kDa		unknown	0	1	8	7	11	4	20	4	1	3	0	0	1	1	8	2	0	6	13	3	5	10	15	8	6	12	4	7	4	0	0	0	0	4	1	0
1026	TRUE	Empty	EGF-containing fibulin-like extracellular matrix protein 1 OS=Homo sapiens OX=9606 GN=EFEMP1 PE=1 SV=2	Q12805	EFEMP1	55 kDa		unknown	0	6	5	5	0	4	3	4	5	0	0	0	0	0	0	0	0	4	4	4	3	0	0	6	3	4	0	0	5	5	0	0	4	7	1	2
1027	TRUE	Empty	Cluster of EH domain-containing protein 1 OS=Homo sapiens OX=9606 GN=EHD1 PE=1 SV=2 (Q9H4M9)	Q9H4M9 [2]	EHD1	61 kDa	TRUE	unknown	0	0	0	0	1	0	12	0	0	0	0	0	0	0	8	0	0	0	2	0	1	17	7	0	1	10	1	14	2	0	0	0	0	2	0	1
1028	TRUE	Empty	Electron transfer flavoprotein subunit alpha, mitochondrial OS=Homo sapiens OX=9606 GN=ETFA PE=1 SV=1	P13804	ETFA	35 kDa		unknown	0	0	0	0	3	0	1	0	0	0	0	0	1	0	1	0	0	1	1	0	0	4	1	0	0	2	0	1	1	0	0	0	0	0	0	0
1029	TRUE	Empty	Elongation factor 1-gamma OS=Homo sapiens OX=9606 GN=EEF1G PE=1 SV=3	P26641	EEF1G	50 kDa		unknown	0	0	1	0	4	0	15	0	10	9	0	1	0	1	3	4	2	4	6	1	6	23	6	1	0	12	10	20	4	0	0	0	0	2	2	0
1030	TRUE	Empty	Elongation factor Tu, mitochondrial OS=Homo sapiens OX=9606 GN=TUFM PE=1 SV=3	P49411	TUFM	50 kDa		unknown	0	0	0	0	0	0	6	0	0	0	0	0	0	0	5	0	0	5	0	0	0	12	1	0	0	9	3	19	2	0	0	0	0	0	0	0
1031	TRUE	Empty	Embigin OS=Homo sapiens OX=9606 GN=EMB PE=1 SV=1	Q6PCB8	EMB	37 kDa		unknown	0	0	0	0	1	0	2	0	0	0	0	0	0	0	0	0	0	0	1	0	0	2	0	0	0	0	0	1	0	0	0	0	0	0	0	0
1032	TRUE	Empty	Endoplasmic reticulum aminopeptidase 1 OS=Homo sapiens OX=9606 GN=ERAP1 PE=1 SV=3	Q9NZ08	ERAP1	107 kDa		unknown	0	0	0	0	0	0	0	0	2	0	0	0	0	0	0	0	0	0	0	0	1	1	0	0	0	0	0	1	0	0	0	0	0	0	0	0
1033	TRUE	Empty	Endoplasmic reticulum resident protein 29 OS=Homo sapiens OX=9606 GN=ERP29 PE=1 SV=4	P30040	ERP29	29 kDa		unknown	0	0	2	0	3	1	2	0	1	0	0	0	0	0	0	0	0	3	3	1	1	13	1	0	0	0	0	2	0	0	0	0	0	2	0	0
1034	TRUE	Empty	Endoplasmic reticulum resident protein 44 OS=Homo sapiens OX=9606 GN=ERP44 PE=1 SV=1	Q9BS26	ERP44	47 kDa		unknown	0	0	0	0	0	0	2	0	0	0	0	0	0	2	2	0	0	0	1	0	0	10	0	0	0	0	0	4	2	0	0	0	0	0	0	0
1035	TRUE	Empty	Endosialin OS=Homo sapiens OX=9606 GN=CD248 PE=1 SV=1	Q9HCU0	CD248	81 kDa		unknown	0	0	0	0	0	0	0	1	0	0	0	0	0	0	0	0	0	0	0	2	0	0	0	2	1	0	0	0	5	0	0	0	0	0	0	0
1036	TRUE	Empty	Enhancer of rudimentary homolog OS=Homo sapiens OX=9606 GN=ERH PE=1 SV=1	P84090	ERH	12 kDa		unknown	0	0	0	0	0	0	2	0	0	0	0	0	0	0	2	0	0	0	0	0	0	2	0	0	0	1	0	1	0	0	0	0	0	0	0	0
1037	TRUE	Empty	Enolase-phosphatase E1 OS=Homo sapiens OX=9606 GN=ENOPH1 PE=1 SV=1	Q9UHY7	ENOPH1	29 kDa		unknown	0	0	0	0	0	1	2	1	1	0	0	0	0	0	0	0	0	0	0	0	0	0	0	0	0	0	0	0	0	0	0	0	0	0	0	3
1038	TRUE	Empty	Enoyl-CoA delta isomerase 1, mitochondrial OS=Homo sapiens OX=9606 GN=ECI1 PE=1 SV=1	P42126	ECI1	33 kDa		unknown	0	0	0	0	1	0	3	0	1	0	0	0	0	0	0	0	0	0	1	0	0	1	0	0	0	0	0	1	0	0	0	0	0	0	0	0
1039	TRUE	Empty	Eosinophil peroxidase OS=Homo sapiens OX=9606 GN=EPX PE=1 SV=2	P11678	EPX	81 kDa	TRUE	unknown	0	3	8	4	34	7	15	5	8	18	0	14	31	34	18	0	13	9	12	10	8	48	24	18	6	27	21	60	18	4	0	3	0	12	4	0
1040	TRUE	Empty	Epidermal growth factor receptor substrate 15-like 1 OS=Homo sapiens OX=9606 GN=EPS15L1 PE=1 SV=1	Q9UBC2	EPS15L1	94 kDa		unknown	0	0	0	0	0	0	0	0	0	0	0	0	0	0	0	0	0	0	0	0	0	0	0	0	0	0	0	0	0	0	0	0	0	0	0	2
1041	TRUE	Empty	Epidermal retinol dehydrogenase 2 OS=Homo sapiens OX=9606 GN=SDR16C5 PE=1 SV=2	Q8N3Y7	SDR16C5	34 kDa		unknown	0	0	0	0	0	0	0	0	5	0	0	0	0	0	0	1	0	1	1	0	0	0	0	0	0	0	0	0	0	0	0	0	0	0	0	0
1042	TRUE	Empty	Epiplakin OS=Homo sapiens OX=9606 GN=EPPK1 PE=1 SV=3	P58107	EPPK1	556 kDa	TRUE	unknown	0	0	0	0	0	0	0	0	23	2	0	2	0	1	0	8	0	0	0	0	0	0	0	0	1	0	1	0	4	0	0	0	0	0	0	0
1043	TRUE	Empty	Epithelial membrane protein 3 OS=Homo sapiens OX=9606 GN=EMP3 PE=1 SV=1	P54852	EMP3	18 kDa		unknown	0	0	0	0	2	0	2	0	0	0	0	0	0	0	0	0	0	0	2	0	0	2	0	0	0	0	1	0	0	0	0	0	0	0	0	0
1044	TRUE	Empty	Epoxide hydrolase 1 OS=Homo sapiens OX=9606 GN=EPHX1 PE=1 SV=1	P07099	EPHX1	53 kDa		unknown	0	0	0	0	0	0	3	0	0	0	0	0	0	0	0	0	0	0	0	0	0	4	0	0	0	0	0	3	0	0	0	0	0	0	0	0
1045	TRUE	Empty	ER lumen protein-retaining receptor 1 OS=Homo sapiens OX=9606 GN=KDELR1 PE=1 SV=1	P24390	KDELR1	25 kDa	TRUE	unknown	0	0	0	0	8	0	1	0	1	0	0	0	3	3	1	0	0	2	3	0	0	2	0	0	1	1	2	1	1	0	0	0	0	0	0	0
1046	TRUE	Empty	ER lumen protein-retaining receptor 2 OS=Homo sapiens OX=9606 GN=KDELR2 PE=1 SV=1	P33947	KDELR2	24 kDa	TRUE	unknown	0	0	0	0	4	0	1	0	0	0	0	0	3	3	1	0	0	2	2	0	0	1	0	0	1	1	2	1	1	0	0	0	0	0	0	0
1047	TRUE	Empty	Erlin-1 OS=Homo sapiens OX=9606 GN=ERLIN1 PE=1 SV=2	O75477	ERLIN1	39 kDa	TRUE	unknown	0	0	0	0	1	0	8	0	0	0	0	0	0	0	1	0	0	0	0	0	0	14	0	0	0	1	1	5	0	0	0	0	0	0	0	0
1048	TRUE	Empty	Erlin-2 OS=Homo sapiens OX=9606 GN=ERLIN2 PE=1 SV=1	O94905	ERLIN2	38 kDa	TRUE	unknown	0	0	0	0	1	0	6	0	0	0	0	0	0	0	1	0	0	0	0	0	0	7	0	0	0	2	1	5	0	0	0	0	0	0	0	0
1049	TRUE	Empty	Cluster of ERO1-like protein alpha OS=Homo sapiens OX=9606 GN=ERO1A PE=1 SV=2 (Q96HE7)	Q96HE7 [2]	ERO1A	54 kDa	TRUE	unknown	0	0	0	0	3	0	3	0	3	1	0	0	0	0	1	0	0	1	2	1	1	28	0	0	0	3	0	3	0	0	0	0	0	1	0	0
1050	TRUE	Empty	Erythroid membrane-associated protein OS=Homo sapiens OX=9606 GN=ERMAP PE=1 SV=1	Q96PL5	ERMAP	53 kDa		unknown	0	0	0	0	0	0	0	0	0	0	0	0	0	0	0	0	0	0	0	0	0	0	0	0	0	0	0	0	0	0	0	0	0	0	0	2
1051	TRUE	Empty	Estradiol 17-beta-dehydrogenase 11 OS=Homo sapiens OX=9606 GN=HSD17B11 PE=1 SV=4	Q8NBQ5	HSD17B11	33 kDa		unknown	0	0	0	0	0	0	11	0	0	0	0	0	0	0	4	0	0	2	0	0	0	10	0	0	2	2	0	7	1	0	0	0	0	2	0	0
1052	TRUE	Empty	Eukaryotic initiation factor 4A-III OS=Homo sapiens OX=9606 GN=EIF4A3 PE=1 SV=4	P38919	EIF4A3	47 kDa	TRUE	unknown	0	0	0	0	0	0	2	0	0	0	0	0	0	0	3	0	0	0	0	0	0	0	0	0	0	0	0	2	0	0	0	0	0	0	0	0
1053	TRUE	Empty	Eukaryotic translation initiation factor 3 subunit A OS=Homo sapiens OX=9606 GN=EIF3A PE=1 SV=1	Q14152	EIF3A	167 kDa		unknown	0	0	0	0	0	0	0	0	0	0	0	0	0	0	1	0	0	0	0	0	0	2	0	0	0	0	0	0	0	0	0	0	0	0	0	0
1054	TRUE	Empty	Eukaryotic translation initiation factor 3 subunit L OS=Homo sapiens OX=9606 GN=EIF3L PE=1 SV=1	Q9Y262	EIF3L	67 kDa		unknown	0	0	0	0	0	0	0	0	0	0	0	0	0	0	0	0	0	0	0	0	0	0	0	0	1	0	0	3	0	0	0	0	0	0	0	0
1055	TRUE	Empty	Eukaryotic translation initiation factor 4B OS=Homo sapiens OX=9606 GN=EIF4B PE=1 SV=2	P23588	EIF4B	69 kDa		unknown	0	0	0	0	0	0	0	0	0	0	0	0	0	0	0	0	0	0	0	0	0	0	0	0	0	0	0	0	0	0	0	0	0	0	2	3
1056	TRUE	Empty	Eukaryotic translation initiation factor 5 OS=Homo sapiens OX=9606 GN=EIF5 PE=1 SV=2	P55010	EIF5	49 kDa		unknown	0	0	0	0	0	0	0	0	0	0	0	0	0	0	0	0	0	0	0	0	0	0	0	0	0	0	0	0	0	0	2	0	0	0	0	3
1057	TRUE	Empty	Exocyst complex component 2 OS=Homo sapiens OX=9606 GN=EXOC2 PE=1 SV=1	Q96KP1	EXOC2	104 kDa		unknown	0	0	0	0	0	0	2	0	0	0	0	0	0	0	0	0	0	2	0	1	0	1	0	0	0	0	0	0	0	0	0	0	0	0	0	0
1058	TRUE	Empty	Exportin-T OS=Homo sapiens OX=9606 GN=XPOT PE=1 SV=2	O43592	XPOT	110 kDa		unknown	0	0	0	0	0	0	0	0	0	0	0	0	0	0	0	0	0	0	0	0	3	0	0	0	0	0	0	0	0	0	0	0	0	0	0	0
1059	TRUE	Empty	Extended synaptotagmin-1 OS=Homo sapiens OX=9606 GN=ESYT1 PE=1 SV=1	Q9BSJ8	ESYT1	123 kDa		unknown	0	0	0	0	0	0	0	0	0	0	0	0	0	0	0	0	0	0	0	0	0	4	0	0	0	0	0	0	0	0	0	0	0	0	0	0
1060	TRUE	Empty	Extracellular matrix protein 1 OS=Homo sapiens OX=9606 GN=ECM1 PE=1 SV=2	Q16610	ECM1	61 kDa		unknown	0	3	6	7	7	13	8	3	30	7	0	4	2	2	0	13	0	7	10	15	5	3	3	6	4	0	3	1	7	2	0	0	3	6	0	3
1061	TRUE	Empty	Extracellular superoxide dismutase [Cu-Zn] OS=Homo sapiens OX=9606 GN=SOD3 PE=1 SV=2	P08294	SOD3	26 kDa		unknown	0	2	1	2	0	3	0	2	2	0	0	0	0	0	0	0	0	0	1	1	3	0	0	1	0	0	0	0	2	3	1	0	2	2	0	0
1062	TRUE	Empty	F-box only protein 50 OS=Homo sapiens OX=9606 GN=NCCRP1 PE=1 SV=1	Q6ZVX7	NCCRP1	31 kDa		unknown	0	0	0	0	0	0	1	0	8	7	0	8	3	3	0	10	5	0	3	0	0	5	2	0	2	0	10	1	1	0	0	0	0	2	0	0
1063	TRUE	Empty	FAS-associated factor 1 OS=Homo sapiens OX=9606 GN=FAF1 PE=1 SV=2	Q9UNN5	FAF1	74 kDa		unknown	0	0	0	0	0	0	0	0	0	0	0	0	0	0	0	0	0	0	0	0	0	0	0	0	0	0	0	0	0	0	0	0	0	0	0	2
1064	TRUE	Empty	Fatty acid-binding protein, adipocyte OS=Homo sapiens OX=9606 GN=FABP4 PE=1 SV=3	P15090	FABP4	15 kDa	TRUE	unknown	0	0	0	0	0	0	1	0	3	0	0	0	0	0	0	0	0	0	1	0	0	0	0	0	0	0	0	0	0	0	0	0	0	0	0	0
1065	TRUE	Empty	Ferritin light chain OS=Homo sapiens OX=9606 GN=FTL PE=1 SV=2	P02792	FTL	20 kDa		unknown	0	1	2	1	4	1	16	1	3	6	0	0	5	1	2	0	7	2	12	1	2	4	3	0	0	4	9	2	3	0	0	0	0	4	0	0
1066	TRUE	Empty	Ferroportin OS=Homo sapiens OX=9606 GN=SLC40A1 PE=1 SV=1	Q9NP59	SLC40A1	63 kDa		unknown	0	0	0	0	0	0	0	0	0	0	0	0	0	0	0	0	0	0	0	0	0	0	0	0	0	0	0	0	0	0	0	0	0	0	0	2
1067	TRUE	Empty	Fibrillin-1 OS=Homo sapiens OX=9606 GN=FBN1 PE=1 SV=4	P35555	FBN1	312 kDa		unknown	0	0	0	1	0	0	8	1	0	0	0	0	0	0	0	0	0	0	2	1	0	0	0	0	0	0	0	0	1	0	0	0	0	2	0	0
1068	TRUE	Empty	Fibulin-2 OS=Homo sapiens OX=9606 GN=FBLN2 PE=1 SV=2	P98095	FBLN2	127 kDa		unknown	0	0	0	0	0	3	0	0	1	0	0	0	0	0	0	0	0	2	0	2	0	0	0	0	0	0	0	0	1	0	0	0	1	0	0	0
1069	TRUE	Empty	Ficolin-1 OS=Homo sapiens OX=9606 GN=FCN1 PE=1 SV=2	O00602	FCN1	35 kDa	TRUE	unknown	0	1	2	0	3	1	13	1	2	2	0	0	1	2	7	0	2	4	3	1	1	31	4	0	2	4	2	7	0	3	0	0	0	1	2	1
1070	TRUE	Empty	Filaggrin OS=Homo sapiens OX=9606 GN=FLG PE=1 SV=3	P20930	FLG	435 kDa		unknown	0	0	0	0	1	0	0	0	103	80	0	116	112	121	61	139	0	5	9	0	1	1	7	0	13	0	102	0	1	0	0	0	0	9	0	0
1071	TRUE	Empty	Filaggrin-2 OS=Homo sapiens OX=9606 GN=FLG2 PE=1 SV=1	Q5D862	FLG2	248 kDa		unknown	0	0	0	0	37	1	8	0	42	30	0	38	48	47	9	39	48	29	21	1	2	23	4	0	9	1	39	14	2	1	0	1	1	15	0	0
1072	TRUE	Empty	fMet-Leu-Phe receptor OS=Homo sapiens OX=9606 GN=FPR1 PE=1 SV=3	P21462	FPR1	38 kDa		unknown	0	0	1	0	6	0	8	0	0	0	0	0	0	1	0	0	0	1	3	0	0	7	0	0	0	0	0	4	0	0	0	0	0	0	0	0
1073	TRUE	Empty	Folate receptor gamma OS=Homo sapiens OX=9606 GN=FOLR3 PE=1 SV=2	P41439	FOLR3	28 kDa		unknown	0	0	0	0	12	0	45	6	0	0	0	15	0	0	0	2	0	0	15	0	0	0	0	0	1	0	52	0	7	7	1	0	0	5	2	0
1074	TRUE	Empty	Formin-like protein 1 OS=Homo sapiens OX=9606 GN=FMNL1 PE=1 SV=3	O95466	FMNL1	122 kDa	TRUE	unknown	0	0	1	0	0	0	3	1	0	0	0	0	0	0	6	0	0	0	0	0	4	14	0	2	1	2	0	6	1	0	0	0	0	0	0	0
1075	TRUE	Empty	Cluster of Fructose-1,6-bisphosphatase 1 OS=Homo sapiens OX=9606 GN=FBP1 PE=1 SV=5 (P09467)	P09467 [2]	FBP1	37 kDa	TRUE	unknown	0	0	1	0	4	0	0	0	0	0	0	0	0	0	0	0	0	0	1	0	2	0	0	0	0	0	0	0	0	0	0	0	0	0	0	0
1076	TRUE	Empty	Galactose mutarotase OS=Homo sapiens OX=9606 GN=GALM PE=1 SV=1	Q96C23	GALM	38 kDa		unknown	0	0	0	0	0	0	2	0	0	0	0	0	0	0	0	0	0	0	0	0	0	1	0	0	0	0	0	0	0	0	0	0	0	0	0	0
1077	TRUE	Empty	Galectin-1 OS=Homo sapiens OX=9606 GN=LGALS1 PE=1 SV=2	P09382	LGALS1	15 kDa		unknown	0	1	2	0	0	1	0	0	1	0	0	0	0	0	1	0	0	0	0	0	0	4	0	0	0	4	0	1	0	0	0	0	0	1	0	0
1078	TRUE	Empty	Galectin-7 OS=Homo sapiens OX=9606 GN=LGALS7 PE=1 SV=2	P47929	LGALS7	15 kDa		unknown	0	0	0	0	0	0	0	0	18	19	0	10	4	7	0	14	3	3	7	0	0	3	5	0	2	0	9	2	1	0	0	0	1	8	0	0
1079	TRUE	Empty	Galectin-related protein OS=Homo sapiens OX=9606 GN=LGALSL PE=1 SV=2	Q3ZCW2	LGALSL	19 kDa		unknown	0	0	0	0	0	0	0	0	4	0	0	0	0	0	0	0	0	0	0	0	0	0	0	0	0	0	0	0	0	0	0	0	0	0	0	0
1080	TRUE	Empty	Gamma-glutamyl hydrolase OS=Homo sapiens OX=9606 GN=GGH PE=1 SV=2	Q92820	GGH	36 kDa		unknown	0	0	5	0	18	0	13	2	8	5	0	4	5	2	1	6	6	1	7	6	6	21	13	4	4	9	22	5	2	4	3	0	3	4	0	0
1081	TRUE	Empty	Gamma-parvin OS=Homo sapiens OX=9606 GN=PARVG PE=1 SV=1	Q9HBI0	PARVG	37 kDa		unknown	0	0	0	0	0	0	0	0	0	0	0	0	0	0	0	0	0	0	0	0	0	4	0	0	0	1	0	3	0	0	0	0	0	0	0	0
1082	TRUE	Empty	Ganglioside GM2 activator OS=Homo sapiens OX=9606 GN=GM2A PE=1 SV=4	P17900	GM2A	21 kDa		unknown	0	1	1	1	4	1	1	0	7	3	0	2	4	2	0	5	2	1	0	1	2	3	3	1	1	0	2	1	2	1	0	0	1	2	0	0
1083	TRUE	Empty	Gap junction beta-2 protein OS=Homo sapiens OX=9606 GN=GJB2 PE=1 SV=3	P29033	GJB2	26 kDa		unknown	0	0	0	0	0	0	0	0	4	1	0	0	0	0	0	0	1	0	4	0	0	0	0	0	0	0	1	0	0	0	0	0	0	0	0	0
1084	TRUE	Empty	Gasdermin-A OS=Homo sapiens OX=9606 GN=GSDMA PE=1 SV=4	Q96QA5	GSDMA	49 kDa		unknown	0	0	0	0	9	0	0	0	12	7	0	7	2	1	0	7	5	10	9	1	0	1	0	0	1	0	1	1	0	0	0	0	0	1	0	0
1085	TRUE	Empty	GDH/6PGL endoplasmic bifunctional protein OS=Homo sapiens OX=9606 GN=H6PD PE=1 SV=2	O95479	H6PD	89 kDa		unknown	0	0	0	0	0	0	5	0	0	0	0	0	0	0	0	0	0	0	1	0	0	13	0	0	0	1	1	4	0	0	0	0	0	0	0	0
1086	TRUE	Empty	GEM-interacting protein OS=Homo sapiens OX=9606 GN=GMIP PE=1 SV=2	Q9P107	GMIP	107 kDa		unknown	0	0	0	0	0	0	4	0	0	0	0	0	0	0	4	0	0	0	0	0	0	2	0	0	0	4	0	2	0	0	0	0	0	0	0	0
1087	TRUE	Empty	General vesicular transport factor p115 OS=Homo sapiens OX=9606 GN=USO1 PE=1 SV=2	O60763	USO1	108 kDa		unknown	0	0	2	0	0	1	0	0	0	0	0	0	0	0	1	0	0	0	0	0	4	1	0	0	0	0	0	0	0	0	0	0	0	0	0	1
1088	TRUE	Empty	Glucosidase 2 subunit beta OS=Homo sapiens OX=9606 GN=PRKCSH PE=1 SV=2	P14314	PRKCSH	59 kDa		unknown	0	0	2	0	7	0	2	0	0	0	0	0	0	4	15	0	0	3	2	0	0	7	5	4	4	9	3	16	6	0	0	0	0	2	0	0
1089	TRUE	Empty	Glutamate dehydrogenase 1, mitochondrial OS=Homo sapiens OX=9606 GN=GLUD1 PE=1 SV=2	P00367	GLUD1	61 kDa		unknown	0	0	0	0	0	0	1	0	0	0	0	0	0	0	0	0	0	0	1	0	0	4	1	0	0	1	5	4	0	0	0	0	0	0	0	0
1090	TRUE	Empty	Glutamine amidotransferase-like class 1 domain-containing protein 3, mitochondrial OS=Homo sapiens OX=9606 GN=GATD3 PE=1 SV=1	P0DPI2	GATD3	28 kDa		unknown	0	0	0	0	0	0	0	0	0	0	0	0	0	0	0	0	0	0	0	0	0	0	0	0	0	0	0	3	0	0	0	0	0	0	0	0
1091	TRUE	Empty	Glutamine synthetase OS=Homo sapiens OX=9606 GN=GLUL PE=1 SV=4	P15104	GLUL	42 kDa		unknown	0	0	0	0	0	0	0	0	0	1	0	0	1	1	0	3	0	0	0	0	0	0	0	0	1	0	0	0	0	0	0	0	0	0	0	0
1092	TRUE	Empty	Glutamine-dependent NAD(+) synthetase OS=Homo sapiens OX=9606 GN=NADSYN1 PE=1 SV=3	Q6IA69	NADSYN1	79 kDa		unknown	0	0	0	0	0	0	6	0	0	0	0	0	0	0	1	0	0	1	0	0	0	2	1	0	1	3	4	6	0	0	0	0	0	0	0	1
1093	TRUE	Empty	Glutaminyl-peptide cyclotransferase OS=Homo sapiens OX=9606 GN=QPCT PE=1 SV=1	Q16769	QPCT	41 kDa		unknown	0	0	0	0	0	0	4	0	0	0	0	0	0	0	1	0	0	0	0	0	2	7	4	1	1	3	2	2	0	2	0	0	0	1	0	0
1094	TRUE	Empty	Glutaredoxin-1 OS=Homo sapiens OX=9606 GN=GLRX PE=1 SV=2	P35754	GLRX	12 kDa		unknown	0	1	2	1	1	1	3	2	3	0	0	0	0	0	0	0	0	3	1	4	2	7	6	2	2	2	3	3	0	0	0	0	0	1	3	0
1095	TRUE	Empty	Glutathione S-transferase 3, mitochondrial OS=Homo sapiens OX=9606 GN=MGST3 PE=1 SV=1	O14880	MGST3	17 kDa		unknown	0	0	0	0	4	0	5	0	0	0	0	0	0	0	0	0	0	2	1	0	0	4	0	0	0	0	0	1	0	0	0	0	0	1	0	0
1096	TRUE	Empty	Glutathione S-transferase kappa 1 OS=Homo sapiens OX=9606 GN=GSTK1 PE=1 SV=3	Q9Y2Q3	GSTK1	25 kDa		unknown	0	0	0	0	0	0	2	0	0	0	0	0	0	0	0	0	0	0	0	0	0	7	0	0	0	1	0	2	0	0	0	0	0	0	0	0
1097	TRUE	Empty	Cluster of Glutathione S-transferase Mu 2 OS=Homo sapiens OX=9606 GN=GSTM2 PE=1 SV=2 (P28161)	P28161 [3]	GSTM2	26 kDa	TRUE	unknown	0	0	0	0	0	0	0	0	0	0	0	0	0	0	0	0	0	0	0	0	0	0	0	0	1	0	1	0	0	0	0	0	0	0	3	6
1098	TRUE	Empty	Glycerol-3-phosphate acyltransferase 3 OS=Homo sapiens OX=9606 GN=GPAT3 PE=1 SV=2	Q53EU6	GPAT3	49 kDa		unknown	0	0	0	0	0	0	1	0	0	0	0	0	0	0	0	0	0	0	0	0	0	2	0	0	0	1	0	1	0	0	0	0	0	0	0	0
1099	TRUE	Empty	Glycerol-3-phosphate dehydrogenase, mitochondrial OS=Homo sapiens OX=9606 GN=GPD2 PE=1 SV=3	P43304	GPD2	81 kDa		unknown	0	0	0	0	0	0	2	0	0	0	0	0	0	0	0	0	0	0	0	0	0	7	0	0	0	0	2	2	0	0	0	0	0	0	0	0
1100	TRUE	Empty	Glycine--tRNA ligase OS=Homo sapiens OX=9606 GN=GARS1 PE=1 SV=3	P41250	GARS1	83 kDa		unknown	0	0	0	0	0	0	0	0	4	0	0	0	0	0	1	0	0	0	0	0	0	1	0	0	0	0	0	0	0	0	0	0	0	0	0	0
1101	TRUE	Empty	Glycogen [starch] synthase, muscle OS=Homo sapiens OX=9606 GN=GYS1 PE=1 SV=2	P13807	GYS1	84 kDa	TRUE	unknown	0	0	1	0	0	0	8	0	0	1	0	0	0	0	1	0	0	1	0	0	0	21	1	0	0	2	1	3	0	0	0	0	0	2	0	0
1102	TRUE	Empty	Glycogenin-1 OS=Homo sapiens OX=9606 GN=GYG1 PE=1 SV=4	P46976	GYG1	39 kDa		unknown	0	2	3	0	0	1	8	1	0	0	0	0	0	0	2	0	0	0	0	3	7	17	12	0	2	15	2	15	4	1	0	0	0	1	1	0
1103	TRUE	Empty	Glycolipid transfer protein OS=Homo sapiens OX=9606 GN=GLTP PE=1 SV=3	Q9NZD2	GLTP	24 kDa		unknown	0	0	0	0	0	0	0	1	4	3	0	0	0	0	0	1	0	0	0	0	1	0	2	1	1	3	1	1	2	0	0	0	0	0	0	0
1104	TRUE	Empty	Glycosylphosphatidylinositol anchor attachment 1 protein OS=Homo sapiens OX=9606 GN=GPAA1 PE=1 SV=3	O43292	GPAA1	68 kDa		unknown	0	0	0	0	0	0	1	0	0	0	0	0	0	0	0	0	0	0	0	0	0	2	0	0	0	0	0	0	0	0	0	0	0	0	0	0
1105	TRUE	Empty	GPI transamidase component PIG-T OS=Homo sapiens OX=9606 GN=PIGT PE=1 SV=1	Q969N2	PIGT	66 kDa		unknown	0	0	0	0	1	0	2	0	0	0	0	0	0	0	0	0	0	0	0	0	0	1	0	0	0	0	0	0	0	0	0	0	0	0	0	0
1106	TRUE	Empty	Growth factor receptor-bound protein 2 OS=Homo sapiens OX=9606 GN=GRB2 PE=1 SV=1	P62993	GRB2	25 kDa		unknown	0	1	4	3	0	0	5	2	0	0	0	0	0	0	1	0	0	0	1	2	3	8	4	1	0	6	0	9	2	0	0	0	0	1	0	0
1107	TRUE	Empty	Growth hormone-inducible transmembrane protein OS=Homo sapiens OX=9606 GN=GHITM PE=1 SV=2	Q9H3K2	GHITM	37 kDa		unknown	0	0	0	0	0	0	0	0	0	0	0	0	0	0	0	0	0	0	0	0	0	0	0	0	0	0	1	2	1	0	0	0	0	0	0	0
1108	TRUE	Empty	GTP cyclohydrolase 1 feedback regulatory protein OS=Homo sapiens OX=9606 GN=GCHFR PE=1 SV=3	P30047	GCHFR	10 kDa		unknown	0	0	0	0	1	0	2	0	0	0	0	0	0	0	0	0	0	0	1	0	0	2	0	0	1	0	2	2	0	0	0	0	0	0	0	0
1109	TRUE	Empty	Cluster of GTPase KRas OS=Homo sapiens OX=9606 GN=KRAS PE=1 SV=1 (P01116)	P01116 [3]	KRAS	22 kDa	TRUE	unknown	0	0	0	0	0	0	1	0	0	0	0	0	0	0	1	0	0	0	0	0	0	2	0	0	0	3	0	2	0	1	1	1	0	0	1	2
1110	TRUE	Empty	Cluster of Guanine nucleotide-binding protein G(q) subunit alpha OS=Homo sapiens OX=9606 GN=GNAQ PE=1 SV=4 (P50148)	P50148 [3]	GNAQ	42 kDa	TRUE	unknown	0	0	0	0	0	0	3	0	0	0	0	0	0	0	0	0	0	0	0	0	0	3	1	0	0	2	0	1	1	0	0	0	0	0	0	0
1111	TRUE	Empty	Cluster of Guanine nucleotide-binding protein subunit alpha-13 OS=Homo sapiens OX=9606 GN=GNA13 PE=1 SV=2 (Q14344)	Q14344 [2]	GNA13	44 kDa	TRUE	unknown	0	0	0	0	0	0	0	1	0	0	0	0	0	0	5	0	0	0	4	1	0	4	0	0	0	0	0	4	0	0	0	0	0	0	0	0
1112	TRUE	Empty	Guanine nucleotide-binding protein-like 1 OS=Homo sapiens OX=9606 GN=GNL1 PE=1 SV=2	P36915	GNL1	69 kDa		unknown	0	0	0	0	0	0	0	0	0	0	0	0	0	0	0	0	0	0	0	0	0	0	0	0	0	0	0	0	0	0	0	0	0	0	0	2
1113	TRUE	Empty	Heme oxygenase 1 OS=Homo sapiens OX=9606 GN=HMOX1 PE=1 SV=1	P09601	HMOX1	33 kDa		unknown	0	0	0	0	0	0	0	0	5	2	0	0	0	0	0	0	0	0	0	0	0	0	0	0	0	0	0	0	0	0	0	0	0	0	0	0
1114	TRUE	Empty	Heme-binding protein 2 OS=Homo sapiens OX=9606 GN=HEBP2 PE=1 SV=1	Q9Y5Z4	HEBP2	23 kDa		unknown	0	1	2	1	0	2	0	0	1	0	0	0	0	0	4	0	0	0	0	1	2	5	0	2	0	3	0	8	3	0	0	0	0	0	0	4
1115	TRUE	Empty	Hemicentin-1 OS=Homo sapiens OX=9606 GN=HMCN1 PE=1 SV=2	Q96RW7	HMCN1	613 kDa		unknown	0	0	0	0	0	0	0	0	2	0	0	0	0	0	0	0	0	0	0	0	0	0	0	0	0	0	0	0	0	0	0	0	0	0	0	0
1116	TRUE	Empty	Heterochromatin protein 1-binding protein 3 OS=Homo sapiens OX=9606 GN=HP1BP3 PE=1 SV=1	Q5SSJ5	HP1BP3	61 kDa		unknown	0	0	0	0	0	0	3	0	0	1	0	0	0	0	1	0	0	0	0	0	0	0	3	0	1	2	0	0	0	0	0	0	0	0	0	0
1117	TRUE	Empty	Heterogeneous nuclear ribonucleoprotein A3 OS=Homo sapiens OX=9606 GN=HNRNPA3 PE=1 SV=2	P51991	HNRNPA3	40 kDa		unknown	0	0	0	0	0	0	1	0	0	0	0	0	0	0	3	0	0	0	0	0	0	0	0	0	0	1	0	2	0	0	0	0	0	0	0	0
1118	TRUE	Empty	Heterogeneous nuclear ribonucleoprotein D0 OS=Homo sapiens OX=9606 GN=HNRNPD PE=1 SV=1	Q14103	HNRNPD	38 kDa	TRUE	unknown	0	0	2	1	0	2	2	0	0	0	0	0	0	0	1	0	0	0	0	1	2	3	0	1	0	0	0	5	1	0	0	0	0	2	0	2
1119	TRUE	Empty	Heterogeneous nuclear ribonucleoprotein F OS=Homo sapiens OX=9606 GN=HNRNPF PE=1 SV=3	P52597	HNRNPF	46 kDa	TRUE	unknown	0	0	0	0	0	0	0	0	0	0	0	0	0	0	1	0	0	0	0	0	1	10	1	0	0	1	0	4	0	0	0	0	0	0	0	3
1120	TRUE	Empty	Heterogeneous nuclear ribonucleoprotein H3 OS=Homo sapiens OX=9606 GN=HNRNPH3 PE=1 SV=2	P31942	HNRNPH3	37 kDa		unknown	0	0	0	0	0	0	0	0	0	0	0	0	0	0	0	0	0	0	0	0	0	0	3	0	0	2	1	0	0	0	0	0	0	0	0	0
1121	TRUE	Empty	Cluster of Heterogeneous nuclear ribonucleoprotein H OS=Homo sapiens OX=9606 GN=HNRNPH1 PE=1 SV=4 (P31943)	P31943 [2]	HNRNPH1	49 kDa	TRUE	unknown	0	0	0	0	0	0	4	0	0	1	0	0	0	0	3	0	0	0	0	0	2	16	2	0	0	5	0	8	1	0	0	0	0	0	2	1
1122	TRUE	Empty	Heterogeneous nuclear ribonucleoprotein L OS=Homo sapiens OX=9606 GN=HNRNPL PE=1 SV=2	P14866	HNRNPL	64 kDa	TRUE	unknown	0	0	0	0	0	0	1	0	0	0	0	0	0	0	0	0	0	0	0	0	0	5	0	0	0	0	0	3	0	0	0	0	0	0	0	0
1123	TRUE	Empty	Heterogeneous nuclear ribonucleoprotein M OS=Homo sapiens OX=9606 GN=HNRNPM PE=1 SV=3	P52272	HNRNPM	78 kDa		unknown	0	0	0	0	0	0	7	0	0	0	0	0	0	0	0	0	0	0	0	0	0	1	0	0	0	2	0	4	0	0	0	0	0	0	0	0
1124	TRUE	Empty	Cluster of Heterogeneous nuclear ribonucleoprotein Q OS=Homo sapiens OX=9606 GN=SYNCRIP PE=1 SV=2 (O60506)	O60506 [2]	SYNCRIP	70 kDa	TRUE	unknown	0	0	0	0	0	0	0	0	0	0	0	0	0	0	0	0	0	0	0	1	1	2	0	0	0	1	0	0	0	0	0	0	0	1	0	0
1125	TRUE	Empty	Heterogeneous nuclear ribonucleoprotein U OS=Homo sapiens OX=9606 GN=HNRNPU PE=1 SV=6	Q00839	HNRNPU	91 kDa		unknown	0	0	0	0	0	0	9	0	0	2	0	0	0	0	3	0	0	1	1	0	1	10	3	0	2	9	2	8	3	0	0	0	0	1	0	0
1126	TRUE	Empty	Heterogeneous nuclear ribonucleoprotein U-like protein 2 OS=Homo sapiens OX=9606 GN=HNRNPUL2 PE=1 SV=1	Q1KMD3	HNRNPUL2	85 kDa		unknown	0	0	0	0	0	0	7	0	0	0	0	0	0	0	0	0	0	0	0	0	0	7	0	0	0	1	0	1	0	0	0	0	0	0	0	0
1127	TRUE	Empty	Heterogeneous nuclear ribonucleoproteins A2/B1 OS=Homo sapiens OX=9606 GN=HNRNPA2B1 PE=1 SV=2	P22626	HNRNPA2B1	37 kDa		unknown	0	0	2	0	0	1	4	0	0	0	0	0	0	0	6	0	0	0	0	0	2	1	1	3	0	7	0	6	0	0	0	0	0	0	2	0
1128	TRUE	Empty	Cluster of Heterogeneous nuclear ribonucleoproteins C1/C2 OS=Homo sapiens OX=9606 GN=HNRNPC PE=1 SV=4 (P07910)	P07910 [3]	HNRNPC	34 kDa	TRUE	unknown	0	0	0	0	0	0	6	0	0	3	0	0	0	0	5	0	0	3	1	3	1	7	2	0	0	1	1	4	0	1	0	0	0	0	0	0
1129	TRUE	Empty	High affinity immunoglobulin epsilon receptor subunit gamma OS=Homo sapiens OX=9606 GN=FCER1G PE=1 SV=1	P30273	FCER1G	10 kDa		unknown	0	0	0	0	0	0	2	0	0	1	0	0	0	1	6	0	0	0	1	0	0	0	4	1	2	5	0	5	2	0	0	0	0	0	0	0
1130	TRUE	Empty	Cluster of High mobility group protein B1 OS=Homo sapiens OX=9606 GN=HMGB1 PE=1 SV=3 (P09429)	P09429 [2]	HMGB1	25 kDa	TRUE	unknown	0	0	3	0	0	2	10	0	0	0	0	0	0	0	1	0	0	0	0	0	0	0	3	4	0	0	5	0	0	0	0	0	0	0	1	0
1131	TRUE	Empty	Histidine ammonia-lyase OS=Homo sapiens OX=9606 GN=HAL PE=1 SV=1	P42357	HAL	73 kDa		unknown	0	0	0	0	3	0	0	0	11	5	0	3	5	2	0	14	0	0	3	0	0	3	1	0	0	0	5	1	1	0	0	0	0	1	0	0
1132	TRUE	Empty	Histone H1.0 OS=Homo sapiens OX=9606 GN=H1-0 PE=1 SV=3	P07305	H1-0	21 kDa		unknown	0	0	1	1	0	0	0	0	0	0	0	0	0	0	5	0	0	0	0	0	0	0	0	0	0	0	0	0	0	0	0	0	0	0	0	0
1133	TRUE	Empty	Cluster of Histone H1.3 OS=Homo sapiens OX=9606 GN=H1-3 PE=1 SV=2 (P16402)	P16402 [3]	H1-3	22 kDa	TRUE	unknown	0	0	11	9	0	7	1	0	0	0	0	0	0	0	5	0	0	0	0	2	1	0	0	2	0	0	0	0	0	1	0	1	1	1	6	1
1134	TRUE	Empty	Histone H1.5 OS=Homo sapiens OX=9606 GN=H1-5 PE=1 SV=3	P16401	H1-5	23 kDa	TRUE	unknown	0	0	6	3	0	0	0	0	0	0	0	0	0	0	15	0	0	0	0	0	0	0	0	2	0	0	0	0	0	1	0	0	0	0	3	0
1135	TRUE	Empty	Histone H2A.Z OS=Homo sapiens OX=9606 GN=H2AZ1 PE=1 SV=2	P0C0S5 (+1)	H2AZ1	14 kDa	TRUE	unknown	0	1	4	3	2	3	2	1	2	4	2	0	2	1	13	1	2	0	4	3	3	24	3	3	3	11	0	7	5	2	1	1	0	2	4	0
1136	TRUE	Empty	Cluster of Histone-binding protein RBBP4 OS=Homo sapiens OX=9606 GN=RBBP4 PE=1 SV=3 (Q09028)	Q09028 [2]	RBBP4	48 kDa	TRUE	unknown	0	0	0	0	0	0	2	0	0	0	0	0	0	0	2	0	0	0	0	0	1	5	0	2	2	5	0	3	0	0	0	0	0	0	0	0
1137	TRUE	Empty	Cluster of HLA class I histocompatibility antigen, B alpha chain OS=Homo sapiens OX=9606 GN=HLA-B PE=1 SV=3 (P01889)	P01889 [6]	HLA-B	40 kDa	TRUE	unknown	0	0	0	0	0	0	13	0	0	0	0	0	0	0	2	0	0	3	1	0	0	26	0	0	0	6	4	5	1	0	0	0	0	1	0	0
1138	TRUE	Empty	Cluster of HLA class II histocompatibility antigen, DR alpha chain OS=Homo sapiens OX=9606 GN=HLA-DRA PE=1 SV=2 (P01903)	P01903 [2]	HLA-DRA	29 kDa	TRUE	unknown	0	0	0	0	3	0	0	0	0	1	0	0	0	0	0	0	0	0	1	0	0	2	0	0	0	0	0	0	0	0	0	0	0	1	0	0
1139	TRUE	Empty	Cluster of HLA class II histocompatibility antigen, DRB1 beta chain OS=Homo sapiens OX=9606 GN=HLA-DRB1 PE=1 SV=2 (P01911)	P01911 [2]	HLA-DRB1	30 kDa	TRUE	unknown	0	0	0	0	1	0	0	0	0	1	0	0	0	0	0	0	0	0	2	0	0	0	0	0	0	0	0	1	0	0	0	0	0	0	0	0
1140	TRUE	Empty	Hornerin OS=Homo sapiens OX=9606 GN=HRNR PE=1 SV=2	Q86YZ3	HRNR	282 kDa		unknown	0	0	0	1	0	0	0	0	59	27	0	69	121	107	0	48	57	2	3	0	0	2	1	1	4	2	21	24	0	0	0	0	0	1	0	0
1141	TRUE	Empty	Hypoxia up-regulated protein 1 OS=Homo sapiens OX=9606 GN=HYOU1 PE=1 SV=1	Q9Y4L1	HYOU1	111 kDa		unknown	0	0	0	0	0	0	1	0	0	0	0	0	0	0	0	0	0	0	0	0	0	3	0	0	0	0	0	0	0	0	0	0	0	0	0	0
1142	TRUE	Empty	Immunoglobulin alpha Fc receptor OS=Homo sapiens OX=9606 GN=FCAR PE=1 SV=1	P24071	FCAR	32 kDa		unknown	0	0	0	0	2	0	6	0	0	0	0	0	0	2	0	0	0	1	2	0	0	6	1	0	0	1	2	2	0	0	0	0	0	0	0	0
1143	TRUE	Empty	Immunoglobulin heavy variable 1-24 OS=Homo sapiens OX=9606 GN=IGHV1-24 PE=1 SV=1	A0A0C4DH33	IGHV1-24	13 kDa		unknown	0	1	2	0	4	0	0	3	0	0	0	0	0	0	0	0	0	0	0	2	5	1	0	0	0	0	0	0	0	2	0	1	2	0	0	3
1144	TRUE	Empty	Immunoglobulin heavy variable 1-46 OS=Homo sapiens OX=9606 GN=IGHV1-46 PE=1 SV=2	P01743	IGHV1-46	13 kDa	TRUE	unknown	0	9	5	13	12	3	0	9	3	0	0	0	0	0	0	0	0	0	13	4	5	0	12	6	6	6	7	8	11	5	4	4	6	5	4	12
1145	TRUE	Empty	Cluster of Immunoglobulin heavy variable 1-69 OS=Homo sapiens OX=9606 GN=IGHV1-69 PE=1 SV=2 (P01742)	P01742 [2]	IGHV1-69	13 kDa	TRUE	unknown	0	5	5	9	11	0	0	12	0	0	0	0	0	0	0	0	0	0	8	3	4	5	13	6	9	0	6	0	0	3	0	3	5	0	4	8
1146	TRUE	Empty	Immunoglobulin heavy variable 2-5 OS=Homo sapiens OX=9606 GN=IGHV2-5 PE=1 SV=2	P01817	IGHV2-5	13 kDa		unknown	0	5	3	6	8	4	4	9	0	0	0	0	0	0	0	0	0	0	9	3	0	4	0	1	3	0	1	0	0	5	7	5	8	3	6	5
1147	TRUE	Empty	Immunoglobulin heavy variable 3-20 OS=Homo sapiens OX=9606 GN=IGHV3-20 PE=1 SV=2	A0A0C4DH32	IGHV3-20	13 kDa	TRUE	unknown	0	11	0	0	15	0	0	14	0	0	0	0	12	0	0	0	0	0	18	0	0	0	0	0	0	0	0	0	0	11	0	0	12	10	8	12
1148	TRUE	Empty	Immunoglobulin heavy variable 3-64D OS=Homo sapiens OX=9606 GN=IGHV3-64D PE=1 SV=1	A0A0J9YX35	IGHV3-64D	13 kDa		unknown	0	4	4	5	3	5	0	1	4	2	1	1	1	3	0	0	0	4	9	2	2	5	4	4	7	7	5	1	1	2	1	2	5	5	0	3
1149	TRUE	Empty	Immunoglobulin heavy variable 7-4-1 OS=Homo sapiens OX=9606 GN=IGHV7-4-1 PE=1 SV=1	A0A0J9YVY3	IGHV7-4-1	13 kDa	TRUE	unknown	0	0	0	0	11	0	0	0	0	0	0	0	0	0	0	0	0	0	0	0	0	0	0	0	0	0	0	0	0	4	0	0	0	0	0	0
1150	TRUE	Empty	Immunoglobulin kappa variable 1-5 OS=Homo sapiens OX=9606 GN=IGKV1-5 PE=1 SV=2	P01602	IGKV1-5	13 kDa	TRUE	unknown	0	10	6	11	9	12	4	7	11	0	10	0	0	0	0	6	0	5	8	11	12	6	7	5	4	0	6	2	5	11	7	5	12	7	11	8
1151	TRUE	Empty	Immunoglobulin kappa variable 1-27 OS=Homo sapiens OX=9606 GN=IGKV1-27 PE=1 SV=1	A0A075B6S5	IGKV1-27	13 kDa	TRUE	unknown	0	22	14	18	11	20	0	15	14	0	0	0	0	1	0	0	0	9	12	13	13	5	6	0	0	3	0	0	0	12	9	6	9	16	7	0
1152	TRUE	Empty	Immunoglobulin kappa variable 1D-8 OS=Homo sapiens OX=9606 GN=IGKV1D-8 PE=1 SV=6	A0A087WSZ0	IGKV1D-8	13 kDa		unknown	0	1	4	5	3	1	0	2	3	0	0	0	0	0	0	0	0	2	2	0	2	1	0	0	0	0	0	0	0	5	1	0	3	3	0	0
1153	TRUE	Empty	Immunoglobulin kappa variable 1D-13 OS=Homo sapiens OX=9606 GN=IGKV1D-13 PE=3 SV=1	A0A0B4J2D9 (+1)	IGKV1D-13	13 kDa		unknown	0	2	8	2	11	3	5	2	1	0	0	0	1	2	0	0	0	1	3	2	1	9	0	0	0	3	3	0	2	13	2	6	0	2	8	0
1154	TRUE	Empty	Immunoglobulin lambda variable 3-19 OS=Homo sapiens OX=9606 GN=IGLV3-19 PE=1 SV=2	P01714	IGLV3-19	12 kDa		unknown	0	1	1	1	2	0	0	0	1	6	4	4	5	4	1	8	5	4	0	1	0	0	1	1	1	2	2	3	3	3	3	2	3	0	0	0
1155	TRUE	Empty	Immunoglobulin lambda variable 3-27 OS=Homo sapiens OX=9606 GN=IGLV3-27 PE=1 SV=2	P01718	IGLV3-27	12 kDa	TRUE	unknown	0	3	4	4	4	0	2	3	0	4	0	4	2	4	6	5	0	1	4	4	0	2	5	3	7	3	4	2	3	4	0	0	4	4	4	0
1156	TRUE	Empty	Cluster of Importin subunit alpha-7 OS=Homo sapiens OX=9606 GN=KPNA6 PE=1 SV=1 (O60684)	O60684 [2]	KPNA6	60 kDa	TRUE	unknown	0	0	0	0	0	0	0	0	0	0	0	0	0	0	0	0	0	0	0	0	0	0	0	0	0	0	0	0	0	0	0	0	0	0	0	2
1157	TRUE	Empty	Inorganic pyrophosphatase 2, mitochondrial OS=Homo sapiens OX=9606 GN=PPA2 PE=1 SV=2	Q9H2U2	PPA2	38 kDa		unknown	0	0	0	0	1	0	0	0	0	0	0	0	0	0	0	0	0	0	0	0	0	5	0	0	0	0	0	0	0	0	0	0	0	0	0	0
1158	TRUE	Empty	Inosine-5'-monophosphate dehydrogenase 1 OS=Homo sapiens OX=9606 GN=IMPDH1 PE=1 SV=2	P20839	IMPDH1	55 kDa	TRUE	unknown	0	0	0	0	0	0	0	0	0	0	0	0	0	0	0	0	0	0	0	0	0	2	0	0	0	2	0	5	0	0	0	0	0	0	0	0
1159	TRUE	Empty	Inosine-5'-monophosphate dehydrogenase 2 OS=Homo sapiens OX=9606 GN=IMPDH2 PE=1 SV=2	P12268	IMPDH2	56 kDa	TRUE	unknown	0	0	0	0	0	0	2	0	1	0	0	0	0	0	5	0	0	0	0	0	0	6	1	0	0	4	0	6	1	0	0	0	0	1	0	0
1160	TRUE	Empty	Inositol monophosphatase 2 OS=Homo sapiens OX=9606 GN=IMPA2 PE=1 SV=1	O14732	IMPA2	31 kDa		unknown	0	0	0	0	0	0	0	0	5	0	0	0	1	0	1	1	0	0	0	0	0	0	2	0	0	0	0	2	0	0	0	0	0	1	0	0
1161	TRUE	Empty	Insulin-like growth factor 2 OS=Homo sapiens OX=9606 GN=IGF2 PE=1 SV=1	P01344	IGF2	20 kDa		unknown	0	0	1	3	0	2	0	0	0	0	0	0	0	0	0	0	0	0	0	3	0	0	0	2	0	0	0	0	0	0	1	0	1	0	0	0
1162	TRUE	Empty	Insulin-like growth factor-binding protein 3 OS=Homo sapiens OX=9606 GN=IGFBP3 PE=1 SV=2	P17936	IGFBP3	32 kDa		unknown	0	1	1	2	0	1	0	0	0	0	0	0	0	0	0	0	0	0	0	1	1	0	0	0	0	0	0	0	0	2	1	0	0	0	0	1
1163	TRUE	Empty	Cluster of Integrin alpha-X OS=Homo sapiens OX=9606 GN=ITGAX PE=1 SV=3 (P20702)	P20702 [2]	ITGAX	128 kDa	TRUE	unknown	0	0	0	0	4	0	14	0	0	0	0	0	0	0	0	0	0	0	0	0	0	6	0	0	0	2	2	5	0	0	0	0	0	0	0	0
1164	TRUE	Empty	Integrin beta-1 OS=Homo sapiens OX=9606 GN=ITGB1 PE=1 SV=2	P05556	ITGB1	88 kDa		unknown	0	0	1	1	0	1	0	0	0	0	0	0	0	0	0	0	0	2	0	1	1	0	0	0	0	0	0	0	0	1	0	0	1	0	0	2
1165	TRUE	Empty	Intercellular adhesion molecule 3 OS=Homo sapiens OX=9606 GN=ICAM3 PE=1 SV=2	P32942	ICAM3	60 kDa		unknown	0	0	1	2	1	1	6	1	1	0	0	0	0	0	0	0	1	4	1	1	5	1	1	0	1	1	0	2	3	0	0	0	0	3	0	0
1166	TRUE	Empty	Interferon-induced transmembrane protein 3 OS=Homo sapiens OX=9606 GN=IFITM3 PE=1 SV=2	Q01628	IFITM3	15 kDa		unknown	0	1	2	1	10	1	15	0	4	4	0	2	2	5	3	3	4	6	6	3	3	24	9	1	5	12	14	20	2	0	0	0	0	1	0	0
1167	TRUE	Empty	Interferon-induced, double-stranded RNA-activated protein kinase OS=Homo sapiens OX=9606 GN=EIF2AK2 PE=1 SV=2	P19525	EIF2AK2	62 kDa		unknown	0	0	0	0	0	0	3	0	0	0	0	0	0	0	0	0	0	0	0	0	0	2	0	0	0	0	0	0	0	0	0	0	0	0	0	0
1168	TRUE	Empty	Interleukin enhancer-binding factor 2 OS=Homo sapiens OX=9606 GN=ILF2 PE=1 SV=2	Q12905	ILF2	43 kDa		unknown	0	0	0	0	0	0	1	0	0	0	0	0	0	0	0	0	0	0	0	0	3	5	1	0	0	3	0	3	2	0	0	0	0	0	0	0
1169	TRUE	Empty	Interleukin enhancer-binding factor 3 OS=Homo sapiens OX=9606 GN=ILF3 PE=1 SV=3	Q12906	ILF3	95 kDa	TRUE	unknown	0	0	0	0	0	0	1	0	0	0	0	0	0	0	1	0	0	0	0	0	0	2	0	0	0	0	0	1	1	0	0	0	0	0	0	0
1170	TRUE	Empty	Interleukin-6 OS=Homo sapiens OX=9606 GN=IL6 PE=1 SV=1	P05231	IL6	24 kDa		unknown	0	1	1	0	0	2	0	0	0	0	0	0	0	0	0	0	0	0	0	0	0	0	0	0	0	0	0	0	0	3	0	0	0	0	1	0
1171	TRUE	Empty	Interleukin-8 OS=Homo sapiens OX=9606 GN=CXCL8 PE=1 SV=1	P10145	CXCL8	11 kDa		unknown	0	0	0	1	1	1	2	0	0	0	0	0	0	0	0	0	0	1	0	1	1	0	2	1	1	1	0	1	0	1	0	0	0	0	0	0
1172	TRUE	Empty	Interleukin-36 gamma OS=Homo sapiens OX=9606 GN=IL36G PE=1 SV=1	Q9NZH8	IL36G	19 kDa		unknown	0	0	0	0	2	0	0	0	0	3	0	0	0	0	0	0	0	0	0	0	1	0	0	0	0	0	0	0	0	0	0	0	0	0	0	0
1173	TRUE	Empty	Interleukin-36 receptor antagonist protein OS=Homo sapiens OX=9606 GN=IL36RN PE=1 SV=1	Q9UBH0	IL36RN	17 kDa		unknown	0	0	0	0	0	0	0	0	1	5	0	1	0	0	0	1	0	1	1	0	0	0	0	0	0	0	0	0	0	0	0	0	0	0	0	0
1174	TRUE	Empty	Interstitial collagenase OS=Homo sapiens OX=9606 GN=MMP1 PE=1 SV=3	P03956	MMP1	54 kDa		unknown	0	0	13	3	9	0	20	11	6	0	0	0	0	0	0	0	0	9	4	5	8	2	0	9	9	2	0	1	22	0	0	0	0	7	0	0
1175	TRUE	Empty	Involucrin OS=Homo sapiens OX=9606 GN=IVL PE=1 SV=2	P07476	IVL	68 kDa		unknown	0	0	0	0	0	0	0	0	3	0	0	0	1	1	0	0	0	0	0	0	0	0	0	0	0	0	0	0	0	0	0	0	0	0	0	0
1176	TRUE	Empty	Isoamyl acetate-hydrolyzing esterase 1 homolog OS=Homo sapiens OX=9606 GN=IAH1 PE=1 SV=1	Q2TAA2	IAH1	28 kDa		unknown	0	0	1	0	0	0	0	0	1	0	0	0	0	0	0	0	0	0	0	0	0	0	0	0	0	1	0	2	1	0	0	0	0	0	1	1
1177	TRUE	Empty	Isocitrate dehydrogenase [NADP], mitochondrial OS=Homo sapiens OX=9606 GN=IDH2 PE=1 SV=2	P48735	IDH2	51 kDa	TRUE	unknown	0	0	0	0	5	0	16	0	0	4	0	0	1	5	12	0	0	7	4	0	0	36	11	0	1	19	2	18	7	0	0	0	0	0	1	0
1178	TRUE	Empty	Cluster of Junction plakoglobin OS=Homo sapiens OX=9606 GN=JUP PE=1 SV=3 (P14923)	P14923 [2]	JUP	82 kDa	TRUE	unknown	0	0	0	0	6	0	5	0	136	35	0	42	62	67	1	36	5	32	38	0	0	52	18	0	7	3	56	6	3	0	0	1	1	62	0	0
1179	TRUE	Empty	Kallikrein-5 OS=Homo sapiens OX=9606 GN=KLK5 PE=1 SV=3	Q9Y337	KLK5	32 kDa		unknown	0	0	0	0	0	0	0	0	0	2	0	0	0	0	0	3	0	0	0	1	0	0	0	0	0	0	0	0	0	2	0	0	0	0	0	0
1180	TRUE	Empty	Kallikrein-6 OS=Homo sapiens OX=9606 GN=KLK6 PE=1 SV=1	Q92876	KLK6	27 kDa		unknown	0	0	0	0	0	0	0	0	0	1	0	0	0	0	0	0	0	0	2	0	0	0	0	0	0	0	0	0	0	0	0	0	0	0	0	0
1181	TRUE	Empty	Kallikrein-8 OS=Homo sapiens OX=9606 GN=KLK8 PE=1 SV=1	O60259	KLK8	28 kDa		unknown	0	0	0	1	1	0	0	0	4	2	0	0	0	0	0	0	0	0	0	0	0	0	0	0	0	0	0	0	0	1	0	0	0	0	0	0
1182	TRUE	Empty	Kallikrein-10 OS=Homo sapiens OX=9606 GN=KLK10 PE=1 SV=3	O43240	KLK10	30 kDa		unknown	0	0	0	0	0	0	0	0	0	7	0	0	0	0	0	3	0	0	0	0	0	0	0	0	0	0	0	0	0	0	0	0	0	0	0	0
1183	TRUE	Empty	Kallikrein-13 OS=Homo sapiens OX=9606 GN=KLK13 PE=1 SV=1	Q9UKR3	KLK13	31 kDa		unknown	0	0	0	0	0	0	0	0	3	10	0	1	0	0	0	3	0	0	1	0	0	0	0	0	0	0	0	0	0	0	0	0	0	0	0	0
1184	TRUE	Empty	Cluster of Keratin 23 - Homo sapiens (Q8TC04_HUMAN)	Q8TC04_HUMAN [3]		48 kDa	TRUE	unknown	0	0	0	0	0	0	0	0	3	16	0	0	30	8	0	8	0	0	0	0	0	1	0	0	0	0	3	0	0	0	0	0	0	0	0	0
1185	TRUE	Empty	Cluster of Keratin, type I cuticular Ha1 - Homo sapiens (K1H1_HUMAN)	K1H1_HUMAN [6]		47 kDa	TRUE	unknown	0	0	0	0	0	0	0	0	23	0	0	3	0	12	0	7	0	0	0	0	0	0	0	0	0	0	1	1	0	0	0	0	0	0	0	0
1186	TRUE	Empty	Cluster of Keratin, type I cuticular Ha6 - Homo sapiens (KRT36_HUMAN)	KRT36_HUMAN [4]		52 kDa	TRUE	unknown	0	0	0	0	0	0	0	0	2	0	0	0	0	5	0	0	0	0	0	0	0	1	0	0	0	0	0	0	0	0	0	0	0	0	0	0
1187	TRUE	Empty	Keratin, type II cytoskeletal 1b - Homo sapiens	K2C1B_HUMAN (+1)		62 kDa	TRUE	unknown	0	0	0	0	0	0	0	0	20	24	0	0	0	0	0	48	0	0	0	0	0	0	0	0	0	0	27	0	0	4	0	0	5	26	0	0
1188	TRUE	Empty	Keratin, type II cytoskeletal 4 - Homo sapiens	K2C4_HUMAN		57 kDa	TRUE	unknown	0	0	3	2	11	0	19	2	68	27	0	27	39	40	12	55	49	15	35	11	1	28	7	6	8	6	33	13	7	0	0	23	3	28	0	0
1189	TRUE	Empty	Keratin, type II cytoskeletal 80 - Homo sapiens	K2C80_HUMAN		51 kDa	TRUE	unknown	0	0	0	0	0	0	0	0	64	16	0	15	24	33	0	43	17	0	29	0	0	28	3	0	5	2	28	3	0	0	0	0	3	22	0	0
1190	TRUE	Empty	Keratinocyte proline-rich protein OS=Homo sapiens OX=9606 GN=KPRP PE=1 SV=1	Q5T749	KPRP	64 kDa		unknown	0	0	0	0	0	0	0	0	1	2	0	0	0	1	0	1	0	0	0	0	0	0	0	0	0	0	1	0	0	0	0	0	0	0	0	0
1191	TRUE	Empty	Cluster of Kinesin-1 heavy chain OS=Homo sapiens OX=9606 GN=KIF5B PE=1 SV=1 (P33176)	P33176 [3]	KIF5B	110 kDa	TRUE	unknown	0	0	0	0	0	0	0	0	0	0	0	0	0	0	2	0	0	0	0	0	1	0	0	1	0	0	0	0	0	0	1	0	0	0	0	3
1192	TRUE	Empty	L-fucose kinase OS=Homo sapiens OX=9606 GN=FCSK PE=1 SV=2	Q8N0W3	FCSK	118 kDa		unknown	0	0	0	0	0	0	0	0	0	0	0	0	0	0	0	0	0	0	0	0	0	0	0	0	0	0	0	0	0	0	0	0	0	0	0	4
1193	TRUE	Empty	Lamin-B1 OS=Homo sapiens OX=9606 GN=LMNB1 PE=1 SV=2	P20700	LMNB1	66 kDa	TRUE	unknown	0	2	4	1	2	1	7	2	1	1	0	0	0	1	14	1	0	1	1	4	5	12	5	3	3	14	3	10	3	0	0	0	0	3	5	0
1194	TRUE	Empty	Lamin-B2 OS=Homo sapiens OX=9606 GN=LMNB2 PE=1 SV=4	Q03252	LMNB2	70 kDa	TRUE	unknown	0	0	1	0	0	0	1	0	0	0	0	0	0	0	3	0	0	0	0	0	1	4	0	0	0	3	0	1	1	0	0	0	0	2	0	0
1195	TRUE	Empty	Laminin subunit alpha-2 OS=Homo sapiens OX=9606 GN=LAMA2 PE=1 SV=4	P24043	LAMA2	344 kDa		unknown	0	0	0	0	0	0	0	0	1	0	0	0	0	0	0	0	0	0	0	0	0	0	0	0	0	0	0	0	2	0	0	0	0	0	0	0
1196	TRUE	Empty	Laminin subunit alpha-4 OS=Homo sapiens OX=9606 GN=LAMA4 PE=1 SV=5	Q16363	LAMA4	203 kDa		unknown	0	0	1	0	0	0	0	0	0	0	0	0	0	0	0	0	0	0	0	2	0	0	0	0	0	0	0	0	4	0	0	0	0	0	0	0
1197	TRUE	Empty	Laminin subunit beta-1 OS=Homo sapiens OX=9606 GN=LAMB1 PE=1 SV=2	P07942	LAMB1	198 kDa		unknown	0	0	2	0	0	0	0	2	6	0	0	0	0	0	0	1	0	0	0	8	0	0	0	0	2	0	0	0	5	0	0	0	0	1	0	0
1198	TRUE	Empty	Laminin subunit gamma-1 OS=Homo sapiens OX=9606 GN=LAMC1 PE=1 SV=3	P11047	LAMC1	178 kDa		unknown	0	0	1	3	0	0	10	4	4	0	0	0	0	0	0	0	0	1	11	6	5	0	0	1	2	0	0	0	8	0	0	0	0	2	0	0
1199	TRUE	Empty	LanC-like protein 2 OS=Homo sapiens OX=9606 GN=LANCL2 PE=1 SV=1	Q9NS86	LANCL2	51 kDa		unknown	0	0	0	0	0	0	0	0	0	0	0	0	0	0	0	0	0	0	0	0	0	0	0	0	0	0	0	0	0	0	0	0	0	0	0	3
1200	TRUE	Empty	Large proline-rich protein BAG6 OS=Homo sapiens OX=9606 GN=BAG6 PE=1 SV=2	P46379	BAG6	119 kDa		unknown	0	0	0	0	0	0	0	0	0	0	0	0	0	0	0	0	0	0	0	0	0	0	0	0	0	0	0	0	0	0	0	0	0	0	0	2
1201	TRUE	Empty	Large ribosomal subunit protein eL6 OS=Homo sapiens OX=9606 GN=RPL6 PE=1 SV=3	Q02878	RPL6	33 kDa		unknown	0	0	0	0	0	0	3	0	4	1	0	0	1	0	0	0	0	0	0	0	0	2	0	0	0	0	0	1	0	0	0	0	0	1	0	0
1202	TRUE	Empty	Large ribosomal subunit protein eL14 OS=Homo sapiens OX=9606 GN=RPL14 PE=1 SV=4	P50914	RPL14	23 kDa		unknown	0	0	0	0	0	0	1	0	3	5	0	0	0	0	0	0	0	0	0	0	0	3	1	0	0	4	0	2	0	0	0	0	0	0	0	0
1203	TRUE	Empty	Large ribosomal subunit protein eL15 OS=Homo sapiens OX=9606 GN=RPL15 PE=1 SV=2	P61313	RPL15	24 kDa		unknown	0	0	0	0	0	0	0	0	1	3	0	0	0	0	1	0	0	0	0	0	0	0	0	0	0	1	0	1	0	0	0	0	0	0	0	0
1204	TRUE	Empty	Large ribosomal subunit protein eL18 OS=Homo sapiens OX=9606 GN=RPL18 PE=1 SV=2	Q07020	RPL18	22 kDa		unknown	0	0	0	0	0	0	0	0	3	6	0	0	0	0	0	0	0	1	0	0	0	0	0	0	0	0	0	0	0	0	0	0	0	0	0	0
1205	TRUE	Empty	Large ribosomal subunit protein eL24 OS=Homo sapiens OX=9606 GN=RPL24 PE=1 SV=1	P83731	RPL24	18 kDa		unknown	0	0	0	0	0	0	1	0	1	2	0	0	0	0	0	0	0	0	0	0	0	0	0	0	0	0	0	0	0	0	0	0	0	0	0	0
1206	TRUE	Empty	Large ribosomal subunit protein eL30 OS=Homo sapiens OX=9606 GN=RPL30 PE=1 SV=2	P62888	RPL30	13 kDa		unknown	0	0	0	0	0	0	2	0	5	1	0	0	0	0	1	0	0	0	0	0	0	3	1	1	0	2	0	1	0	0	0	0	0	0	0	0
1207	TRUE	Empty	Large ribosomal subunit protein eL33 OS=Homo sapiens OX=9606 GN=RPL35A PE=1 SV=2	P18077	RPL35A	13 kDa		unknown	0	0	0	0	0	0	0	0	3	2	0	0	0	0	0	0	0	0	0	0	0	0	0	0	0	0	0	0	0	0	0	0	0	0	0	0
1208	TRUE	Empty	Large ribosomal subunit protein eL38 OS=Homo sapiens OX=9606 GN=RPL38 PE=1 SV=2	P63173	RPL38	8 kDa		unknown	0	0	0	0	0	0	0	0	4	0	0	0	0	0	0	0	0	0	0	0	0	0	0	0	0	0	0	0	0	0	0	0	0	0	0	0
1209	TRUE	Empty	Large ribosomal subunit protein uL1 OS=Homo sapiens OX=9606 GN=RPL10A PE=1 SV=2	P62906	RPL10A	25 kDa		unknown	0	0	0	0	0	0	0	0	3	2	0	0	0	0	2	0	0	0	0	0	0	0	0	0	0	0	0	1	0	0	0	0	0	0	0	0
1210	TRUE	Empty	Large ribosomal subunit protein uL4 OS=Homo sapiens OX=9606 GN=RPL4 PE=1 SV=5	P36578	RPL4	48 kDa		unknown	0	0	0	0	0	0	0	0	0	0	0	0	0	0	0	0	0	0	0	0	0	2	0	0	0	0	0	0	0	0	0	0	0	0	0	0
1211	TRUE	Empty	Large ribosomal subunit protein uL5 OS=Homo sapiens OX=9606 GN=RPL11 PE=1 SV=2	P62913	RPL11	20 kDa		unknown	0	0	0	0	0	0	0	0	1	2	0	0	0	0	0	0	0	1	0	0	0	0	0	0	0	1	0	2	0	0	0	0	0	0	0	0
1212	TRUE	Empty	Large ribosomal subunit protein uL10 OS=Homo sapiens OX=9606 GN=RPLP0 PE=1 SV=1	P05388	RPLP0	34 kDa		unknown	0	0	0	0	0	0	0	0	2	5	0	0	1	0	0	1	0	1	0	0	0	0	0	0	0	2	0	0	0	1	1	0	0	0	0	1
1213	TRUE	Empty	Large ribosomal subunit protein uL11 OS=Homo sapiens OX=9606 GN=RPL12 PE=1 SV=1	P30050	RPL12	18 kDa		unknown	0	0	0	0	0	0	0	0	2	1	0	0	0	0	0	1	0	0	0	0	1	2	0	0	0	0	0	2	0	0	0	0	0	0	0	0
1214	TRUE	Empty	Large ribosomal subunit protein uL13 OS=Homo sapiens OX=9606 GN=RPL13A PE=1 SV=2	P40429	RPL13A	24 kDa		unknown	0	0	0	0	0	0	2	0	2	1	0	0	0	0	0	0	0	1	1	0	0	1	0	0	0	0	0	1	0	0	0	0	0	0	0	0
1215	TRUE	Empty	Large ribosomal subunit protein uL14 OS=Homo sapiens OX=9606 GN=RPL23 PE=1 SV=1	P62829	RPL23	15 kDa		unknown	0	0	0	0	0	0	1	0	3	1	0	0	0	0	0	1	0	0	0	0	0	0	0	0	0	0	0	0	0	0	0	0	0	0	0	0
1216	TRUE	Empty	Large ribosomal subunit protein uL15 OS=Homo sapiens OX=9606 GN=RPL27A PE=1 SV=2	P46776	RPL27A	17 kDa		unknown	0	0	0	0	0	0	0	0	0	2	0	0	0	0	0	0	0	0	0	0	0	0	0	0	0	0	0	0	0	0	0	0	0	0	0	0
1217	TRUE	Empty	Large ribosomal subunit protein uL30 OS=Homo sapiens OX=9606 GN=RPL7 PE=1 SV=1	P18124	RPL7	29 kDa		unknown	0	0	0	0	0	0	0	0	1	4	0	0	0	0	0	0	0	0	0	0	0	1	0	0	0	0	0	0	0	0	0	0	0	0	0	0
1218	TRUE	Empty	Latent-transforming growth factor beta-binding protein 1 OS=Homo sapiens OX=9606 GN=LTBP1 PE=1 SV=4	Q14766	LTBP1	187 kDa		unknown	0	0	0	0	0	0	0	0	4	0	0	0	0	0	0	0	0	0	0	1	1	0	0	0	3	0	0	0	3	0	0	0	0	1	0	0
1219	TRUE	Empty	Cluster of Leucine-rich repeat flightless-interacting protein 1 OS=Homo sapiens OX=9606 GN=LRRFIP1 PE=1 SV=2 (Q32MZ4)	Q32MZ4 [2]	LRRFIP1	89 kDa	TRUE	unknown	0	0	2	0	0	0	0	0	0	0	0	0	0	0	2	0	0	0	0	0	1	0	0	2	0	0	0	2	0	0	0	0	0	0	0	0
1220	TRUE	Empty	Leukocyte immunoglobulin-like receptor subfamily A member 3 OS=Homo sapiens OX=9606 GN=LILRA3 PE=1 SV=3	Q8N6C8	LILRA3	47 kDa	TRUE	unknown	0	0	0	0	2	0	0	0	0	0	0	0	0	0	0	0	0	0	0	0	0	3	0	0	0	0	0	0	0	2	0	0	0	0	0	1
1221	TRUE	Empty	Leukocyte immunoglobulin-like receptor subfamily B member 2 OS=Homo sapiens OX=9606 GN=LILRB2 PE=1 SV=5	Q8N423	LILRB2	65 kDa	TRUE	unknown	0	0	0	0	0	0	0	0	0	0	0	0	0	0	0	0	0	0	0	0	0	0	0	0	0	1	1	2	0	0	0	0	0	0	0	0
1222	TRUE	Empty	Leukocyte-specific transcript 1 protein OS=Homo sapiens OX=9606 GN=LST1 PE=1 SV=2	O00453	LST1	11 kDa		unknown	0	0	0	0	0	0	0	0	0	0	0	0	0	0	0	0	0	0	0	0	0	2	0	0	0	0	1	0	0	0	0	0	0	0	0	0
1223	TRUE	Empty	Leukotriene B4 receptor 1 OS=Homo sapiens OX=9606 GN=LTB4R PE=1 SV=2	Q15722	LTB4R	38 kDa		unknown	0	0	0	0	3	0	3	0	0	0	0	0	0	0	0	0	0	0	2	0	0	5	1	0	0	0	1	2	0	0	0	0	0	1	0	0
1224	TRUE	Empty	LIM and senescent cell antigen-like-containing domain protein 1 OS=Homo sapiens OX=9606 GN=LIMS1 PE=1 SV=4	P48059	LIMS1	37 kDa		unknown	0	0	0	0	0	0	0	0	0	0	0	0	0	0	0	0	0	0	0	0	1	0	0	0	0	0	0	2	0	0	0	0	0	0	0	0
1225	TRUE	Empty	Cluster of Long-chain-fatty-acid--CoA ligase 1 OS=Homo sapiens OX=9606 GN=ACSL1 PE=1 SV=1 (P33121)	P33121 [2]	ACSL1	78 kDa	TRUE	unknown	0	0	0	0	0	0	6	0	0	0	0	0	0	0	1	0	0	0	0	0	0	11	1	0	0	8	0	5	0	0	0	0	0	1	0	0
1226	TRUE	Empty	Long-chain-fatty-acid--CoA ligase 4 OS=Homo sapiens OX=9606 GN=ACSL4 PE=1 SV=2	O60488	ACSL4	79 kDa		unknown	0	0	0	0	0	0	0	0	0	0	0	0	0	0	0	0	0	0	0	0	0	0	0	0	0	0	0	0	0	0	0	0	0	0	0	7
1227	TRUE	Empty	Low affinity immunoglobulin gamma Fc region receptor II-a OS=Homo sapiens OX=9606 GN=FCGR2A PE=1 SV=4	P12318	FCGR2A	35 kDa		unknown	0	0	0	0	1	0	0	0	0	0	0	0	0	1	3	0	0	0	0	0	0	2	0	0	0	0	0	0	0	0	0	0	0	0	0	0
1228	TRUE	Empty	Cluster of Low affinity immunoglobulin gamma Fc region receptor III-B OS=Homo sapiens OX=9606 GN=FCGR3B PE=1 SV=3 (O75015)	O75015 [2]	FCGR3B	26 kDa	TRUE	unknown	0	0	0	0	0	0	3	1	0	0	0	0	0	0	3	0	0	0	2	2	4	12	0	1	1	7	0	3	0	0	1	0	0	1	1	1
1229	TRUE	Empty	Ly6/PLAUR domain-containing protein 3 OS=Homo sapiens OX=9606 GN=LYPD3 PE=1 SV=2	O95274	LYPD3	36 kDa		unknown	0	0	0	0	3	1	3	0	6	5	0	0	0	0	0	1	0	0	3	2	3	0	1	0	0	0	1	0	1	0	0	0	0	1	0	0
1230	TRUE	Empty	Lymphocyte antigen 6 complex locus protein G6c OS=Homo sapiens OX=9606 GN=LY6G6C PE=1 SV=1	O95867	LY6G6C	14 kDa		unknown	0	0	0	0	2	0	0	0	1	2	0	0	0	0	0	1	0	1	0	0	0	2	0	0	0	0	0	0	0	0	0	0	0	0	0	0
1231	TRUE	Empty	Lymphocyte-specific protein 1 OS=Homo sapiens OX=9606 GN=LSP1 PE=1 SV=1	P33241	LSP1	37 kDa		unknown	0	0	0	0	0	0	0	0	0	0	0	0	0	0	0	0	0	0	0	0	0	0	0	2	0	0	0	0	0	0	0	0	0	0	0	0
1232	TRUE	Empty	Lysophosphatidylcholine acyltransferase 2 OS=Homo sapiens OX=9606 GN=LPCAT2 PE=1 SV=1	Q7L5N7	LPCAT2	60 kDa		unknown	0	0	0	0	0	0	5	0	0	0	0	0	0	0	5	0	0	0	0	0	0	7	1	0	0	4	0	8	0	0	0	0	0	0	0	0
1233	TRUE	Empty	Lysophospholipase D GDPD3 OS=Homo sapiens OX=9606 GN=GDPD3 PE=1 SV=3	Q7L5L3	GDPD3	37 kDa		unknown	0	0	0	0	3	0	0	0	4	1	0	0	0	0	0	0	0	3	1	0	0	1	0	0	0	0	1	0	0	0	0	0	0	4	0	0
1234	TRUE	Empty	Lysophospholipid acyltransferase 7 OS=Homo sapiens OX=9606 GN=MBOAT7 PE=1 SV=2	Q96N66	MBOAT7	53 kDa		unknown	0	0	0	0	1	0	8	0	0	0	0	0	0	0	0	0	0	2	1	0	0	14	0	0	0	0	0	1	2	0	0	0	0	0	0	0
1235	TRUE	Empty	Lysosomal alpha-mannosidase OS=Homo sapiens OX=9606 GN=MAN2B1 PE=1 SV=3	O00754	MAN2B1	114 kDa		unknown	0	0	0	0	0	0	7	0	2	1	0	0	0	0	1	0	0	1	1	0	0	6	0	0	0	0	12	2	0	0	0	0	0	0	0	0
1236	TRUE	Empty	Lysosomal Pro-X carboxypeptidase OS=Homo sapiens OX=9606 GN=PRCP PE=1 SV=1	P42785	PRCP	56 kDa		unknown	0	0	0	0	0	0	3	0	0	0	0	0	0	0	1	0	0	0	0	0	0	18	0	0	0	0	0	4	0	0	0	0	0	0	0	0
1237	TRUE	Empty	Lysosomal protective protein OS=Homo sapiens OX=9606 GN=CTSA PE=1 SV=2	P10619	CTSA	54 kDa		unknown	0	0	0	0	0	0	0	0	1	0	0	0	0	0	0	0	0	0	0	0	0	12	0	0	0	0	0	0	0	0	0	0	0	0	0	0
1238	TRUE	Empty	Macrophage migration inhibitory factor OS=Homo sapiens OX=9606 GN=MIF PE=1 SV=4	P14174	MIF	12 kDa		unknown	0	2	3	1	4	1	6	1	2	4	0	0	0	0	3	1	2	2	3	3	5	9	5	1	3	3	4	1	3	2	1	0	1	4	0	0
1239	TRUE	Empty	Macrophage-capping protein OS=Homo sapiens OX=9606 GN=CAPG PE=1 SV=2	P40121	CAPG	38 kDa		unknown	0	0	9	4	5	0	15	8	5	3	0	0	3	3	32	5	3	7	7	4	10	22	15	9	7	22	6	25	14	3	1	0	1	8	0	0
1240	TRUE	Empty	Major facilitator superfamily domain-containing protein 10 OS=Homo sapiens OX=9606 GN=MFSD10 PE=1 SV=1	Q14728	MFSD10	48 kDa		unknown	0	0	0	0	2	0	4	0	0	0	0	0	0	0	1	0	0	2	2	0	0	8	0	0	0	0	1	0	0	0	0	0	0	0	0	0
1241	TRUE	Empty	Major vault protein OS=Homo sapiens OX=9606 GN=MVP PE=1 SV=4	Q14764	MVP	99 kDa		unknown	0	0	2	3	0	0	40	2	11	0	0	0	0	0	8	0	0	1	4	2	9	25	1	0	0	4	2	15	2	0	0	0	0	5	1	0
1242	TRUE	Empty	Malate dehydrogenase, mitochondrial OS=Homo sapiens OX=9606 GN=MDH2 PE=1 SV=3	P40926	MDH2	36 kDa		unknown	0	3	8	5	14	1	30	0	0	8	0	1	0	0	6	1	1	6	15	7	4	21	6	1	0	9	19	19	1	0	0	0	0	6	0	0
1243	TRUE	Empty	Malectin OS=Homo sapiens OX=9606 GN=MLEC PE=1 SV=1	Q14165	MLEC	32 kDa		unknown	0	0	0	0	3	0	3	0	0	0	0	0	0	0	0	0	0	0	1	0	0	3	0	0	0	1	0	1	0	0	0	0	0	0	0	0
1244	TRUE	Empty	Cluster of Maltase-glucoamylase OS=Homo sapiens OX=9606 GN=MGAM PE=1 SV=6 (O43451)	O43451 [2]	MGAM	312 kDa	TRUE	unknown	0	0	1	1	37	1	42	7	3	1	0	0	6	36	0	0	6	5	15	2	6	40	0	0	1	0	8	21	2	0	0	0	0	9	0	0
1245	TRUE	Empty	Mannose-P-dolichol utilization defect 1 protein OS=Homo sapiens OX=9606 GN=MPDU1 PE=1 SV=2	O75352	MPDU1	27 kDa		unknown	0	0	0	0	1	0	3	0	1	0	0	0	0	1	0	0	0	1	0	0	0	5	0	0	0	0	0	0	0	0	0	0	0	0	0	0
1246	TRUE	Empty	Mannosyl-oligosaccharide glucosidase OS=Homo sapiens OX=9606 GN=MOGS PE=1 SV=5	Q13724	MOGS	92 kDa		unknown	0	0	0	0	0	0	0	0	0	0	0	0	0	0	0	0	0	0	0	0	0	9	0	0	0	0	0	0	0	0	0	0	0	0	0	0
1247	TRUE	Empty	Mast cell-expressed membrane protein 1 OS=Homo sapiens OX=9606 GN=MCEMP1 PE=1 SV=1	Q8IX19	MCEMP1	21 kDa		unknown	0	0	0	0	2	0	1	0	1	2	0	0	0	0	0	0	0	1	2	0	0	4	5	0	0	3	3	2	0	0	0	0	0	0	0	0
1248	TRUE	Empty	Matrix metalloproteinase-25 OS=Homo sapiens OX=9606 GN=MMP25 PE=1 SV=1	Q9NPA2	MMP25	63 kDa		unknown	0	0	0	0	0	0	5	0	1	0	0	0	0	0	0	0	0	2	0	0	1	1	0	0	0	1	0	0	0	0	0	0	0	1	0	0
1249	TRUE	Empty	Matrix-remodeling-associated protein 5 OS=Homo sapiens OX=9606 GN=MXRA5 PE=1 SV=3	Q9NR99	MXRA5	312 kDa		unknown	0	0	0	0	0	0	0	0	6	0	0	0	0	0	0	0	0	1	0	5	0	0	0	0	0	0	0	0	0	0	0	0	0	0	0	0
1250	TRUE	Empty	Medium-chain specific acyl-CoA dehydrogenase, mitochondrial OS=Homo sapiens OX=9606 GN=ACADM PE=1 SV=1	P11310	ACADM	47 kDa		unknown	0	0	0	0	0	0	3	0	0	0	0	0	0	0	0	0	0	0	0	0	0	3	0	0	0	0	0	0	0	0	0	0	0	0	0	0
1251	TRUE	Empty	Membrane-associated progesterone receptor component 2 OS=Homo sapiens OX=9606 GN=PGRMC2 PE=1 SV=1	O15173	PGRMC2	24 kDa		unknown	0	0	0	0	0	0	0	0	2	0	0	0	0	0	0	1	0	0	0	0	0	1	0	0	0	0	0	0	0	0	0	0	0	0	1	0
1252	TRUE	Empty	Mesencephalic astrocyte-derived neurotrophic factor OS=Homo sapiens OX=9606 GN=MANF PE=1 SV=3	P55145	MANF	21 kDa		unknown	0	0	0	0	1	0	4	0	0	1	0	0	0	0	0	0	0	0	1	0	0	4	0	0	0	0	0	1	0	0	0	0	0	0	0	0
1253	TRUE	Empty	Metalloproteinase inhibitor 1 OS=Homo sapiens OX=9606 GN=TIMP1 PE=1 SV=1	P01033	TIMP1	23 kDa		unknown	0	8	11	6	0	7	6	7	4	0	0	0	0	0	0	2	0	4	7	4	5	2	4	4	2	2	0	1	2	7	1	1	4	9	0	1
1254	TRUE	Empty	Metalloproteinase inhibitor 2 OS=Homo sapiens OX=9606 GN=TIMP2 PE=1 SV=2	P16035	TIMP2	24 kDa		unknown	0	1	1	0	0	2	4	0	3	2	0	0	0	0	1	1	0	1	2	0	1	4	0	1	1	0	0	0	1	2	0	0	1	1	0	0
1255	TRUE	Empty	Metalloreductase STEAP4 OS=Homo sapiens OX=9606 GN=STEAP4 PE=1 SV=1	Q687X5	STEAP4	52 kDa		unknown	0	0	0	0	1	0	5	0	0	0	0	0	0	0	0	0	0	0	0	0	0	3	0	0	0	0	0	0	0	0	0	0	0	0	0	0
1256	TRUE	Empty	Microsomal glutathione S-transferase 1 OS=Homo sapiens OX=9606 GN=MGST1 PE=1 SV=1	P10620	MGST1	18 kDa		unknown	0	0	0	0	6	0	9	0	1	0	0	0	0	0	0	0	0	5	3	0	0	11	1	0	0	1	0	5	0	0	0	0	0	2	0	0
1257	TRUE	Empty	Microtubule-associated protein RP/EB family member 1 OS=Homo sapiens OX=9606 GN=MAPRE1 PE=1 SV=3	Q15691	MAPRE1	30 kDa		unknown	0	1	2	1	0	0	3	1	0	0	0	0	0	0	0	0	0	0	0	0	1	4	0	0	0	0	0	1	0	0	0	0	1	0	2	2
1258	TRUE	Empty	Mimecan OS=Homo sapiens OX=9606 GN=OGN PE=1 SV=1	P20774	OGN	34 kDa		unknown	0	0	5	0	0	0	0	0	0	0	0	0	0	0	0	0	0	0	0	0	0	0	0	0	0	0	0	0	0	0	0	0	0	0	0	0
1259	TRUE	Empty	Minor histocompatibility antigen H13 OS=Homo sapiens OX=9606 GN=HM13 PE=1 SV=1	Q8TCT9	HM13	41 kDa		unknown	0	0	0	0	2	0	4	0	0	0	0	0	0	0	0	0	0	0	1	0	0	4	0	0	0	0	0	1	0	0	0	0	0	0	0	0
1260	TRUE	Empty	Mitochondrial 2-oxoglutarate/malate carrier protein OS=Homo sapiens OX=9606 GN=SLC25A11 PE=1 SV=3	Q02978	SLC25A11	34 kDa		unknown	0	0	0	0	1	0	8	0	0	0	0	0	0	0	0	0	0	2	6	0	0	12	1	0	0	0	0	1	0	0	0	0	0	0	0	0
1261	TRUE	Empty	Mitochondrial adenyl nucleotide antiporter SLC25A24 OS=Homo sapiens OX=9606 GN=SLC25A24 PE=1 SV=2	Q6NUK1	SLC25A24	53 kDa		unknown	0	0	0	0	1	0	1	0	0	0	0	0	0	0	0	0	0	0	0	0	0	6	1	0	0	0	1	3	0	0	0	0	0	0	0	0
1262	TRUE	Empty	Mitochondrial carnitine/acylcarnitine carrier protein OS=Homo sapiens OX=9606 GN=SLC25A20 PE=1 SV=1	O43772	SLC25A20	33 kDa		unknown	0	0	0	0	0	0	0	0	0	0	0	0	0	0	0	0	0	0	0	0	0	0	0	0	0	0	0	2	0	0	0	0	0	0	0	0
1263	TRUE	Empty	Mitochondrial carrier homolog 2 OS=Homo sapiens OX=9606 GN=MTCH2 PE=1 SV=1	Q9Y6C9	MTCH2	33 kDa		unknown	0	0	0	0	0	0	2	0	0	0	0	0	0	0	0	0	0	0	2	0	0	2	0	0	0	0	0	1	0	0	0	0	0	0	0	0
1264	TRUE	Empty	Mitochondrial dicarboxylate carrier OS=Homo sapiens OX=9606 GN=SLC25A10 PE=1 SV=2	Q9UBX3	SLC25A10	31 kDa		unknown	0	0	0	0	0	0	1	0	0	0	0	0	0	0	0	0	0	0	0	0	0	2	0	0	0	0	0	0	0	0	0	0	0	0	0	0
1265	TRUE	Empty	Mitochondrial peptide methionine sulfoxide reductase OS=Homo sapiens OX=9606 GN=MSRA PE=1 SV=1	Q9UJ68	MSRA	26 kDa		unknown	0	0	2	2	0	1	4	0	0	0	0	0	0	0	0	0	0	0	1	0	2	5	0	0	0	0	0	4	0	0	0	0	0	1	0	0
1266	TRUE	Empty	Cluster of Mitogen-activated protein kinase 14 OS=Homo sapiens OX=9606 GN=MAPK14 PE=1 SV=3 (Q16539)	Q16539 [5]	MAPK14	41 kDa	TRUE	unknown	0	0	0	0	0	0	10	0	1	0	0	0	0	0	3	0	0	0	1	1	4	16	0	0	0	4	0	7	0	0	0	0	0	3	0	0
1267	TRUE	Empty	MOB kinase activator 1B OS=Homo sapiens OX=9606 GN=MOB1B PE=1 SV=3	Q7L9L4	MOB1B	25 kDa		unknown	0	1	2	0	0	0	0	0	0	0	0	0	0	0	0	0	0	0	0	2	1	2	0	1	0	0	0	0	0	0	0	0	0	0	1	0
1268	TRUE	Empty	Cluster of MOB kinase activator 3A OS=Homo sapiens OX=9606 GN=MOB3A PE=1 SV=1 (Q96BX8)	Q96BX8 [2]	MOB3A	25 kDa	TRUE	unknown	0	0	0	0	0	0	1	0	0	0	0	0	0	0	3	0	0	0	0	0	0	0	1	0	0	1	0	2	0	0	0	0	0	0	0	0
1269	TRUE	Empty	Monocarboxylate transporter 4 OS=Homo sapiens OX=9606 GN=SLC16A3 PE=1 SV=1	O15427	SLC16A3	49 kDa		unknown	0	0	0	0	1	0	4	0	0	0	0	0	0	3	1	0	0	0	0	0	0	5	0	0	0	0	0	2	0	0	0	0	0	0	0	0
1270	TRUE	Empty	Motile sperm domain-containing protein 2 OS=Homo sapiens OX=9606 GN=MOSPD2 PE=1 SV=1	Q8NHP6	MOSPD2	60 kDa		unknown	0	0	1	0	1	0	1	0	0	0	0	0	0	0	0	0	0	0	0	0	1	2	1	0	0	1	1	1	0	0	0	0	0	0	0	0
1271	TRUE	Empty	Myeloid-derived growth factor OS=Homo sapiens OX=9606 GN=MYDGF PE=1 SV=1	Q969H8	MYDGF	19 kDa		unknown	0	0	0	0	2	0	4	0	3	3	0	0	0	0	0	0	0	2	5	1	1	4	1	0	0	1	1	1	1	0	0	0	0	1	0	0
1272	TRUE	Empty	Myosin regulatory light chain 12B OS=Homo sapiens OX=9606 GN=MYL12B PE=1 SV=2	O14950	MYL12B	20 kDa		unknown	0	0	4	2	4	1	12	1	2	1	0	0	0	0	8	0	0	10	2	0	4	20	16	2	4	19	6	19	2	0	0	0	0	5	4	0
1273	TRUE	Empty	Myristoylated alanine-rich C-kinase substrate OS=Homo sapiens OX=9606 GN=MARCKS PE=1 SV=4	P29966	MARCKS	32 kDa		unknown	0	0	0	0	0	0	1	0	0	0	0	0	0	0	0	0	0	0	1	0	0	1	0	0	0	0	1	2	0	0	0	0	0	0	0	0
1274	TRUE	Empty	N(4)-(beta-N-acetylglucosaminyl)-L-asparaginase OS=Homo sapiens OX=9606 GN=AGA PE=1 SV=2	P20933	AGA	37 kDa		unknown	0	0	1	1	6	2	4	0	3	2	0	2	0	0	0	0	0	3	3	1	1	6	0	0	0	1	9	5	0	0	0	0	0	1	0	0
1275	TRUE	Empty	N-acetyl-D-glucosamine kinase OS=Homo sapiens OX=9606 GN=NAGK PE=1 SV=4	Q9UJ70	NAGK	37 kDa		unknown	0	1	7	1	2	4	1	2	6	1	0	0	0	0	6	1	0	2	1	4	6	19	3	2	3	14	2	15	1	1	0	0	0	2	0	0
1276	TRUE	Empty	N-acetylgalactosamine-6-sulfatase OS=Homo sapiens OX=9606 GN=GALNS PE=1 SV=1	P34059	GALNS	58 kDa		unknown	0	0	0	0	0	0	0	0	0	0	0	0	0	0	0	0	0	0	1	0	0	5	0	0	0	1	2	1	0	0	0	0	0	0	0	0
1277	TRUE	Empty	N-acetylglucosamine-6-sulfatase OS=Homo sapiens OX=9606 GN=GNS PE=1 SV=3	P15586	GNS	62 kDa		unknown	0	0	2	0	0	0	4	0	0	0	0	0	0	0	0	0	0	0	0	0	0	12	2	0	0	1	1	8	0	0	0	0	0	2	0	0
1278	TRUE	Empty	N-formyl peptide receptor 2 OS=Homo sapiens OX=9606 GN=FPR2 PE=1 SV=2	P25090	FPR2	39 kDa		unknown	0	0	0	0	5	0	8	0	0	0	0	0	0	2	0	0	0	0	2	0	0	9	0	0	0	0	0	2	1	0	0	0	0	1	0	0
1279	TRUE	Empty	Na(+)/H(+) exchange regulatory cofactor NHE-RF1 OS=Homo sapiens OX=9606 GN=NHERF1 PE=1 SV=4	O14745	NHERF1	39 kDa		unknown	0	0	0	0	0	0	0	0	0	0	0	0	0	0	0	0	0	0	0	0	0	2	0	0	0	2	0	3	0	0	0	0	0	0	0	0
1280	TRUE	Empty	NAD kinase OS=Homo sapiens OX=9606 GN=NADK PE=1 SV=1	O95544	NADK	49 kDa		unknown	0	0	1	0	2	0	5	0	1	0	0	0	0	0	0	0	0	0	0	0	0	1	2	0	0	0	0	0	0	0	0	0	0	2	0	0
1281	TRUE	Empty	NAD(P) transhydrogenase, mitochondrial OS=Homo sapiens OX=9606 GN=NNT PE=1 SV=3	Q13423	NNT	114 kDa		unknown	0	0	0	0	1	0	0	0	0	0	0	0	0	0	0	0	0	0	0	0	0	2	0	0	0	0	1	0	0	0	0	0	0	0	0	0
1282	TRUE	Empty	Cluster of NAD-dependent malic enzyme, mitochondrial OS=Homo sapiens OX=9606 GN=ME2 PE=1 SV=1 (P23368)	P23368 [2]	ME2	65 kDa	TRUE	unknown	0	0	0	0	1	0	11	0	0	1	0	0	0	2	4	0	0	1	3	0	0	8	4	0	0	1	4	6	0	0	0	0	0	0	0	0
1283	TRUE	Empty	NADH dehydrogenase [ubiquinone] 1 alpha subcomplex subunit 11 OS=Homo sapiens OX=9606 GN=NDUFA11 PE=1 SV=3	Q86Y39	NDUFA11	15 kDa		unknown	0	0	0	0	1	0	3	0	0	0	0	0	0	0	0	0	0	0	0	0	0	1	0	0	0	0	0	0	0	0	0	0	0	0	0	0
1284	TRUE	Empty	NADH-cytochrome b5 reductase 2 OS=Homo sapiens OX=9606 GN=CYB5R2 PE=1 SV=1	Q6BCY4	CYB5R2	31 kDa		unknown	0	0	0	0	0	0	0	0	0	2	0	0	0	0	0	0	0	0	1	0	0	0	0	0	0	0	0	0	0	0	0	0	0	0	0	0
1285	TRUE	Empty	Nascent polypeptide-associated complex subunit alpha, muscle-specific form OS=Homo sapiens OX=9606 GN=NACA PE=1 SV=1	E9PAV3	NACA	205 kDa		unknown	0	0	3	0	0	1	1	0	4	1	0	0	0	0	0	1	0	0	2	0	0	2	0	0	0	0	0	0	0	0	0	0	0	1	0	0
1286	TRUE	Empty	Nck-associated protein 1-like OS=Homo sapiens OX=9606 GN=NCKAP1L PE=1 SV=3	P55160	NCKAP1L	128 kDa		unknown	0	0	0	0	0	0	0	0	0	0	0	0	0	0	4	0	0	0	0	0	3	8	0	0	0	3	0	7	1	0	0	0	0	0	0	0
1287	TRUE	Empty	NEDD8-conjugating enzyme Ubc12 OS=Homo sapiens OX=9606 GN=UBE2M PE=1 SV=1	P61081	UBE2M	21 kDa		unknown	0	0	0	0	0	0	0	0	0	0	0	0	0	0	3	0	0	0	0	0	0	0	0	1	0	1	0	0	0	0	2	0	0	0	0	0
1288	TRUE	Empty	Neprilysin OS=Homo sapiens OX=9606 GN=MME PE=1 SV=2	P08473	MME	86 kDa		unknown	0	0	0	0	21	0	8	0	0	0	0	0	1	9	1	0	0	2	5	0	0	14	0	0	2	1	2	16	0	0	0	0	0	2	0	0
1289	TRUE	Empty	Nesprin-1 OS=Homo sapiens OX=9606 GN=SYNE1 PE=1 SV=4	Q8NF91	SYNE1	1011 kDa	TRUE	unknown	0	0	0	1	1	0	0	0	0	0	0	0	0	0	2	0	0	0	2	0	0	4	1	1	0	2	1	0	0	0	0	0	0	1	0	0
1290	TRUE	Empty	Neural cell adhesion molecule 1 OS=Homo sapiens OX=9606 GN=NCAM1 PE=1 SV=3	P13591	NCAM1	95 kDa		unknown	0	0	3	2	0	3	0	0	0	0	0	0	0	0	0	0	0	0	0	0	2	0	0	0	0	0	0	0	0	0	1	0	1	0	0	1
1291	TRUE	Empty	Neural cell adhesion molecule L1-like protein OS=Homo sapiens OX=9606 GN=CHL1 PE=1 SV=4	O00533	CHL1	135 kDa		unknown	0	0	2	3	0	2	0	0	0	0	0	0	0	0	0	0	0	0	0	2	2	0	0	1	0	0	0	0	0	1	1	0	1	1	0	1
1292	TRUE	Empty	Neurobeachin-like protein 2 OS=Homo sapiens OX=9606 GN=NBEAL2 PE=1 SV=2	Q6ZNJ1	NBEAL2	303 kDa		unknown	0	0	0	0	0	0	1	0	0	0	0	0	0	0	1	0	0	0	0	0	1	7	0	0	0	1	0	4	0	0	0	0	0	0	0	0
1293	TRUE	Empty	Neutral alpha-glucosidase AB OS=Homo sapiens OX=9606 GN=GANAB PE=1 SV=3	Q14697	GANAB	107 kDa		unknown	0	0	0	0	2	0	6	0	0	0	0	0	0	1	2	0	0	1	1	0	2	23	1	0	2	7	2	17	1	0	0	0	0	0	0	0
1294	TRUE	Empty	Neutrophil cytosol factor 1 OS=Homo sapiens OX=9606 GN=NCF1 PE=1 SV=4	P14598	NCF1	45 kDa		unknown	0	1	7	1	2	2	16	7	1	0	0	0	0	0	2	0	0	0	2	7	19	39	6	1	5	24	3	15	3	0	0	0	0	8	3	1
1295	TRUE	Empty	Neutrophil cytosol factor 2 OS=Homo sapiens OX=9606 GN=NCF2 PE=1 SV=2	P19878	NCF2	60 kDa	TRUE	unknown	0	0	3	0	0	0	9	0	1	0	0	0	0	0	11	0	0	1	1	1	3	40	6	1	1	30	1	26	3	0	0	0	0	6	1	0
1296	TRUE	Empty	Neutrophil cytosol factor 4 OS=Homo sapiens OX=9606 GN=NCF4 PE=1 SV=2	Q15080	NCF4	39 kDa		unknown	0	0	2	0	0	0	14	1	0	0	0	0	0	0	8	0	0	0	0	0	7	37	1	0	1	17	0	17	1	1	0	0	0	2	0	0
1297	TRUE	Empty	Nicastrin OS=Homo sapiens OX=9606 GN=NCSTN PE=1 SV=2	Q92542	NCSTN	78 kDa		unknown	0	0	0	0	6	0	6	1	2	0	0	0	0	2	0	0	1	4	3	0	0	5	0	0	0	0	0	0	0	0	0	0	0	2	0	0
1298	TRUE	Empty	Nidogen-1 OS=Homo sapiens OX=9606 GN=NID1 PE=1 SV=3	P14543	NID1	136 kDa	TRUE	unknown	0	0	1	0	0	0	0	0	3	0	0	0	0	0	0	0	0	0	0	1	2	0	0	0	0	0	0	0	2	0	0	0	0	0	0	0
1299	TRUE	Empty	Nidogen-2 OS=Homo sapiens OX=9606 GN=NID2 PE=1 SV=3	Q14112	NID2	151 kDa	TRUE	unknown	0	0	0	0	1	0	0	0	2	0	0	0	0	0	0	0	0	0	0	0	0	0	0	0	0	0	0	0	0	0	0	0	0	0	0	0
1300	TRUE	Empty	NLR family CARD domain-containing protein 4 OS=Homo sapiens OX=9606 GN=NLRC4 PE=1 SV=2	Q9NPP4	NLRC4	116 kDa		unknown	0	0	0	0	0	0	9	0	0	0	0	0	0	0	4	0	0	2	0	0	0	4	4	0	0	5	1	9	0	0	0	0	0	0	0	0
1301	TRUE	Empty	Non-POU domain-containing octamer-binding protein OS=Homo sapiens OX=9606 GN=NONO PE=1 SV=4	Q15233	NONO	54 kDa	TRUE	unknown	0	0	0	0	0	0	7	0	0	1	0	0	0	0	4	1	0	0	0	0	0	4	5	0	0	8	0	2	0	0	0	0	0	0	0	0
1302	TRUE	Empty	Non-secretory ribonuclease OS=Homo sapiens OX=9606 GN=RNASE2 PE=1 SV=2	P10153	RNASE2	18 kDa		unknown	0	1	4	3	7	2	17	6	2	5	0	2	0	0	0	0	2	8	11	3	6	19	5	1	0	4	15	6	2	2	0	0	0	6	4	0
1303	TRUE	Empty	Non-selective voltage-gated ion channel VDAC1 OS=Homo sapiens OX=9606 GN=VDAC1 PE=1 SV=2	P21796	VDAC1	31 kDa		unknown	0	0	0	0	4	0	13	0	8	2	0	1	0	1	1	1	2	6	7	0	0	14	1	0	0	1	7	4	0	0	0	0	0	1	0	0
1304	TRUE	Empty	Non-selective voltage-gated ion channel VDAC2 OS=Homo sapiens OX=9606 GN=VDAC2 PE=1 SV=2	P45880	VDAC2	32 kDa		unknown	0	0	0	0	6	0	10	0	4	3	0	2	1	2	1	2	0	6	9	0	0	5	2	0	1	2	6	3	1	0	0	0	0	1	0	0
1305	TRUE	Empty	Non-selective voltage-gated ion channel VDAC3 OS=Homo sapiens OX=9606 GN=VDAC3 PE=1 SV=1	Q9Y277	VDAC3	31 kDa		unknown	0	0	0	0	7	0	12	0	0	0	0	3	0	2	2	0	0	10	3	0	0	14	0	0	0	0	2	3	0	0	0	0	0	2	0	0
1306	TRUE	Empty	NPC intracellular cholesterol transporter 2 OS=Homo sapiens OX=9606 GN=NPC2 PE=1 SV=1	P61916	NPC2	17 kDa		unknown	0	1	3	3	5	3	7	2	4	2	0	2	2	2	10	3	5	2	4	1	4	14	3	3	2	5	6	5	3	4	1	0	0	3	2	0
1307	TRUE	Empty	Nuclear receptor 2C2-associated protein OS=Homo sapiens OX=9606 GN=NR2C2AP PE=1 SV=1	Q86WQ0	NR2C2AP	16 kDa		unknown	0	0	0	0	0	0	0	0	0	0	0	0	0	0	0	0	0	0	0	0	0	0	0	0	0	0	0	0	0	0	2	0	0	0	1	0
1308	TRUE	Empty	Nuclear transport factor 2 OS=Homo sapiens OX=9606 GN=NUTF2 PE=1 SV=1	P61970	NUTF2	14 kDa		unknown	0	0	0	0	4	0	5	1	1	0	0	0	0	0	0	0	0	5	0	0	1	5	1	0	1	2	0	3	0	2	2	0	3	0	8	5
1309	TRUE	Empty	Nucleolin OS=Homo sapiens OX=9606 GN=NCL PE=1 SV=3	P19338	NCL	77 kDa		unknown	0	0	0	0	0	0	0	0	0	0	0	0	0	0	3	0	0	0	0	0	1	0	0	0	0	1	0	0	0	0	0	0	0	0	0	0
1310	TRUE	Empty	Nucleophosmin OS=Homo sapiens OX=9606 GN=NPM1 PE=1 SV=2	P06748	NPM1	33 kDa		unknown	0	0	2	0	1	0	1	0	0	0	0	0	0	0	2	0	0	0	1	0	1	1	0	0	0	1	3	3	1	0	0	0	0	1	0	0
1311	TRUE	Empty	Olfactomedin-4 OS=Homo sapiens OX=9606 GN=OLFM4 PE=1 SV=1	Q6UX06	OLFM4	57 kDa		unknown	0	0	11	2	42	3	92	8	5	5	0	0	3	5	11	0	11	14	32	6	4	79	0	5	10	30	34	32	14	7	3	1	0	24	9	0
1312	TRUE	Empty	Oligosaccharyltransferase complex subunit OSTC OS=Homo sapiens OX=9606 GN=OSTC PE=1 SV=1	Q9NRP0	OSTC	17 kDa		unknown	0	0	0	0	1	0	1	0	0	0	0	0	0	0	0	0	0	1	2	0	0	2	0	0	0	0	3	2	0	0	0	0	0	0	0	0
1313	TRUE	Empty	Omega-amidase NIT2 OS=Homo sapiens OX=9606 GN=NIT2 PE=1 SV=1	Q9NQR4	NIT2	31 kDa		unknown	0	1	2	2	0	0	8	0	4	0	0	0	0	0	1	1	0	0	3	3	4	4	0	1	0	3	1	3	1	0	1	0	0	2	0	0
1314	TRUE	Empty	Osteoclast-stimulating factor 1 OS=Homo sapiens OX=9606 GN=OSTF1 PE=1 SV=2	Q92882	OSTF1	24 kDa		unknown	0	1	2	0	1	2	2	0	0	0	0	0	0	0	0	0	0	0	0	1	2	3	0	0	0	3	0	6	0	2	0	0	0	3	0	0
1315	TRUE	Empty	Oxidized low-density lipoprotein receptor 1 OS=Homo sapiens OX=9606 GN=OLR1 PE=1 SV=1	P78380	OLR1	31 kDa		unknown	0	0	0	0	0	0	1	3	0	1	0	0	0	0	0	0	0	0	0	1	2	1	1	0	0	1	0	0	0	0	0	0	0	1	0	0
1316	TRUE	Empty	Cluster of Oxysterol-binding protein 2 OS=Homo sapiens OX=9606 GN=OSBP2 PE=1 SV=2 (Q969R2)	Q969R2 [2]	OSBP2	101 kDa	TRUE	unknown	0	0	0	0	0	0	0	0	0	0	0	0	0	0	0	0	0	0	0	0	0	0	0	0	0	0	0	0	0	0	1	0	0	0	0	3
1317	TRUE	Empty	p53 apoptosis effector related to PMP-22 OS=Homo sapiens OX=9606 GN=PERP PE=1 SV=1	Q96FX8	PERP	21 kDa		unknown	0	0	0	0	16	0	5	0	10	16	0	1	2	2	0	1	6	18	15	0	0	10	2	0	1	0	8	0	0	0	0	0	0	6	0	0
1318	TRUE	Empty	Pancreatic adenocarcinoma up-regulated factor OS=Homo sapiens OX=9606 GN=ZG16B PE=1 SV=4	Q96DA0	ZG16B	19 kDa		unknown	0	0	0	0	0	0	0	0	0	0	0	0	0	0	0	0	0	0	0	0	0	0	0	0	0	0	0	0	0	2	0	6	0	0	3	0
1319	TRUE	Empty	Pantetheine hydrolase VNN2 OS=Homo sapiens OX=9606 GN=VNN2 PE=1 SV=3	O95498	VNN2	59 kDa		unknown	0	0	4	2	10	0	19	0	1	1	0	0	0	0	5	0	0	0	6	3	0	14	1	1	0	4	6	5	0	0	0	0	0	4	0	0
1320	TRUE	Empty	Pentraxin-related protein PTX3 OS=Homo sapiens OX=9606 GN=PTX3 PE=1 SV=3	P26022	PTX3	42 kDa		unknown	0	0	0	1	0	1	9	0	0	0	0	0	0	0	0	0	0	0	2	2	1	13	1	0	0	3	0	1	1	0	1	0	0	2	0	0
1321	TRUE	Empty	Peptidase inhibitor 16 OS=Homo sapiens OX=9606 GN=PI16 PE=1 SV=1	Q6UXB8	PI16	49 kDa		unknown	0	0	2	1	0	2	0	2	4	0	0	0	0	0	0	0	0	0	1	1	2	0	0	2	0	0	0	0	0	2	0	0	1	0	0	2
1322	TRUE	Empty	Peptidyl-prolyl cis-trans isomerase FKBP2 OS=Homo sapiens OX=9606 GN=FKBP2 PE=1 SV=2	P26885	FKBP2	16 kDa		unknown	0	0	0	0	0	0	0	0	0	0	0	0	0	0	0	0	0	0	0	0	0	4	0	0	0	0	0	1	0	0	0	0	0	0	0	0
1323	TRUE	Empty	Peptidyl-prolyl cis-trans isomerase FKBP4 OS=Homo sapiens OX=9606 GN=FKBP4 PE=1 SV=3	Q02790	FKBP4	52 kDa		unknown	0	0	0	0	0	0	0	0	0	0	0	0	0	0	0	0	0	0	0	0	0	0	0	0	0	0	0	0	0	0	0	0	0	0	0	3
1324	TRUE	Empty	Periostin OS=Homo sapiens OX=9606 GN=POSTN PE=1 SV=2	Q15063	POSTN	93 kDa		unknown	0	7	15	4	1	0	3	6	151	11	18	0	2	0	0	28	1	1	67	88	0	6	6	10	23	14	0	0	71	0	0	0	0	4	0	0
1325	TRUE	Empty	Peroxiredoxin-5, mitochondrial OS=Homo sapiens OX=9606 GN=PRDX5 PE=1 SV=4	P30044	PRDX5	22 kDa		unknown	0	5	8	6	5	6	9	2	2	0	0	0	0	0	0	0	0	7	3	4	10	24	3	2	0	10	0	6	1	1	0	0	3	5	2	1
1326	TRUE	Empty	Peroxiredoxin-like 2A OS=Homo sapiens OX=9606 GN=PRXL2A PE=1 SV=3	Q9BRX8	PRXL2A	26 kDa		unknown	0	0	0	0	0	0	0	0	3	0	0	0	0	0	0	1	0	0	0	0	0	0	0	0	0	0	0	0	0	0	0	0	0	0	0	0
1327	TRUE	Empty	Peroxisomal acyl-coenzyme A oxidase 1 OS=Homo sapiens OX=9606 GN=ACOX1 PE=1 SV=3	Q15067	ACOX1	74 kDa		unknown	0	0	0	0	0	0	2	0	2	0	0	0	0	0	0	1	0	0	0	0	0	7	0	0	0	0	0	2	0	0	0	0	0	0	0	0
1328	TRUE	Empty	Peroxisomal membrane protein 11B OS=Homo sapiens OX=9606 GN=PEX11B PE=1 SV=1	O96011	PEX11B	28 kDa		unknown	0	0	0	0	2	0	1	0	0	0	0	0	0	0	0	0	0	0	1	0	0	0	0	0	0	0	2	0	0	0	0	0	0	0	0	0
1329	TRUE	Empty	Peroxisomal multifunctional enzyme type 2 OS=Homo sapiens OX=9606 GN=HSD17B4 PE=1 SV=3	P51659	HSD17B4	80 kDa		unknown	0	0	0	0	0	0	3	0	2	2	0	0	0	0	0	0	0	1	1	0	0	10	1	0	0	2	2	5	0	0	0	0	0	0	0	0
1330	TRUE	Empty	Persulfide dioxygenase ETHE1, mitochondrial OS=Homo sapiens OX=9606 GN=ETHE1 PE=1 SV=2	O95571	ETHE1	28 kDa		unknown	0	0	0	0	0	0	0	0	0	0	0	0	0	0	0	0	0	0	0	0	0	3	1	0	0	3	0	4	0	0	0	0	0	0	0	0
1331	TRUE	Empty	Phosphatidylcholine transfer protein OS=Homo sapiens OX=9606 GN=PCTP PE=1 SV=1	Q9UKL6	PCTP	25 kDa		unknown	0	0	0	0	0	0	0	0	0	0	0	0	0	0	0	0	0	0	0	0	0	0	0	0	0	0	0	2	0	0	0	0	0	0	0	0
1332	TRUE	Empty	Cluster of Phosphatidylinositol 3,4,5-trisphosphate 5-phosphatase 1 OS=Homo sapiens OX=9606 GN=INPP5D PE=1 SV=2 (Q92835)	Q92835 [2]	INPP5D	133 kDa	TRUE	unknown	0	0	0	0	0	0	3	0	0	0	0	0	0	0	0	0	0	0	0	0	1	6	0	0	0	2	0	8	0	0	0	0	0	0	0	0
1333	TRUE	Empty	Phosphatidylinositol 3,4,5-trisphosphate-dependent Rac exchanger 1 protein OS=Homo sapiens OX=9606 GN=PREX1 PE=1 SV=3	Q8TCU6	PREX1	186 kDa		unknown	0	0	0	0	0	0	1	0	0	0	0	0	0	0	4	0	0	0	0	0	0	1	0	0	0	1	0	2	0	0	0	0	0	0	0	0
1334	TRUE	Empty	Phosphatidylinositol-3-phosphatase SAC1 OS=Homo sapiens OX=9606 GN=SACM1L PE=1 SV=2	Q9NTJ5	SACM1L	67 kDa		unknown	0	0	0	0	0	0	0	0	0	0	0	0	0	0	1	0	0	0	0	0	0	0	0	0	0	2	0	2	0	0	0	0	0	0	0	0
1335	TRUE	Empty	Cluster of Phosphatidylinositol-binding clathrin assembly protein OS=Homo sapiens OX=9606 GN=PICALM PE=1 SV=2 (Q13492)	Q13492 [2]	PICALM	71 kDa	TRUE	unknown	0	0	0	0	0	0	2	0	0	0	0	0	0	0	0	0	0	0	0	0	1	1	0	0	0	0	0	3	0	0	0	0	0	0	0	0
1336	TRUE	Empty	Phospholipase B-like 1 OS=Homo sapiens OX=9606 GN=PLBD1 PE=1 SV=2	Q6P4A8	PLBD1	63 kDa		unknown	0	0	4	0	22	0	19	5	0	9	0	0	17	9	11	4	11	0	7	0	10	56	10	1	3	15	15	19	2	1	0	0	0	3	1	0
1337	TRUE	Empty	Phospholipid hydroperoxide glutathione peroxidase GPX4 OS=Homo sapiens OX=9606 GN=GPX4 PE=1 SV=3	P36969	GPX4	22 kDa		unknown	0	0	0	0	1	0	0	0	0	0	0	0	0	0	0	0	0	0	0	0	1	3	0	0	0	0	0	0	0	0	0	0	0	0	1	0
1338	TRUE	Empty	Phospholipid scramblase 1 OS=Homo sapiens OX=9606 GN=PLSCR1 PE=1 SV=1	O15162	PLSCR1	35 kDa		unknown	0	0	0	0	6	0	11	0	1	1	0	1	0	4	3	0	0	5	3	0	0	18	6	0	1	5	6	8	4	0	0	0	0	3	0	0
1339	TRUE	Empty	Phospholipid-transporting ATPase IA OS=Homo sapiens OX=9606 GN=ATP8A1 PE=1 SV=1	Q9Y2Q0	ATP8A1	131 kDa	TRUE	unknown	0	0	0	0	2	0	13	0	0	0	0	0	0	0	0	0	0	0	0	0	0	5	0	0	0	0	0	2	0	0	0	0	0	1	0	0
1340	TRUE	Empty	Phospholysine phosphohistidine inorganic pyrophosphate phosphatase OS=Homo sapiens OX=9606 GN=LHPP PE=1 SV=2	Q9H008	LHPP	29 kDa		unknown	0	0	0	0	0	0	0	0	2	0	0	0	0	0	0	0	0	0	0	0	1	0	0	0	1	0	0	0	0	1	1	0	1	0	0	2
1341	TRUE	Empty	Phosphomevalonate kinase OS=Homo sapiens OX=9606 GN=PMVK PE=1 SV=3	Q15126	PMVK	22 kDa		unknown	0	0	0	0	0	0	0	0	2	1	0	0	0	0	0	0	0	0	0	0	0	0	0	0	0	0	0	0	0	0	0	0	0	0	0	0
1342	TRUE	Empty	Plakophilin-1 OS=Homo sapiens OX=9606 GN=PKP1 PE=1 SV=2	Q13835	PKP1	83 kDa		unknown	0	0	0	1	7	1	0	0	2	6	0	0	3	0	0	0	0	16	1	0	0	0	1	0	0	0	1	0	0	0	1	0	0	8	0	0
1343	TRUE	Empty	Plasminogen activator inhibitor 1 OS=Homo sapiens OX=9606 GN=SERPINE1 PE=1 SV=1	P05121	SERPINE1	45 kDa		unknown	0	1	1	1	0	0	4	1	0	0	0	0	0	0	0	1	0	0	0	1	1	1	0	0	0	0	0	0	2	0	0	0	0	1	0	0
1344	TRUE	Empty	Plasminogen activator inhibitor 2 OS=Homo sapiens OX=9606 GN=SERPINB2 PE=1 SV=2	P05120	SERPINB2	47 kDa		unknown	0	0	1	0	9	0	0	0	4	13	0	4	2	0	0	2	0	8	11	0	6	1	1	0	0	0	6	0	0	0	0	0	0	3	0	0
1345	TRUE	Empty	Cluster of Platelet factor 4 OS=Homo sapiens OX=9606 GN=PF4 PE=1 SV=2 (P02776)	P02776 [2]	PF4	11 kDa	TRUE	unknown	0	0	0	0	0	1	0	0	0	0	0	0	0	0	0	0	0	0	0	1	4	0	0	0	0	0	0	0	0	10	1	1	1	0	0	0
1346	TRUE	Empty	Platelet glycoprotein IX OS=Homo sapiens OX=9606 GN=GP9 PE=1 SV=3	P14770	GP9	19 kDa		unknown	0	0	0	0	0	0	0	0	0	0	0	0	0	0	0	0	0	2	0	0	0	0	0	0	0	0	0	0	0	0	0	0	0	0	0	0
1347	TRUE	Empty	Pleckstrin homology domain-containing family O member 2 OS=Homo sapiens OX=9606 GN=PLEKHO2 PE=1 SV=1	Q8TD55	PLEKHO2	53 kDa		unknown	0	0	0	0	0	0	1	0	0	0	0	0	0	0	1	0	0	0	0	0	0	5	0	0	0	0	0	0	0	0	0	0	0	0	0	0
1348	TRUE	Empty	Plexin domain-containing protein 2 OS=Homo sapiens OX=9606 GN=PLXDC2 PE=1 SV=1	Q6UX71	PLXDC2	60 kDa		unknown	0	1	2	4	0	2	0	0	3	0	0	0	0	0	0	0	0	0	0	2	0	0	0	0	0	0	0	0	0	3	1	0	2	2	1	2
1349	TRUE	Empty	Polypyrimidine tract-binding protein 1 OS=Homo sapiens OX=9606 GN=PTBP1 PE=1 SV=2	P26599	PTBP1	60 kDa		unknown	0	0	2	3	1	0	6	0	1	2	0	0	0	0	2	0	0	2	0	1	2	1	1	1	2	4	0	3	1	0	0	0	0	2	0	0
1350	TRUE	Empty	Polyunsaturated fatty acid 5-lipoxygenase OS=Homo sapiens OX=9606 GN=ALOX5 PE=1 SV=2	P09917	ALOX5	78 kDa		unknown	0	0	1	0	21	0	50	0	1	1	0	0	0	0	7	0	0	7	20	0	0	70	11	0	6	15	30	26	11	0	0	0	0	3	0	0
1351	TRUE	Empty	PRA1 family protein 3 OS=Homo sapiens OX=9606 GN=ARL6IP5 PE=1 SV=1	O75915	ARL6IP5	22 kDa		unknown	0	0	0	0	0	0	1	0	0	0	0	0	0	0	0	0	0	0	0	0	0	0	0	0	0	0	0	1	2	0	0	0	0	0	0	0
1352	TRUE	Empty	Pre-mRNA-processing-splicing factor 8 OS=Homo sapiens OX=9606 GN=PRPF8 PE=1 SV=2	Q6P2Q9	PRPF8	274 kDa		unknown	0	0	0	0	0	0	2	0	0	0	0	0	0	0	0	0	0	1	0	0	0	0	0	0	0	0	0	0	0	0	0	0	0	0	0	0
1353	TRUE	Empty	Prelamin-A/C OS=Homo sapiens OX=9606 GN=LMNA PE=1 SV=1	P02545	LMNA	74 kDa	TRUE	unknown	0	0	2	0	0	0	0	0	20	13	0	7	6	12	2	10	0	1	1	0	4	0	0	0	0	0	13	0	4	0	2	0	0	1	1	0
1354	TRUE	Empty	Pro-cathepsin H OS=Homo sapiens OX=9606 GN=CTSH PE=1 SV=4	P09668	CTSH	37 kDa		unknown	0	0	0	0	1	0	0	0	0	1	0	1	0	0	0	0	0	0	2	1	0	6	0	0	0	0	1	3	0	0	0	0	0	0	0	0
1355	TRUE	Empty	Cluster of Probable ATP-dependent RNA helicase DDX17 OS=Homo sapiens OX=9606 GN=DDX17 PE=1 SV=2 (Q92841)	Q92841 [2]	DDX17	80 kDa	TRUE	unknown	0	0	0	0	0	0	0	0	0	0	0	0	0	0	2	0	0	0	0	0	0	0	1	0	0	0	0	2	0	0	0	0	0	0	0	0
1356	TRUE	Empty	Procollagen C-endopeptidase enhancer 1 OS=Homo sapiens OX=9606 GN=PCOLCE PE=1 SV=2	Q15113	PCOLCE	48 kDa		unknown	0	4	6	3	1	2	4	3	24	2	2	0	0	0	0	1	0	1	6	9	2	0	5	1	1	0	0	0	7	0	0	0	0	4	0	0
1357	TRUE	Empty	Programmed cell death protein 6 OS=Homo sapiens OX=9606 GN=PDCD6 PE=1 SV=1	O75340	PDCD6	22 kDa		unknown	0	0	2	1	1	1	3	1	2	2	0	0	0	0	1	0	0	0	1	0	0	3	1	0	0	2	1	3	0	0	2	0	0	1	2	1
1358	TRUE	Empty	Programmed cell death protein 10 OS=Homo sapiens OX=9606 GN=PDCD10 PE=1 SV=1	Q9BUL8	PDCD10	25 kDa		unknown	0	0	0	0	0	0	0	0	2	0	0	0	0	0	0	0	0	0	0	0	0	0	0	0	0	0	0	2	0	0	0	0	0	0	0	0
1359	TRUE	Empty	Progranulin OS=Homo sapiens OX=9606 GN=GRN PE=1 SV=2	P28799	GRN	64 kDa		unknown	0	0	0	0	0	0	0	0	0	0	0	0	0	0	2	0	0	0	1	0	0	1	0	0	0	0	0	3	0	0	0	0	0	0	0	0
1360	TRUE	Empty	Prohibitin 1 OS=Homo sapiens OX=9606 GN=PHB1 PE=1 SV=1	P35232	PHB1	30 kDa		unknown	0	0	0	0	1	0	8	0	0	0	0	0	0	0	0	0	0	1	4	0	0	10	2	0	0	2	1	6	0	0	0	0	0	2	0	0
1361	TRUE	Empty	Prohibitin-2 OS=Homo sapiens OX=9606 GN=PHB2 PE=1 SV=2	Q99623	PHB2	33 kDa		unknown	0	0	0	0	2	0	10	0	2	0	0	1	1	1	5	1	0	1	9	0	0	11	3	0	0	4	4	7	1	0	0	0	0	0	0	0
1362	TRUE	Empty	Prolactin-inducible protein OS=Homo sapiens OX=9606 GN=PIP PE=1 SV=1	P12273	PIP	17 kDa		unknown	0	0	0	1	1	0	4	0	2	3	0	1	0	0	0	5	0	0	0	1	1	0	0	1	1	0	6	0	0	4	0	8	4	0	1	0
1363	TRUE	Empty	Proline-serine-threonine phosphatase-interacting protein 1 OS=Homo sapiens OX=9606 GN=PSTPIP1 PE=1 SV=1	O43586	PSTPIP1	48 kDa		unknown	0	0	0	0	0	0	1	0	0	0	0	0	0	0	1	0	0	0	0	0	0	0	0	0	0	0	0	5	0	0	0	0	0	0	0	0
1364	TRUE	Empty	Proline-serine-threonine phosphatase-interacting protein 2 OS=Homo sapiens OX=9606 GN=PSTPIP2 PE=1 SV=4	Q9H939	PSTPIP2	39 kDa		unknown	0	0	0	0	0	0	0	0	0	0	0	0	0	0	0	0	0	0	0	0	0	1	0	1	0	3	0	4	0	0	0	0	0	0	0	0
1365	TRUE	Empty	Prolow-density lipoprotein receptor-related protein 1 OS=Homo sapiens OX=9606 GN=LRP1 PE=1 SV=2	Q07954	LRP1	505 kDa		unknown	0	0	0	0	0	0	0	0	7	0	0	0	0	0	0	0	0	0	2	1	3	0	0	0	0	0	0	0	2	0	0	0	0	2	0	0
1366	TRUE	Empty	Prolyl endopeptidase FAP OS=Homo sapiens OX=9606 GN=FAP PE=1 SV=5	Q12884	FAP	88 kDa	TRUE	unknown	0	0	0	1	1	0	0	0	12	0	0	0	0	0	0	0	0	0	2	2	0	0	0	0	0	0	0	0	0	0	0	0	0	0	0	0
1367	TRUE	Empty	Prolyl endopeptidase OS=Homo sapiens OX=9606 GN=PREP PE=1 SV=2	P48147	PREP	81 kDa		unknown	0	0	0	0	0	0	1	0	0	0	0	0	0	0	0	0	0	0	0	0	0	9	0	0	0	0	0	2	0	0	0	0	0	0	1	7
1368	TRUE	Empty	Prosaposin OS=Homo sapiens OX=9606 GN=PSAP PE=1 SV=2	P07602	PSAP	58 kDa		unknown	0	0	0	0	4	0	4	0	0	0	0	0	0	0	0	0	0	0	4	0	0	1	0	0	0	0	4	2	0	0	0	0	0	0	0	0
1369	TRUE	Empty	Prostaglandin E synthase 3 OS=Homo sapiens OX=9606 GN=PTGES3 PE=1 SV=1	Q15185	PTGES3	19 kDa		unknown	0	0	0	0	0	0	1	0	0	0	0	0	0	0	0	0	0	0	0	0	0	3	0	0	0	0	0	0	0	0	0	0	0	0	1	0
1370	TRUE	Empty	Prostaglandin-H2 D-isomerase OS=Homo sapiens OX=9606 GN=PTGDS PE=1 SV=1	P41222	PTGDS	21 kDa		unknown	0	5	1	0	2	1	0	1	4	1	0	0	0	0	0	2	0	1	1	3	4	1	0	1	0	0	1	0	1	0	0	1	1	3	0	0
1371	TRUE	Empty	Proteasome subunit beta type-8 OS=Homo sapiens OX=9606 GN=PSMB8 PE=1 SV=3	P28062	PSMB8	30 kDa		unknown	0	0	3	0	11	0	16	1	2	4	0	3	4	3	2	2	1	2	7	1	3	12	5	1	5	3	11	6	3	0	0	0	0	2	0	0
1372	TRUE	Empty	Proteasome subunit beta type-9 OS=Homo sapiens OX=9606 GN=PSMB9 PE=1 SV=2	P28065	PSMB9	23 kDa		unknown	0	0	1	0	0	0	4	0	1	0	0	1	1	1	1	1	1	1	3	1	0	7	3	1	0	2	3	4	0	0	0	0	0	1	0	0
1373	TRUE	Empty	Protein CREG1 OS=Homo sapiens OX=9606 GN=CREG1 PE=1 SV=1	O75629	CREG1	24 kDa		unknown	0	1	0	1	5	0	1	1	4	1	0	0	0	0	0	2	0	3	3	1	1	5	0	0	0	0	0	1	0	0	0	0	0	1	0	0
1374	TRUE	Empty	Protein disulfide-isomerase A4 OS=Homo sapiens OX=9606 GN=PDIA4 PE=1 SV=2	P13667	PDIA4	73 kDa		unknown	0	0	0	0	2	0	3	1	0	0	0	0	0	0	1	0	0	0	0	0	1	7	0	0	0	1	0	5	2	0	0	0	0	0	1	0
1375	TRUE	Empty	Protein disulfide-isomerase A6 OS=Homo sapiens OX=9606 GN=PDIA6 PE=1 SV=1	Q15084	PDIA6	48 kDa		unknown	0	0	0	0	4	0	10	1	2	0	0	0	0	1	2	0	0	0	2	0	1	20	3	0	0	2	4	5	1	0	0	0	0	0	0	0
1376	TRUE	Empty	Protein disulfide-isomerase TMX3 OS=Homo sapiens OX=9606 GN=TMX3 PE=1 SV=2	Q96JJ7	TMX3	52 kDa		unknown	0	0	0	0	0	0	0	0	0	0	0	0	0	0	0	0	0	0	0	0	0	2	0	0	0	0	0	0	0	0	0	0	0	0	0	0
1377	TRUE	Empty	Protein ERGIC-53 OS=Homo sapiens OX=9606 GN=LMAN1 PE=1 SV=2	P49257	LMAN1	58 kDa		unknown	0	0	0	0	0	0	0	0	0	0	0	0	0	0	0	0	0	0	0	0	0	2	0	0	0	0	0	2	0	0	0	0	0	0	0	0
1378	TRUE	Empty	Protein FAM114A2 OS=Homo sapiens OX=9606 GN=FAM114A2 PE=1 SV=4	Q9NRY5	FAM114A2	55 kDa		unknown	0	0	0	0	0	0	0	0	0	0	0	0	0	0	0	0	0	0	0	0	0	0	0	0	0	0	0	0	0	0	0	0	0	0	0	4
1379	TRUE	Empty	Protein flightless-1 homolog OS=Homo sapiens OX=9606 GN=FLII PE=1 SV=2	Q13045	FLII	145 kDa		unknown	0	0	0	0	0	0	3	0	0	0	0	0	0	0	0	0	0	0	0	0	0	5	1	0	0	1	0	6	0	0	0	0	0	0	0	0
1380	TRUE	Empty	Protein kinase C and casein kinase substrate in neurons protein 2 OS=Homo sapiens OX=9606 GN=PACSIN2 PE=1 SV=2	Q9UNF0	PACSIN2	56 kDa		unknown	0	0	0	0	0	0	1	0	0	0	0	0	0	0	3	0	0	0	0	0	0	0	0	0	0	0	1	3	1	0	0	0	0	0	0	0
1381	TRUE	Empty	Cluster of Protein kinase C beta type OS=Homo sapiens OX=9606 GN=PRKCB PE=1 SV=4 (P05771)	P05771 [2]	PRKCB	77 kDa	TRUE	unknown	0	0	0	0	1	0	10	0	0	1	0	0	0	0	6	0	0	0	0	0	0	7	2	0	0	6	0	8	0	0	0	0	0	0	0	0
1382	TRUE	Empty	Cluster of Protein kinase C delta type OS=Homo sapiens OX=9606 GN=PRKCD PE=1 SV=2 (Q05655)	Q05655 [2]	PRKCD	78 kDa	TRUE	unknown	0	0	0	0	0	0	8	0	0	0	0	0	0	1	6	0	0	0	0	0	0	14	1	0	0	11	0	19	0	0	0	0	0	0	0	0
1383	TRUE	Empty	Protein LEG1 homolog OS=Homo sapiens OX=9606 GN=LEG1 PE=1 SV=2	Q6P5S2	LEG1	38 kDa		unknown	0	0	0	0	0	0	0	0	0	0	0	0	0	0	0	0	0	0	0	0	0	0	0	0	0	0	0	0	0	0	0	4	0	0	0	0
1384	TRUE	Empty	Protein mago nashi homolog OS=Homo sapiens OX=9606 GN=MAGOH PE=1 SV=1	P61326	MAGOH	17 kDa		unknown	0	0	0	0	0	0	0	0	0	0	0	0	0	0	0	0	0	0	0	0	1	2	0	0	0	0	0	0	0	0	0	0	0	0	0	0
1385	TRUE	Empty	Protein Niban 1 OS=Homo sapiens OX=9606 GN=NIBAN1 PE=1 SV=1	Q9BZQ8	NIBAN1	103 kDa		unknown	0	0	0	0	0	0	1	0	0	0	0	0	0	0	2	0	0	0	0	0	1	3	0	0	0	2	0	3	0	0	0	0	0	0	0	0
1386	TRUE	Empty	Protein NipSnap homolog 3A OS=Homo sapiens OX=9606 GN=NIPSNAP3A PE=1 SV=2	Q9UFN0	NIPSNAP3A	28 kDa		unknown	0	1	1	0	4	0	8	1	3	0	0	0	0	0	2	0	1	2	2	0	1	9	0	0	0	0	6	6	1	0	0	0	0	1	0	0
1387	TRUE	Empty	Protein PAXX OS=Homo sapiens OX=9606 GN=PAXX PE=1 SV=2	Q9BUH6	PAXX	22 kDa		unknown	0	0	0	0	3	0	2	0	0	0	0	0	0	0	2	0	0	1	0	0	1	3	0	0	1	1	0	1	1	0	0	0	0	1	1	1
1388	TRUE	Empty	Cluster of Protein phosphatase 3 catalytic subunit alpha OS=Homo sapiens OX=9606 GN=PPP3CA PE=1 SV=1 (Q08209)	Q08209 [2]	PPP3CA	59 kDa	TRUE	unknown	0	0	0	0	0	0	0	0	0	0	0	0	0	0	2	0	0	0	0	0	0	2	0	0	0	3	3	5	0	0	0	0	0	0	0	0
1389	TRUE	Empty	Protein POF1B OS=Homo sapiens OX=9606 GN=POF1B PE=1 SV=3	Q8WVV4	POF1B	68 kDa		unknown	0	0	0	0	0	0	0	0	28	1	0	1	6	3	0	3	0	0	1	0	0	0	0	0	1	0	5	0	0	0	0	0	0	1	0	0
1390	TRUE	Empty	Protein S100-A2 OS=Homo sapiens OX=9606 GN=S100A2 PE=1 SV=3	P29034	S100A2	11 kDa		unknown	0	0	0	1	7	0	1	0	5	21	0	12	4	3	0	3	4	5	6	1	1	1	4	3	2	6	6	1	3	0	0	0	0	1	0	0
1391	TRUE	Empty	Cluster of Protein S100-A7 OS=Homo sapiens OX=9606 GN=S100A7 PE=1 SV=4 (P31151)	P31151 [2]	S100A7	11 kDa	TRUE	unknown	0	0	0	1	17	0	4	0	30	80	0	29	6	5	5	9	52	7	16	2	1	37	12	0	1	1	23	2	6	1	0	0	2	5	0	0
1392	TRUE	Empty	Protein S100-A11 OS=Homo sapiens OX=9606 GN=S100A11 PE=1 SV=2	P31949	S100A11	12 kDa		unknown	0	3	8	7	9	7	31	4	7	17	2	15	5	5	19	6	5	6	10	7	11	17	26	5	10	22	15	21	6	3	1	0	0	10	3	0
1393	TRUE	Empty	Protein S100-A12 OS=Homo sapiens OX=9606 GN=S100A12 PE=1 SV=2	P80511	S100A12	11 kDa		unknown	0	0	5	8	10	2	29	5	5	7	1	4	0	0	15	0	2	13	24	8	2	61	38	8	16	16	35	27	4	0	1	0	0	13	3	0
1394	TRUE	Empty	Protein S100-A14 OS=Homo sapiens OX=9606 GN=S100A14 PE=1 SV=1	Q9HCY8	S100A14	12 kDa		unknown	0	0	0	0	2	0	1	0	14	28	0	12	3	3	0	9	3	5	18	1	0	13	16	0	7	6	13	3	0	0	0	0	0	3	0	0
1395	TRUE	Empty	Protein S100-A16 OS=Homo sapiens OX=9606 GN=S100A16 PE=1 SV=1	Q96FQ6	S100A16	12 kDa		unknown	0	0	0	0	0	0	0	0	5	6	0	1	0	0	0	0	0	1	1	0	0	0	0	0	1	0	1	0	0	0	0	0	0	1	0	0
1396	TRUE	Empty	Protein SET OS=Homo sapiens OX=9606 GN=SET PE=1 SV=3	Q01105	SET	33 kDa		unknown	0	0	0	0	0	0	0	0	0	1	0	0	0	0	0	0	0	1	0	0	0	1	1	0	0	0	0	3	0	0	0	0	0	0	0	0
1397	TRUE	Empty	Protein THEMIS2 OS=Homo sapiens OX=9606 GN=THEMIS2 PE=1 SV=1	Q5TEJ8	THEMIS2	72 kDa		unknown	0	0	0	0	0	0	7	0	0	0	0	0	0	0	0	0	0	0	0	0	0	3	0	0	0	0	0	3	0	0	0	0	0	0	0	0
1398	TRUE	Empty	Protein transport protein Sec23A OS=Homo sapiens OX=9606 GN=SEC23A PE=1 SV=2	Q15436	SEC23A	86 kDa		unknown	0	0	0	0	0	0	0	0	0	0	0	0	0	0	1	0	0	0	0	0	0	2	0	0	0	1	0	2	0	0	0	0	0	0	0	0
1399	TRUE	Empty	Protein unc-13 homolog D OS=Homo sapiens OX=9606 GN=UNC13D PE=1 SV=1	Q70J99	UNC13D	123 kDa		unknown	0	0	0	0	2	0	4	0	2	0	0	0	0	0	3	0	0	0	3	0	7	13	4	0	1	5	0	12	0	0	0	0	0	0	0	0
1400	TRUE	Empty	Protein-arginine deiminase type-2 OS=Homo sapiens OX=9606 GN=PADI2 PE=1 SV=2	Q9Y2J8	PADI2	76 kDa		unknown	0	0	0	0	0	0	18	4	2	0	0	0	0	0	6	0	0	5	0	0	5	26	13	0	5	14	1	8	4	0	0	0	0	6	1	0
1401	TRUE	Empty	Cluster of Protein-arginine deiminase type-4 OS=Homo sapiens OX=9606 GN=PADI4 PE=1 SV=2 (Q9UM07)	Q9UM07 [2]	PADI4	74 kDa	TRUE	unknown	0	0	13	2	1	1	19	7	3	0	0	0	0	0	22	0	0	1	0	9	17	20	5	3	6	19	2	9	8	1	0	1	0	12	2	1
1402	TRUE	Empty	Protein-glutamine gamma-glutamyltransferase E OS=Homo sapiens OX=9606 GN=TGM3 PE=1 SV=4	Q08188	TGM3	77 kDa		unknown	0	1	0	4	59	5	12	3	26	27	0	4	12	25	0	11	8	3	32	5	8	45	12	3	2	0	45	0	8	4	2	1	3	16	0	0
1403	TRUE	Empty	Protein-glutamine gamma-glutamyltransferase K OS=Homo sapiens OX=9606 GN=TGM1 PE=1 SV=4	P22735	TGM1	90 kDa		unknown	0	0	0	0	11	0	0	0	28	17	0	4	29	38	0	8	21	2	11	0	0	2	2	0	1	0	6	2	1	0	0	0	0	15	0	0
1404	TRUE	Empty	Proteoglycan 3 OS=Homo sapiens OX=9606 GN=PRG3 PE=1 SV=2	Q9Y2Y8	PRG3	25 kDa		unknown	0	0	0	0	5	0	0	0	1	0	0	0	0	0	0	0	0	3	1	0	1	3	1	0	1	1	0	2	0	1	0	0	0	0	0	0
1405	TRUE	Empty	Proteolipid protein 2 OS=Homo sapiens OX=9606 GN=PLP2 PE=1 SV=1	Q04941	PLP2	17 kDa		unknown	0	0	1	0	4	0	6	0	4	2	0	0	0	0	2	0	0	1	2	0	0	10	3	0	2	5	1	1	1	0	0	0	0	2	0	0
1406	TRUE	Empty	Proto-oncogene vav OS=Homo sapiens OX=9606 GN=VAV1 PE=1 SV=4	P15498	VAV1	98 kDa		unknown	0	0	0	0	0	0	2	0	0	0	0	0	0	0	2	0	0	0	0	0	0	3	1	0	0	4	0	7	0	0	0	0	0	0	0	0
1407	TRUE	Empty	Putative lipid scramblase CLPTM1 OS=Homo sapiens OX=9606 GN=CLPTM1 PE=1 SV=1	O96005	CLPTM1	76 kDa		unknown	0	0	0	0	0	0	1	0	0	0	0	0	0	0	0	0	0	0	0	0	0	2	0	0	0	0	0	0	0	0	0	0	0	0	0	0
1408	TRUE	Empty	Pyridoxal kinase OS=Homo sapiens OX=9606 GN=PDXK PE=1 SV=1	O00764	PDXK	35 kDa		unknown	0	0	2	1	4	1	7	0	1	1	0	0	0	0	9	0	0	0	10	4	2	11	2	1	0	8	7	13	2	1	0	0	0	3	0	0
1409	TRUE	Empty	Pyrin OS=Homo sapiens OX=9606 GN=MEFV PE=1 SV=1	O15553	MEFV	86 kDa		unknown	0	0	0	0	0	0	5	0	0	0	0	0	0	0	0	0	0	0	0	0	0	0	0	0	0	0	0	0	0	0	0	0	0	0	0	0
1410	TRUE	Empty	Pyrroline-5-carboxylate reductase 3 OS=Homo sapiens OX=9606 GN=PYCR3 PE=1 SV=3	Q53H96	PYCR3	29 kDa		unknown	0	0	0	0	0	0	0	0	0	0	0	0	0	0	0	0	0	0	0	0	0	0	0	0	0	0	0	0	0	0	2	0	0	0	4	0
1411	TRUE	Empty	Q92621-DECOY	Q92621-DECOY		?		unknown	0	0	1	0	0	0	0	1	0	0	1	0	0	0	0	0	0	0	0	0	2	0	0	0	0	0	0	0	0	0	1	0	1	0	0	1
1412	TRUE	Empty	Ragulator complex protein LAMTOR1 OS=Homo sapiens OX=9606 GN=LAMTOR1 PE=1 SV=2	Q6IAA8	LAMTOR1	18 kDa		unknown	0	0	0	0	0	0	0	0	0	0	0	0	0	0	0	0	0	0	0	0	1	0	1	0	1	1	1	3	1	0	0	0	0	0	0	0
1413	TRUE	Empty	Ragulator complex protein LAMTOR2 OS=Homo sapiens OX=9606 GN=LAMTOR2 PE=1 SV=1	Q9Y2Q5	LAMTOR2	14 kDa		unknown	0	0	0	0	2	0	6	0	0	0	0	0	0	0	0	0	0	0	1	0	0	2	2	0	2	3	2	1	0	0	0	0	0	0	0	0
1414	TRUE	Empty	Ragulator complex protein LAMTOR3 OS=Homo sapiens OX=9606 GN=LAMTOR3 PE=1 SV=1	Q9UHA4	LAMTOR3	14 kDa		unknown	0	0	0	0	0	0	2	0	0	0	0	0	0	0	0	0	0	0	0	0	0	2	2	0	0	1	0	2	0	0	0	0	0	0	0	0
1415	TRUE	Empty	Ran GTPase-activating protein 1 OS=Homo sapiens OX=9606 GN=RANGAP1 PE=1 SV=1	P46060	RANGAP1	64 kDa		unknown	0	0	0	0	0	0	0	0	0	0	0	0	0	0	0	0	0	0	0	0	0	0	0	0	0	0	0	0	0	0	0	0	0	0	0	6
1416	TRUE	Empty	Cluster of Ras association domain-containing protein 2 OS=Homo sapiens OX=9606 GN=RASSF2 PE=1 SV=1 (P50749)	P50749 [2]	RASSF2	38 kDa	TRUE	unknown	0	0	0	0	0	0	3	0	0	0	0	0	0	0	0	0	0	0	0	0	0	5	1	0	0	0	0	1	0	0	0	0	0	0	0	0
1417	TRUE	Empty	Ras GTPase-activating-like protein IQGAP2 OS=Homo sapiens OX=9606 GN=IQGAP2 PE=1 SV=4	Q13576	IQGAP2	181 kDa	TRUE	unknown	0	0	0	0	0	0	2	0	0	0	0	0	0	0	0	0	0	0	0	0	1	2	0	0	0	0	0	0	0	0	0	0	0	1	0	0
1418	TRUE	Empty	RAS guanyl-releasing protein 2 OS=Homo sapiens OX=9606 GN=RASGRP2 PE=1 SV=1	Q7LDG7	RASGRP2	69 kDa		unknown	0	0	0	0	0	0	2	0	0	0	0	0	0	0	0	0	0	0	0	0	0	1	0	0	0	0	0	0	0	0	0	0	0	0	0	0
1419	TRUE	Empty	RAS guanyl-releasing protein 4 OS=Homo sapiens OX=9606 GN=RASGRP4 PE=1 SV=2	Q8TDF6	RASGRP4	75 kDa		unknown	0	0	0	0	0	0	0	0	0	0	0	0	0	0	0	0	0	0	0	0	0	0	0	0	0	0	0	2	0	0	0	0	0	0	0	0
1420	TRUE	Empty	Cluster of Ras-related GTP-binding protein A OS=Homo sapiens OX=9606 GN=RRAGA PE=1 SV=1 (Q7L523)	Q7L523 [2]	RRAGA	37 kDa	TRUE	unknown	0	0	0	0	0	0	1	0	0	0	0	0	0	0	1	0	0	0	0	0	0	4	0	0	1	0	0	2	0	0	0	0	0	0	0	0
1421	TRUE	Empty	Cluster of Ras-related GTP-binding protein C OS=Homo sapiens OX=9606 GN=RRAGC PE=1 SV=1 (Q9HB90)	Q9HB90 [2]	RRAGC	44 kDa	TRUE	unknown	0	0	0	0	0	0	5	0	0	0	0	0	0	0	2	0	0	0	0	0	0	5	0	0	0	0	0	0	0	0	0	0	0	0	0	0
1422	TRUE	Empty	Ras-related protein Rab-18 OS=Homo sapiens OX=9606 GN=RAB18 PE=1 SV=1	Q9NP72	RAB18	23 kDa		unknown	0	0	0	0	0	0	2	0	0	1	0	0	0	0	0	0	0	0	0	0	0	3	0	0	0	3	0	6	0	0	0	0	0	0	0	1
1423	TRUE	Empty	Ras-related protein Rab-21 OS=Homo sapiens OX=9606 GN=RAB21 PE=1 SV=3	Q9UL25	RAB21	24 kDa		unknown	0	0	1	0	0	0	0	0	0	0	0	0	0	0	1	0	0	0	0	0	0	4	1	0	0	1	1	7	0	0	1	0	0	0	1	1
1424	TRUE	Empty	Ras-related protein Rab-24 OS=Homo sapiens OX=9606 GN=RAB24 PE=1 SV=1	Q969Q5	RAB24	23 kDa		unknown	0	0	0	0	0	0	5	0	0	0	0	0	0	0	1	0	0	0	0	0	0	5	0	0	0	0	0	4	0	0	0	0	0	0	0	0
1425	TRUE	Empty	Cluster of Ras-related protein Rab-27A OS=Homo sapiens OX=9606 GN=RAB27A PE=1 SV=3 (P51159)	P51159 [2]	RAB27A	25 kDa	TRUE	unknown	0	0	1	0	4	0	20	1	5	3	0	0	0	0	7	2	0	6	2	1	1	32	10	0	5	18	6	18	1	1	0	0	0	5	3	0
1426	TRUE	Empty	Cluster of Ras-related protein Rab-31 OS=Homo sapiens OX=9606 GN=RAB31 PE=1 SV=2 (Q13636)	Q13636 [2]	RAB31	22 kDa	TRUE	unknown	0	0	0	0	0	1	1	0	0	0	0	0	0	0	0	0	0	0	0	0	0	10	0	0	0	3	1	8	0	0	0	0	0	0	0	0
1427	TRUE	Empty	Cluster of Ras-related protein Rab-32 OS=Homo sapiens OX=9606 GN=RAB32 PE=1 SV=3 (Q13637)	Q13637 [2]	RAB32	25 kDa	TRUE	unknown	0	0	0	0	0	0	3	0	0	0	0	0	0	0	0	0	0	0	1	0	0	12	1	0	0	2	0	7	1	0	0	0	0	0	0	0
1428	TRUE	Empty	Ras-related protein Rab-33B OS=Homo sapiens OX=9606 GN=RAB33B PE=1 SV=1	Q9H082	RAB33B	26 kDa		unknown	0	0	0	0	0	0	5	0	0	0	0	0	0	0	0	0	0	0	0	0	0	9	5	0	0	4	0	0	0	0	0	0	0	0	0	0
1429	TRUE	Empty	Receptor expression-enhancing protein 5 OS=Homo sapiens OX=9606 GN=REEP5 PE=1 SV=3	Q00765	REEP5	21 kDa		unknown	0	0	0	0	5	0	1	0	2	0	0	0	0	0	1	0	0	1	1	0	1	3	2	0	0	0	1	1	0	0	0	0	0	0	0	0
1430	TRUE	Empty	Receptor-type tyrosine-protein phosphatase C OS=Homo sapiens OX=9606 GN=PTPRC PE=1 SV=3	P08575	PTPRC	147 kDa		unknown	0	0	2	3	32	1	50	2	7	1	0	0	0	8	17	0	0	13	20	2	7	55	13	2	8	24	23	55	15	0	0	0	0	19	1	1
1431	TRUE	Empty	Receptor-type tyrosine-protein phosphatase epsilon OS=Homo sapiens OX=9606 GN=PTPRE PE=1 SV=1	P23469	PTPRE	81 kDa		unknown	0	0	0	0	0	0	1	0	0	0	0	0	0	0	0	0	0	0	0	0	0	2	0	0	0	0	0	1	0	0	0	0	1	0	0	0
1432	TRUE	Empty	Receptor-type tyrosine-protein phosphatase eta OS=Homo sapiens OX=9606 GN=PTPRJ PE=1 SV=3	Q12913	PTPRJ	146 kDa		unknown	0	0	1	1	9	1	9	0	2	0	0	0	1	7	10	0	1	2	1	0	1	4	5	0	3	4	7	20	3	0	0	0	0	3	0	0
1433	TRUE	Empty	Resistin OS=Homo sapiens OX=9606 GN=RETN PE=1 SV=1	Q9HD89	RETN	11 kDa		unknown	0	0	6	7	27	4	33	1	5	9	1	5	1	0	6	1	11	11	13	6	6	55	18	8	7	15	28	23	2	4	0	0	0	2	3	0
1434	TRUE	Empty	Reticulon-3 OS=Homo sapiens OX=9606 GN=RTN3 PE=1 SV=2	O95197	RTN3	113 kDa		unknown	0	0	2	1	6	1	4	1	3	1	0	0	0	1	8	0	0	9	7	1	2	7	3	2	3	13	4	12	5	1	1	0	0	4	1	0
1435	TRUE	Empty	Reticulon-4 OS=Homo sapiens OX=9606 GN=RTN4 PE=1 SV=2	Q9NQC3	RTN4	130 kDa		unknown	0	0	1	0	3	0	7	0	1	0	0	1	2	3	1	1	0	3	3	1	1	12	0	0	0	5	1	7	2	0	0	0	0	3	0	0
1436	TRUE	Empty	Rho GTPase-activating protein 4 OS=Homo sapiens OX=9606 GN=ARHGAP4 PE=1 SV=2	P98171	ARHGAP4	105 kDa		unknown	0	0	0	0	0	0	1	0	0	0	0	0	0	0	3	0	0	0	0	0	0	6	0	0	0	0	0	1	0	0	0	0	0	1	0	0
1437	TRUE	Empty	Cluster of Rho GTPase-activating protein 9 OS=Homo sapiens OX=9606 GN=ARHGAP9 PE=1 SV=2 (Q9BRR9)	Q9BRR9 [2]	ARHGAP9	83 kDa	TRUE	unknown	0	0	0	0	0	0	6	0	0	0	0	0	0	0	2	0	0	1	0	0	0	11	2	0	0	3	1	4	0	0	0	0	0	0	0	0
1438	TRUE	Empty	Rho GTPase-activating protein 25 OS=Homo sapiens OX=9606 GN=ARHGAP25 PE=1 SV=2	P42331	ARHGAP25	73 kDa		unknown	0	0	0	0	0	0	0	0	0	0	0	0	0	0	4	0	0	0	0	0	0	0	1	0	1	4	0	2	0	0	0	0	0	0	0	0
1439	TRUE	Empty	Rho GTPase-activating protein 45 OS=Homo sapiens OX=9606 GN=ARHGAP45 PE=1 SV=2	Q92619	ARHGAP45	125 kDa		unknown	0	0	0	0	0	0	0	0	0	0	0	0	0	0	7	0	0	0	0	0	0	0	0	0	0	3	0	1	0	0	0	0	0	0	0	0
1440	TRUE	Empty	Rho guanine nucleotide exchange factor 1 OS=Homo sapiens OX=9606 GN=ARHGEF1 PE=1 SV=2	Q92888	ARHGEF1	102 kDa		unknown	0	0	0	0	0	0	4	0	0	0	0	0	0	0	6	0	0	0	0	0	1	6	1	0	0	2	0	4	1	0	0	0	0	0	0	0
1441	TRUE	Empty	Rho-associated protein kinase 2 OS=Homo sapiens OX=9606 GN=ROCK2 PE=1 SV=4	O75116	ROCK2	161 kDa	TRUE	unknown	0	0	0	0	0	0	0	0	0	0	0	0	0	0	0	0	0	0	0	0	0	0	0	0	0	0	0	0	0	0	0	0	0	0	0	3
1442	TRUE	Empty	Ribonuclease 4 OS=Homo sapiens OX=9606 GN=RNASE4 PE=1 SV=3	P34096	RNASE4	17 kDa		unknown	0	1	1	0	0	2	0	0	1	0	0	0	0	0	0	0	0	0	0	1	1	0	0	1	0	0	0	0	0	1	1	0	1	2	0	0
1443	TRUE	Empty	Ribonuclease 7 OS=Homo sapiens OX=9606 GN=RNASE7 PE=1 SV=2	Q9H1E1	RNASE7	17 kDa		unknown	0	0	0	0	9	0	0	0	9	9	0	12	6	4	2	7	6	0	6	0	0	3	0	0	0	0	17	0	0	0	0	0	0	2	0	0
1444	TRUE	Empty	Ribonuclease T2 OS=Homo sapiens OX=9606 GN=RNASET2 PE=1 SV=2	O00584	RNASET2	29 kDa		unknown	0	0	1	1	5	0	8	0	1	1	0	0	1	2	7	0	0	3	3	0	0	14	0	1	1	5	3	3	2	0	0	0	0	2	0	0
1445	TRUE	Empty	RNA-binding protein RO60 OS=Homo sapiens OX=9606 GN=RO60 PE=1 SV=2	P10155	RO60	61 kDa		unknown	0	0	0	0	1	0	1	0	0	0	0	0	0	0	0	0	0	0	0	0	0	4	0	0	0	0	0	0	0	0	0	0	0	0	0	0
1446	TRUE	Empty	Cluster of S-adenosylmethionine synthase isoform type-2 OS=Homo sapiens OX=9606 GN=MAT2A PE=1 SV=1 (P31153)	P31153 [2]	MAT2A	44 kDa	TRUE	unknown	0	0	0	0	0	0	0	0	0	0	0	0	0	0	0	0	0	0	0	0	0	0	0	0	0	0	0	0	0	0	1	0	0	0	0	2
1447	TRUE	Empty	Saccharopine dehydrogenase-like oxidoreductase OS=Homo sapiens OX=9606 GN=SCCPDH PE=1 SV=1	Q8NBX0	SCCPDH	47 kDa		unknown	0	0	0	0	0	0	0	0	0	0	0	0	0	0	0	0	0	0	0	0	0	5	0	0	0	0	0	0	0	0	0	0	0	0	0	0
1448	TRUE	Empty	Cluster of Sarcoplasmic/endoplasmic reticulum calcium ATPase 3 OS=Homo sapiens OX=9606 GN=ATP2A3 PE=1 SV=3 (Q93084)	Q93084 [3]	ATP2A3	109 kDa	TRUE	unknown	0	0	0	0	1	0	9	0	3	1	0	0	0	0	0	0	0	1	3	0	0	16	0	0	0	6	0	18	1	0	0	0	0	0	0	0
1449	TRUE	Empty	Scaffold protein ILK OS=Homo sapiens OX=9606 GN=ILK PE=1 SV=2	Q13418	ILK	51 kDa		unknown	0	0	0	0	0	0	0	0	0	0	0	0	0	0	0	0	0	0	0	0	0	2	1	0	0	2	0	3	0	0	0	0	0	0	0	0
1450	TRUE	Empty	Scavenger receptor cysteine-rich type 1 protein M130 OS=Homo sapiens OX=9606 GN=CD163 PE=1 SV=2	Q86VB7	CD163	125 kDa		unknown	0	0	6	3	0	2	0	2	8	0	0	0	0	0	0	0	0	0	0	10	6	0	0	2	2	0	0	0	6	0	0	0	0	6	0	1
1451	TRUE	Empty	Sec1 family domain-containing protein 1 OS=Homo sapiens OX=9606 GN=SCFD1 PE=1 SV=4	Q8WVM8	SCFD1	72 kDa		unknown	0	0	0	0	0	0	0	0	0	0	0	0	0	0	0	0	0	0	0	0	0	0	0	0	0	0	0	0	0	0	0	0	0	0	0	7
1452	TRUE	Empty	Secretory carrier-associated membrane protein 2 OS=Homo sapiens OX=9606 GN=SCAMP2 PE=1 SV=2	O15127	SCAMP2	37 kDa		unknown	0	0	0	0	0	0	0	0	0	0	0	0	0	0	0	0	0	0	0	0	0	3	0	0	0	0	0	0	0	0	0	0	0	1	0	0
1453	TRUE	Empty	Septin-2 OS=Homo sapiens OX=9606 GN=SEPTIN2 PE=1 SV=1	Q15019	SEPTIN2	41 kDa		unknown	0	0	0	0	0	0	3	0	1	0	0	0	0	0	0	0	0	0	1	0	0	1	0	0	0	0	0	1	0	0	0	0	0	0	0	0
1454	TRUE	Empty	Cluster of Septin-7 OS=Homo sapiens OX=9606 GN=SEPTIN7 PE=1 SV=2 (Q16181)	Q16181 [2]	SEPTIN7	51 kDa	TRUE	unknown	0	0	0	0	0	0	3	0	0	0	0	0	0	0	0	0	0	0	1	0	0	4	0	0	0	0	0	0	0	0	0	0	0	0	0	0
1455	TRUE	Empty	Septin-9 OS=Homo sapiens OX=9606 GN=SEPTIN9 PE=1 SV=2	Q9UHD8	SEPTIN9	65 kDa		unknown	0	0	0	0	0	0	0	0	0	0	0	0	0	0	1	0	0	0	0	0	0	3	0	0	0	3	0	3	0	0	0	0	0	0	0	0
1456	TRUE	Empty	Serine incorporator 1 OS=Homo sapiens OX=9606 GN=SERINC1 PE=1 SV=1	Q9NRX5	SERINC1	50 kDa		unknown	0	0	0	0	0	0	0	0	0	0	0	0	0	0	0	0	0	0	0	0	0	1	0	0	0	0	0	2	0	0	0	0	0	0	0	0
1457	TRUE	Empty	Serine protease 57 OS=Homo sapiens OX=9606 GN=PRSS57 PE=1 SV=2	Q6UWY2	PRSS57	30 kDa		unknown	0	0	0	0	2	0	2	0	0	0	0	0	0	1	0	0	0	0	0	0	1	18	0	0	0	0	2	6	1	0	0	0	0	0	0	0
1458	TRUE	Empty	Serine protease inhibitor Kazal-type 9 OS=Homo sapiens OX=9606 GN=SPINK9 PE=1 SV=1	Q5DT21	SPINK9	10 kDa		unknown	0	0	0	0	0	0	0	0	0	0	0	0	0	0	0	0	0	0	0	1	0	0	0	0	0	0	0	0	0	2	0	0	0	0	0	0
1459	TRUE	Empty	Serine/threonine-protein kinase 4 OS=Homo sapiens OX=9606 GN=STK4 PE=1 SV=2	Q13043	STK4	56 kDa		unknown	0	0	0	0	0	0	5	0	0	0	0	0	0	0	3	0	0	0	0	0	0	5	2	0	0	5	0	6	0	0	0	0	0	0	0	0
1460	TRUE	Empty	Serine/threonine-protein kinase 10 OS=Homo sapiens OX=9606 GN=STK10 PE=1 SV=1	O94804	STK10	112 kDa	TRUE	unknown	0	0	0	0	0	0	1	0	0	0	0	0	0	0	2	0	0	0	0	0	0	1	0	0	0	1	0	1	0	0	0	0	0	0	0	0
1461	TRUE	Empty	Cluster of Serine/threonine-protein kinase WNK1 OS=Homo sapiens OX=9606 GN=WNK1 PE=1 SV=2 (Q9H4A3)	Q9H4A3 [3]	WNK1	251 kDa	TRUE	unknown	0	0	0	0	0	0	0	0	0	0	0	0	0	0	0	0	0	0	0	0	0	0	0	0	0	0	0	0	0	0	0	0	0	0	0	8
1462	TRUE	Empty	Cluster of Serine/threonine-protein phosphatase 2A 55 kDa regulatory subunit B alpha isoform OS=Homo sapiens OX=9606 GN=PPP2R2A PE=1 SV=1 (P63151)	P63151 [3]	PPP2R2A	52 kDa	TRUE	unknown	0	0	0	0	0	1	1	0	2	0	0	0	0	0	0	1	0	0	0	0	1	4	0	0	0	0	0	0	0	0	0	0	0	1	0	0
1463	TRUE	Empty	Serine/threonine-protein phosphatase 6 regulatory ankyrin repeat subunit A OS=Homo sapiens OX=9606 GN=ANKRD28 PE=1 SV=5	O15084	ANKRD28	113 kDa		unknown	0	0	0	0	0	0	0	0	0	0	0	0	0	0	0	0	0	0	0	0	0	0	0	0	0	0	0	0	0	0	0	0	0	0	0	3
1464	TRUE	Empty	Cluster of Serpin B3 OS=Homo sapiens OX=9606 GN=SERPINB3 PE=1 SV=2 (P29508)	P29508 [2]	SERPINB3	45 kDa	TRUE	unknown	0	4	1	5	55	11	19	5	80	122	0	106	29	31	11	69	95	44	107	25	17	49	38	8	11	17	53	17	23	11	6	4	6	38	0	0
1465	TRUE	Empty	Serpin B5 OS=Homo sapiens OX=9606 GN=SERPINB5 PE=1 SV=2	P36952	SERPINB5	42 kDa		unknown	0	0	0	0	0	0	0	2	11	1	0	0	0	0	0	3	0	0	0	1	2	0	0	0	0	0	1	0	1	0	1	0	0	0	0	0
1466	TRUE	Empty	Serpin B7 OS=Homo sapiens OX=9606 GN=SERPINB7 PE=1 SV=1	O75635	SERPINB7	43 kDa		unknown	0	0	0	1	14	0	0	1	10	20	0	11	6	5	0	8	4	4	5	3	2	1	14	1	2	1	14	0	1	4	0	0	1	2	0	0
1467	TRUE	Empty	Serpin B10 OS=Homo sapiens OX=9606 GN=SERPINB10 PE=1 SV=1	P48595	SERPINB10	45 kDa		unknown	0	0	5	2	19	4	48	16	6	9	0	5	13	32	6	1	5	18	29	5	16	107	30	11	11	35	35	34	9	0	0	0	0	16	0	0
1468	TRUE	Empty	Serpin B12 OS=Homo sapiens OX=9606 GN=SERPINB12 PE=1 SV=1	Q96P63	SERPINB12	46 kDa		unknown	0	0	0	0	94	0	10	2	32	19	0	16	13	20	0	12	24	69	65	11	10	27	14	1	4	3	37	5	5	2	5	0	2	27	0	0
1469	TRUE	Empty	Serpin B13 OS=Homo sapiens OX=9606 GN=SERPINB13 PE=1 SV=2	Q9UIV8	SERPINB13	44 kDa	TRUE	unknown	0	0	0	0	7	0	0	1	9	12	0	2	3	1	0	4	3	6	13	0	0	3	0	0	0	0	5	0	4	0	0	0	0	3	0	0
1470	TRUE	Empty	SH3 domain-binding glutamic acid-rich-like protein 3 OS=Homo sapiens OX=9606 GN=SH3BGRL3 PE=1 SV=1	Q9H299	SH3BGRL3	10 kDa		unknown	0	0	2	1	3	2	5	0	0	2	1	1	1	1	9	2	1	4	6	4	1	6	5	2	4	7	3	5	1	3	1	1	2	2	0	0
1471	TRUE	Empty	Short-chain dehydrogenase/reductase family 9C member 7 OS=Homo sapiens OX=9606 GN=SDR9C7 PE=1 SV=1	Q8NEX9	SDR9C7	35 kDa		unknown	0	0	0	0	4	0	0	0	6	3	0	1	2	2	0	2	0	3	2	0	0	1	0	0	0	0	2	0	0	0	0	0	0	3	0	0
1472	TRUE	Empty	Signal peptidase complex catalytic subunit SEC11A OS=Homo sapiens OX=9606 GN=SEC11A PE=1 SV=1	P67812	SEC11A	21 kDa		unknown	0	0	0	1	1	1	2	0	2	2	0	0	0	0	1	0	0	1	1	1	0	4	0	0	1	0	0	0	0	0	0	0	0	0	0	0
1473	TRUE	Empty	Signal peptidase complex subunit 2 OS=Homo sapiens OX=9606 GN=SPCS2 PE=1 SV=3	Q15005	SPCS2	25 kDa		unknown	0	0	0	0	1	0	4	0	0	0	0	0	0	0	1	0	0	0	2	0	0	3	0	0	0	2	0	0	1	0	0	0	0	0	0	0
1474	TRUE	Empty	Signal peptidase complex subunit 3 OS=Homo sapiens OX=9606 GN=SPCS3 PE=1 SV=1	P61009	SPCS3	20 kDa		unknown	0	0	0	0	3	0	4	0	1	2	0	0	0	1	0	0	0	0	2	0	0	4	1	0	0	1	0	1	0	0	0	0	0	0	0	0
1475	TRUE	Empty	Signal recognition particle 9 kDa protein OS=Homo sapiens OX=9606 GN=SRP9 PE=1 SV=2	P49458	SRP9	10 kDa		unknown	0	0	0	0	0	0	2	0	0	0	0	0	0	0	0	0	0	0	0	0	0	1	0	0	0	1	1	1	0	0	0	0	0	0	0	0
1476	TRUE	Empty	Signal recognition particle 14 kDa protein OS=Homo sapiens OX=9606 GN=SRP14 PE=1 SV=2	P37108	SRP14	15 kDa		unknown	0	0	0	0	0	0	2	0	0	0	0	0	0	0	2	0	0	1	0	0	0	2	0	0	0	2	0	1	0	0	0	0	0	0	0	0
1477	TRUE	Empty	Signal transducer and activator of transcription 3 OS=Homo sapiens OX=9606 GN=STAT3 PE=1 SV=2	P40763	STAT3	88 kDa		unknown	0	0	0	0	0	0	1	0	0	0	0	0	0	0	1	0	0	0	0	0	0	7	0	0	0	0	0	0	0	0	0	0	0	0	0	0
1478	TRUE	Empty	Signal transducer and activator of transcription 5B OS=Homo sapiens OX=9606 GN=STAT5B PE=1 SV=2	P51692	STAT5B	90 kDa		unknown	0	0	0	0	0	0	0	0	0	0	0	0	0	0	0	0	0	0	0	0	0	2	0	0	0	1	0	1	0	0	0	0	0	0	0	3
1479	TRUE	Empty	Signal transducing adapter molecule 1 OS=Homo sapiens OX=9606 GN=STAM PE=1 SV=3	Q92783	STAM	59 kDa		unknown	0	0	0	0	0	0	0	0	0	0	0	0	0	0	0	0	0	0	0	0	0	0	0	0	0	0	0	0	0	0	0	0	0	0	0	2
1480	TRUE	Empty	Single-stranded DNA-binding protein, mitochondrial OS=Homo sapiens OX=9606 GN=SSBP1 PE=1 SV=1	Q04837	SSBP1	17 kDa		unknown	0	0	1	0	0	0	0	0	0	0	0	0	0	0	0	0	0	0	1	0	0	3	1	0	0	1	0	0	0	0	0	0	0	0	0	0
1481	TRUE	Empty	Cluster of Sister chromatid cohesion protein PDS5 homolog A OS=Homo sapiens OX=9606 GN=PDS5A PE=1 SV=1 (Q29RF7)	Q29RF7 [2]	PDS5A	151 kDa	TRUE	unknown	0	0	0	0	0	0	0	0	0	0	0	0	0	0	0	0	0	0	0	0	2	0	0	0	0	0	0	0	0	0	0	0	0	0	0	0
1482	TRUE	Empty	Small nuclear ribonucleoprotein E OS=Homo sapiens OX=9606 GN=SNRPE PE=1 SV=1	P62304	SNRPE	11 kDa		unknown	0	0	2	0	1	0	4	0	2	0	0	0	0	0	0	0	0	0	2	1	0	6	1	0	0	1	0	1	0	1	0	0	0	0	0	0
1483	TRUE	Empty	Small nuclear ribonucleoprotein F OS=Homo sapiens OX=9606 GN=SNRPF PE=1 SV=1	P62306	SNRPF	10 kDa		unknown	0	0	0	0	1	0	3	0	0	0	0	0	0	0	0	0	0	0	0	0	0	1	1	0	1	2	2	3	1	0	0	0	0	0	0	0
1484	TRUE	Empty	Small nuclear ribonucleoprotein Sm D1 OS=Homo sapiens OX=9606 GN=SNRPD1 PE=1 SV=1	P62314	SNRPD1	13 kDa		unknown	0	0	1	0	3	0	4	0	0	1	0	0	0	0	0	0	0	0	3	0	0	1	0	2	1	3	0	2	0	0	0	0	0	0	0	0
1485	TRUE	Empty	Small nuclear ribonucleoprotein Sm D2 OS=Homo sapiens OX=9606 GN=SNRPD2 PE=1 SV=1	P62316	SNRPD2	14 kDa		unknown	0	0	3	1	6	0	6	2	2	4	0	0	0	0	5	1	0	0	2	1	1	11	0	3	0	5	4	4	1	0	0	0	0	3	0	0
1486	TRUE	Empty	Small nuclear ribonucleoprotein Sm D3 OS=Homo sapiens OX=9606 GN=SNRPD3 PE=1 SV=1	P62318	SNRPD3	14 kDa		unknown	0	0	2	2	5	0	7	0	1	1	0	0	0	1	1	2	0	0	4	0	1	6	1	0	2	0	3	3	0	0	0	0	0	3	0	0
1487	TRUE	Empty	Small nuclear ribonucleoprotein-associated proteins B and B' OS=Homo sapiens OX=9606 GN=SNRPB PE=1 SV=2	P14678	SNRPB	25 kDa		unknown	0	0	1	0	1	0	2	0	1	0	0	0	0	0	0	0	0	0	0	0	0	4	0	0	0	0	0	0	0	0	0	0	0	0	0	0
1488	TRUE	Empty	Cluster of Small proline-rich protein 2E OS=Homo sapiens OX=9606 GN=SPRR2E PE=2 SV=2 (P22531)	P22531 [3]	SPRR2E	8 kDa	TRUE	unknown	0	0	0	0	0	0	0	0	5	14	0	6	10	18	0	10	5	0	2	0	0	0	1	0	0	0	5	0	0	0	0	1	0	0	0	0
1489	TRUE	Empty	Small ribosomal subunit protein eS1 OS=Homo sapiens OX=9606 GN=RPS3A PE=1 SV=2	P61247	RPS3A	30 kDa		unknown	0	0	0	0	0	0	0	0	0	3	0	0	0	0	1	0	0	0	0	0	0	2	1	0	0	1	0	2	0	0	0	0	0	0	0	0
1490	TRUE	Empty	Small ribosomal subunit protein eS4, X isoform OS=Homo sapiens OX=9606 GN=RPS4X PE=1 SV=2	P62701	RPS4X	30 kDa		unknown	0	0	0	0	0	0	1	0	2	2	0	0	0	0	0	0	0	0	0	0	0	2	0	0	0	0	0	0	0	0	0	0	0	0	0	0
1491	TRUE	Empty	Small ribosomal subunit protein eS6 OS=Homo sapiens OX=9606 GN=RPS6 PE=1 SV=1	P62753	RPS6	29 kDa		unknown	0	0	0	0	0	0	1	0	1	3	0	0	0	0	0	0	0	0	0	0	0	1	0	0	0	0	0	0	0	0	0	0	0	0	0	0
1492	TRUE	Empty	Small ribosomal subunit protein eS8 OS=Homo sapiens OX=9606 GN=RPS8 PE=1 SV=2	P62241	RPS8	24 kDa		unknown	0	0	0	0	0	0	3	0	3	6	0	0	0	0	0	0	0	3	2	0	0	2	1	0	0	0	2	2	0	0	0	0	0	0	0	0
1493	TRUE	Empty	Small ribosomal subunit protein eS10 OS=Homo sapiens OX=9606 GN=RPS10 PE=1 SV=1	P46783	RPS10	19 kDa	TRUE	unknown	0	0	0	0	0	0	1	0	3	0	0	0	0	0	0	0	0	0	0	0	0	2	0	0	0	0	0	0	0	0	0	0	0	0	0	0
1494	TRUE	Empty	Small ribosomal subunit protein eS12 OS=Homo sapiens OX=9606 GN=RPS12 PE=1 SV=3	P25398	RPS12	15 kDa		unknown	0	0	0	1	0	0	0	0	1	1	0	0	0	0	1	0	0	0	0	0	1	1	0	0	0	0	0	2	0	0	0	0	0	0	0	0
1495	TRUE	Empty	Small ribosomal subunit protein eS17 OS=Homo sapiens OX=9606 GN=RPS17 PE=1 SV=2	P08708	RPS17	16 kDa		unknown	0	0	0	0	0	0	0	0	1	4	0	0	0	0	0	0	0	0	0	0	0	0	0	0	0	0	0	0	0	0	0	0	0	0	0	0
1496	TRUE	Empty	Small ribosomal subunit protein eS25 OS=Homo sapiens OX=9606 GN=RPS25 PE=1 SV=1	P62851	RPS25	14 kDa		unknown	0	0	0	0	0	0	0	0	3	1	0	0	0	0	1	0	0	0	0	0	0	4	0	0	0	1	0	0	0	0	0	0	0	0	0	0
1497	TRUE	Empty	Small ribosomal subunit protein RACK1 OS=Homo sapiens OX=9606 GN=RACK1 PE=1 SV=3	P63244	RACK1	35 kDa		unknown	0	0	0	0	0	0	1	0	9	7	0	3	1	0	2	6	0	2	2	0	2	6	1	0	0	2	1	1	1	0	0	0	0	1	0	0
1498	TRUE	Empty	Small ribosomal subunit protein uS2 OS=Homo sapiens OX=9606 GN=RPSA PE=1 SV=4	P08865	RPSA	33 kDa		unknown	0	0	0	0	0	0	1	0	1	2	0	0	0	0	0	0	0	2	1	0	0	4	1	0	0	2	0	3	0	0	0	0	0	0	0	0
1499	TRUE	Empty	Small ribosomal subunit protein uS3 OS=Homo sapiens OX=9606 GN=RPS3 PE=1 SV=2	P23396	RPS3	27 kDa		unknown	0	0	0	0	0	0	2	0	10	14	0	1	0	0	4	1	0	1	3	0	0	8	2	0	1	6	0	5	1	0	0	0	0	1	0	0
1500	TRUE	Empty	Small ribosomal subunit protein uS5 OS=Homo sapiens OX=9606 GN=RPS2 PE=1 SV=2	P15880	RPS2	31 kDa		unknown	0	0	0	0	0	0	0	0	2	0	0	0	0	0	1	1	0	0	0	0	0	2	0	0	0	0	0	0	0	0	0	0	0	0	0	0
1501	TRUE	Empty	Small ribosomal subunit protein uS8 OS=Homo sapiens OX=9606 GN=RPS15A PE=1 SV=2	P62244	RPS15A	15 kDa		unknown	0	0	0	0	0	0	1	0	4	6	0	1	0	0	1	1	0	1	1	0	0	2	0	0	0	0	0	0	1	0	0	0	0	0	0	0
1502	TRUE	Empty	Small ribosomal subunit protein uS9 OS=Homo sapiens OX=9606 GN=RPS16 PE=1 SV=2	P62249	RPS16	16 kDa		unknown	0	0	0	0	0	0	2	0	6	5	0	0	0	0	0	0	0	2	0	0	0	6	0	0	0	1	0	1	0	0	0	0	0	0	0	0
1503	TRUE	Empty	Small ribosomal subunit protein uS10 OS=Homo sapiens OX=9606 GN=RPS20 PE=1 SV=1	P60866	RPS20	13 kDa		unknown	0	0	0	0	0	0	0	0	1	3	0	0	0	0	0	0	0	0	0	0	0	0	0	0	0	2	0	2	0	0	0	0	0	0	0	0
1504	TRUE	Empty	Small ribosomal subunit protein uS11 OS=Homo sapiens OX=9606 GN=RPS14 PE=1 SV=3	P62263	RPS14	16 kDa		unknown	0	0	0	0	0	0	0	0	0	2	0	0	0	0	2	0	0	0	0	0	0	1	0	0	0	0	0	2	0	0	0	0	0	0	0	0
1505	TRUE	Empty	Small ribosomal subunit protein uS13 OS=Homo sapiens OX=9606 GN=RPS18 PE=1 SV=3	P62269	RPS18	18 kDa		unknown	0	0	0	0	0	0	0	0	1	4	0	0	0	0	2	0	0	0	0	0	0	6	0	0	0	1	0	0	0	0	0	0	0	0	0	0
1506	TRUE	Empty	Cluster of Sodium/potassium-transporting ATPase subunit alpha-1 OS=Homo sapiens OX=9606 GN=ATP1A1 PE=1 SV=1 (P05023)	P05023 [5]	ATP1A1	113 kDa	TRUE	unknown	0	0	0	0	0	0	0	0	0	0	0	0	0	0	0	0	0	0	0	0	0	1	0	0	0	0	0	6	0	0	1	0	0	2	0	0
1507	TRUE	Empty	Solute carrier family 2, facilitated glucose transporter member 3 OS=Homo sapiens OX=9606 GN=SLC2A3 PE=1 SV=1	P11169	SLC2A3	54 kDa		unknown	0	0	0	1	12	0	21	1	0	0	0	0	1	4	0	0	0	10	7	0	2	15	0	0	1	1	4	4	2	1	1	1	0	6	0	0
1508	TRUE	Empty	Solute carrier family 15 member 4 OS=Homo sapiens OX=9606 GN=SLC15A4 PE=1 SV=1	Q8N697	SLC15A4	62 kDa		unknown	0	0	0	0	3	0	2	0	0	0	0	0	0	0	3	0	0	1	2	0	0	3	0	0	0	0	4	5	0	0	0	0	0	0	0	0
1509	TRUE	Empty	Solute carrier family 25 member 3 OS=Homo sapiens OX=9606 GN=SLC25A3 PE=1 SV=2	Q00325	SLC25A3	40 kDa		unknown	0	0	0	0	11	0	18	0	0	0	0	0	0	0	1	0	0	4	4	0	0	15	4	0	1	5	4	9	1	0	0	0	0	0	0	0
1510	TRUE	Empty	Solute carrier organic anion transporter family member 4C1 OS=Homo sapiens OX=9606 GN=SLCO4C1 PE=1 SV=1	Q6ZQN7	SLCO4C1	79 kDa		unknown	0	0	0	0	1	0	1	0	0	0	0	0	0	0	0	0	0	0	0	0	0	2	0	0	0	0	0	0	0	0	0	0	0	0	0	0
1511	TRUE	Empty	Sortilin-related receptor OS=Homo sapiens OX=9606 GN=SORL1 PE=1 SV=2	Q92673	SORL1	248 kDa		unknown	0	0	0	0	1	0	4	0	0	0	0	0	0	1	1	0	0	0	0	0	0	8	0	0	0	0	0	6	0	0	0	0	0	0	0	0
1512	TRUE	Empty	SPARC OS=Homo sapiens OX=9606 GN=SPARC PE=1 SV=1	P09486	SPARC	35 kDa		unknown	0	0	0	0	0	0	0	0	3	0	7	0	0	0	0	0	0	0	0	1	0	0	0	0	0	0	0	0	1	0	0	0	0	0	0	0
1513	TRUE	Empty	SPARC-like protein 1 OS=Homo sapiens OX=9606 GN=SPARCL1 PE=1 SV=2	Q14515	SPARCL1	75 kDa		unknown	0	0	0	0	0	1	0	0	1	0	0	0	0	0	0	0	0	0	0	0	0	0	0	0	0	0	0	0	2	0	0	0	0	0	0	0
1514	TRUE	Empty	Spectrin alpha chain, non-erythrocytic 1 OS=Homo sapiens OX=9606 GN=SPTAN1 PE=1 SV=3	Q13813	SPTAN1	285 kDa		unknown	0	0	21	10	0	3	13	0	10	0	0	0	0	0	10	0	0	0	0	15	36	11	6	6	4	5	0	26	17	0	0	0	0	10	0	0
1515	TRUE	Empty	Cluster of Spliceosome RNA helicase DDX39B OS=Homo sapiens OX=9606 GN=DDX39B PE=1 SV=1 (Q13838)	Q13838 [2]	DDX39B	49 kDa	TRUE	unknown	0	0	0	0	0	0	5	0	0	0	0	0	0	0	0	0	0	0	0	0	2	4	0	0	0	2	0	4	0	0	0	0	0	0	0	0
1516	TRUE	Empty	Splicing factor 3B subunit 3 OS=Homo sapiens OX=9606 GN=SF3B3 PE=1 SV=4	Q15393	SF3B3	136 kDa		unknown	0	0	0	0	0	0	1	0	0	0	0	0	0	0	0	0	0	0	0	0	3	0	0	0	0	0	0	3	0	0	0	0	0	0	0	0
1517	TRUE	Empty	Spondin-1 OS=Homo sapiens OX=9606 GN=SPON1 PE=1 SV=2	Q9HCB6	SPON1	91 kDa		unknown	0	0	0	0	0	0	0	0	5	0	0	0	0	0	0	0	0	0	0	0	0	0	0	0	0	0	0	0	0	0	0	0	0	0	0	0
1518	TRUE	Empty	Src kinase-associated phosphoprotein 2 OS=Homo sapiens OX=9606 GN=SKAP2 PE=1 SV=1	O75563	SKAP2	41 kDa		unknown	0	0	0	0	0	0	7	0	0	0	0	0	0	0	1	0	0	0	0	0	0	12	1	0	0	3	0	4	0	0	0	0	0	0	0	0
1519	TRUE	Empty	Starch-binding domain-containing protein 1 OS=Homo sapiens OX=9606 GN=STBD1 PE=1 SV=1	O95210	STBD1	39 kDa		unknown	0	0	0	0	0	0	1	0	0	0	0	0	0	0	0	0	0	0	0	0	0	6	0	0	0	1	0	2	0	0	0	0	0	0	0	0
1520	TRUE	Empty	Stimulator of interferon genes protein OS=Homo sapiens OX=9606 GN=STING1 PE=1 SV=1	Q86WV6	STING1	42 kDa		unknown	0	0	0	0	0	0	0	0	0	0	0	0	0	0	0	0	0	0	0	0	0	3	0	0	0	0	0	0	0	0	0	0	0	0	0	0
1521	TRUE	Empty	Stress-70 protein, mitochondrial OS=Homo sapiens OX=9606 GN=HSPA9 PE=1 SV=2	P38646	HSPA9	74 kDa		unknown	0	0	0	0	0	0	0	0	0	0	0	0	0	0	0	0	0	0	0	0	0	1	0	0	0	0	0	2	0	0	0	0	0	0	0	0
1522	TRUE	Empty	Stromal cell-derived factor 2-like protein 1 OS=Homo sapiens OX=9606 GN=SDF2L1 PE=1 SV=2	Q9HCN8	SDF2L1	24 kDa		unknown	0	0	0	0	0	0	0	0	0	0	0	0	0	0	0	0	0	0	0	0	0	1	0	0	0	0	0	2	0	0	0	0	0	0	0	0
1523	TRUE	Empty	Cluster of Stromelysin-1 OS=Homo sapiens OX=9606 GN=MMP3 PE=1 SV=2 (P08254)	P08254 [2]	MMP3	54 kDa	TRUE	unknown	0	0	6	0	0	0	1	1	0	0	0	0	0	0	0	0	0	0	0	0	1	0	1	0	0	0	0	0	0	0	0	0	0	0	0	0
1524	TRUE	Empty	Stromelysin-3 OS=Homo sapiens OX=9606 GN=MMP11 PE=1 SV=3	P24347	MMP11	55 kDa		unknown	0	0	0	0	0	0	0	0	2	0	0	0	0	0	0	0	0	0	0	0	0	0	0	0	0	0	0	0	0	0	0	0	0	0	0	0
1525	TRUE	Empty	Structural maintenance of chromosomes protein 3 OS=Homo sapiens OX=9606 GN=SMC3 PE=1 SV=2	Q9UQE7	SMC3	142 kDa		unknown	0	0	0	0	0	0	0	0	0	0	0	0	0	0	2	0	0	0	0	0	1	1	0	0	0	0	0	3	0	0	0	0	0	0	0	0
1526	TRUE	Empty	Succinate dehydrogenase [ubiquinone] flavoprotein subunit, mitochondrial OS=Homo sapiens OX=9606 GN=SDHA PE=1 SV=2	P31040	SDHA	73 kDa		unknown	0	0	0	0	2	0	6	0	0	0	0	0	0	1	0	0	0	1	0	0	0	3	0	0	0	0	0	1	0	0	0	0	0	0	0	0
1527	TRUE	Empty	Sulfide:quinone oxidoreductase, mitochondrial OS=Homo sapiens OX=9606 GN=SQOR PE=1 SV=1	Q9Y6N5	SQOR	50 kDa		unknown	0	0	0	0	9	0	10	0	0	0	0	0	0	3	1	0	0	3	8	0	0	18	2	0	0	7	7	12	0	0	0	0	0	0	0	0
1528	TRUE	Empty	Cluster of Sulfotransferase 1A1 OS=Homo sapiens OX=9606 GN=SULT1A1 PE=1 SV=3 (P50225)	P50225 [2]	SULT1A1	34 kDa	TRUE	unknown	0	0	0	0	0	0	2	1	0	0	0	0	0	0	0	0	0	0	0	0	3	3	0	0	0	4	0	2	0	0	0	0	0	0	0	0
1529	TRUE	Empty	Sulfotransferase 2B1 OS=Homo sapiens OX=9606 GN=SULT2B1 PE=1 SV=2	O00204	SULT2B1	41 kDa		unknown	0	0	0	0	0	0	0	0	5	0	0	0	0	0	0	0	0	0	0	0	0	0	0	0	0	0	0	0	0	0	0	0	0	0	0	0
1530	TRUE	Empty	SUMO-conjugating enzyme UBC9 OS=Homo sapiens OX=9606 GN=UBE2I PE=1 SV=1	P63279	UBE2I	18 kDa		unknown	0	0	2	0	0	0	1	0	0	0	0	0	0	0	0	0	0	0	0	0	0	1	0	0	0	0	0	2	0	0	0	0	0	0	0	0
1531	TRUE	Empty	SUN domain-containing protein 2 OS=Homo sapiens OX=9606 GN=SUN2 PE=1 SV=3	Q9UH99	SUN2	80 kDa		unknown	0	0	0	0	7	0	9	0	1	0	0	0	0	1	3	0	0	1	3	0	0	16	1	0	0	4	1	5	0	0	0	0	0	0	0	0
1532	TRUE	Empty	Suprabasin OS=Homo sapiens OX=9606 GN=SBSN PE=1 SV=2	Q6UWP8	SBSN	61 kDa		unknown	0	2	2	2	0	0	0	0	0	3	0	0	0	0	0	0	0	0	0	2	0	0	0	0	1	0	0	0	0	2	0	0	3	0	0	0
1533	TRUE	Empty	Surfeit locus protein 4 OS=Homo sapiens OX=9606 GN=SURF4 PE=1 SV=3	O15260	SURF4	30 kDa		unknown	0	0	0	0	3	0	10	0	1	0	0	0	1	1	0	0	0	2	3	0	0	13	0	0	0	1	2	2	1	0	0	0	0	2	0	0
1534	TRUE	Empty	Sushi, von Willebrand factor type A, EGF and pentraxin domain-containing protein 1 OS=Homo sapiens OX=9606 GN=SVEP1 PE=1 SV=3	Q4LDE5	SVEP1	390 kDa		unknown	0	0	0	0	0	1	0	0	2	0	0	0	0	0	0	0	0	0	0	0	0	0	0	0	0	0	0	0	0	0	0	0	0	0	0	0
1535	TRUE	Empty	Synaptic vesicle membrane protein VAT-1 homolog OS=Homo sapiens OX=9606 GN=VAT1 PE=1 SV=2	Q99536	VAT1	42 kDa		unknown	0	0	6	1	2	0	28	2	6	1	0	0	0	0	8	0	0	6	3	4	7	27	4	7	1	22	10	23	8	0	0	0	0	8	1	0
1536	TRUE	Empty	Synaptogyrin-2 OS=Homo sapiens OX=9606 GN=SYNGR2 PE=1 SV=1	O43760	SYNGR2	25 kDa		unknown	0	0	0	0	7	0	2	0	3	3	0	3	1	3	1	0	0	3	4	0	1	7	0	0	1	3	7	5	0	0	0	0	0	2	0	0
1537	TRUE	Empty	Synaptophysin-like protein 1 OS=Homo sapiens OX=9606 GN=SYPL1 PE=1 SV=1	Q16563	SYPL1	29 kDa		unknown	0	0	0	0	0	0	2	0	0	0	0	0	0	0	0	0	0	1	0	0	0	1	0	0	0	1	2	2	0	0	0	0	0	0	0	0
1538	TRUE	Empty	Synaptosomal-associated protein 23 OS=Homo sapiens OX=9606 GN=SNAP23 PE=1 SV=1	O00161	SNAP23	23 kDa		unknown	0	0	0	0	1	0	3	0	0	0	0	0	0	0	0	0	0	0	1	0	0	4	1	0	0	0	2	4	0	0	0	0	0	0	0	0
1539	TRUE	Empty	Syntaxin-3 OS=Homo sapiens OX=9606 GN=STX3 PE=1 SV=3	Q13277	STX3	33 kDa		unknown	0	0	0	0	0	0	1	0	0	0	0	0	0	1	3	0	0	0	0	0	0	1	0	0	0	0	2	1	0	0	0	0	0	0	0	0
1540	TRUE	Empty	Syntaxin-11 OS=Homo sapiens OX=9606 GN=STX11 PE=1 SV=1	O75558	STX11	33 kDa		unknown	0	0	0	0	0	0	1	0	0	0	0	0	0	0	4	0	0	0	0	0	0	1	0	0	0	3	1	3	0	0	0	0	0	0	0	0
1541	TRUE	Empty	Syntaxin-binding protein 2 OS=Homo sapiens OX=9606 GN=STXBP2 PE=1 SV=2	Q15833	STXBP2	66 kDa	TRUE	unknown	0	0	0	0	0	0	4	1	0	0	0	0	0	0	5	0	0	0	0	0	1	12	0	0	0	3	0	6	0	0	0	0	0	0	0	0
1542	TRUE	Empty	Syntenin-1 OS=Homo sapiens OX=9606 GN=SDCBP PE=1 SV=1	O00560	SDCBP	32 kDa		unknown	0	0	3	0	10	2	14	0	1	3	0	0	1	1	0	0	0	4	5	2	0	13	2	0	0	5	12	13	1	0	0	0	0	5	0	0
1543	TRUE	Empty	Tapasin OS=Homo sapiens OX=9606 GN=TAPBP PE=1 SV=2	O15533	TAPBP	48 kDa		unknown	0	0	0	0	0	0	2	0	0	0	0	0	0	0	0	0	0	0	0	0	0	0	0	0	0	0	0	0	0	0	0	0	0	0	0	0
1544	TRUE	Empty	TAR DNA-binding protein 43 OS=Homo sapiens OX=9606 GN=TARDBP PE=1 SV=1	Q13148	TARDBP	45 kDa		unknown	0	0	0	0	0	0	3	0	0	0	0	0	0	0	0	0	0	0	0	0	0	2	0	0	0	0	0	1	0	0	0	0	0	0	0	0
1545	TRUE	Empty	Target of Nesh-SH3 OS=Homo sapiens OX=9606 GN=ABI3BP PE=1 SV=2	Q7Z7G0	ABI3BP	118 kDa		unknown	0	2	5	2	0	5	0	1	1	0	0	0	0	0	0	0	0	0	0	2	2	0	0	0	0	0	0	0	0	4	3	1	6	1	0	5
1546	TRUE	Empty	Tenascin OS=Homo sapiens OX=9606 GN=TNC PE=1 SV=3	P24821	TNC	241 kDa		unknown	0	5	12	23	0	7	1	7	41	1	0	0	0	0	0	0	0	1	2	28	31	0	0	8	13	0	0	0	17	2	2	0	0	16	0	3
1547	TRUE	Empty	Tenascin-X OS=Homo sapiens OX=9606 GN=TNXB PE=1 SV=5	P22105	TNXB	458 kDa		unknown	0	3	22	22	0	31	0	0	0	0	0	0	0	0	0	0	0	0	0	3	21	0	0	0	0	0	0	0	0	24	12	2	54	7	3	9
1548	TRUE	Empty	Testin OS=Homo sapiens OX=9606 GN=TES PE=1 SV=1	Q9UGI8	TES	48 kDa		unknown	0	0	0	0	0	0	1	0	0	0	0	0	0	0	1	0	0	0	0	0	0	1	0	0	0	1	0	2	0	0	0	0	0	0	0	0
1549	TRUE	Empty	Tetraspanin-14 OS=Homo sapiens OX=9606 GN=TSPAN14 PE=1 SV=1	Q8NG11	TSPAN14	31 kDa		unknown	0	0	0	0	2	0	1	0	0	0	0	0	0	0	0	0	0	0	0	0	0	1	2	0	1	2	0	5	1	0	0	0	0	0	0	0
1550	TRUE	Empty	Tetratricopeptide repeat protein 28 OS=Homo sapiens OX=9606 GN=TTC28 PE=1 SV=4	Q96AY4	TTC28	271 kDa		unknown	0	0	0	0	0	0	0	0	0	0	3	0	0	0	0	1	0	0	0	0	0	0	0	0	0	0	0	0	0	0	0	0	0	0	0	0
1551	TRUE	Empty	Thioredoxin domain-containing protein 5 OS=Homo sapiens OX=9606 GN=TXNDC5 PE=1 SV=2	Q8NBS9	TXNDC5	48 kDa		unknown	0	0	0	0	0	0	1	0	0	3	0	0	0	0	0	0	0	0	0	0	0	1	1	0	0	0	0	0	2	0	0	0	0	0	0	0
1552	TRUE	Empty	Thioredoxin domain-containing protein 17 OS=Homo sapiens OX=9606 GN=TXNDC17 PE=1 SV=1	Q9BRA2	TXNDC17	14 kDa		unknown	0	3	2	1	1	2	1	1	2	0	0	0	0	0	0	0	0	4	2	4	2	4	1	2	1	1	0	1	0	3	1	0	3	2	3	3
1553	TRUE	Empty	Thioredoxin-dependent peroxide reductase, mitochondrial OS=Homo sapiens OX=9606 GN=PRDX3 PE=1 SV=3	P30048	PRDX3	28 kDa		unknown	0	1	4	1	1	2	5	0	2	0	0	0	1	0	3	1	0	3	3	1	2	16	3	0	0	5	3	6	1	0	0	0	0	2	0	0
1554	TRUE	Empty	Thioredoxin-related transmembrane protein 1 OS=Homo sapiens OX=9606 GN=TMX1 PE=1 SV=1	Q9H3N1	TMX1	32 kDa		unknown	0	0	0	0	1	0	4	0	0	1	0	0	0	0	2	0	0	0	0	0	0	9	1	0	0	5	0	5	0	0	0	0	0	0	0	0
1555	TRUE	Empty	Thioredoxin-related transmembrane protein 4 OS=Homo sapiens OX=9606 GN=TMX4 PE=1 SV=1	Q9H1E5	TMX4	39 kDa		unknown	0	0	0	0	2	0	1	0	0	0	0	0	0	0	0	0	0	0	1	0	0	6	0	0	0	0	0	0	0	0	0	0	0	1	0	0
1556	TRUE	Empty	Three prime repair exonuclease 2 OS=Homo sapiens OX=9606 GN=TREX2 PE=1 SV=2	Q9BQ50	TREX2	26 kDa		unknown	0	0	0	0	0	0	0	0	9	4	0	1	0	1	0	4	0	0	0	0	0	0	0	0	0	0	0	0	0	0	0	0	0	0	0	0
1557	TRUE	Empty	Thromboxane-A synthase OS=Homo sapiens OX=9606 GN=TBXAS1 PE=1 SV=3	P24557	TBXAS1	61 kDa		unknown	0	0	0	0	1	0	10	0	0	0	0	0	0	0	3	0	0	1	0	0	0	12	1	0	0	0	1	3	0	0	0	0	0	0	0	0
1558	TRUE	Empty	Thymidine phosphorylase OS=Homo sapiens OX=9606 GN=TYMP PE=1 SV=2	P19971	TYMP	50 kDa		unknown	0	0	0	0	9	0	9	0	3	4	0	1	0	1	0	2	0	0	4	1	3	1	5	0	1	2	4	3	4	0	0	0	0	1	0	0
1559	TRUE	Empty	Thymidylate kinase OS=Homo sapiens OX=9606 GN=DTYMK PE=1 SV=4	P23919	DTYMK	24 kDa		unknown	0	0	0	0	0	0	0	0	0	0	0	0	0	0	0	0	0	0	0	0	0	1	0	0	0	0	0	0	0	0	0	0	0	0	0	6
1560	TRUE	Empty	Thymosin beta-4 OS=Homo sapiens OX=9606 GN=TMSB4X PE=1 SV=2	P62328	TMSB4X	5 kDa		unknown	0	0	0	0	0	0	0	0	0	0	0	0	0	0	7	0	0	0	0	0	0	5	0	1	0	0	0	0	0	0	0	0	0	0	0	0
1561	TRUE	Empty	Tissue alpha-L-fucosidase OS=Homo sapiens OX=9606 GN=FUCA1 PE=1 SV=4	P04066	FUCA1	54 kDa		unknown	0	0	0	0	0	0	0	0	0	0	0	0	0	0	0	0	0	0	0	0	0	3	0	0	0	0	0	0	0	0	0	0	0	0	0	0
1562	TRUE	Empty	Toll-interacting protein OS=Homo sapiens OX=9606 GN=TOLLIP PE=1 SV=1	Q9H0E2	TOLLIP	30 kDa		unknown	0	0	0	0	0	0	0	0	2	0	0	0	0	0	0	0	0	0	0	0	0	2	0	0	0	0	0	1	0	0	0	0	0	0	0	0
1563	TRUE	Empty	Cluster of Torsin-1A-interacting protein 1 OS=Homo sapiens OX=9606 GN=TOR1AIP1 PE=1 SV=2 (Q5JTV8)	Q5JTV8 [2]	TOR1AIP1	66 kDa	TRUE	unknown	0	0	0	0	1	0	3	0	1	0	0	0	0	0	3	0	0	1	0	0	1	8	1	0	0	4	0	4	0	0	0	0	0	1	0	0
1564	TRUE	Empty	Transcobalamin-1 OS=Homo sapiens OX=9606 GN=TCN1 PE=1 SV=2	P20061	TCN1	48 kDa		unknown	0	0	5	9	9	9	15	1	2	0	0	0	1	0	0	0	0	0	2	2	3	5	4	2	0	2	1	6	0	2	0	0	0	4	2	0
1565	TRUE	Empty	Transferrin receptor protein 1 OS=Homo sapiens OX=9606 GN=TFRC PE=1 SV=2	P02786	TFRC	85 kDa		unknown	0	2	3	1	0	1	1	0	0	0	0	0	0	0	0	0	0	0	0	2	0	0	0	0	0	0	0	0	0	2	0	0	0	1	0	2
1566	TRUE	Empty	Transforming growth factor-beta-induced protein ig-h3 OS=Homo sapiens OX=9606 GN=TGFBI PE=1 SV=1	Q15582	TGFBI	75 kDa		unknown	0	5	16	11	2	0	9	1	7	0	0	0	0	0	1	0	0	3	16	14	11	0	2	5	9	4	0	0	16	2	4	1	5	11	0	0
1567	TRUE	Empty	Cluster of Translationally-controlled tumor protein OS=Homo sapiens OX=9606 GN=TPT1 PE=1 SV=1 (P13693)	P13693 [2]	TPT1	20 kDa	TRUE	unknown	0	0	0	0	0	0	0	0	0	0	0	0	0	0	0	0	0	0	0	0	0	3	0	0	0	1	0	1	0	0	0	0	0	0	1	1
1568	TRUE	Empty	Translin-associated protein X OS=Homo sapiens OX=9606 GN=TSNAX PE=1 SV=1	Q99598	TSNAX	33 kDa		unknown	0	0	0	0	3	0	3	0	0	2	0	0	0	0	1	1	0	0	2	0	0	8	0	0	0	1	2	1	1	0	1	0	0	0	0	1
1569	TRUE	Empty	Translocator protein OS=Homo sapiens OX=9606 GN=TSPO PE=1 SV=3	P30536	TSPO	19 kDa		unknown	0	0	0	0	10	0	13	0	1	1	0	2	1	4	6	0	2	5	2	0	0	16	2	0	1	8	10	9	0	0	0	0	0	4	0	0
1570	TRUE	Empty	Translocon-associated protein subunit alpha OS=Homo sapiens OX=9606 GN=SSR1 PE=1 SV=3	P43307	SSR1	32 kDa		unknown	0	0	0	0	2	0	1	0	0	1	0	0	0	0	0	0	0	2	2	0	0	2	0	0	0	0	0	1	0	0	0	0	0	0	0	0
1571	TRUE	Empty	Translocon-associated protein subunit delta OS=Homo sapiens OX=9606 GN=SSR4 PE=1 SV=1	P51571	SSR4	19 kDa		unknown	0	0	0	0	3	0	4	0	3	4	0	0	0	0	0	1	0	1	2	0	0	4	0	0	0	0	0	0	0	0	0	0	0	1	0	0
1572	TRUE	Empty	Transmembrane 9 superfamily member 2 OS=Homo sapiens OX=9606 GN=TM9SF2 PE=1 SV=1	Q99805	TM9SF2	76 kDa		unknown	0	0	0	0	0	0	0	0	0	0	0	0	0	0	0	0	0	0	0	0	0	5	0	0	0	1	0	1	0	0	0	0	0	0	0	0
1573	TRUE	Empty	Transmembrane emp24 domain-containing protein 4 OS=Homo sapiens OX=9606 GN=TMED4 PE=1 SV=1	Q7Z7H5	TMED4	26 kDa	TRUE	unknown	0	0	0	0	0	0	1	0	0	0	0	0	0	1	0	0	0	0	0	0	0	4	0	0	0	0	0	0	0	0	0	0	0	0	0	0
1574	TRUE	Empty	Transmembrane emp24 domain-containing protein 7 OS=Homo sapiens OX=9606 GN=TMED7 PE=1 SV=2	Q9Y3B3	TMED7	25 kDa		unknown	0	0	0	0	1	0	2	0	0	0	0	0	0	0	0	0	0	0	1	0	0	5	0	0	0	0	0	1	0	0	0	0	0	0	0	0
1575	TRUE	Empty	Transmembrane emp24 domain-containing protein 9 OS=Homo sapiens OX=9606 GN=TMED9 PE=1 SV=2	Q9BVK6	TMED9	27 kDa	TRUE	unknown	0	0	0	0	1	0	2	0	0	1	0	0	0	0	1	2	0	4	0	0	0	9	0	0	0	0	0	2	0	0	0	0	0	1	1	0
1576	TRUE	Empty	Transmembrane emp24 domain-containing protein 10 OS=Homo sapiens OX=9606 GN=TMED10 PE=1 SV=2	P49755	TMED10	25 kDa		unknown	0	0	0	0	1	0	8	0	3	0	0	0	0	0	3	1	0	1	2	0	0	17	0	0	0	1	0	3	0	0	0	0	0	0	0	0
1577	TRUE	Empty	Transmembrane protein 33 OS=Homo sapiens OX=9606 GN=TMEM33 PE=1 SV=2	P57088	TMEM33	28 kDa		unknown	0	0	0	0	1	0	2	0	2	0	0	0	0	0	1	0	0	1	1	0	0	1	0	0	0	0	1	3	0	0	0	0	0	0	0	0
1578	TRUE	Empty	Transmembrane protein 43 OS=Homo sapiens OX=9606 GN=TMEM43 PE=1 SV=1	Q9BTV4	TMEM43	45 kDa		unknown	0	0	0	0	3	0	2	0	0	0	0	0	0	0	0	0	0	0	2	0	0	6	0	0	0	0	0	0	0	0	0	0	0	0	0	0
1579	TRUE	Empty	Transmembrane protein 50B OS=Homo sapiens OX=9606 GN=TMEM50B PE=1 SV=2	P56557	TMEM50B	18 kDa		unknown	0	0	0	0	0	0	0	0	0	0	0	0	0	0	0	0	0	0	0	0	0	2	0	0	0	0	0	0	0	0	0	0	0	0	0	0
1580	TRUE	Empty	Transmembrane protein 205 OS=Homo sapiens OX=9606 GN=TMEM205 PE=1 SV=1	Q6UW68	TMEM205	21 kDa		unknown	0	0	0	0	1	0	4	0	0	0	0	0	1	0	0	0	0	0	0	0	0	1	0	0	0	0	1	2	0	0	0	0	0	0	0	0
1581	TRUE	Empty	Trifunctional enzyme subunit alpha, mitochondrial OS=Homo sapiens OX=9606 GN=HADHA PE=1 SV=2	P40939	HADHA	83 kDa		unknown	0	0	0	0	0	0	4	0	0	0	0	0	0	0	0	0	0	0	0	0	0	9	2	0	0	3	0	10	0	0	0	0	0	0	0	0
1582	TRUE	Empty	Trifunctional enzyme subunit beta, mitochondrial OS=Homo sapiens OX=9606 GN=HADHB PE=1 SV=3	P55084	HADHB	51 kDa		unknown	0	0	0	0	1	0	2	0	0	0	0	0	0	0	1	0	0	0	0	0	0	3	0	0	0	0	0	1	0	0	0	0	0	0	0	0
1583	TRUE	Empty	Tripeptidyl-peptidase 1 OS=Homo sapiens OX=9606 GN=TPP1 PE=1 SV=2	O14773	TPP1	61 kDa		unknown	0	0	0	0	0	0	0	0	0	0	0	0	0	0	0	0	0	0	0	0	0	12	0	0	0	0	0	0	0	0	0	0	0	0	0	0
1584	TRUE	Empty	Tropomodulin-3 OS=Homo sapiens OX=9606 GN=TMOD3 PE=1 SV=1	Q9NYL9	TMOD3	40 kDa	TRUE	unknown	0	0	0	0	0	0	0	0	0	0	0	0	0	0	1	0	0	0	0	0	0	2	0	0	0	0	0	4	0	0	0	0	0	0	0	0
1585	TRUE	Empty	Tubulin--tyrosine ligase-like protein 12 OS=Homo sapiens OX=9606 GN=TTLL12 PE=1 SV=2	Q14166	TTLL12	74 kDa		unknown	0	0	0	0	0	0	1	0	0	0	0	0	0	0	0	0	0	0	0	0	0	3	0	0	0	0	0	0	0	0	0	0	0	0	0	10
1586	TRUE	Empty	Tubulin-folding cofactor B OS=Homo sapiens OX=9606 GN=TBCB PE=1 SV=2	Q99426	TBCB	27 kDa		unknown	0	0	0	0	0	0	0	0	0	0	0	0	0	0	0	0	0	0	0	0	0	0	0	0	0	1	0	2	0	0	0	0	0	0	0	0
1587	TRUE	Empty	Tubulin-specific chaperone A OS=Homo sapiens OX=9606 GN=TBCA PE=1 SV=3	O75347	TBCA	13 kDa		unknown	0	0	1	1	0	1	0	0	0	0	0	0	0	0	1	0	0	0	0	1	2	0	0	1	0	1	0	0	0	2	2	0	2	0	0	0
1588	TRUE	Empty	Tumor necrosis factor alpha-induced protein 8 OS=Homo sapiens OX=9606 GN=TNFAIP8 PE=1 SV=1	O95379	TNFAIP8	23 kDa		unknown	0	0	4	0	0	1	4	0	0	0	0	0	0	0	0	0	0	0	0	0	4	0	0	0	0	0	0	0	0	1	0	0	0	0	1	0
1589	TRUE	Empty	Tumor necrosis factor alpha-induced protein 8-like protein 2 OS=Homo sapiens OX=9606 GN=TNFAIP8L2 PE=1 SV=1	Q6P589	TNFAIP8L2	21 kDa		unknown	0	0	0	0	0	0	3	0	0	0	0	0	0	0	0	0	0	0	0	0	0	3	0	0	0	0	0	0	0	0	0	0	0	0	0	0
1590	TRUE	Empty	Tumor susceptibility gene 101 protein OS=Homo sapiens OX=9606 GN=TSG101 PE=1 SV=2	Q99816	TSG101	44 kDa		unknown	0	0	0	0	0	0	2	0	0	0	0	0	0	0	0	0	0	0	0	0	0	1	0	0	0	0	1	0	0	0	0	0	0	0	0	0
1591	TRUE	Empty	Twinfilin-2 OS=Homo sapiens OX=9606 GN=TWF2 PE=1 SV=2	Q6IBS0	TWF2	40 kDa	TRUE	unknown	0	0	4	0	3	0	11	1	1	2	0	0	0	0	0	0	0	3	5	0	2	9	1	0	0	3	6	2	1	0	0	0	0	1	0	0
1592	TRUE	Empty	TYRO protein tyrosine kinase-binding protein OS=Homo sapiens OX=9606 GN=TYROBP PE=1 SV=1	O43914	TYROBP	12 kDa		unknown	0	0	0	0	0	0	2	0	0	0	0	0	0	0	0	0	0	0	0	0	0	1	0	0	0	0	0	1	0	0	0	0	0	0	0	0
1593	TRUE	Empty	Tyrosine-protein kinase CSK OS=Homo sapiens OX=9606 GN=CSK PE=1 SV=1	P41240	CSK	51 kDa		unknown	0	0	0	0	0	0	5	0	0	0	0	0	0	0	1	0	0	0	0	0	0	2	0	0	0	0	0	0	0	0	0	0	0	0	0	0
1594	TRUE	Empty	Cluster of Tyrosine-protein kinase Fgr OS=Homo sapiens OX=9606 GN=FGR PE=1 SV=2 (P09769)	P09769 [13]	FGR	59 kDa	TRUE	unknown	0	0	0	0	0	0	28	0	0	1	0	1	1	1	12	0	0	4	3	0	0	61	8	0	2	20	4	38	3	0	1	0	0	1	0	0
1595	TRUE	Empty	Cluster of Tyrosine-protein kinase SYK OS=Homo sapiens OX=9606 GN=SYK PE=1 SV=1 (P43405)	P43405 [3]	SYK	72 kDa	TRUE	unknown	0	0	0	0	0	0	9	0	0	1	0	0	0	0	2	0	0	1	0	0	0	5	3	0	1	13	1	14	0	0	0	0	0	0	0	0
1596	TRUE	Empty	Tyrosine-protein phosphatase non-receptor type 1 OS=Homo sapiens OX=9606 GN=PTPN1 PE=1 SV=1	P18031	PTPN1	50 kDa		unknown	0	0	0	0	0	0	2	0	0	0	0	0	0	0	0	0	0	0	0	0	0	0	0	0	0	0	0	0	0	0	0	0	0	0	0	0
1597	TRUE	Empty	Tyrosine-protein phosphatase non-receptor type 6 OS=Homo sapiens OX=9606 GN=PTPN6 PE=1 SV=1	P29350	PTPN6	68 kDa		unknown	0	0	1	0	0	0	8	3	1	0	0	0	0	1	18	0	0	0	2	0	8	17	9	2	4	20	1	19	2	0	0	0	0	1	1	0
1598	TRUE	Empty	Cluster of Tyrosine-protein phosphatase non-receptor type substrate 1 OS=Homo sapiens OX=9606 GN=SIRPA PE=1 SV=2 (P78324)	P78324 [3]	SIRPA	55 kDa	TRUE	unknown	0	0	0	0	10	0	14	0	0	0	0	0	0	0	6	1	0	1	2	2	0	16	5	0	1	5	5	11	2	0	0	0	0	2	1	0
1599	TRUE	Empty	U1 small nuclear ribonucleoprotein A OS=Homo sapiens OX=9606 GN=SNRPA PE=1 SV=3	P09012	SNRPA	31 kDa	TRUE	unknown	0	0	1	0	0	0	2	0	0	0	0	0	0	0	2	0	0	0	0	1	0	1	0	1	1	2	0	0	0	0	0	0	0	0	0	0
1600	TRUE	Empty	U6 snRNA-associated Sm-like protein LSm2 OS=Homo sapiens OX=9606 GN=LSM2 PE=1 SV=1	Q9Y333	LSM2	11 kDa		unknown	0	0	2	0	2	0	9	0	0	0	0	0	0	0	0	0	0	1	0	0	0	4	1	0	0	2	1	2	0	0	0	0	0	0	0	0
1601	TRUE	Empty	U6 snRNA-associated Sm-like protein LSm3 OS=Homo sapiens OX=9606 GN=LSM3 PE=1 SV=2	P62310	LSM3	12 kDa		unknown	0	0	0	0	2	0	1	0	1	0	0	0	0	0	0	0	0	0	2	0	0	3	0	0	0	1	1	0	0	0	0	0	0	0	0	0
1602	TRUE	Empty	U6 snRNA-associated Sm-like protein LSm6 OS=Homo sapiens OX=9606 GN=LSM6 PE=1 SV=1	P62312	LSM6	9 kDa		unknown	0	0	0	0	0	0	1	0	0	1	0	0	0	0	1	0	0	1	2	0	0	0	1	1	2	1	4	3	0	0	1	0	0	0	0	0
1603	TRUE	Empty	U6 snRNA-associated Sm-like protein LSm8 OS=Homo sapiens OX=9606 GN=LSM8 PE=1 SV=3	O95777	LSM8	10 kDa		unknown	0	0	0	0	0	0	3	0	0	0	0	0	0	0	0	0	0	0	2	1	0	3	0	0	0	1	0	1	0	0	0	0	0	0	0	0
1604	TRUE	Empty	Ubiquitin carboxyl-terminal hydrolase 7 OS=Homo sapiens OX=9606 GN=USP7 PE=1 SV=2	Q93009	USP7	128 kDa		unknown	0	0	0	0	0	0	0	0	0	0	0	0	0	0	0	0	0	0	0	0	0	0	0	0	0	0	0	0	0	1	1	0	0	0	0	10
1605	TRUE	Empty	Ubiquitin carboxyl-terminal hydrolase 47 OS=Homo sapiens OX=9606 GN=USP47 PE=1 SV=3	Q96K76	USP47	157 kDa		unknown	0	0	0	0	0	0	0	0	0	0	0	0	0	0	0	0	0	0	0	0	0	0	0	0	0	0	0	0	0	0	0	0	0	0	0	2
1606	TRUE	Empty	Ubiquitin-like modifier-activating enzyme 6 OS=Homo sapiens OX=9606 GN=UBA6 PE=1 SV=1	A0AVT1	UBA6	118 kDa		unknown	0	0	0	0	0	0	0	0	0	0	0	0	0	0	0	0	0	0	0	0	0	0	0	0	0	0	0	0	0	0	0	0	0	0	0	2
1607	TRUE	Empty	Cluster of UDP-glucose:glycoprotein glucosyltransferase 1 OS=Homo sapiens OX=9606 GN=UGGT1 PE=1 SV=3 (Q9NYU2)	Q9NYU2 [2]	UGGT1	177 kDa	TRUE	unknown	0	0	0	0	0	0	9	0	0	0	0	0	0	1	0	0	0	0	0	0	1	22	0	0	0	0	0	1	0	0	0	0	0	0	0	0
1608	TRUE	Empty	Cluster of Unconventional myosin-If OS=Homo sapiens OX=9606 GN=MYO1F PE=1 SV=3 (O00160)	O00160 [2]	MYO1F	125 kDa	TRUE	unknown	0	0	1	0	0	0	15	0	0	1	0	0	0	0	11	0	0	3	1	1	3	35	16	2	4	25	2	20	3	1	1	0	0	2	0	0
1609	TRUE	Empty	Unconventional myosin-Ig OS=Homo sapiens OX=9606 GN=MYO1G PE=1 SV=2	B0I1T2	MYO1G	116 kDa		unknown	0	0	0	0	0	0	9	0	0	0	0	0	0	0	0	0	0	1	0	0	0	12	0	0	0	0	1	4	0	0	0	0	0	0	0	0
1610	TRUE	Empty	Unconventional myosin-XVIIIa OS=Homo sapiens OX=9606 GN=MYO18A PE=1 SV=3	Q92614	MYO18A	233 kDa		unknown	0	0	0	0	0	0	2	0	0	0	0	0	0	0	0	0	0	0	0	0	0	2	0	0	0	0	0	0	0	0	0	0	0	0	0	1
1611	TRUE	Empty	V-type immunoglobulin domain-containing suppressor of T-cell activation OS=Homo sapiens OX=9606 GN=VSIR PE=1 SV=3	Q9H7M9	VSIR	34 kDa		unknown	0	0	0	0	1	0	0	0	0	0	0	0	0	0	0	0	0	0	0	0	0	2	0	0	0	1	4	2	0	0	0	0	0	0	0	0
1612	TRUE	Empty	V-type proton ATPase 16 kDa proteolipid subunit c OS=Homo sapiens OX=9606 GN=ATP6V0C PE=1 SV=1	P27449	ATP6V0C	16 kDa		unknown	0	0	0	0	6	0	4	0	1	0	0	0	0	0	0	0	0	2	1	0	0	8	0	0	0	0	0	1	0	0	0	0	0	2	0	0
1613	TRUE	Empty	V-type proton ATPase 116 kDa subunit a 1 OS=Homo sapiens OX=9606 GN=ATP6V0A1 PE=1 SV=3	Q93050	ATP6V0A1	96 kDa	TRUE	unknown	0	0	0	0	3	0	0	0	0	0	0	0	0	0	0	0	0	0	2	0	0	4	0	0	0	0	0	0	0	0	0	0	0	0	0	0
1614	TRUE	Empty	V-type proton ATPase 116 kDa subunit a 3 OS=Homo sapiens OX=9606 GN=TCIRG1 PE=1 SV=3	Q13488	TCIRG1	93 kDa	TRUE	unknown	0	0	0	0	7	0	9	0	0	0	0	0	0	0	2	0	0	2	0	0	0	23	2	0	0	1	1	4	0	0	0	0	0	0	0	0
1615	TRUE	Empty	V-type proton ATPase subunit C 1 OS=Homo sapiens OX=9606 GN=ATP6V1C1 PE=1 SV=4	P21283	ATP6V1C1	44 kDa	TRUE	unknown	0	0	0	0	0	0	0	0	0	0	0	0	0	0	2	0	0	0	0	0	0	3	0	0	0	0	0	1	0	0	0	0	0	0	0	0
1616	TRUE	Empty	V-type proton ATPase subunit d 1 OS=Homo sapiens OX=9606 GN=ATP6V0D1 PE=1 SV=1	P61421	ATP6V0D1	40 kDa		unknown	0	0	0	0	4	0	12	0	0	0	0	0	0	0	2	0	0	1	1	0	0	4	1	0	0	5	2	4	0	0	0	0	0	1	0	0
1617	TRUE	Empty	V-type proton ATPase subunit G 1 OS=Homo sapiens OX=9606 GN=ATP6V1G1 PE=1 SV=3	O75348	ATP6V1G1	14 kDa		unknown	0	0	1	0	1	0	2	0	1	0	0	0	0	0	0	0	0	0	0	0	0	0	0	1	0	1	0	3	1	1	0	0	0	0	0	0
1618	TRUE	Empty	Vacuolar ATPase assembly integral membrane protein VMA21 OS=Homo sapiens OX=9606 GN=VMA21 PE=1 SV=1	Q3ZAQ7	VMA21	11 kDa		unknown	0	0	0	0	1	0	2	0	0	0	0	0	0	0	0	0	0	1	0	0	0	2	0	0	0	0	0	1	0	0	0	0	0	0	0	0
1619	TRUE	Empty	Vacuolar protein sorting-associated protein 26A OS=Homo sapiens OX=9606 GN=VPS26A PE=1 SV=2	O75436	VPS26A	38 kDa	TRUE	unknown	0	0	0	0	1	0	4	0	0	0	0	0	0	0	0	0	0	2	2	0	2	1	0	0	0	0	1	0	0	0	0	0	0	0	0	0
1620	TRUE	Empty	Vacuolar protein sorting-associated protein 29 OS=Homo sapiens OX=9606 GN=VPS29 PE=1 SV=1	Q9UBQ0	VPS29	21 kDa		unknown	0	0	1	1	0	1	4	1	2	0	0	0	0	0	2	0	0	0	0	0	1	4	0	0	0	2	0	3	1	0	0	0	0	1	0	0
1621	TRUE	Empty	Valine--tRNA ligase OS=Homo sapiens OX=9606 GN=VARS1 PE=1 SV=4	P26640	VARS1	140 kDa		unknown	0	0	0	0	0	0	0	0	1	0	0	0	0	0	1	0	0	0	0	0	0	4	0	0	0	1	0	3	0	0	0	0	0	0	0	0
1622	TRUE	Empty	Vasodilator-stimulated phosphoprotein OS=Homo sapiens OX=9606 GN=VASP PE=1 SV=3	P50552	VASP	40 kDa		unknown	0	0	0	0	0	0	6	0	0	0	0	0	0	1	8	0	0	0	0	0	7	14	5	2	0	12	0	17	4	0	0	0	0	0	0	0
1623	TRUE	Empty	Vasorin OS=Homo sapiens OX=9606 GN=VASN PE=1 SV=1	Q6EMK4	VASN	72 kDa		unknown	0	4	5	4	0	4	0	1	1	0	0	0	0	0	0	0	0	0	0	6	1	0	0	1	1	0	0	0	1	5	3	0	4	2	0	2
1624	TRUE	Empty	Versican core protein OS=Homo sapiens OX=9606 GN=VCAN PE=1 SV=3	P13611	VCAN	373 kDa		unknown	0	3	2	9	0	5	1	4	6	0	0	0	0	0	0	1	0	0	1	5	5	0	0	1	4	0	0	0	3	6	2	0	5	0	1	7
1625	TRUE	Empty	Very long-chain specific acyl-CoA dehydrogenase, mitochondrial OS=Homo sapiens OX=9606 GN=ACADVL PE=1 SV=1	P49748	ACADVL	70 kDa		unknown	0	0	0	0	1	0	3	0	0	0	0	0	0	0	1	0	0	0	1	0	0	6	0	0	0	2	2	4	0	0	0	0	0	0	0	0
1626	TRUE	Empty	Very-long-chain 3-oxoacyl-CoA reductase OS=Homo sapiens OX=9606 GN=HSD17B12 PE=1 SV=2	Q53GQ0	HSD17B12	34 kDa		unknown	0	0	0	0	1	0	2	0	2	1	0	0	0	0	2	0	0	1	1	0	0	10	2	0	1	2	3	6	0	0	0	0	0	4	0	0
1627	TRUE	Empty	Very-long-chain enoyl-CoA reductase OS=Homo sapiens OX=9606 GN=TECR PE=1 SV=1	Q9NZ01	TECR	36 kDa		unknown	0	0	0	0	2	0	0	0	2	0	0	0	0	1	0	0	0	0	2	0	0	0	0	0	0	0	0	0	0	0	0	0	0	0	0	0
1628	TRUE	Empty	Vesicle-associated membrane protein 3 OS=Homo sapiens OX=9606 GN=VAMP3 PE=1 SV=3	Q15836	VAMP3	11 kDa		unknown	0	0	0	0	2	0	2	0	2	1	0	0	0	0	0	0	0	1	0	0	0	1	0	0	0	0	1	0	0	0	0	0	0	0	0	0
1629	TRUE	Empty	Vesicle-associated membrane protein 7 OS=Homo sapiens OX=9606 GN=VAMP7 PE=1 SV=3	P51809	VAMP7	25 kDa		unknown	0	0	0	0	0	0	4	0	1	0	0	0	0	0	0	0	0	0	1	0	0	4	0	0	0	0	0	2	0	0	0	0	0	0	0	0
1630	TRUE	Empty	Vesicle-associated membrane protein 8 OS=Homo sapiens OX=9606 GN=VAMP8 PE=1 SV=1	Q9BV40	VAMP8	11 kDa		unknown	0	0	0	0	4	0	4	0	3	0	0	0	1	2	0	1	0	2	1	0	0	6	2	0	1	2	4	4	0	0	0	0	0	1	0	0
1631	TRUE	Empty	Vesicle-trafficking protein SEC22b OS=Homo sapiens OX=9606 GN=SEC22B PE=1 SV=5	O75396	SEC22B	25 kDa		unknown	0	0	0	0	0	0	3	0	0	0	0	0	0	0	2	0	0	1	1	0	0	3	1	1	1	0	2	5	1	0	0	0	0	0	1	0
1632	TRUE	Empty	Vesicular integral-membrane protein VIP36 OS=Homo sapiens OX=9606 GN=LMAN2 PE=1 SV=1	Q12907	LMAN2	40 kDa		unknown	0	0	0	0	3	0	9	1	2	1	0	0	0	1	0	0	0	2	4	0	1	18	2	0	1	3	5	5	2	0	0	0	0	2	0	0
1633	TRUE	Empty	Voltage-gated hydrogen channel 1 OS=Homo sapiens OX=9606 GN=HVCN1 PE=1 SV=1	Q96D96	HVCN1	32 kDa		unknown	0	0	0	0	1	0	6	0	0	0	0	0	0	0	0	0	0	0	1	0	0	2	0	0	0	1	0	2	1	0	0	0	0	1	0	0
1634	TRUE	Empty	Cluster of Voltage-gated potassium channel subunit beta-2 OS=Homo sapiens OX=9606 GN=KCNAB2 PE=1 SV=2 (Q13303)	Q13303 [2]	KCNAB2	41 kDa	TRUE	unknown	0	0	0	0	3	0	15	1	0	1	0	0	1	0	3	0	0	1	2	1	1	7	0	0	1	1	4	3	0	0	0	0	0	0	0	0
1635	TRUE	Empty	WD repeat and FYVE domain-containing protein 1 OS=Homo sapiens OX=9606 GN=WDFY1 PE=1 SV=1	Q8IWB7	WDFY1	46 kDa		unknown	0	0	0	0	0	0	0	0	0	0	0	0	0	0	0	0	0	0	0	0	0	5	0	0	0	1	0	1	0	0	0	0	0	0	0	0
1636	TRUE	Empty	WD repeat domain phosphoinositide-interacting protein 2 OS=Homo sapiens OX=9606 GN=WIPI2 PE=1 SV=1	Q9Y4P8	WIPI2	49 kDa		unknown	0	0	0	0	0	0	0	0	0	0	0	0	0	0	0	0	0	0	0	0	0	0	0	0	0	0	0	0	0	0	0	0	0	0	0	3
1637	TRUE	Empty	WD repeat-containing protein 5 OS=Homo sapiens OX=9606 GN=WDR5 PE=1 SV=1	P61964	WDR5	37 kDa		unknown	0	0	0	0	0	0	2	0	0	0	0	0	0	0	0	0	0	0	0	0	0	0	0	0	0	0	0	0	0	0	0	0	0	0	0	0
1638	TRUE	Empty	X-ray repair cross-complementing protein 5 OS=Homo sapiens OX=9606 GN=XRCC5 PE=1 SV=3	P13010	XRCC5	83 kDa		unknown	0	0	0	0	0	0	3	0	0	0	0	0	0	0	3	0	0	0	0	0	0	9	0	0	0	1	0	1	1	0	0	0	0	0	0	0
1639	TRUE	Empty	X-ray repair cross-complementing protein 6 OS=Homo sapiens OX=9606 GN=XRCC6 PE=1 SV=2	P12956	XRCC6	70 kDa		unknown	0	0	0	0	1	0	4	0	2	0	0	0	0	0	4	0	0	0	4	1	0	12	0	0	0	1	0	0	0	0	0	0	0	1	0	0
1640	TRUE	Empty	Xaa-Pro aminopeptidase 1 OS=Homo sapiens OX=9606 GN=XPNPEP1 PE=1 SV=3	Q9NQW7	XPNPEP1	70 kDa	TRUE	unknown	0	0	0	0	0	0	0	0	0	0	0	0	0	0	0	0	0	0	0	0	0	1	0	0	0	0	0	0	0	0	0	0	0	0	0	2
1641	TRUE	Empty	Zinc transporter 7 OS=Homo sapiens OX=9606 GN=SLC30A7 PE=1 SV=1	Q8NEW0	SLC30A7	42 kDa		unknown	0	0	0	0	2	0	5	0	0	0	0	0	0	0	0	0	0	1	2	0	0	5	0	0	0	0	0	0	0	0	0	0	0	0	0	0
1642	TRUE	Empty	Zyxin OS=Homo sapiens OX=9606 GN=ZYX PE=1 SV=1	Q15942	ZYX	61 kDa		unknown	0	0	0	0	0	0	0	0	0	0	0	0	0	0	11	0	0	0	0	0	0	3	0	0	0	1	0	4	1	0	0	0	0	0	1	0
END OF FILE
