# Supplementary material for: Human fingertip regeneration follows clinical phases with distinct proteomic signatures
Source: NPJ Regen Med. 2025 Nov 5;10:51. doi: 10.1038/s41536-025-00441-y (PMC12589496; doi:10.1038/s41536-025-00441-y)
Supplement: Supplementary file 3 — Supplementary Data 2_ Statistics on TSC [file 41536_2025_441_MOESM3_ESM.xlsx]

## Sheet: Sheet1
Compare column means (main column effect)
Number of families	1
Number of comparisons per family	6
Alpha	0.05
Tukey's multiple comparisons test	Predicted (LS) mean diff.	95.00% CI of diff.	Below threshold?	Summary	Adjusted P Value
Coagulation vs. Hypergranulation	0.1570	-2.161 to 2.475	No	ns	0.9981
Coagulation vs. Proliferation	4749	2.619 to 6.879	Yes	****	<0.0001
Coagulation vs. Epithelialization	1936-12-01	10.11 to 14.62	Yes	****	<0.0001
Hypergranulation vs. Proliferation	4592	2.548 to 6.636	Yes	****	<0.0001
Hypergranulation vs. Epithelialization	2021-12-01	10.03 to 14.38	Yes	****	<0.0001
Proliferation vs. Epithelialization	7613	5.639 to 9.588	Yes	****	<0.0001
Test details	Predicted (LS) mean 1	Predicted (LS) mean 2	Predicted (LS) mean diff.	SE of diff.	N1	N2	q	DF
Coagulation vs. Hypergranulation	27.50	27.34	0.1570	0.9022	6825	7800	0.2461	31200
Coagulation vs. Proliferation	27.50	22.75	4749	0.8290	6825	11700	8101	31200
Coagulation vs. Epithelialization	27.50	15.14	1936-12-01	0.8785	6825	8775	19.90	31200
Hypergranulation vs. Proliferation	27.34	22.75	4592	0.7956	7800	11700	8162	31200
Hypergranulation vs. Epithelialization	27.34	15.14	2021-12-01	0.8470	7800	8775	20.38	31200
Proliferation vs. Epithelialization	22.75	15.14	7613	0.7687	11700	8775	2025-01-14	31200
