# Supplementary material for: Human fingertip regeneration follows clinical phases with distinct proteomic signatures
Source: NPJ Regen Med. 2025 Nov 5;10:51. doi: 10.1038/s41536-025-00441-y (PMC12589496; doi:10.1038/s41536-025-00441-y)
Supplement: Supplementary file 4 — Supplementary Data 3_ 5 clusters in Fig 2 [file 41536_2025_441_MOESM4_ESM.xlsx]

## Sheet: Fig2 suppl table_v3-FINAL
Cluster Assignment	Protein Symbol	Uniprot Accession Number (based on Scaffold Protein Group Analysis)		Legend
Cluster 1	ACLY	P53396		Cluster	Expression Pattern	Average Normalized Total Spectrum Counts
Cluster 1	ACP1	P24666				Coagulation	Hypergranulation	Proliferation	Epithelialization
Cluster 1	ADD1	P35611		Cluster I	Coagulation HIGH	0.366024	0.126315	0.0665324	0.0118851
Cluster 1	ADD2	P35612		Cluster II	Coagulation and Hypergranulation HIGH	0.507532	0.489801	0.308922	0.15291
Cluster 1	ADSL	P30566		Cluster III	Hypergranulation and Proliferation HIGH	0.062492	0.159647	0.266322	0.0819559
Cluster 1	AGO2	Q9UKV8 [3]		Cluster IV	Epithelialization HIGH	0.0668525	0.0893545	0.159763	0.294191
Cluster 1	AHSP	Q9NZD4		Cluster V	Present in all phases	0.403484	0.287144	0.302307	0.118327
Cluster 1	AK1	P00568 [2]
Cluster 1	ALAD	P13716
Cluster 1	ALDH16A1	Q8IZ83
Cluster 1	ALDH1A1	P00352
Cluster 1	ALDH9A1	P49189
Cluster 1	ANK1	P16157 [3]
Cluster 1	AP2B1	P63010 [2]
Cluster 1	APEH	P13798
Cluster 1	APRT	P07741
Cluster 1	AQP1	P29972
Cluster 1	ATIC	P31939
Cluster 1	ATP2B4	P23634 [4]
Cluster 1	BLVRA	P53004
Cluster 1	BLVRB	P30043
Cluster 1	BPGM	P07738
Cluster 1	BROX	Q5VW32
Cluster 1	CA1	P00915
Cluster 1	CA2	P00918
Cluster 1	CA3	P07451
Cluster 1	CAND1	Q86VP6 [2]
Cluster 1	CAST	P20810
Cluster 1	CBR1	P16152 [2]
Cluster 1	CCS	O14618
Cluster 1	CCT2	P78371
Cluster 1	CCT3	P49368
Cluster 1	CCT4	P50991
Cluster 1	CCT5	P48643
Cluster 1	CCT6A	P40227 [2]
Cluster 1	CCT7	Q99832
Cluster 1	CCT8	P50990
Cluster 1	CLTC	Q00610 [2]
Cluster 1	CMBL	Q96DG6
Cluster 1	CMPK1	P30085
Cluster 1	CNDP1	Q96KN2
Cluster 1	CNRIP1	Q96F85
Cluster 1	COPS2	P61201
Cluster 1	COPS3	Q9UNS2
Cluster 1	COPS4	Q9BT78
Cluster 1	COPS7A	Q9UBW8
Cluster 1	COPS8	Q99627
Cluster 1	CUL1	Q13616
Cluster 1	CUL3	Q13618
Cluster 1	CYB5R3	P00387
Cluster 1	DCTN1	Q14203
Cluster 1	DCUN1D1	Q96GG9
Cluster 1	DDB1	Q16531
Cluster 1	DDI2	Q5TDH0
Cluster 1	DERA	Q9Y315
Cluster 1	DHX9	Q08211
Cluster 1	DIAPH1	O60610
Cluster 1	DNM2	P50570 [3]
Cluster 1	DNPH1	O43598
Cluster 1	DPP3	Q9NY33
Cluster 1	EIF5A	P63241 [3]
Cluster 1	EPB41	P11171 [3]
Cluster 1	EPB42	P16452
Cluster 1	ESD	P10768
Cluster 1	FBXO7	Q9Y3I1
Cluster 1	FN3K	Q9H479
Cluster 1	FN3KRP	Q9HA64
Cluster 1	FSCN1	Q16658
Cluster 1	GCLC	P48506
Cluster 1	GCLM	P48507
Cluster 1	GFUS	Q13630
Cluster 1	GLO1	Q04760
Cluster 1	GLOD4	Q9HC38
Cluster 1	GMPR	P36959
Cluster 1	GOT1	P17174
Cluster 1	GPS1	Q13098
Cluster 1	GPX1	P07203
Cluster 1	GRHPR	Q9UBQ7
Cluster 1	GSS	P48637
Cluster 1	GSTM3	P21266
Cluster 1	GUK1	Q16774
Cluster 1	GYPA	P02724
Cluster 1	HAGH	Q16775
Cluster 1	HBA1	P69905
Cluster 1	HBB	P68871
Cluster 1	HBD	P02042
Cluster 1	HBG2	P69892 [3]
Cluster 1	HBQ1	P09105
Cluster 1	HBZ	P02008
Cluster 1	HEBP1	Q9NRV9
Cluster 1	HMBS	P08397
Cluster 1	HSPA4	P34932 [3]
Cluster 1	IPO5	O00410
Cluster 1	IPO7	O95373
Cluster 1	IPO9	Q96P70
Cluster 1	ITGA2B	P08514
Cluster 1	ITGB3	P05106
Cluster 1	KPNB1	Q14974
Cluster 1	LANCL1	O43813
Cluster 1	LXN	Q9BS40
Cluster 1	MPP1	Q00013
Cluster 1	MPST	P25325
Cluster 1	MTAP	Q13126
Cluster 1	MTHFD1	P11586
Cluster 1	NAPA	P54920 [2]
Cluster 1	NIF3L1	Q9GZT8
Cluster 1	NPEPPS	P55786
Cluster 1	NSF	P46459
Cluster 1	NUTF2	P61970
Cluster 1	OLA1	Q9NTK5
Cluster 1	OXSR1	O95747 [2]
Cluster 1	PA2G4	Q9UQ80
Cluster 1	PAFAH1B1	P43034
Cluster 1	PAFAH1B3	Q15102
Cluster 1	PAICS	P22234
Cluster 1	PARK7	Q99497
Cluster 1	PCMT1	P22061
Cluster 1	PDCD6IP	Q8WUM4
Cluster 1	PDXP	Q96GD0 [2]
Cluster 1	PEPD	P12955
Cluster 1	PFAS	O15067
Cluster 1	PFKL	P17858 [2]
Cluster 1	PFKM	P08237
Cluster 1	PIP4K2A	P48426 [2]
Cluster 1	PITHD1	Q9GZP4
Cluster 1	PKLR	P30613
Cluster 1	PKP1	Q13835
Cluster 1	PPA1	Q15181
Cluster 1	PPBP	P02775
Cluster 1	PPP2CA	P67775 [2]
Cluster 1	PPP2R1A	P30153 [2]
Cluster 1	PRDX1	Q06830
Cluster 1	PRDX2	P32119
Cluster 1	PRDX6	P30041
Cluster 1	PRPS1	P60891 [3]
Cluster 1	PSMC2	P35998
Cluster 1	PSMC3	P17980
Cluster 1	PSMC6	P62333
Cluster 1	PSMD1	Q99460
Cluster 1	PSMD13	Q9UNM6
Cluster 1	PSMD2	Q13200
Cluster 1	PSMD5	Q16401
Cluster 1	PSMD9	O00233
Cluster 1	PSME1	Q06323
Cluster 1	PSME2	Q9UL46
Cluster 1	PSMF1	Q92530
Cluster 1	PTPA	Q15257
Cluster 1	QDPR	P09417
Cluster 1	RAD23A	P54725
Cluster 1	RAN	P62826
Cluster 1	RANBP1	P43487
Cluster 1	RAP2B	P61225 [2]
Cluster 1	RHCE	P18577 [2]
Cluster 1	RNF123	Q5XPI4
Cluster 1	RPIA	P49247
Cluster 1	SELENBP1	Q13228
Cluster 1	SKP1	P63208
Cluster 1	SLC29A1	Q99808
Cluster 1	SLC2A1	P11166
Cluster 1	SLC4A1	P02730
Cluster 1	SNCA	P37840 [2]
Cluster 1	SOD1	P00441
Cluster 1	SORD	Q00796
Cluster 1	SPTA1	P02549
Cluster 1	SPTB	P11277
Cluster 1	SRI	P30626
Cluster 1	ST13P5	Q8NFI4 [2]
Cluster 1	STIP1	P31948
Cluster 1	TANGO2	Q6ICL3
Cluster 1	TCP1	P17987
Cluster 1	TGM2	P21980
Cluster 1	TKFC	Q3LXA3
Cluster 1	TMOD1	P28289 [2]
Cluster 1	TPP2	P29144
Cluster 1	TXNL1	O43396
Cluster 1	UBA1	P22314
Cluster 1	UBAC1	Q9BSL1
Cluster 1	UBE2K	P61086
Cluster 1	UBE2N	P61088
Cluster 1	UBE2O	sp|Q9C0C9|UBE2O_HUMAN
Cluster 1	UBE2V1	Q13404 [2]
Cluster 1	UCHL3	P15374
Cluster 1	UROD	P06132
Cluster 1	USP14	P54578
Cluster 1	USP15	Q9Y4E8 [3]
Cluster 1	USP5	P45974 [2]
Cluster 1	VCP	P55072
Cluster 1	XPO1	O14980
Cluster 1	XPO7	Q9UIA9
Cluster 1	YOD1	Q5VVQ6
Cluster 1	ZG16B	Q96DA0
Cluster 2	A1BG	P04217
Cluster 2	A2M	P01023
Cluster 2	ABI3BP	Q7Z7G0
Cluster 2	ADIPOQ	Q15848
Cluster 2	AFM	P43652
Cluster 2	AGT	P01019
Cluster 2	AHSG	P02765
Cluster 2	ALB	P02768
Cluster 2	ALB	P02769
Cluster 2	AMBP	P02760
Cluster 2	APCS	P02743
Cluster 2	APOA1	P02647
Cluster 2	APOA2	P02652
Cluster 2	APOA4	P06727
Cluster 2	APOB	P04114
Cluster 2	APOC1	P02654
Cluster 2	APOC2	P02655
Cluster 2	APOC3	P02656
Cluster 2	APOD	P05090
Cluster 2	APOE	P02649
Cluster 2	APOF	Q13790
Cluster 2	APOH	P02749
Cluster 2	APOL1	O14791
Cluster 2	APOM	O95445
Cluster 2	ATRN	O75882
Cluster 2	AZGP1	P25311
Cluster 2	B2M	P61769
Cluster 2	BCHE	P06276
Cluster 2	BTD	P43251
Cluster 2	C1QA	P02745
Cluster 2	C1QB	P02746
Cluster 2	C1QC	P02747
Cluster 2	C1R	P00736
Cluster 2	C1RL	Q9NZP8
Cluster 2	C1S	P09871
Cluster 2	C2	P06681
Cluster 2	C3	P01024
Cluster 2	C4B	P0C0L5 [2]
Cluster 2	C4BPA	P04003
Cluster 2	C4BPB	P20851
Cluster 2	C5	P01031
Cluster 2	C6	P13671
Cluster 2	C7	P10643
Cluster 2	C8A	P07357
Cluster 2	C8B	P07358
Cluster 2	C8G	P07360
Cluster 2	C9	P02748
Cluster 2	CD14	P08571
Cluster 2	CD44	P16070
Cluster 2	CD5L	O43866
Cluster 2	CDH5	P33151
Cluster 2	CFB	P00751
Cluster 2	CFD	P00746
Cluster 2	CFH	P08603 [2]
Cluster 2	CFHR1	Q03591 [2]
Cluster 2	CFI	P05156
Cluster 2	CFL1	P23528 [2]
Cluster 2	CHL1	O00533
Cluster 2	CLEC3B	P05452
Cluster 2	CLIC4	Q9Y696
Cluster 2	CLU	P10909
Cluster 2	COMP	P49747
Cluster 2	CP	P00450
Cluster 2	CPB2	Q96IY4
Cluster 2	CPN1	P15169
Cluster 2	CPN2	P22792
Cluster 2	CRTAC1	Q9NQ79
Cluster 2	CST3	P01034
Cluster 2	EFEMP1	Q12805
Cluster 2	F10	P00742
Cluster 2	F11	P03951
Cluster 2	F12	P00748
Cluster 2	F13A1	P00488
Cluster 2	F13B	P05160
Cluster 2	F2	P00734
Cluster 2	F5	P12259
Cluster 2	F9	P00740
Cluster 2	FBLN1	P23142
Cluster 2	FCN3	O75636
Cluster 2	FETUB	Q9UGM5
Cluster 2	FGA	P02671
Cluster 2	FGB	P02675
Cluster 2	FGG	P02679
Cluster 2	FKBP1A	P62942
Cluster 2	FN1	P02751
Cluster 2	GC	P02774
Cluster 2	GP1BA	P07359
Cluster 2	GPLD1	P80108
Cluster 2	GPX3	P22352
Cluster 2	GSN	P06396
Cluster 2	H1-3	P16402 [3]
Cluster 2	HABP2	Q14520
Cluster 2	HGFAC	Q04756
Cluster 2	HP	P00738 [2]
Cluster 2	HPX	P02790
Cluster 2	HRG	P04196
Cluster 2	IGFALS	P35858
Cluster 2	IGHA1	P01876
Cluster 2	IGHA2	P0DOX2
Cluster 2	IGHD	P0DOX3 [2]
Cluster 2	IGHG1	P0DOX5
Cluster 2	IGHG2	P01859
Cluster 2	IGHG3	P01860
Cluster 2	IGHG4	P01861
Cluster 2	IGHM	P01871 [2]
Cluster 2	IGHV1-18	A0A0C4DH31
Cluster 2	IGHV1-3	A0A0C4DH29
Cluster 2	IGHV1-46	P01743
Cluster 2	IGHV1-69	P01742 [2]
Cluster 2	IGHV2-5	P01817
Cluster 2	IGHV3-13	P01766
Cluster 2	IGHV3-15	A0A0B4J1V0
Cluster 2	IGHV3-30	P01768 [6]
Cluster 2	IGHV3-38	A0A0C4DH36
Cluster 2	IGHV3-49	A0A0A0MS15
Cluster 2	IGHV3-7	P01780 [4]
Cluster 2	IGHV3-72	A0A0B4J1Y9
Cluster 2	IGHV3-74	A0A0B4J1X5
Cluster 2	IGHV3-9	P01782
Cluster 2	IGHV4-39	P01824 [5]
Cluster 2	IGHV5-51	A0A0C4DH38 [2]
Cluster 2	IGHV6-1	A0A0B4J1U7
Cluster 2	IGKC	P01834 [2]
Cluster 2	IGKV1-16	P04430
Cluster 2	IGKV1-17	P01599
Cluster 2	IGKV1-27	A0A075B6S5
Cluster 2	IGKV1-39	P01597 [4]
Cluster 2	IGKV1-5	P01602
Cluster 2	IGKV1-8	A0A0C4DH67
Cluster 2	IGKV1D-33	P01593 (+1)
Cluster 2	IGKV2-24	A0A0C4DH68 [2]
Cluster 2	IGKV2-40	A0A087WW87 [8]
Cluster 2	IGKV3-11	P04433
Cluster 2	IGKV3-20	P01619 [2]
Cluster 2	IGKV3-7	A0A075B6H7
Cluster 2	IGKV3D-15	A0A087WSY6
Cluster 2	IGKV4-1	P06312
Cluster 2	IGKV6D-21	A0A0A0MT36 [2]
Cluster 2	IGLC3	P0DOY3 [7]
Cluster 2	IGLL1	P15814
Cluster 2	IGLV1-40	P01703
Cluster 2	IGLV1-47	P01700
Cluster 2	IGLV1-51	P01701
Cluster 2	IGLV2-18	A0A075B6J9
Cluster 2	IGLV3-10	A0A075B6K4
Cluster 2	IGLV3-9	A0A075B6K5 [2]
Cluster 2	IGLV7-46	A0A075B6I9 [2]
Cluster 2	IGLV9-49	A0A0B4J1Y8
Cluster 2	ITIH1	P19827
Cluster 2	ITIH2	P19823
Cluster 2	ITIH3	Q06033
Cluster 2	ITIH4	Q14624
Cluster 2	JCHAIN	P01591
Cluster 2	KLKB1	P03952
Cluster 2	KNG1	P01042
Cluster 2	LBP	P18428
Cluster 2	LCAT	P04180
Cluster 2	LGALS3BP	Q08380
Cluster 2	LPA	P08519
Cluster 2	LRG1	P02750
Cluster 2	LUM	P51884
Cluster 2	LYVE1	Q9Y5Y7
Cluster 2	MASP1	P48740
Cluster 2	MASP2	O00187
Cluster 2	MBL2	P11226
Cluster 2	MST1	P26927 [2]
Cluster 2	NCAM1	P13591
Cluster 2	NME1	P15531
Cluster 2	NME2	P22392 [2]
Cluster 2	ORM1	P02763
Cluster 2	ORM2	P19652
Cluster 2	OTUB1	Q96FW1
Cluster 2	PGLYRP2	Q96PD5
Cluster 2	PI16	Q6UXB8
Cluster 2	PLG	P00747 [2]
Cluster 2	PLXDC2	Q6UX71
Cluster 2	PON1	P27169
Cluster 2	PRG4	Q92954
Cluster 2	PROS1	P07225
Cluster 2	PZP	P20742
Cluster 2	QSOX1	O00391
Cluster 2	RBP4	P02753
Cluster 2	RSU1	Q15404
Cluster 2	SAA4	P35542
Cluster 2	SBSN	Q6UWP8
Cluster 2	SELENOP	P49908
Cluster 2	SELL	P14151
Cluster 2	SERPINA1	P01009
Cluster 2	SERPINA10	Q9UK55
Cluster 2	SERPINA3	P01011
Cluster 2	SERPINA4	P29622
Cluster 2	SERPINA6	P08185
Cluster 2	SERPINA7	P05543
Cluster 2	SERPINC1	P01008
Cluster 2	SERPIND1	P05546
Cluster 2	SERPINF1	P36955
Cluster 2	SERPINF2	P08697
Cluster 2	SERPING1	P05155
Cluster 2	SHBG	P04278
Cluster 2	SOD3	P08294
Cluster 2	TAGLN2	P37802
Cluster 2	TBCA	O75347
Cluster 2	TF	P02787
Cluster 2	THBS1	P07996
Cluster 2	THBS4	P35443 [2]
Cluster 2	TIMP1	P01033
Cluster 2	TNXB	P22105
Cluster 2	TPI1	P60174
Cluster 2	TRYPSINOGEN - Pig	Z99999
Cluster 2	TTR	P02766
Cluster 2	TXNDC17	Q9BRA2
Cluster 2	UBA52	P62987
Cluster 2	VASN	Q6EMK4
Cluster 2	VCAN	P13611
Cluster 2	VCL	P18206
Cluster 2	VTN	P04004
Cluster 2	VWF	P04275
Cluster 2	YWHAB	P31946
Cluster 2	YWHAG	P61981
Cluster 2	YWHAH	Q04917
Cluster 2	YWHAQ	P27348
Cluster 2	YWHAZ	P63104
Cluster 3	ABRACL	Q9P1F3
Cluster 3	ACADVL	P49748
Cluster 3	ACAP1	Q15027
Cluster 3	ACSL1	P33121 [2]
Cluster 3	ACTB	P60709 [9]
Cluster 3	ACTN1	P12814 [4]
Cluster 3	ACTR2	P61160
Cluster 3	ACTR3	P61158 [2]
Cluster 3	ADGRE3	Q9BY15
Cluster 3	ADSS2	P30520
Cluster 3	AGA	P20933
Cluster 3	AK2	P54819
Cluster 3	ALDOA	P04075 [2]
Cluster 3	ALDOC	P09972
Cluster 3	ALOX5	P09917
Cluster 3	ALOX5AP	P20292
Cluster 3	ALPL	P05186
Cluster 3	AMPD3	Q01432 [2]
Cluster 3	ANP32A	P39687 [2]
Cluster 3	ANPEP	P15144
Cluster 3	ANXA1	P04083
Cluster 3	ANXA11	P50995 [2]
Cluster 3	ANXA3	P12429
Cluster 3	ANXA4	P09525
Cluster 3	ANXA5	P08758
Cluster 3	ANXA6	P08133
Cluster 3	APEX1	P27695
Cluster 3	APMAP	Q9HDC9
Cluster 3	ARCN1	P48444
Cluster 3	ARF1	P84077 [3]
Cluster 3	ARHGAP1	Q07960
Cluster 3	ARHGAP9	Q9BRR9 [2]
Cluster 3	ARHGDIA	P52565
Cluster 3	ARHGDIB	P52566
Cluster 3	ARL8B	Q9NVJ2 [2]
Cluster 3	ARPC1B	O15143
Cluster 3	ARPC2	O15144
Cluster 3	ARPC3	O15145
Cluster 3	ARPC4	P59998
Cluster 3	ARPC5	O15511
Cluster 3	ASAH1	Q13510
Cluster 3	ATP2A3	Q93084 [3]
Cluster 3	ATP5F1A	P25705
Cluster 3	ATP5F1B	P06576
Cluster 3	ATP5MG	O75964
Cluster 3	ATP5MK	Q96IX5
Cluster 3	ATP6V0D1	P61421
Cluster 3	ATP6V1A	P38606
Cluster 3	ATP6V1B2	P21281 [2]
Cluster 3	AZU1	P20160
Cluster 3	BASP1	P80723
Cluster 3	BAX	Q07812
Cluster 3	BIN2	Q9UBW5 [3]
Cluster 3	BLMH	Q13867
Cluster 3	BPI	P17213
Cluster 3	BST1	Q10588
Cluster 3	C5AR1	P21730
Cluster 3	CAB39	Q9Y376
Cluster 3	CALM1	P0DP23 (+2)
Cluster 3	CALR	P27797
Cluster 3	CAMP	P49913
Cluster 3	CANX	P27824
Cluster 3	CAP1	Q01518 [2]
Cluster 3	CAPG	P40121
Cluster 3	CAPZA1	P52907
Cluster 3	CAPZA2	P47755
Cluster 3	CAPZB	P47756
Cluster 3	CD177	Q8N6Q3
Cluster 3	CD47	Q08722
Cluster 3	CD59	P13987
Cluster 3	CD63	P08962
Cluster 3	CDA	P32320
Cluster 3	CDIPT	O14735
Cluster 3	CEACAM1	P13688
Cluster 3	CEACAM6	P40199
Cluster 3	CEACAM8	P31997
Cluster 3	CFP	P27918
Cluster 3	CHI3L1	P36222
Cluster 3	CHIT1	Q13231
Cluster 3	CLC	Q05315
Cluster 3	CLIC1	O00299
Cluster 3	CNN2	Q99439
Cluster 3	COPA	P53621
Cluster 3	COPB2	P35606
Cluster 3	CORO1A	P31146
Cluster 3	CORO1C	Q9ULV4
Cluster 3	COTL1	Q14019
Cluster 3	COX4I1	P13073
Cluster 3	CPNE3	O75131 [5]
Cluster 3	CPPED1	Q9BRF8
Cluster 3	CREG1	O75629
Cluster 3	CRISP3	P54108 [2]
Cluster 3	CRP	P02741
Cluster 3	CS	O75390
Cluster 3	CTSC	P53634
Cluster 3	CTSG	P08311
Cluster 3	CTSH	P09668
Cluster 3	CTSS	P25774
Cluster 3	CXCR2	P25025 [2]
Cluster 3	CYBA	P13498
Cluster 3	CYBB	P04839
Cluster 3	CYCS	P99999
Cluster 3	CYFIP1	Q7L576 [2]
Cluster 3	CYP4F3	Q08477 [4]
Cluster 3	CYRIB	Q9NUQ9 [2]
Cluster 3	DAD1	P61803
Cluster 3	DBNL	Q9UJU6
Cluster 3	DDOST	P39656
Cluster 3	DDX39B	Q13838 [2]
Cluster 3	DEFA3	P59666 [2]
Cluster 3	DHRS7	Q9Y394
Cluster 3	DLD	P09622
Cluster 3	DNAJC13	O75165
Cluster 3	DNAJC5	Q9H3Z4
Cluster 3	DPP7	Q9UHL4
Cluster 3	DYSF	O75923
Cluster 3	EEF1G	P26641
Cluster 3	EFHD2	Q96C19
Cluster 3	EHD1	Q9H4M9 [2]
Cluster 3	ELANE	P08246
Cluster 3	ENO1	P06733 [3]
Cluster 3	EPX	P11678
Cluster 3	ERLIN2	O94905
Cluster 3	ERO1A	Q96HE7 [2]
Cluster 3	ERP29	P30040
Cluster 3	ETHE1	O95571
Cluster 3	FCAR	P24071
Cluster 3	FCER1G	P30273
Cluster 3	FCGR3B	O75015 [2]
Cluster 3	FCN1	O00602
Cluster 3	FERMT3	Q86UX7
Cluster 3	FGR	P09769 [13]
Cluster 3	FLNA	P21333 [3]
Cluster 3	FLOT1	O75955
Cluster 3	FLOT2	Q14254
Cluster 3	FMNL1	O95466
Cluster 3	FOLR3	P41439
Cluster 3	FPR1	P21462
Cluster 3	FPR2	P25090
Cluster 3	FTH1	P02794
Cluster 3	FTL	P02792
Cluster 3	G6PD	P11413
Cluster 3	GANAB	Q14697
Cluster 3	GAPDH	P04406 [2]
Cluster 3	GBE1	Q04446
Cluster 3	GCA	P28676
Cluster 3	GGH	Q92820
Cluster 3	GLIPR2	Q9H4G4
Cluster 3	GLRX	P35754
Cluster 3	GMFG	O60234 [2]
Cluster 3	GMIP	Q9P107
Cluster 3	GNAI2	P04899 [8]
Cluster 3	GNB2	P62879 [3]
Cluster 3	GNB4	Q9HAV0
Cluster 3	GNPDA1	P46926 [2]
Cluster 3	GNS	P15586
Cluster 3	GOT2	P00505
Cluster 3	GPD2	P43304
Cluster 3	GPI	P06744
Cluster 3	GRB2	P62993
Cluster 3	GSR	P00390
Cluster 3	GSTP1	P09211
Cluster 3	GYG1	P46976
Cluster 3	GYS1	P13807
Cluster 3	H2AC20	Q16777 [4]
Cluster 3	H2AZ1	P0C0S5 (+1)
Cluster 3	H2BC14	Q99879 [8]
Cluster 3	H3C1	P68431 [5]
Cluster 3	H4C1	P62805
Cluster 3	HADHA	P40939
Cluster 3	HEBP2	Q9Y5Z4
Cluster 3	HEXB	P07686
Cluster 3	HK3	P52790 [4]
Cluster 3	HLA-B	P01889 [6]
Cluster 3	HMGB1	P09429 [2]
Cluster 3	HMGB2	P26583
Cluster 3	HNRNPA1	P09651 [2]
Cluster 3	HNRNPA2B1	P22626
Cluster 3	HNRNPC	P07910 [3]
Cluster 3	HNRNPH1	P31943 [2]
Cluster 3	HNRNPK	P61978
Cluster 3	HNRNPU	Q00839
Cluster 3	HSD17B10	Q99714
Cluster 3	HSD17B11	Q8NBQ5
Cluster 3	HSD17B12	Q53GQ0
Cluster 3	HSP90B1	P14625 [2]
Cluster 3	HSPA1A	P0DMV8 [5]
Cluster 3	HSPA5	P11021
Cluster 3	HSPD1	P10809
Cluster 3	ICAM3	P32942
Cluster 3	IDH1	O75874
Cluster 3	IDH2	P48735
Cluster 3	IFITM3	Q01628
Cluster 3	IGF2R	P11717
Cluster 3	IGHV4-28	A0A0C4DH34
Cluster 3	ILF2	Q12905
Cluster 3	ILK	Q13418
Cluster 3	IMPA1	P29218
Cluster 3	IMPDH2	P12268
Cluster 3	INPP5D	Q92835 [2]
Cluster 3	IQGAP1	P46940 [2]
Cluster 3	ITGAM	P11215
Cluster 3	ITGB2	P05107 [2]
Cluster 3	KDELR1	P24390
Cluster 3	LAMC1	P11047
Cluster 3	LAMP1	P11279
Cluster 3	LAMP2	P13473
Cluster 3	LAMTOR2	Q9Y2Q5
Cluster 3	LAMTOR3	Q9UHA4
Cluster 3	LBR	Q14739
Cluster 3	LCN2	P80188
Cluster 3	LCP1	P13796 [2]
Cluster 3	LGALS3	P17931
Cluster 3	LMAN2	Q12907
Cluster 3	LMNB1	P20700
Cluster 3	LPCAT2	Q7L5N7
Cluster 3	LSM2	Q9Y333
Cluster 3	LSM6	P62312
Cluster 3	LTA4H	P09960
Cluster 3	LTF	P02788
Cluster 3	LYZ	P61626
Cluster 3	MACROH2A1	O75367 [2]
Cluster 3	MAN2B1	O00754
Cluster 3	MAPK1	P28482 [11]
Cluster 3	MAPK14	Q16539 [5]
Cluster 3	MBOAT7	Q96N66
Cluster 3	MCEMP1	Q8IX19
Cluster 3	MDH2	P40926
Cluster 3	ME2	P23368 [2]
Cluster 3	MGAM	O43451 [2]
Cluster 3	MGST1	P10620
Cluster 3	MIF	P14174
Cluster 3	MME	P08473
Cluster 3	MMP1	P03956
Cluster 3	MMP2	P08253
Cluster 3	MMP8	P22894
Cluster 3	MMP9	P14780
Cluster 3	MNDA	P41218
Cluster 3	MPO	P05164
Cluster 3	MSN	P26038 [3]
Cluster 3	MSRA	Q9UJ68
Cluster 3	MVP	Q14764
Cluster 3	MYADM	Q96S97
Cluster 3	MYDGF	Q969H8
Cluster 3	MYH9	P35579 [4]
Cluster 3	MYL12B	O14950
Cluster 3	MYL6	P60660 [2]
Cluster 3	MYO1F	O00160 [2]
Cluster 3	NADSYN1	Q6IA69
Cluster 3	NAGK	Q9UJ70
Cluster 3	NAMPT	P43490
Cluster 3	NAPRT	Q6XQN6
Cluster 3	NCF1	P14598
Cluster 3	NCF2	P19878
Cluster 3	NCF4	Q15080
Cluster 3	NCKAP1L	P55160
Cluster 3	NCSTN	Q92542
Cluster 3	NIBAN1	Q9BZQ8
Cluster 3	NIPSNAP3A	Q9UFN0
Cluster 3	NIT2	Q9NQR4
Cluster 3	NLRC4	Q9NPP4
Cluster 3	NONO	Q15233
Cluster 3	NPC2	P61916
Cluster 3	NQO2	P16083
Cluster 3	OLFM4	Q6UX06
Cluster 3	OSTF1	Q92882
Cluster 3	P4HB	P07237
Cluster 3	PADI2	Q9Y2J8
Cluster 3	PADI4	Q9UM07 [2]
Cluster 3	PCBP1	Q15365 [4]
Cluster 3	PCYOX1	Q9UHG3
Cluster 3	PDCD6	O75340
Cluster 3	PDIA3	P30101
Cluster 3	PDIA6	Q15084
Cluster 3	PDXK	O00764
Cluster 3	PFN1	P07737
Cluster 3	PGAM1	P18669 [2]
Cluster 3	PGD	P52209
Cluster 3	PGK1	P00558 [2]
Cluster 3	PGLYRP1	O75594
Cluster 3	PGM1	P36871
Cluster 3	PGM2	Q96G03
Cluster 3	PHB1	P35232
Cluster 3	PHB2	Q99623
Cluster 3	PKM	P14618
Cluster 3	PLBD1	Q6P4A8
Cluster 3	PLEC	Q15149
Cluster 3	PLEK	P08567
Cluster 3	PLP2	Q04941
Cluster 3	PLSCR1	O15162
Cluster 3	PPIB	P23284
Cluster 3	PPP1CB	P62140 [3]
Cluster 3	PPP3CA	Q08209 [2]
Cluster 3	PRDX3	P30048
Cluster 3	PRDX5	P30044
Cluster 3	PRG2	P13727
Cluster 3	PRKCB	P05771 [2]
Cluster 3	PRKCD	Q05655 [2]
Cluster 3	PRKCSH	P14314
Cluster 3	PRSS57	Q6UWY2
Cluster 3	PRTN3	P24158
Cluster 3	PSAP	P07602
Cluster 3	PSMB10	P40306
Cluster 3	PSMB8	P28062
Cluster 3	PSMB9	P28065
Cluster 3	PTBP1	P26599
Cluster 3	PTPN6	P29350
Cluster 3	PTPRC	P08575
Cluster 3	PTPRJ	Q12913
Cluster 3	PTX3	P26022
Cluster 3	PYCARD	Q9ULZ3
Cluster 3	PYGL	P06737 [4]
Cluster 3	QPCT	Q16769
Cluster 3	RAB11B	Q15907
Cluster 3	RAB18	Q9NP72
Cluster 3	RAB1B	Q9H0U4 [14]
Cluster 3	RAB27A	P51159 [2]
Cluster 3	RAB2A	P61019
Cluster 3	RAB31	Q13636 [2]
Cluster 3	RAB32	Q13637 [2]
Cluster 3	RAB5C	P51148 [3]
Cluster 3	RAB7A	P51149
Cluster 3	RAC2	P15153 [6]
Cluster 3	RAP1B	P61224 [3]
Cluster 3	RBBP4	Q09028 [2]
Cluster 3	RETN	Q9HD89
Cluster 3	RHOA	P61586 [2]
Cluster 3	RHOB	P62745
Cluster 3	RNASE2	P10153
Cluster 3	RNASE3	P12724
Cluster 3	RNASET2	O00584
Cluster 3	RNPEP	Q9H4A4
Cluster 3	RP2	O75695
Cluster 3	RPN1	P04843
Cluster 3	RPSA	P08865
Cluster 3	RTN3	O95197
Cluster 3	RTN4	Q9NQC3
Cluster 3	S100A11	P31949
Cluster 3	S100A12	P80511
Cluster 3	S100A4	P26447
Cluster 3	S100A6	P06703
Cluster 3	S100A8	P05109
Cluster 3	S100A9	P06702
Cluster 3	S100P	P25815
Cluster 3	SDCBP	O00560
Cluster 3	SEC22B	O75396
Cluster 3	SERPINB1	P30740 [4]
Cluster 3	SERPINB10	P48595
Cluster 3	SERPINB6	P35237
Cluster 3	SH3BGRL	O75368
Cluster 3	SH3BGRL3	Q9H299
Cluster 3	SIRPA	P78324 [3]
Cluster 3	SKAP2	O75563
Cluster 3	SLC25A11	Q02978
Cluster 3	SLC25A3	Q00325
Cluster 3	SLC25A5	P05141 [4]
Cluster 3	SLC2A3	P11169
Cluster 3	SLC44A2	Q8IWA5
Cluster 3	SNAP23	O00161
Cluster 3	SNRPD1	P62314
Cluster 3	SNRPD2	P62316
Cluster 3	SNRPD3	P62318
Cluster 3	SOD2	P04179
Cluster 3	SPTAN1	Q13813
Cluster 3	SQOR	Q9Y6N5
Cluster 3	STK4	Q13043
Cluster 3	STXBP2	Q15833
Cluster 3	SUN2	Q9UH99
Cluster 3	SYK	P43405 [3]
Cluster 3	SYNGR2	O43760
Cluster 3	TALDO1	P37837
Cluster 3	TCIRG1	Q13488
Cluster 3	TCN1	P20061
Cluster 3	TGM3	Q08188
Cluster 3	TKT	P29401
Cluster 3	TMED9	Q9BVK6
Cluster 3	TMEM30A	Q9NV96
Cluster 3	TMX1	Q9H3N1
Cluster 3	TOR1AIP1	Q5JTV8 [2]
Cluster 3	TSNAX	Q99598
Cluster 3	TSPO	P30536
Cluster 3	TUBA1C	Q9BQE3 [4]
Cluster 3	TUBB	P07437 [7]
Cluster 3	TUFM	P49411
Cluster 3	TWF2	Q6IBS0
Cluster 3	TXN	P10599
Cluster 3	TYMP	P19971
Cluster 3	UBE2D2	P62837 [3]
Cluster 3	UGP2	Q16851
Cluster 3	UNC13D	Q70J99
Cluster 3	UQCRC2	P22695
Cluster 3	VAMP8	Q9BV40
Cluster 3	VASP	P50552
Cluster 3	VAT1	Q99536
Cluster 3	VAV1	P15498
Cluster 3	VDAC1	P21796
Cluster 3	VDAC2	P45880
Cluster 3	VDAC3	Q9Y277
Cluster 3	VNN1	O95497
Cluster 3	VNN2	O95498
Cluster 3	VPS29	Q9UBQ0
Cluster 3	VPS35	Q96QK1
Cluster 3	WARS1	P23381
Cluster 3	WDR1	O75083
Cluster 4	A2ML1	A8K2U0
Cluster 4	A8K4D6	A8K4D6_HUMAN (+1)
Cluster 4	AKR1B10	O60218 [2]
Cluster 4	ANXA2	P07355
Cluster 4	ARG1	P05089
Cluster 4	CALML3	P27482
Cluster 4	CALML5	Q9NZT1
Cluster 4	CASP14	P31944
Cluster 4	CD109	Q6YHK3
Cluster 4	CD163	Q86VB7
Cluster 4	COL12A1	Q99715
Cluster 4	COL15A1	P39059
Cluster 4	COL1A1	P02452 [2]
Cluster 4	COL1A2	P08123
Cluster 4	COL3A1	P02461
Cluster 4	COL5A1	P20908
Cluster 4	COL5A2	P05997
Cluster 4	COL6A1	P12109
Cluster 4	COL6A3	P12111
Cluster 4	CPA4	Q9UI42
Cluster 4	CRABP2	P29373
Cluster 4	CST6	Q15828
Cluster 4	CSTA	P01040
Cluster 4	CSTB	P04080
Cluster 4	DSC1	Q08554
Cluster 4	DSG1	Q02413
Cluster 4	DSP	P15924
Cluster 4	DYNLL1	P63167
Cluster 4	ECM1	Q16610
Cluster 4	EEF1A1	P68104 [3]
Cluster 4	EEF2	P13639
Cluster 4	EPPK1	P58107
Cluster 4	FABP5	Q01469
Cluster 4	FCGBP	Q9Y6R7
Cluster 4	FLG	P20930
Cluster 4	FLG2	Q5D862
Cluster 4	GGCT	O75223
Cluster 4	GM2A	P17900
Cluster 4	GSDMA	Q96QA5
Cluster 4	HAL	P42357
Cluster 4	HRNR	Q86YZ3
Cluster 4	HSPB1	P04792
Cluster 4	HSPG2	P98160
Cluster 4	IDE	P14735
Cluster 4	IGLV8-61	A0A075B6I0
Cluster 4	JUP	P14923 [2]
Cluster 4	K1C10	K1C10_HUMAN [23]
Cluster 4	K1C9	K1C9_HUMAN
Cluster 4	K1H1	K1H1_HUMAN [6]
Cluster 4	K2C1	K2C1_HUMAN
Cluster 4	K2C1B	K2C1B_HUMAN (+1)
Cluster 4	K2C4	K2C4_HUMAN
Cluster 4	K2C6B	K2C6B_HUMAN [26]
Cluster 4	K2C80	K2C80_HUMAN
Cluster 4	KLK13	Q9UKR3
Cluster 4	KLK7	P49862
Cluster 4	KRT84	KRT84_HUMAN
Cluster 4	KRT86	KRT86_HUMAN [4]
Cluster 4	LAMB1	P07942
Cluster 4	LGALS7	P47929
Cluster 4	LMNA	P02545
Cluster 4	LRP1	Q07954
Cluster 4	LYPD3	O95274
Cluster 4	LYPLA1	O75608
Cluster 4	NCCRP1	Q6ZVX7
Cluster 4	PCOLCE	Q15113
Cluster 4	PERP	Q96FX8
Cluster 4	PIP	P12273
Cluster 4	PLTP	P55058
Cluster 4	POF1B	Q8WVV4
Cluster 4	POSTN	Q15063
Cluster 4	Q8TC04	Q8TC04_HUMAN [3]
Cluster 4	RACK1	P63244
Cluster 4	RNASE7	Q9H1E1
Cluster 4	RPL14	P50914
Cluster 4	RPS3	P23396
Cluster 4	RPS8	P62241
Cluster 4	S100A14	Q9HCY8
Cluster 4	S100A2	P29034
Cluster 4	S100A7	P31151 [2]
Cluster 4	SDR9C7	Q8NEX9
Cluster 4	SERPINA12	Q8IW75
Cluster 4	SERPINB12	Q96P63
Cluster 4	SERPINB13	Q9UIV8
Cluster 4	SERPINB2	P05120
Cluster 4	SERPINB3	P29508 [2]
Cluster 4	SERPINB7	O75635
Cluster 4	SFN	P31947
Cluster 4	SPRR1B	P22528 [2]
Cluster 4	SPRR2E	P22531 [3]
Cluster 4	TGM1	P22735
Cluster 4	THBS2	P35442
Cluster 4	TNC	P24821
Cluster 4	TREX2	Q9BQ50
Cluster 5	AHCY	P23526
Cluster 5	AKR1A1	P14550
Cluster 5	AKR7A2	O43488 [2]
Cluster 5	ANXA7	P20073
Cluster 5	CAPN1	P07384
Cluster 5	CAPNS1	P04632
Cluster 5	CAT	P04040 [2]
Cluster 5	DDT	P30046
Cluster 5	EIF4A1	P60842 [2]
Cluster 5	FAH	P16930
Cluster 5	FDPS	P14324
Cluster 5	GDI1	P31150
Cluster 5	GDI2	P50395
Cluster 5	GSTO1	P78417
Cluster 5	HPRT1	P00492
Cluster 5	HSP90AA1	P07900 [6]
Cluster 5	HSPA8	P11142 [2]
Cluster 5	LDHA	P00338 [4]
Cluster 5	MDH1	P40925
Cluster 5	MTPN	P58546
Cluster 5	PEBP1	P30086
Cluster 5	PNP	P00491
Cluster 5	PPIA	P62937 [2]
Cluster 5	PRDX4	Q13162
Cluster 5	PSMA1	P25786
Cluster 5	PSMA2	P25787
Cluster 5	PSMA3	P25788
Cluster 5	PSMA4	P25789
Cluster 5	PSMA5	P28066
Cluster 5	PSMA6	P60900
Cluster 5	PSMA7	O14818 [2]
Cluster 5	PSMB1	P20618
Cluster 5	PSMB2	P49721
Cluster 5	PSMB4	P28070
Cluster 5	PSMB5	P28074
Cluster 5	PSMB7	Q99436
Cluster 5	RHAG	Q02094
Cluster 5	RNH1	P13489
Cluster 5	SERPINA5	P05154
Cluster 5	SPTBN1	Q01082 [2]
Cluster 5	STOM	P27105
Cluster 5	TLN1	Q9Y490 [2]
Cluster 5	TPM3	P06753 [4]
Cluster 5	TSN	Q15631
Cluster 5	UBE2L3	P68036
Cluster 5	YWHAE	P62258
Not assigned	NUDT5	Q9UKK9
Not assigned	DCXR	Q7Z4W1
Not assigned	HDHD2	Q9H0R4
Not assigned	IGHV1-2	P23083
Not assigned	IGHV3-20	A0A0C4DH32
Not assigned	IGHV3-64	A0A075B6Q5
Not assigned	IGHV3-64D	A0A0J9YX35
Not assigned	IGKV1D-13	A0A0B4J2D9 (+1)
Not assigned	IGLV3-27	P01718
Not assigned	NAXE	Q8NCW5
Not assigned	PGLS	O95336
Not assigned	PIGR	P01833
Not assigned	PSMB3	P49720
Not assigned	PSMB6	P28072
Not assigned	RAB6A	P20340 [2]
Not assigned	TGFBI	Q15582
Not assigned	WBP2	Q969T9
