# Supplementary material for: Human fingertip regeneration follows clinical phases with distinct proteomic signatures
Source: NPJ Regen Med. 2025 Nov 5;10:51. doi: 10.1038/s41536-025-00441-y (PMC12589496; doi:10.1038/s41536-025-00441-y)
Supplement: Supplementary file 5 — Supplementary Data 4_ Statistics 60 Proteins [file 41536_2025_441_MOESM5_ESM.xlsx]

## Sheet: 60 Signif DEPs
Accession Number	Gene	Accession Number	Protein Description	Molecular Weight	Coagulation vs. Hypergranulation	Coagulation vs. Proliferation	Coagulation vs. Epithelialization	Hypergranulation vs. Proliferation	Hypergranulation vs. Epithelialization	Proliferation vs. Epithelialization	Significant for 1 or more pairwise comparisons?
P01023	A2M	P01023	Alpha-2-macroglobulin OS=Homo sapiens OX=9606 GN=A2M PE=1 SV=3	163 kDa	<0.0001	<0.0001	<0.0001	<0.0001	<0.0001	<0.0001	1
P60709 [9]	ACTB	P60709 [9]	Cluster of Actin, cytoplasmic 1 OS=Homo sapiens OX=9606 GN=ACTB PE=1 SV=1 (P60709)	42 kDa	0.7691	<0.0001	0.99	<0.0001	0.5335	<0.0001	1
P12814 [4]	ACTN1	P12814 [4]	Cluster of Alpha-actinin-1 OS=Homo sapiens OX=9606 GN=ACTN1 PE=1 SV=2 (P12814)	103 kDa	0.0268	0.0018	0.9474	0.9382	0.0022	<0.0001	1
P02768	ALB	P02768	Albumin OS=Homo sapiens OX=9606 GN=ALB PE=1 SV=2	69 kDa	<0.0001	<0.0001	<0.0001	<0.0001	<0.0001	<0.0001	1
P16157 [3]	ANK1	P16157 [3]	Cluster of Ankyrin-1 OS=Homo sapiens OX=9606 GN=ANK1 PE=1 SV=3 (P16157)	206 kDa	0.0097	<0.0001	<0.0001	0.7481	0.4928	0.9551	1
P02647	APOA1	P02647	Apolipoprotein A-I OS=Homo sapiens OX=9606 GN=APOA1 PE=1 SV=1	31 kDa	0.2253	<0.0001	<0.0001	<0.0001	<0.0001	0.6056	1
P04114	APOB	P04114	Apolipoprotein B-100 OS=Homo sapiens OX=9606 GN=APOB PE=1 SV=3	516 kDa	0.2486	<0.0001	<0.0001	<0.0001	<0.0001	<0.0001	1
P01024	C3	P01024	Complement C3 OS=Homo sapiens OX=9606 GN=C3 PE=1 SV=2	187 kDa	0.1952	<0.0001	<0.0001	<0.0001	<0.0001	<0.0001	1
P0C0L5 [2]	C4B	P0C0L5 [2]	Cluster of Complement C4-B OS=Homo sapiens OX=9606 GN=C4B PE=1 SV=2 (P0C0L5)	193 kDa	0.0328	0.0656	<0.0001	<0.0001	<0.0001	<0.0001	1
P01031	C5	P01031	Complement C5 OS=Homo sapiens OX=9606 GN=C5 PE=1 SV=4	188 kDa	>0.9999	0.4499	0.0128	0.396	0.0081	0.2389	1
P00915	CA1	P00915	Carbonic anhydrase 1 OS=Homo sapiens OX=9606 GN=CA1 PE=1 SV=2	29 kDa	0.007	<0.0001	<0.0001	0.0053	<0.0001	0.0155	1
P00918	CA2	P00918	Carbonic anhydrase 2 OS=Homo sapiens OX=9606 GN=CA2 PE=1 SV=2	29 kDa	0.4824	0.0656	0.0123	0.7778	0.3556	0.8427	1
P04040 [2]	CAT	P04040 [2]	Cluster of Catalase OS=Homo sapiens OX=9606 GN=CAT PE=1 SV=3 (P04040)	60 kDa	0.2907	0.0906	0.0011	0.9732	0.1907	0.2979	1
P00751	CFB	P00751	Complement factor B OS=Homo sapiens OX=9606 GN=CFB PE=1 SV=2	86 kDa	>0.9999	0.5027	0.0321	0.4563	0.0229	0.3692	1
P08603 [2]	CFH	P08603 [2]	Cluster of Complement factor H OS=Homo sapiens OX=9606 GN=CFH PE=1 SV=4 (P08603)	139 kDa	0.9521	0.009	<0.0001	0.0373	<0.0001	0.1132	1
P00450	CP	P00450	Ceruloplasmin OS=Homo sapiens OX=9606 GN=CP PE=1 SV=2	122 kDa	0.9396	0.0688	<0.0001	0.0075	<0.0001	0.0012	1
P15924	DSP	P15924	Desmoplakin OS=Homo sapiens OX=9606 GN=DSP PE=1 SV=3	332 kDa	0.9753	0.9793	0.0006	0.8124	<0.0001	0.0003	1
P00734	F2	P00734	Prothrombin OS=Homo sapiens OX=9606 GN=F2 PE=1 SV=2	70 kDa	0.8875	0.0682	0.028	0.3076	0.1499	0.951	1
P02675	FGB	P02675	Fibrinogen beta chain OS=Homo sapiens OX=9606 GN=FGB PE=1 SV=2	56 kDa	0.0249	0.0052	0.0393	0.9945	<0.0001	<0.0001	1
P02679	FGG	P02679	Fibrinogen gamma chain OS=Homo sapiens OX=9606 GN=FGG PE=1 SV=3	52 kDa	0.0778	0.063	0.0586	0.9992	<0.0001	<0.0001	1
P20930	FLG	P20930	Filaggrin OS=Homo sapiens OX=9606 GN=FLG PE=1 SV=3	435 kDa	>0.9999	0.9787	0.0186	0.9671	0.0115	0.0193	1
P02751	FN1	P02751	Fibronectin OS=Homo sapiens OX=9606 GN=FN1 PE=1 SV=5	272 kDa	0.0611	0.9212	0.2175	0.1329	<0.0001	0.0206	1
P04406 [2]	GAPDH	P04406 [2]	Cluster of Glyceraldehyde-3-phosphate dehydrogenase OS=Homo sapiens OX=9606 GN=GAPDH PE=1 SV=3 (P04406)	36 kDa	0.999	0.8686	0.2906	0.919	0.195	0.023	1
P02774	GC	P02774	Vitamin D-binding protein OS=Homo sapiens OX=9606 GN=GC PE=1 SV=2	53 kDa	0.7447	0.8599	0.0706	0.2016	0.0018	0.2141	1
P62805	H4C1	P62805	Histone H4 OS=Homo sapiens OX=9606 GN=H4C1 PE=1 SV=2	11 kDa	0.6382	0.012	0.9474	0.2529	0.9002	0.038	1
P69905	HBA1	P69905	Hemoglobin subunit alpha OS=Homo sapiens OX=9606 GN=HBA1 PE=1 SV=2	15 kDa	<0.0001	<0.0001	<0.0001	<0.0001	<0.0001	<0.0001	1
P68871	HBB	P68871	Hemoglobin subunit beta OS=Homo sapiens OX=9606 GN=HBB PE=1 SV=2	16 kDa	<0.0001	<0.0001	<0.0001	<0.0001	<0.0001	<0.0001	1
P02042	HBD	P02042	Hemoglobin subunit delta OS=Homo sapiens OX=9606 GN=HBD PE=1 SV=2	16 kDa	<0.0001	<0.0001	<0.0001	<0.0001	<0.0001	<0.0001	1
P69892 [3]	HBG2	P69892 [3]	Cluster of Hemoglobin subunit gamma-2 OS=Homo sapiens OX=9606 GN=HBG2 PE=1 SV=2 (P69892)	16 kDa	<0.0001	<0.0001	<0.0001	0.0003	<0.0001	0.0029	1
P00738 [2]	HP	P00738 [2]	Cluster of Haptoglobin OS=Homo sapiens OX=9606 GN=HP PE=1 SV=1 (P00738)	45 kDa	0.5838	0.4059	<0.0001	0.0121	<0.0001	0.0044	1
P02790	HPX	P02790	Hemopexin OS=Homo sapiens OX=9606 GN=HPX PE=1 SV=2	52 kDa	0.2135	0.7536	0.041	0.0068	<0.0001	0.2073	1
P0DOX5	IGHG1	P0DOX5	Immunoglobulin gamma-1 heavy chain OS=Homo sapiens OX=9606 PE=1 SV=2	49 kDa	0.7237	0.0024	<0.0001	<0.0001	<0.0001	0.5603	1
P01859	IGHG2	P01859	Immunoglobulin heavy constant gamma 2 OS=Homo sapiens OX=9606 GN=IGHG2 PE=1 SV=3	44 kDa	0.9253	0.3177	0.0787	0.0618	0.0091	0.8114	1
P01871 [2]	IGHM	P01871 [2]	Cluster of Immunoglobulin heavy constant mu OS=Homo sapiens OX=9606 GN=IGHM PE=1 SV=5 (P01871)	52 kDa	>0.9999	0.1551	0.0006	0.1216	0.0003	0.1267	1
P01834 [2]	IGKC	P01834 [2]	Cluster of Immunoglobulin kappa constant OS=Homo sapiens OX=9606 GN=IGKC PE=1 SV=2 (P01834)	12 kDa	0.2802	0.0787	0.0072	<0.0001	<0.0001	0.6947	1
P0DOY3 [7]	IGLC3	P0DOY3 [7]	Cluster of Immunoglobulin lambda constant 3 OS=Homo sapiens OX=9606 GN=IGLC3 PE=1 SV=1 (P0DOY3)	11 kDa	0.5588	0.7924	0.534	0.0692	0.0273	0.9488	1
P19827	ITIH1	P19827	Inter-alpha-trypsin inhibitor heavy chain H1 OS=Homo sapiens OX=9606 GN=ITIH1 PE=1 SV=3	101 kDa	0.9565	0.0906	0.0086	0.2493	0.0318	0.6921	1
P19823	ITIH2	P19823	Inter-alpha-trypsin inhibitor heavy chain H2 OS=Homo sapiens OX=9606 GN=ITIH2 PE=1 SV=2	106 kDa	0.8932	0.0906	0.0345	0.3638	0.1701	0.9396	1
Q14624	ITIH4	Q14624	Inter-alpha-trypsin inhibitor heavy chain H4 OS=Homo sapiens OX=9606 GN=ITIH4 PE=1 SV=4	103 kDa	0.9992	0.1641	0.0061	0.1862	0.0065	0.4375	1
K1C10_HUMAN [23]	K1C10	K1C10_HUMAN [23]	Cluster of Keratin, type I cytoskeletal 10 - Homo sapiens (K1C10_HUMAN)	60 kDa	0.0309	<0.0001	<0.0001	<0.0001	<0.0001	<0.0001	1
K1C9_HUMAN	K1C9	K1C9_HUMAN	Keratin, type I cytoskeletal 9 - Homo sapiens	62 kDa	0.9985	<0.0001	<0.0001	<0.0001	<0.0001	<0.0001	1
K2C1_HUMAN	K2C1	K2C1_HUMAN	Keratin, type II cytoskeletal 1 - Homo sapiens	66 kDa	0.9911	<0.0001	<0.0001	<0.0001	<0.0001	<0.0001	1
K2C6B_HUMAN [26]	K2C6B	K2C6B_HUMAN [26]	Cluster of Keratin, type II cytoskeletal 6B - Homo sapiens (K2C6B_HUMAN)	60 kDa	0.5498	<0.0001	<0.0001	<0.0001	<0.0001	<0.0001	1
P13796 [2]	LCP1	P13796 [2]	Cluster of Plastin-2 OS=Homo sapiens OX=9606 GN=LCP1 PE=1 SV=6 (P13796)	70 kDa	0.0606	<0.0001	0.9934	0.2717	0.0805	<0.0001	1
P02788	LTF	P02788	Lactotransferrin OS=Homo sapiens OX=9606 GN=LTF PE=1 SV=6	78 kDa	<0.0001	<0.0001	<0.0001	0.0068	0.8988	0.0492	1
P05164	MPO	P05164	Myeloperoxidase OS=Homo sapiens OX=9606 GN=MPO PE=1 SV=1	84 kDa	0.0195	<0.0001	0.0043	0.0167	0.9782	0.0445	1
P35579 [4]	MYH9	P35579 [4]	Cluster of Myosin-9 OS=Homo sapiens OX=9606 GN=MYH9 PE=1 SV=4 (P35579)	227 kDa	0.9475	0.0066	0.9764	0.0301	0.7439	0.0004	1
P00747 [2]	PLG	P00747 [2]	Cluster of Plasminogen OS=Homo sapiens OX=9606 GN=PLG PE=1 SV=2 (P00747)	91 kDa	0.9512	0.1216	0.0057	0.3265	0.0237	0.5178	1
P32119	PRDX2	P32119	Peroxiredoxin-2 OS=Homo sapiens OX=9606 GN=PRDX2 PE=1 SV=5	22 kDa	0.1382	0.0074	0.0007	0.8018	0.3189	0.7801	1
P20742	PZP	P20742	Pregnancy zone protein OS=Homo sapiens OX=9606 GN=PZP PE=1 SV=4	164 kDa	0.4237	0.1325	0.0003	0.0004	<0.0001	0.0906	1
P05109	S100A8	P05109	Protein S100-A8 OS=Homo sapiens OX=9606 GN=S100A8 PE=1 SV=1	11 kDa	0.1191	<0.0001	0.0002	0.002	0.2054	0.4076	1
P06702	S100A9	P06702	Protein S100-A9 OS=Homo sapiens OX=9606 GN=S100A9 PE=1 SV=1	13 kDa	0.0003	<0.0001	0.0157	0.0056	0.6301	<0.0001	1
P01009	SERPINA1	P01009	Alpha-1-antitrypsin OS=Homo sapiens OX=9606 GN=SERPINA1 PE=1 SV=3	47 kDa	<0.0001	0.0014	<0.0001	<0.0001	<0.0001	<0.0001	1
P01011	SERPINA3	P01011	Alpha-1-antichymotrypsin OS=Homo sapiens OX=9606 GN=SERPINA3 PE=1 SV=2	48 kDa	0.9194	0.6601	0.0166	0.2195	0.001	0.1413	1
P30740 [4]	SERPINB1	P30740 [4]	Cluster of Leukocyte elastase inhibitor OS=Homo sapiens OX=9606 GN=SERPINB1 PE=1 SV=1 (P30740)	43 kDa	0.5271	0.0031	0.4275	0.1661	0.9992	0.1911	1
P01008	SERPINC1	P01008	Antithrombin-III OS=Homo sapiens OX=9606 GN=SERPINC1 PE=1 SV=1	53 kDa	>0.9999	0.3834	0.0008	0.3571	0.0005	0.0397	1
P02730	SLC4A1	P02730	Band 3 anion transport protein OS=Homo sapiens OX=9606 GN=SLC4A1 PE=1 SV=3	102 kDa	0.0651	0.0003	<0.0001	0.5064	0.0468	0.4863	1
P02549	SPTA1	P02549	Spectrin alpha chain, erythrocytic 1 OS=Homo sapiens OX=9606 GN=SPTA1 PE=1 SV=5	280 kDa	<0.0001	<0.0001	<0.0001	0.2113	0.0141	0.5603	1
P11277	SPTB	P11277	Spectrin beta chain, erythrocytic OS=Homo sapiens OX=9606 GN=SPTB PE=1 SV=5	246 kDa	<0.0001	<0.0001	<0.0001	0.1985	0.0076	0.4502	1
P02787	TF	P02787	Serotransferrin OS=Homo sapiens OX=9606 GN=TF PE=1 SV=5	77 kDa	0.0108	<0.0001	<0.0001	<0.0001	<0.0001	<0.0001	1
