# Supplementary material for: Human fingertip regeneration follows clinical phases with distinct proteomic signatures
Source: NPJ Regen Med. 2025 Nov 5;10:51. doi: 10.1038/s41536-025-00441-y (PMC12589496; doi:10.1038/s41536-025-00441-y)
Supplement: Supplementary file 6 — Supplementary Data 5__60DEPs_coreA_networks [file 41536_2025_441_MOESM6_ESM.xls]

## Sheet: Sheet0
© 2000-2025 QIAGEN. All rights reserved.
ID	Molecules in Network	Score	Focus Molecules	Top Diseases and Functions
1	AKT,ALB,CDK4/6,Cornified envelope,Cornified envelope:CDSN,CP,cytokeratin,DSP,Early cornified envelope,FAM20C:FAM20C substrates,Ficolin-rich granule lumen proteins,FLG,FLG fragment:Keratin tonofilament:Desmosome,GC,ITI,ITIH1,ITIH2,ITIH4,kallikrein,keratin,Keratin filament units,Keratin heterodimer,Keratin tonofilament:Desmosome,Keratin tonofilament:Keratin associated proteins polymer,KRT1,KRT10,KR…	32	14	[Cellular Assembly and Organization, Cellular Function and Maintenance, Post-Translational Modification]
2	alpha 1 antitrypsin,APOA1,C3 convertases,C4B,C4bC2a, C3bBb,C4BP,CD55:C3 convertase complexes,chymotrypsin,Collagen type ix,CR1:C3bBb, C4bC2a complexes,ERK1/2,Ferritin,Fetal hemoglobin,FGG,Globin genes,HBA1,HBB,HBD,HBG2,HDL,hemoglobin,HP,HPX,Integrin alphaIIb beta3 ECM ligands,LDL/cholesterol,MPO,PDI,PLG,PRDX2,sickle cell hemoglobin,SLC4A1,Tertiary granule lumen proteins,TF,thrombospondin,VLDL/cho…	32	14	[Connective Tissue Disorders, Hematological Disease, Hereditary Disorder]
3	ALT,Antigen:BCR:SYK,Antigen:BCR:SYK:BLNK:CIN85:GRB2:SOS1,Antigen:BCR:SYK:BLNK:CIN85:GRB2:SOS1:BTK:NCK1:VAV1:PLCG2,Antigen:IgG,Antigen:IgG:C1Q:2xC1R:2xC1S,BCR Reactome,BTK:BTK inhibitors,C3/CFB,C5,CD22:Antigen:BCR,Cell surface:CFH, CFHR3:C3bBb,CFB,CFH,clustered IgG-Ag:FCGRs,Complement,Complement component 1,dsDNA/IgG,GOT,hexosaminidase,histone,IC,IgG-Ag:FCGRIA:CD3G homodimer,IgG-Ag:FCGRIIA,IgG-Ag:…	14	7	[Cardiovascular Disease, Cell Death and Survival, Connective Tissue Disorders]
4	A2M,Activated TLR1:2 or TLR 2:6 heterodimers or TLR4 homodimer,activated TLR2/4:TIRAP:PI(4,5)P2:BTK,AP2,Azurophil granule lumen proteins,BCAR1:Talin:RIAM:ECM ligands:alphaIIb beta3:SRC:PTK2,chymase,CRK:BCAR1:Talin:RIAM:ECM ligands:alphaIIb beta3:SRC:PTK2,ECM,elastase,FGB,Fibrin,Focal,GRB2 bound to pPTK2 in Focal adhesion,GRB2:SOS:PTK2:Focal adhesion,IRAK1/or IRAK2:IRAK4:MyD88 oligomer:TIRAP:activ…	9	5	[Cell Morphology, Cellular Movement, Skeletal and Muscular System Development and Function]
5	ACTB,activated RAF:scaffold:MAP2K:MAPK,activated RAF:scaffold:MAP2K:MAPK complex:dual mechanism MAP2K inhibitors,activated RAF:scaffold:MAP2K:MAPK:dual mechanism MAPK inhibitors,activated RAF:scaffold:MAP2K:MAPK:single mechanism MAP2K inhibitors,activated RAF:scaffold:MAP2K:MAPK:single mechanism MAPK inhibitors,ANK1,APOB,CK2,HSP70,L1 dimer:Ankyrin:Spectrin:F-actin,NFASC:NRCAM:ANK1-3:SPTA:SPTB:F-a…	9	5	[Cardiovascular Disease, Cell Death and Survival, Connective Tissue Disorders]
6	26S proteasome,AMPK,Ap1,CA2,CD3 (complex),CG,cofilin,cytokine,EGLN,estrogen receptor,F Actin,FN1,FSH,GAPDH,Hif1,histone H3,HSP90 (family),IKB,insulin,interferon alpha,LTF,MAPK,NFkB (family),p70 S6k,PI3K (complex),PKA,PLC,RAS homolog,S100A9,SRC (family),STAT,TCR (complex),TGF beta,trypsin,VEGF	9	5	[Cancer, Endocrine System Disorders, Neurological Disease]
7	ACTN1,alpha catenin,Antigen:IgG:C1Q:2xActivated C1R:SERPING1:2xActivated C1S:SERPING1,BCR (complex),C3,C4 activators,chemokine,clustered IgG-Ag:FCGRs:SYK,clustered IgG-Ag:FCGRs:SYK:PLCG,clustered IgG-Ag:FCGRs:SYK:PLCG b,clustered IgG-Ag:FCGRs:SYK:VAV,clustered IgG-Ag:FCGRs:SYK:VAV b,collagen alpha1,CRKII:DOCK180:ELMO complex recruited to phagocytic cup,ERK,Fc gamma receptor,fibrinogen (family),IF…	7	4	[Hematological Disease, Immunological Disease, Organismal Injury and Abnormalities]
8	6beta-hydroxytestosterone,ACAC,AKT1/2,aldehyde,ANGPTL1,Apof,AXL,CA1,caspase,CCT (family),dimyristoylphosphatidylglycerol,GAS6,H19,H4C1,HDL/cholesterol,histone H4,hydrogen peroxide,Immunoglobulin,JINK1/2,LDH (complex),MAP2K1/2,mir-324,mir-351 (includes others),MIR124-1HG,MIR155HG,MYH9,NF-Y,NOS2,peroxidase,PPARGC1A,RMST,S100A8,SGMS,SOS,TNF	7	4	[Cardiovascular System Development and Function, Cell Death and Survival, Organismal Injury and Abnormalities]
9	actin,alpha actinin,calpain,CaMKII,CAT,Collagen type I (complex),Collagen type IV,Collagen(s),collagenase,CREB,F2,Fibrinogen,focal adhesion kinase,growth hormone,GSK3,HSP27,Integrin,ITGA2B/ITGB3,JNK,Laminin (complex),LDL,LRP,MLC,Myosin,NADPH oxidase,NFAT (complex),PDGF (complex),PDGF-BB,PKC,PKG,PLD,RAC,RAP1,ROCK,transglutaminase	3	2	[Carbohydrate Metabolism, Lipid Metabolism, Small Molecule Biochemistry]
