# Supplementary material for: Human fingertip regeneration follows clinical phases with distinct proteomic signatures
Source: NPJ Regen Med. 2025 Nov 5;10:51. doi: 10.1038/s41536-025-00441-y (PMC12589496; doi:10.1038/s41536-025-00441-y)
Supplement: Supplementary file 7 — Supplementary Data 6_ IPA canonical Pathways [file 41536_2025_441_MOESM7_ESM.xls]

## Sheet: Sheet0
© 2000-2025 QIAGEN. All rights reserved.
Canonical Pathways	CoagvHypergran	HypergrvProlif	ProlifvEpithel
Neutrophil degranulation	11.647	4.9	14.213
LXR/RXR Activation	3.266	5.06	4.743
Fc epsilon receptor (FCERI) signaling	4.796	4.2	5.745
DHCR24 Signaling Pathway	4.146	5.516	6.245
TRIM21 Intracellular Antibody Signaling Pathway	6.429	8.246	8.319
Complement cascade	6.481	7.681	7.685
Signaling by the B Cell Receptor (BCR)	5.209	5.84	7.348
Response to elevated platelet cytosolic Ca2+	5.916	6.481	6.949
Binding and Uptake of Ligands by Scavenger Receptors	5.745	5.831	6.252
