# Supplementary material for: Human fingertip regeneration follows clinical phases with distinct proteomic signatures
Source: NPJ Regen Med. 2025 Nov 5;10:51. doi: 10.1038/s41536-025-00441-y (PMC12589496; doi:10.1038/s41536-025-00441-y)
Supplement: Supplementary file 8 — Supplementary Data 7_ IPA Diseases and Functions [file 41536_2025_441_MOESM8_ESM.xls]

## Sheet: Sheet0
© 2000-2025 QIAGEN. All rights reserved.
Diseases and Bio Functions	CoagvHypergran	HypergrvProlif	ProlifvEpithel
Organismal death	-7.498	-6.649	-11.098
Necrosis	-1.943	-5.144	-4.628
Apoptosis	-2.329	-5.138	-5.258
Cell death of tumor cell lines	-2.912	-5.033	-5.191
Cell movement of tumor cell lines	8.22	3.7	9.207
Migration of cells	9.093	3.722	10.104
Cell movement	9.175	3.741	10.304
Homing of blood cells	N/A	N/A	6.361
Homing of leukocytes	N/A	2.858	6.361
Migration of blood cells	N/A	1.986	6.353
Cell movement of blood cells	5.431	N/A	6.268
Chemotaxis of blood cells	5.2	N/A	6.588
Homing of cells	5.496	N/A	6.766
Metabolism of macromolecule	2.653	1.77	4.562
Metabolism of protein	1.828	2.363	4.232
Adhesion of blood cells	2.6	2.558	4.133
Adhesion of immune cells	2.712	2.681	4.303
Binding of leukocytes	2.633	2.695	4.318
Cell survival	4.505	5.357	7.609
Invasion of cells	6.388	3.81	7.784
Infection by RNA virus	5.151	4.24	8
Viral Infection	4.498	3.469	8.019
Engulfment of cells	4.825	4.263	6.764
Inflammatory response	5.412	2.668	7.528
Activation of cells	5.242	3.558	6.754
Activation of blood cells	4.948	3.545	6.515
Chemotaxis of leukocytes	5.2	2.755	6.588
Endocytosis	5.489	3.231	6.787
Chemotaxis	5.421	3.101	6.746
Angiogenesis	6.023	2.046	4.682
Vasculogenesis	5.839	2.205	4.214
Migration of phagocytes	4.365	1.834	4.893
Cell movement of neutrophils	5.297	1.972	5.022
Cell movement of granulocytes	4.962	2.137	4.921
Cell movement of phagocytes	6.208	2.455	6.434
Cell movement of myeloid cells	5.9	2.283	5.79
Metastasis	4.576	1.913	5.835
Cell movement of leukocytes	5.312	1.674	6
Leukocyte migration	5.412	1.992	6.28
Activation of myeloid cells	4.549	3.871	5.797
Immune response of cells	4.362	3.945	5.548
Activation of phagocytes	4.257	3.743	5.608
Activation of leukocytes	4.706	3.442	6.024
Endocytosis by eukaryotic cells	4.734	3.427	6.107
Chemotaxis of myeloid cells	4.676	3.179	5.761
Chemotaxis of phagocytes	4.935	3.213	5.934
Phagocytosis of cells	3.917	3.199	5.294
Phagocytosis of blood cells	4.121	2.785	4.955
Phagocytosis of myeloid cells	4.305	2.61	5.101
Phagocytosis	4.313	3.33	5.676
Engulfment of myeloid cells	4.457	3.025	5.302
Engulfment of blood cells	4.247	3.153	5.291
Internalization of cells	4.702	2.842	5.561
Immune response of myeloid cells	4.689	3.08	5.339
Response of myeloid cells	4.772	3.063	5.399
