# Supplementary material for: Human fingertip regeneration follows clinical phases with distinct proteomic signatures
Source: NPJ Regen Med. 2025 Nov 5;10:51. doi: 10.1038/s41536-025-00441-y (PMC12589496; doi:10.1038/s41536-025-00441-y)
Supplement: Supplementary file 9 — Supplementary Data 8_ IPA Canonical Pathways Statistics [file 41536_2025_441_MOESM9_ESM.xlsx]

## Sheet: Comparative Analysis
Canonical Pathways	p Value			Benjamini Hochberg MTC p Value			Z-score
	Hypergranulation vs. Coagulation	Proliferation vs. Hypergranulation	Epithelialization vs. Proliferation	Hypergranulation vs. Coagulation	Proliferation vs. Hypergranulation	Epithelialization vs. Proliferation	Hypergranulation vs. Coagulation	Proliferation vs. Hypergranulation	Epithelialization vs. Proliferation
Neutrophil degranulation	153.618	49.9959	187.712	150.649	47.3634	184.696	11.647	4.9	14.213
Complement cascade	38.67	64.4835	59.7557	36.0026	61.55	57.0401	6.481	7.681	7.685
Response to elevated platelet cytosolic Ca2+	29.6902	39.0714	50.426	27.1988	36.8369	47.8865	5.916	6.481	6.949
Acute Phase Response Signaling	26.0437	43.0882	42.4307	23.9203	40.7568	40.0162	2.828	1.5	3.128
LXR/RXR Activation	21.1483	43.7614	37.1426	19.1341	41.305	34.9711	3.266	5.06	4.743
Binding and Uptake of Ligands by Scavenger Receptors	29.4039	30.6011	36.1347	27.0375	28.6218	34.0211	5.745	5.831	6.252
Signaling by the B Cell Receptor (BCR)	21.0656	30.2109	40.6845	19.0971	28.3188	38.3668	5.209	5.84	7.348
Fc epsilon receptor (FCERI) signaling	20.5502	30.2681	38.0541	18.6231	28.3346	35.8157	4.796	4.2	5.745
DHCR24 Signaling Pathway	15.5699	38.7993	32.532	13.779	36.644	30.4697	4.146	5.516	6.245
TRIM21 Intracellular Antibody Signaling Pathway	18.3087	33.7407	29.7413	16.4194	31.6523	27.8039	6.429	8.246	8.319
Complement System	17.356	31.3112	30.6314	15.5014	29.2808	28.6562	2.111	1.291	0.535
Cell surface interactions at the vascular wall	25.2857	25.0971	27.478	23.2203	23.2776	25.5753	6.164	5.516	6.856
Fcgamma receptor (FCGR) dependent phagocytosis	26.1731	16.0616	31.9792	23.9827	14.5431	29.9626	5.916	4.707	6.782
p70S6K Signaling	16.4373	26.1818	25.3166	14.615	24.3274	23.5304	2	-0.816	2.496
Regulation of Insulin-like Growth Factor (IGF) transport and uptake by IGFBPs	14.849	24.0686	25.7106	13.1815	22.2812	23.87	4.472	5.014	5.667
Neutrophil Extracellular Trap Signaling Pathway	27.2174	8.23363	24.176	24.9479	7.22442	22.4146	3.727	2.887	5.547
Production of Nitric Oxide and Reactive Oxygen Species in Macrophages	13.5433	15.304	25.5438	11.955	13.8176	23.7313	3.578	3	4.667
Clathrin-mediated Endocytosis Signaling	12.6893	12.5734	25.9379	11.198	11.2931	24.0674	N/A	N/A	N/A
Coagulation System	4.3739	23.403	21.6973	3.56679	21.6456	20.0029	1	1.5	1.5
Formation of Fibrin Clot (Clotting Cascade)	4.09814	22.2034	20.4169	3.34184	20.4741	18.7805	2.449	4.359	4.472
Detoxification of Reactive Oxygen Species	14.6635	8.92886	22.6686	13.0172	7.89846	20.953	3.742	3.162	4.583
Regulation of mRNA stability by proteins that bind AU-rich elements	8.95194	12.0779	23.6726	7.72382	10.8768	21.9348	3.207	4.123	5.477
