# Supplementary material for: Human fingertip regeneration follows clinical phases with distinct proteomic signatures
Source: NPJ Regen Med. 2025 Nov 5;10:51. doi: 10.1038/s41536-025-00441-y (PMC12589496; doi:10.1038/s41536-025-00441-y)
Supplement: Supplementary file 10 — Supplementary Data 9_ Upstream regulators and targets [file 41536_2025_441_MOESM10_ESM.xls]

## Sheet: Sheet0
© 2000-2025 QIAGEN. All rights reserved.
Upstream Regulators	CoagvHypergran	HypergrvProlif	ProlifvEpithel
lipopolysaccharide	8.207	4.353	9.28
AGT	6.59	3.618	6.094
IL6	5.725	3.832	5.83
beta-estradiol	3.917	4.562	6.367
IL4	5.232	3.027	6.053
IFNG	4.583	3.272	5.727
TNF	5.998	2.038	5.445
IL1B	5.036	3.041	5.345
metribolone	4.601	2.197	6.467
HNF1A	3.826	4.422	4.671
OSM	6.061	2.2	4.622
CD 437	-4.353	-2.53	-5.982
CEBPA	5.106	2.689	4.705
tretinoin	4.786	2.454	5.2
NFE2L2	2.625	4.059	5.573
1,2-dithiole-3-thione	2.188	4.077	5.77
TGFB1	4.704	1.434	5.345
CD3 (complex)	3.628	3.286	4.405
doxorubicin	4.072	3.048	4.105
GABA	-3.053	-2.191	-5.88
sirolimus	-4.252	-1.277	-5.586
5-methyltetrahydrofolic acid	2.53	3.606	4.796
resiquimod	3.137	2.11	5.299
insulin	3.04	3.686	3.512
EGFR	2.798	2.788	4.596
methylprednisolone	-2.568	-4.26	-2.849
APP	3.247	2.693	3.678
D-glucose	3.594	1.981	3.961
cuprizone	4.315	0.954	3.9
RYR1	1.234	4.161	3.341
HNF4A	1.171	4.638	2.773
dexamethasone	2.887	1.873	3.099
pirinixic acid	2.074	1.224	4.111
puromycin aminonucleoside	2.143	2.879	2.182
IGF2BP1	-1.41	-2.449	-3.035
MAPT	2.008	1.982	2.038
JUN	2.849	0.59	2.508
MYC	1.092	1.758	2.945
methotrexate	1.674	2.091	1.595
TP53	2.394	-0.074	2.149
Immunoglobulin	-1.836	-1.07	-1.092
nitrofurantoin	1.069	-2.25	-0.638
PSEN1	-1.581	-0.723	-1.607
PPARA	-0.245	-1.688	0.908
KRAS	0.091	-0.533	1.217
PTP4A1	0.49	0.91	0
MMP12	N/A	N/A	N/A
