# Supplementary material for: Human fingertip regeneration follows clinical phases with distinct proteomic signatures
Source: NPJ Regen Med. 2025 Nov 5;10:51. doi: 10.1038/s41536-025-00441-y (PMC12589496; doi:10.1038/s41536-025-00441-y)
Supplement: Supplementary file 11 — Supplementary Data 10_ GProfiler [file 41536_2025_441_MOESM11_ESM.xlsx]

## Sheet: AD25-57_out_gProfiler_merged
			ALL PHASES COMBINED						COAGULATION						HYPERGRANULATION						PROLIFERATION						EPITHELIALIZATION
source	term_name	term_id	highlighted_group1	adjusted_p_value_group1	negative_log10_of_adjusted_p_value_group1	term_size_group1	query_size_group1	intersection_size_group1	highlighted_group2	adjusted_p_value_group2	negative_log10_of_adjusted_p_value_group2	term_size_group2	query_size_group2	intersection_size_group2	highlighted_group3	adjusted_p_value_group3	negative_log10_of_adjusted_p_value_group3	term_size_group3	query_size_group3	intersection_size_group3	highlighted_group4	adjusted_p_value_group4	negative_log10_of_adjusted_p_value_group4	term_size_group4	query_size_group4	intersection_size_group4	highlighted_group5	adjusted_p_value_group5	negative_log10_of_adjusted_p_value_group5	term_size_group5	query_size_group5	intersection_size_group5
GO:MF	peptidase regulator activity	GO:0061134	TRUE	1.3305e-35	34.876	228	904	69	FALSE	8.29858e-31	30.081	228	622	55	TRUE	1.35221e-36	35.869	228	721	64	TRUE	5.76881e-34	33.2389	228	735	62	TRUE	9.07612e-34	33.0421	228	447	51
GO:MF	cell adhesion molecule binding	GO:0050839	TRUE	6.07012e-35	34.2168	561	904	106	TRUE	6.10624e-30	29.2142	561	622	82	TRUE	4.01335e-35	34.3965	561	721	95	TRUE	3.59871e-35	34.4439	561	735	96	TRUE	1.84991e-33	32.7328	561	447	74
GO:MF	protein-containing complex binding	GO:0044877	TRUE	1.35398e-32	31.8684	1279	904	163	TRUE	4.29922e-26	25.3666	1279	622	120	TRUE	1.20445e-27	26.9192	1279	721	134	TRUE	1.68108e-32	31.7744	1279	735	144	TRUE	2.00131e-25	24.6987	1279	447	98
GO:MF	protein binding	GO:0005515	FALSE	1.45719e-32	31.8365	14865	904	812	FALSE	2.3111e-26	25.6362	14865	622	567	FALSE	1.61842e-29	28.7909	14865	721	655	FALSE	2.97253e-30	29.5269	14865	735	668	FALSE	4.0806e-17	16.3893	14865	447	405
GO:MF	endopeptidase regulator activity	GO:0061135	FALSE	1.02262e-30	29.9903	184	904	58	TRUE	1.20942e-31	30.9174	184	622	51	FALSE	7.19493e-34	33.143	184	721	56	FALSE	4.349e-29	28.3616	184	735	52	FALSE	3.40803e-30	29.4675	184	447	44
GO:MF	peptidase inhibitor activity	GO:0030414	FALSE	3.8803e-30	29.4111	174	904	56	FALSE	1.08131e-30	29.966	174	622	49	FALSE	5.63285e-32	31.2493	174	721	53	FALSE	3.14673e-27	26.5021	174	735	49	FALSE	2.49481e-31	30.603	174	447	44
GO:MF	endopeptidase inhibitor activity	GO:0004866	FALSE	5.24026e-30	29.2806	168	904	55	FALSE	1.70235e-31	30.769	168	622	49	FALSE	7.48019e-33	32.1261	168	721	53	FALSE	5.1259e-28	27.2902	168	735	49	FALSE	4.74371e-32	31.3239	168	447	44
GO:MF	enzyme inhibitor activity	GO:0004857	FALSE	1.12235e-29	28.9499	393	904	82	TRUE	1.03297e-30	29.9859	393	622	70	FALSE	1.93703e-27	26.7129	393	721	71	FALSE	2.78036e-25	24.5559	393	735	69	TRUE	3.6741e-31	30.4348	393	447	61
GO:MF	molecular function inhibitor activity	GO:0140678	TRUE	1.89482e-26	25.7224	507	904	89	FALSE	2.62154e-28	27.5814	507	622	76	FALSE	1.743e-25	24.7587	507	721	78	FALSE	1.85537e-23	22.7316	507	735	76	FALSE	2.67012e-28	27.5735	507	447	65
GO:MF	enzyme binding	GO:0019899	TRUE	2.5856e-25	24.5874	2105	904	205	FALSE	2.0999e-19	18.6778	2105	622	147	TRUE	8.36599e-26	25.0775	2105	721	177	TRUE	8.73042e-24	23.059	2105	735	175	FALSE	6.82362e-18	17.166	2105	447	115
GO:MF	identical protein binding	GO:0042802	FALSE	1.62585e-24	23.7889	2166	904	207	TRUE	1.57002e-19	18.8041	2166	622	150	FALSE	1.6593e-22	21.7801	2166	721	173	FALSE	3.46674e-20	19.4601	2166	735	170	TRUE	2.26219e-18	17.6455	2166	447	118
GO:MF	catalytic activity	GO:0003824	TRUE	2.29387e-24	23.6394	5751	904	406	TRUE	8.48972e-19	18.0711	5751	622	287	TRUE	1.96593e-18	17.7064	5751	721	322	TRUE	3.93953e-17	16.4046	5751	735	323	FALSE	0.000471616	3.32641	5751	447	174
GO:MF	cadherin binding	GO:0045296	FALSE	1.56602e-23	22.8052	335	904	68	FALSE	6.95228e-22	21.1579	335	622	55	FALSE	1.74787e-23	22.7575	335	721	61	FALSE	1.26415e-20	19.8982	335	735	58	FALSE	2.15399e-23	22.6668	335	447	49
GO:MF	enzyme regulator activity	GO:0030234	FALSE	2.69151e-22	21.57	1305	904	145	FALSE	9.11044e-18	17.0405	1305	622	106	FALSE	2.03381e-20	19.6917	1305	721	122	FALSE	3.87254e-21	20.412	1305	735	125	FALSE	5.71418e-17	16.243	1305	447	85
GO:MF	antioxidant activity	GO:0016209	FALSE	1.78497e-21	20.7484	84	904	34	TRUE	1.30919e-21	20.883	84	622	30	TRUE	2.11732e-23	22.6742	84	721	33	TRUE	1.97692e-19	18.704	84	735	30	TRUE	4.92818e-19	18.3073	84	447	25
GO:MF	serine-type endopeptidase inhibitor activity	GO:0004867	FALSE	3.73141e-19	18.4281	103	904	35	FALSE	1.16769e-18	17.9327	103	622	30	FALSE	3.14051e-21	20.503	103	721	34	FALSE	8.54853e-20	19.0681	103	735	33	FALSE	3.94576e-24	23.4039	103	447	31
GO:MF	hydrolase activity	GO:0016787	FALSE	5.1257e-19	18.2902	2476	904	212	FALSE	8.23421e-17	16.0844	2476	622	157	FALSE	3.27716e-16	15.4845	2476	721	173	FALSE	6.38241e-15	14.195	2476	735	172	FALSE	4.64227e-09	8.33327	2476	447	106
GO:MF	molecular function regulator activity	GO:0098772	FALSE	7.88412e-19	18.1032	2120	904	190	FALSE	6.17343e-17	16.2095	2120	622	142	FALSE	3.41416e-19	18.4667	2120	721	163	FALSE	6.38654e-20	19.1947	2120	735	167	FALSE	3.35862e-16	15.4738	2120	447	112
GO:MF	protease binding	GO:0002020	FALSE	2.02128e-18	17.6944	144	904	40	FALSE	2.49808e-12	11.6024	144	622	28	FALSE	5.64005e-18	17.2487	144	721	36	FALSE	1.21263e-18	17.9163	144	735	37	TRUE	4.92158e-16	15.3079	144	447	28
GO:MF	oxidoreductase activity	GO:0016491	FALSE	2.05864e-18	17.6864	743	904	96	FALSE	4.79974e-09	8.31878	743	622	60	FALSE	2.1498e-12	11.6676	743	721	73	FALSE	5.77815e-14	13.2382	743	735	77	FALSE	4.81489e-06	5.31741	743	447	43
GO:MF	glycosaminoglycan binding	GO:0005539	TRUE	1.69176e-17	16.7717	248	904	51	TRUE	1.09654e-17	16.96	248	622	43	TRUE	1.25355e-17	16.9019	248	721	46	TRUE	2.94409e-17	16.531	248	735	46	FALSE	6.12433e-14	13.2129	248	447	33
GO:MF	carbohydrate derivative binding	GO:0097367	FALSE	1.47317e-15	14.8317	2286	904	191	FALSE	1.25425e-15	14.9016	2286	622	146	FALSE	9.09693e-15	14.0411	2286	721	160	FALSE	1.64682e-12	11.7834	2286	735	156	FALSE	6.61105e-05	4.17973	2286	447	88
GO:MF	sulfur compound binding	GO:1901681	FALSE	2.53027e-14	13.5968	271	904	49	FALSE	4.78481e-13	12.3201	271	622	39	FALSE	6.43932e-11	10.1912	271	721	39	FALSE	2.02361e-13	12.6939	271	735	43	FALSE	7.12055e-09	8.14749	271	447	28
GO:MF	peroxidase activity	GO:0004601	FALSE	3.06651e-14	13.5134	56	904	23	FALSE	6.14489e-14	13.2115	56	622	20	FALSE	4.08393e-15	14.3889	56	721	22	FALSE	1.82178e-12	11.7395	56	735	20	FALSE	2.30515e-11	10.6373	56	447	16
GO:MF	oxidoreductase activity, acting on peroxide as acceptor	GO:0016684	FALSE	7.82179e-14	13.1067	58	904	23	FALSE	1.36399e-13	12.8652	58	622	20	FALSE	1.00174e-14	13.9992	58	721	22	FALSE	3.99974e-12	11.398	58	735	20	FALSE	4.24962e-11	10.3716	58	447	16
GO:MF	peptidase activity	GO:0008233	FALSE	8.26925e-14	13.0825	623	904	78	FALSE	1.66992e-13	12.7773	623	622	62	FALSE	2.93772e-14	13.532	623	721	69	FALSE	1.31826e-10	9.88	623	735	63	FALSE	7.76059e-08	7.11011	623	447	42
GO:MF	actin filament binding	GO:0051015	FALSE	9.07538e-14	13.0421	209	904	42	FALSE	8.30076e-13	12.0809	209	622	34	FALSE	5.39486e-14	13.268	209	721	38	FALSE	1.73371e-14	13.761	209	735	39	FALSE	2.30389e-14	13.6375	209	447	31
GO:MF	small molecule binding	GO:0036094	FALSE	1.19279e-13	12.9234	6357	904	399	FALSE	1.07571e-11	10.9683	6357	622	285	FALSE	5.42563e-11	10.2655	6357	721	320	FALSE	6.49465e-12	11.1874	6357	735	329	FALSE	5.23428e-07	6.28114	6357	447	201
GO:MF	endopeptidase activity	GO:0004175	FALSE	1.52349e-13	12.8172	394	904	59	FALSE	4.05179e-12	11.3924	394	622	46	FALSE	4.29828e-14	13.3667	394	721	53	FALSE	3.33921e-11	10.4764	394	735	49	TRUE	6.65778e-11	10.1767	394	447	37
GO:MF	calcium ion binding	GO:0005509	TRUE	1.93975e-13	12.7123	726	904	85	FALSE	4.39037e-13	12.3575	726	622	67	FALSE	6.38305e-13	12.195	726	721	73	TRUE	1.90452e-12	11.7202	726	735	73	TRUE	9.19272e-15	14.0366	726	447	58
GO:MF	calcium-dependent protein binding	GO:0048306	FALSE	2.50926e-13	12.6005	80	904	26	TRUE	1.21384e-11	10.9158	80	622	21	TRUE	1.41087e-14	13.8505	80	721	25	TRUE	3.40008e-12	11.4685	80	735	23	FALSE	4.03918e-12	11.3937	80	447	19
GO:MF	heparin binding	GO:0008201	FALSE	2.57224e-13	12.5897	177	904	38	FALSE	2.50024e-13	12.602	177	622	32	FALSE	4.06698e-13	12.3907	177	721	34	FALSE	1.15061e-13	12.9391	177	735	35	FALSE	6.3262e-10	9.19886	177	447	24
GO:MF	serine-type endopeptidase activity	GO:0004252	FALSE	4.62801e-13	12.3346	180	904	38	FALSE	4.13997e-13	12.383	180	622	32	FALSE	1.01889e-13	12.9919	180	721	35	FALSE	8.48814e-12	11.0712	180	735	33	FALSE	9.16588e-10	9.03783	180	447	24
GO:MF	structural constituent of cytoskeleton	GO:0005200	TRUE	7.14917e-13	12.1457	113	904	30	TRUE	3.13876e-12	11.5032	113	622	25	TRUE	9.89459e-11	10.0046	113	721	25	TRUE	2.38123e-12	11.6232	113	735	27	FALSE	2.63146e-12	11.5798	113	447	22
GO:MF	extracellular matrix structural constituent	GO:0005201	TRUE	1.33653e-12	11.874	167	904	36	TRUE	3.0627e-08	7.51389	167	622	25	TRUE	3.1415e-12	11.5029	167	721	32	TRUE	8.61546e-13	12.0647	167	735	33	FALSE	2.12444e-11	10.6728	167	447	25
GO:MF	serine-type peptidase activity	GO:0008236	FALSE	1.86473e-12	11.7294	197	904	39	FALSE	5.95092e-12	11.2254	197	622	32	FALSE	1.87215e-12	11.7277	197	721	35	FALSE	2.1546e-11	10.6666	197	735	34	FALSE	6.53411e-09	8.18481	197	447	24
GO:MF	serine hydrolase activity	GO:0017171	FALSE	3.7503e-12	11.4259	201	904	39	FALSE	1.067e-11	10.9718	201	622	32	FALSE	3.5388e-12	11.4511	201	721	35	FALSE	3.96396e-11	10.4019	201	735	34	FALSE	1.00571e-08	7.99753	201	447	24
GO:MF	complement binding	GO:0001848	TRUE	1.40097e-11	10.8536	26	904	15	TRUE	2.15613e-09	8.66633	26	622	12	TRUE	5.15049e-13	12.2882	26	721	15	TRUE	7.3381e-10	9.13442	26	735	13	TRUE	1.55213e-09	8.80907	26	447	11
GO:MF	signaling receptor binding	GO:0005102	FALSE	1.45847e-11	10.8361	1499	904	132	FALSE	5.15854e-13	12.2875	1499	622	105	FALSE	3.71965e-14	13.4295	1499	721	119	FALSE	2.66675e-14	13.574	1499	735	121	FALSE	6.07344e-11	10.2166	1499	447	80
GO:MF	oxidoreductase activity, acting on a sulfur group of donors	GO:0016667	FALSE	3.57417e-11	10.4468	54	904	20	FALSE	0.00254241	2.59475	54	622	10	FALSE	2.27277e-07	6.64345	54	721	15	FALSE	1.78902e-10	9.74739	54	735	18
GO:MF	actin binding	GO:0003779	FALSE	5.30509e-11	10.2753	448	904	59	FALSE	1.13406e-10	9.94536	448	622	47	FALSE	1.92451e-09	8.71568	448	721	49	FALSE	2.38581e-11	10.6224	448	735	53	FALSE	2.83873e-13	12.5469	448	447	43
GO:MF	structural molecule activity	GO:0005198	FALSE	1.89966e-10	9.72132	1104	904	104	FALSE	4.61787e-08	7.33556	1104	622	75	FALSE	2.92029e-07	6.53457	1104	721	81	FALSE	2.80454e-10	9.55214	1104	735	90	TRUE	3.01752e-16	15.5204	1104	447	76
GO:MF	lipid binding	GO:0008289	FALSE	1.92817e-10	9.71485	848	904	87	FALSE	4.7524e-08	7.32309	848	622	63	FALSE	8.31885e-12	11.0799	848	721	78	FALSE	9.51921e-13	12.0214	848	735	81	FALSE	6.92603e-13	12.1595	848	447	60
GO:MF	ATP-dependent protein folding chaperone	GO:0140662	TRUE	4.41509e-10	9.35506	31	904	15	TRUE	4.94042e-11	10.3062	31	622	14	TRUE	4.13996e-10	9.383	31	721	14	TRUE	2.27781e-07	6.64248	31	735	12	TRUE	0.0256487	1.59094	31	447	6
GO:MF	protein homodimerization activity	GO:0042803	FALSE	2.64663e-09	8.57731	727	904	76	FALSE	1.14552e-06	5.941	727	622	54	FALSE	5.37687e-09	8.26947	727	721	65	FALSE	1.84265e-06	5.73456	727	735	60	FALSE	8.10052e-08	7.09149	727	447	46
GO:MF	ion binding	GO:0043167	FALSE	3.17718e-09	8.49796	6153	904	370	FALSE	2.41369e-07	6.61732	6153	622	261	FALSE	8.21595e-07	6.08534	6153	721	294	FALSE	1.23144e-07	6.90959	6153	735	303	FALSE	0.000241517	3.61705	6153	447	185
GO:MF	protein dimerization activity	GO:0046983	FALSE	2.44216e-08	7.61223	1116	904	99	FALSE	5.83506e-06	5.23395	1116	622	70	FALSE	1.57203e-08	7.80354	1116	721	85	FALSE	5.76403e-07	6.23927	1116	735	82	FALSE	2.90804e-08	7.5364	1116	447	61
GO:MF	integrin binding	GO:0005178	FALSE	4.54897e-08	7.34209	158	904	29	FALSE	3.16344e-07	6.49984	158	622	23	FALSE	7.1358e-09	8.14656	158	721	27	FALSE	3.31996e-10	9.47887	158	735	29	FALSE	1.13012e-06	5.94688	158	447	19
GO:MF	cytoskeletal protein binding	GO:0008092	FALSE	6.4367e-08	7.19134	1008	904	91	FALSE	4.44618e-09	8.35201	1008	622	73	FALSE	3.10488e-07	6.50796	1008	721	76	FALSE	5.73421e-10	9.24153	1008	735	84	FALSE	1.31428e-09	8.88131	1008	447	60
GO:MF	carbohydrate binding	GO:0030246	TRUE	9.77509e-08	7.00988	287	904	40	FALSE	1.78834e-07	6.74755	287	622	32	TRUE	5.27661e-07	6.27765	287	721	34	TRUE	1.51003e-08	7.82101	287	735	37	TRUE	0.0116669	1.93305	287	447	19
GO:MF	oxidoreductase activity, acting on CH-OH group of donors	GO:0016614	FALSE	1.21067e-07	6.91697	134	904	26							FALSE	0.00334904	2.47508	134	721	17	FALSE	1.0247e-05	4.9894	134	735	21
GO:MF	disulfide oxidoreductase activity	GO:0015036	FALSE	3.45497e-07	6.46156	39	904	14	FALSE	0.00110167	2.95795	39	622	9	FALSE	0.000446424	3.35025	39	721	10	FALSE	4.82858e-06	5.31618	39	735	12	TRUE	0.0101431	1.99383	39	447	7
GO:MF	RAGE receptor binding	GO:0050786	FALSE	3.60848e-07	6.44268	10	904	8	FALSE	7.95288e-05	4.09948	10	622	6	TRUE	6.09588e-08	7.21496	10	721	8	TRUE	7.72007e-08	7.11238	10	735	8	FALSE	0.000585475	3.23249	10	447	5
GO:MF	unfolded protein binding	GO:0051082	FALSE	4.94539e-07	6.3058	113	904	23	TRUE	8.34582e-07	6.07853	113	622	19	FALSE	1.73381e-06	5.761	113	721	20	FALSE	1.52085e-05	4.81791	113	735	19	FALSE	0.00383642	2.41607	113	447	12
GO:MF	protein folding chaperone	GO:0044183	FALSE	6.15773e-07	6.21058	62	904	17	FALSE	2.21544e-07	6.65454	62	622	15	FALSE	1.87361e-06	5.72732	62	721	15	FALSE	0.000174669	3.75778	62	735	13	FALSE	0.0314715	1.50208	62	447	8
GO:MF	oxidoreductase activity, acting on the CH-OH group of donors, NAD or NADP as acceptor	GO:0016616	FALSE	6.28992e-07	6.20135	124	904	24							FALSE	0.00502939	2.29848	124	721	16	FALSE	1.35936e-05	4.86666	124	735	20
GO:MF	lipoprotein particle receptor binding	GO:0070325	FALSE	8.57661e-07	6.06668	29	904	12	TRUE	2.2858e-07	6.64096	29	622	11	FALSE	1.9438e-05	4.71135	29	721	10	FALSE	0.000342612	3.4652	29	735	9	FALSE	7.56806e-05	4.12102	29	447	8
GO:MF	anion binding	GO:0043168	FALSE	1.04785e-06	5.9797	2445	904	170	FALSE	0.000105916	3.97504	2445	622	119	FALSE	0.000200538	3.6978	2445	721	133	FALSE	0.000133989	3.87293	2445	735	136
GO:MF	proteoglycan binding	GO:0043394	FALSE	1.30922e-06	5.88299	36	904	13	FALSE	4.44972e-05	4.35167	36	622	10	FALSE	1.68068e-05	4.77452	36	721	11	FALSE	1.7087e-06	5.76733	36	735	12	FALSE	9.88589e-08	7.00498	36	447	11
GO:MF	peroxiredoxin activity	GO:0051920	FALSE	1.50403e-06	5.82274	8	904	7	FALSE	1.11802e-05	4.95155	8	622	6	FALSE	3.16504e-07	6.49962	8	721	7	FALSE	3.93379e-07	6.40519	8	735	7	FALSE	0.000134977	3.86974	8	447	5
GO:MF	binding	GO:0005488	FALSE	1.86385e-06	5.72959	18366	904	867	FALSE	2.29955e-06	5.63836	18366	622	602	FALSE	2.01769e-05	4.69515	18366	721	693	FALSE	1.32899e-06	5.87648	18366	735	709
GO:MF	lipase inhibitor activity	GO:0055102	FALSE	3.3194e-06	5.47894	16	904	9	FALSE	1.12158e-07	6.95017	16	622	9	TRUE	4.6555e-07	6.33203	16	721	9	TRUE	1.81701e-05	4.74064	16	735	8	FALSE	1.17183e-05	4.93114	16	447	7
GO:MF	collagen binding	GO:0005518	FALSE	3.69606e-06	5.43226	69	904	17	FALSE	1.10562e-06	5.9564	69	622	15	FALSE	1.09849e-06	5.9592	69	721	16	FALSE	1.26885e-05	4.89659	69	735	15	FALSE	1.64645e-05	4.78345	69	447	12
GO:MF	opsonin binding	GO:0001846	FALSE	3.84103e-06	5.41555	21	904	10	FALSE	0.00102429	2.98958	21	622	7	FALSE	4.43677e-07	6.35293	21	721	10	FALSE	0.000244314	3.61205	21	735	8	FALSE	0.00228043	2.64198	21	447	6
GO:MF	cysteine-type endopeptidase inhibitor activity	GO:0004869	FALSE	1.07531e-05	4.96847	35	904	12	FALSE	3.30429e-05	4.48092	35	622	10	FALSE	1.20583e-05	4.91871	35	721	11	FALSE	0.000190309	3.72054	35	735	10	FALSE	1.39981e-06	5.85393	35	447	10
GO:MF	heterocyclic compound binding	GO:1901363	FALSE	1.59188e-05	4.79809	2315	904	158	FALSE	0.000355175	3.44956	2315	622	112	FALSE	0.000721909	3.14152	2315	721	125	FALSE	0.00128902	2.88974	2315	735	126
GO:MF	molecular carrier activity	GO:0140104	TRUE	2.30671e-05	4.63701	96	904	19	TRUE	4.52646e-08	7.34424	96	622	19	TRUE	2.61535e-05	4.58247	96	721	17	TRUE	0.0272335	1.5649	96	735	13	TRUE	0.0258235	1.58799	96	447	10
GO:MF	immunoglobulin binding	GO:0019865	FALSE	3.02207e-05	4.51969	25	904	10	FALSE	0.00380331	2.41984	25	622	7	FALSE	0.0111712	1.9519	25	721	7	FALSE	7.96635e-05	4.09874	25	735	9	FALSE	0.00690386	2.16091	25	447	6
GO:MF	lipopolysaccharide binding	GO:0001530	TRUE	5.85297e-05	4.23262	40	904	12	TRUE	0.00138295	2.85919	40	622	9	TRUE	5.67643e-05	4.24592	40	721	11	TRUE	6.67093e-06	5.17581	40	735	12	TRUE	8.57701e-05	4.06666	40	447	9
GO:MF	protein-disulfide reductase activity	GO:0015035	FALSE	5.91075e-05	4.22836	33	904	11	FALSE	0.0272839	1.56409	33	622	7							FALSE	0.00115771	2.9364	33	735	9
GO:MF	protein domain specific binding	GO:0019904	FALSE	6.65869e-05	4.17661	655	904	60	FALSE	0.000594946	3.22552	655	622	44	FALSE	0.00120975	2.9173	655	721	48	FALSE	7.53896e-05	4.12269	655	735	52	FALSE	0.0318283	1.49719	655	447	31
GO:MF	nucleoside phosphate binding	GO:1901265	FALSE	6.89624e-05	4.16139	2181	904	148	FALSE	0.00318153	2.49736	2181	622	103	FALSE	0.0038364	2.41608	2181	721	116	FALSE	0.0101938	1.99166	2181	735	116
GO:MF	magnesium ion binding	GO:0000287	FALSE	0.000100895	3.99613	232	904	30							FALSE	0.00181719	2.7406	232	721	24
GO:MF	organic acid binding	GO:0043177	FALSE	0.000102439	3.98953	195	904	27	FALSE	1.92088e-05	4.7165	195	622	23	FALSE	0.000298719	3.52474	195	721	23	FALSE	0.00576515	2.23919	195	735	21	TRUE	6.88145e-06	5.16232	195	447	20
GO:MF	nucleotide binding	GO:0000166	FALSE	0.000117752	3.92903	2163	904	146	FALSE	0.00641044	2.19311	2163	622	101	FALSE	0.00705488	2.15151	2163	721	114	FALSE	0.018157	1.74096	2163	735	114
GO:MF	phospholipid binding	GO:0005543	FALSE	0.000125901	3.89997	484	904	48	FALSE	0.00150163	2.82344	484	622	35	FALSE	2.8756e-06	5.54127	484	721	45	FALSE	1.91513e-06	5.7178	484	735	46	FALSE	5.91436e-06	5.22809	484	447	33
GO:MF	enzyme activator activity	GO:0008047	FALSE	0.000151604	3.81929	593	904	55							FALSE	0.0118634	1.92579	593	721	42	TRUE	5.24874e-05	4.27994	593	735	49
GO:MF	lyase activity	GO:0016829	FALSE	0.000210949	3.67582	202	904	27	FALSE	0.00841469	2.07496	202	622	19	FALSE	0.00200423	2.69805	202	721	22	FALSE	0.000227781	3.64248	202	735	24
GO:MF	peptidase activator activity	GO:0016504	FALSE	0.000235017	3.6289	53	904	13							FALSE	0.00122613	2.91146	53	721	11	FALSE	2.39263e-05	4.62112	53	735	13
GO:MF	exopeptidase activity	GO:0008238	FALSE	0.000273093	3.56369	101	904	18	FALSE	0.00679697	2.16768	101	622	13	FALSE	0.00164682	2.78335	101	721	15	FALSE	0.000444101	3.35252	101	735	16
GO:MF	threonine-type endopeptidase activity	GO:0004298	FALSE	0.000328795	3.48307	9	904	6							FALSE	0.00363365	2.43966	9	721	5	FALSE	0.000107498	3.9686	9	735	6	FALSE	0.0133905	1.8732	9	447	4
GO:MF	hemoglobin binding	GO:0030492	TRUE	0.000328795	3.48307	9	904	6	TRUE	3.26644e-05	4.48593	9	622	6	TRUE	0.00363365	2.43966	9	721	5	TRUE	0.000107498	3.9686	9	735	6	FALSE	0.000298166	3.52554	9	447	5
GO:MF	aminopeptidase activity	GO:0004177	FALSE	0.000399965	3.39798	39	904	11	FALSE	0.0103361	1.98564	39	622	8	FALSE	0.0332381	1.47836	39	721	8	FALSE	0.000577625	3.23835	39	735	10
GO:MF	phosphoprotein binding	GO:0051219	FALSE	0.00045544	3.34157	94	904	17							FALSE	0.00339302	2.46941	94	721	14	FALSE	0.000161516	3.79178	94	735	16	FALSE	0.0215272	1.66701	94	447	10
GO:MF	thioredoxin-dependent peroxiredoxin activity	GO:0140824	FALSE	0.000570659	3.24362	6	904	5	FALSE	0.00642594	2.19206	6	622	4	FALSE	0.000189295	3.72286	6	721	5	FALSE	0.000226336	3.64525	6	735	5
GO:MF	phosphatidylcholine-sterol O-acyltransferase activator activity	GO:0060228	TRUE	0.000570659	3.24362	6	904	5	TRUE	8.05609e-05	4.09388	6	622	5	TRUE	0.000189295	3.72286	6	721	5	FALSE	0.000226336	3.64525	6	735	5	TRUE	1.50038e-05	4.8238	6	447	5
GO:MF	thioredoxin peroxidase activity	GO:0008379	FALSE	0.000570659	3.24362	6	904	5	FALSE	0.00642594	2.19206	6	622	4	FALSE	0.000189295	3.72286	6	721	5	FALSE	0.000226336	3.64525	6	735	5
GO:MF	fibrinogen binding	GO:0070051	FALSE	0.000570659	3.24362	6	904	5	FALSE	8.05609e-05	4.09388	6	622	5	FALSE	0.0129643	1.88725	6	721	4	FALSE	0.015196	1.81827	6	735	4
GO:MF	hydrolase activity, acting on carbon-nitrogen (but not peptide) bonds	GO:0016810	FALSE	0.00065434	3.1842	129	904	20	FALSE	0.022635	1.64522	129	622	14	FALSE	0.00198406	2.70245	129	721	17	FALSE	0.0114954	1.93948	129	735	16
GO:MF	monosaccharide binding	GO:0048029	FALSE	0.000752773	3.12334	77	904	15	FALSE	0.00195361	2.70916	77	622	12	FALSE	0.000286271	3.54322	77	721	14	FALSE	0.00233759	2.63123	77	735	13
GO:MF	haptoglobin binding	GO:0031720	TRUE	0.000790725	3.10197	10	904	6	TRUE	7.95288e-05	4.09948	10	622	6	TRUE	0.00705326	2.15161	10	721	5							FALSE	0.0219272	1.65902	10	447	4
GO:MF	amide binding	GO:0033218	FALSE	0.00130657	2.88387	248	904	29	FALSE	0.0459288	1.33791	248	622	20	FALSE	0.0493397	1.3068	248	721	22	FALSE	0.00852506	2.0693	248	735	24
GO:MF	G protein activity	GO:0003925	TRUE	0.00149058	2.82665	44	904	11	TRUE	0.000347812	3.45866	44	622	10	TRUE	0.00148261	2.82897	44	721	10	TRUE	0.00191221	2.71846	44	735	10	TRUE	0.000205593	3.68699	44	447	9
GO:MF	isomerase activity	GO:0016853	FALSE	0.00183509	2.73634	174	904	23	FALSE	0.0142424	1.84642	174	622	17	FALSE	0.00243007	2.61438	174	721	20	FALSE	0.000936606	3.02844	174	735	21
GO:MF	ubiquitin protein ligase binding	GO:0031625	FALSE	0.0018877	2.72407	308	904	33	FALSE	5.29297e-05	4.2763	308	622	29	FALSE	0.00121935	2.91387	308	721	29
GO:MF	structural constituent of skin epidermis	GO:0030280	TRUE	0.00197337	2.70479	37	904	10																			FALSE	2.55286e-06	5.59297	37	447	10
GO:MF	cation binding	GO:0043169	FALSE	0.00201841	2.69499	4474	904	257	FALSE	0.000623423	3.20522	4474	622	188	FALSE	0.00290645	2.53664	4474	721	210	FALSE	0.00576887	2.23891	4474	735	212	FALSE	0.000638658	3.19473	4474	447	142
GO:MF	purine nucleotide binding	GO:0017076	FALSE	0.00221775	2.65409	1993	904	131	FALSE	0.00913054	2.0395	1993	622	94	FALSE	0.0429683	1.36685	1993	721	103
GO:MF	cholesterol transfer activity	GO:0120020	TRUE	0.00233473	2.63176	23	904	8	TRUE	0.00204662	2.68896	23	622	7	TRUE	0.000439293	3.35725	23	721	8	TRUE	0.000551784	3.25823	23	735	8	TRUE	9.71534e-06	5.01254	23	447	8
GO:MF	oxidoreductase activity, acting on a sulfur group of donors, NAD(P) as acceptor	GO:0016668	FALSE	0.00321988	2.49216	12	904	6							FALSE	0.000885618	3.05275	12	721	6	FALSE	0.00107631	2.96806	12	735	6
GO:MF	phospholipase inhibitor activity	GO:0004859	FALSE	0.00321988	2.49216	12	904	6	FALSE	0.000331905	3.47899	12	622	6	FALSE	0.000885618	3.05275	12	721	6	FALSE	0.00107631	2.96806	12	735	6	FALSE	4.60023e-05	4.33722	12	447	6
GO:MF	low-density lipoprotein particle receptor binding	GO:0050750	FALSE	0.00336496	2.47302	24	904	8	FALSE	0.000185815	3.73092	24	622	8	FALSE	0.00829795	2.08103	24	721	7							FALSE	0.00534637	2.27194	24	447	6
GO:MF	sterol transfer activity	GO:0120015	FALSE	0.00336496	2.47302	24	904	8	FALSE	0.00281284	2.55086	24	622	7	FALSE	0.00063837	3.19493	24	721	8	FALSE	0.000801335	3.09619	24	735	8	FALSE	1.42922e-05	4.8449	24	447	8
GO:MF	heparan sulfate proteoglycan binding	GO:0043395	FALSE	0.00403001	2.39469	18	904	7	FALSE	0.00569215	2.24472	18	622	6	FALSE	0.0148032	1.82964	18	721	6	FALSE	0.0179254	1.74653	18	735	6	FALSE	0.000825436	3.08332	18	447	6
GO:MF	molecular sequestering activity	GO:0140313	TRUE	0.0046135	2.33597	49	904	11	TRUE	0.00811598	2.09066	49	622	9	TRUE	0.000533742	3.27267	49	721	11	TRUE	0.000699988	3.15491	49	735	11	TRUE	0.000540192	3.26745	49	447	9
GO:MF	protein-folding chaperone binding	GO:0051087	FALSE	0.00516437	2.28698	135	904	19													FALSE	0.00517909	2.28575	135	735	17	FALSE	0.00476471	2.32196	135	447	13
GO:MF	threonine-type peptidase activity	GO:0070003	FALSE	0.00613447	2.21222	19	904	7							FALSE	0.0209837	1.67812	19	721	6	FALSE	0.00174317	2.75866	19	735	7
GO:MF	ubiquitin-like protein ligase binding	GO:0044389	FALSE	0.0063128	2.19978	326	904	33	FALSE	0.000176619	3.75296	326	622	29	FALSE	0.00373244	2.42801	326	721	29
GO:MF	protein phosphorylated amino acid binding	GO:0045309	FALSE	0.00642147	2.19237	60	904	12							FALSE	0.00439231	2.35731	60	721	11	FALSE	0.000856741	3.06715	60	735	12	FALSE	0.0031343	2.50386	60	447	9
GO:MF	intramolecular oxidoreductase activity	GO:0016860	FALSE	0.0102471	1.9894	53	904	11													FALSE	0.0016039	2.79482	53	735	11
GO:MF	cholesterol binding	GO:0015485	FALSE	0.0102471	1.9894	53	904	11							TRUE	0.00871821	2.05957	53	721	10	TRUE	0.0111802	1.95155	53	735	10	TRUE	0.00981524	2.0081	53	447	8
GO:MF	GDP binding	GO:0019003	TRUE	0.0105233	1.97785	73	904	13													TRUE	0.00730264	2.13652	73	735	12
GO:MF	transmembrane transporter binding	GO:0044325	FALSE	0.0107657	1.96796	142	904	19							FALSE	0.00732574	2.13515	142	721	17	FALSE	0.00257552	2.58914	142	735	18
GO:MF	kinase binding	GO:0019900	FALSE	0.0135463	1.86818	790	904	61							FALSE	0.00970013	2.01322	790	721	52	FALSE	0.0176539	1.75316	790	735	52
GO:MF	oxygen carrier activity	GO:0005344	FALSE	0.0155317	1.80878	15	904	6	FALSE	0.00166092	2.77965	15	622	6
GO:MF	glutathione peroxidase activity	GO:0004602	FALSE	0.0184524	1.73395	22	904	7							FALSE	0.00435207	2.3613	22	721	7							FALSE	0.0491116	1.30882	22	447	5
GO:MF	phosphatidylcholine binding	GO:0031210	FALSE	0.0210812	1.67611	30	904	8							FALSE	0.00420105	2.37664	30	721	8	FALSE	0.00525372	2.27953	30	735	8	FALSE	0.000101215	3.99476	30	447	8
GO:MF	GTPase binding	GO:0051020	FALSE	0.0211607	1.67447	316	904	31	FALSE	0.00298374	2.52524	316	622	26	FALSE	0.0415667	1.38125	316	721	26
GO:MF	metal ion binding	GO:0046872	FALSE	0.0241192	1.61764	4375	904	245	FALSE	0.0104383	1.98137	4375	622	178	FALSE	0.0294472	1.53096	4375	721	200							FALSE	0.00984244	2.0069	4375	447	134
GO:MF	alcohol binding	GO:0043178	FALSE	0.0247372	1.60665	90	904	14							FALSE	0.0475056	1.32325	90	721	12							FALSE	0.00233903	2.63096	90	447	11
GO:MF	monocarboxylic acid binding	GO:0033293	FALSE	0.0287929	1.54071	80	904	13																			FALSE	0.000718279	3.14371	80	447	11
GO:MF	quaternary ammonium group binding	GO:0050997	FALSE	0.0300814	1.5217	40	904	9							FALSE	0.00515341	2.2879	40	721	9	FALSE	0.00653262	2.18491	40	735	9	FALSE	8.57701e-05	4.06666	40	447	9
GO:MF	arylesterase activity	GO:0004064	TRUE	0.0309144	1.50984	6	904	4	TRUE	0.00642594	2.19206	6	622	4	TRUE	0.0129643	1.88725	6	721	4	TRUE	0.015196	1.81827	6	735	4	TRUE	0.00168089	2.77446	6	447	4
GO:MF	ubiquitin ligase complex scaffold activity	GO:0160072	TRUE	0.0309144	1.50984	6	904	4	TRUE	0.00642594	2.19206	6	622	4
GO:MF	molecular function activator activity	GO:0140677	FALSE	0.0316327	1.49986	1132	904	79													FALSE	0.00324238	2.48914	1132	735	71
GO:MF	nucleocytoplasmic carrier activity	GO:0140142	FALSE	0.0349876	1.45609	32	904	8	FALSE	0.00213717	2.67016	32	622	8	FALSE	0.00708711	2.14953	32	721	8
GO:MF	platelet-derived growth factor binding	GO:0048407	TRUE	0.0363942	1.43897	11	904	5													TRUE	0.0149619	1.82501	11	735	5	TRUE	0.00105384	2.97723	11	447	5
GO:MF	phosphoserine residue binding	GO:0050815	FALSE	0.0363942	1.43897	11	904	5	TRUE	0.0054541	2.26328	11	622	5	FALSE	0.0125505	1.90134	11	721	5	FALSE	0.0149619	1.82501	11	735	5	FALSE	0.00105384	2.97723	11	447	5
GO:MF	complement component C3b binding	GO:0001851	FALSE	0.0363942	1.43897	11	904	5							FALSE	0.0125505	1.90134	11	721	5	FALSE	0.0149619	1.82501	11	735	5	FALSE	0.0338548	1.47038	11	447	4
GO:MF	oxidoreductase activity, acting on a sulfur group of donors, oxygen as acceptor	GO:0016670	FALSE	0.0363942	1.43897	11	904	5													FALSE	0.0149619	1.82501	11	735	5
GO:MF	protein-glutamine gamma-glutamyltransferase activity	GO:0003810	TRUE	0.0363942	1.43897	11	904	5	FALSE	0.0054541	2.26328	11	622	5	TRUE	0.0125505	1.90134	11	721	5
GO:MF	protein phosphatase binding	GO:0019903	TRUE	0.0400766	1.39711	143	904	18							FALSE	0.0302126	1.51981	143	721	16	FALSE	0.0411707	1.38541	143	735	16
GO:MF	carboxylic acid binding	GO:0031406	FALSE	0.0412237	1.38485	183	904	21	FALSE	0.0270846	1.56728	183	622	17													FALSE	0.00163145	2.78743	183	447	16
GO:MF	protein kinase C binding	GO:0005080	TRUE	0.0487415	1.3121	52	904	10
GO:MF	calcium-dependent phospholipid binding	GO:0005544	FALSE	0.0487415	1.3121	52	904	10	FALSE	0.0133869	1.87332	52	622	9	FALSE	0.00730461	2.1364	52	721	10	FALSE	0.00937334	2.02811	52	735	10	FALSE	0.000912173	3.03992	52	447	9
GO:MF	purine nucleobase binding	GO:0002060	TRUE	0.0496659	1.30394	3	904	3	TRUE	0.0146851	1.83312	3	622	3	TRUE	0.0257485	1.58925	3	721	3	TRUE	0.0296374	1.52816	3	735	3
GO:MF	protein kinase C inhibitor activity	GO:0008426	TRUE	0.0496659	1.30394	3	904	3																			TRUE	0.00528008	2.27736	3	447	3
GO:MF	IgA binding	GO:0019862	FALSE	0.0496659	1.30394	3	904	3							FALSE	0.0257485	1.58925	3	721	3	FALSE	0.0296374	1.52816	3	735	3
GO:MF	high-density lipoprotein particle receptor binding	GO:0070653	FALSE	0.0496659	1.30394	3	904	3	FALSE	0.0146851	1.83312	3	622	3	FALSE	0.0257485	1.58925	3	721	3	FALSE	0.0296374	1.52816	3	735	3
GO:BP	response to external stimulus	GO:0009605	TRUE	1.74194e-43	42.759	2367	896	254	FALSE	8.23379e-34	33.0844	2367	617	184	TRUE	4.63497e-53	52.334	2367	715	236	TRUE	3.88976e-47	46.4101	2367	729	229	TRUE	1.20456e-46	45.9192	2367	444	169
GO:BP	response to stress	GO:0006950	FALSE	6.22342e-42	41.206	3876	896	341	TRUE	3.37362e-36	35.4719	3876	617	252	FALSE	4.82488e-47	46.3165	3876	715	301	FALSE	6.75468e-42	41.1704	3876	729	295	FALSE	3.89747e-40	39.4092	3876	444	208
GO:BP	defense response	GO:0006952	FALSE	3.18075e-39	38.4975	1809	896	209	FALSE	3.39372e-35	34.4693	1809	617	160	FALSE	3.17975e-47	46.4976	1809	715	195	FALSE	9.75342e-43	42.0108	1809	729	190	FALSE	1.26892e-41	40.8966	1809	444	141
GO:BP	biological process involved in interspecies interaction between organisms	GO:0044419	FALSE	1.3525e-38	37.8689	1724	896	202	FALSE	1.57132e-33	32.8037	1724	617	153	FALSE	1.97048e-43	42.7054	1724	715	184	FALSE	2.60428e-40	39.5843	1724	729	181	FALSE	1.97566e-40	39.7043	1724	444	136
GO:BP	catabolic process	GO:0009056	TRUE	1.01152e-37	36.995	2562	896	255	FALSE	7.07533e-33	32.1503	2562	617	191	TRUE	4.08552e-31	30.3888	2562	715	207	TRUE	5.42554e-27	26.2656	2562	729	201	FALSE	6.93072e-15	14.1592	2562	444	121
GO:BP	immune system process	GO:0002376	FALSE	4.25968e-37	36.3706	2796	896	268	FALSE	3.08016e-27	26.5114	2796	617	190	FALSE	4.18257e-41	40.3786	2796	715	238	FALSE	3.47274e-42	41.4593	2796	729	243	FALSE	1.3572e-29	28.8674	2796	444	157
GO:BP	response to external biotic stimulus	GO:0043207	FALSE	1.32868e-35	34.8766	1558	896	185	FALSE	3.7625e-30	29.4245	1558	617	139	FALSE	4.10195e-42	41.387	1558	715	172	FALSE	1.96929e-38	37.7057	1558	729	168	FALSE	5.13882e-38	37.2891	1558	444	126
GO:BP	response to biotic stimulus	GO:0009607	FALSE	2.35273e-35	34.6284	1593	896	187	FALSE	1.05048e-29	28.9786	1593	617	140	FALSE	4.82386e-42	41.3166	1593	715	174	FALSE	2.28529e-38	37.6411	1593	729	170	FALSE	1.94858e-38	37.7103	1593	444	128
GO:BP	response to other organism	GO:0051707	FALSE	3.61964e-35	34.4413	1555	896	184	FALSE	1.19367e-29	28.9231	1555	617	138	FALSE	1.36088e-41	40.8662	1555	715	171	FALSE	6.22572e-38	37.2058	1555	729	167	FALSE	2.22132e-37	36.6534	1555	444	125
GO:BP	coagulation	GO:0050817	TRUE	1.28638e-33	32.8906	233	896	67	FALSE	1.29521e-27	26.8877	233	617	52	TRUE	2.52899e-31	30.5971	233	715	59	TRUE	6.39437e-33	32.1942	233	729	61	TRUE	5.02859e-29	28.2986	233	444	47
GO:BP	hemostasis	GO:0007599	FALSE	2.32737e-33	32.6331	235	896	67	FALSE	2.02614e-27	26.6933	235	617	52	FALSE	4.23981e-31	30.3727	235	715	59	FALSE	1.09553e-32	31.9604	235	729	61	FALSE	7.57463e-29	28.1206	235	444	47
GO:BP	blood coagulation	GO:0007596	FALSE	2.82545e-33	32.5489	228	896	66	FALSE	4.35869e-27	26.3606	228	617	51	FALSE	7.22177e-31	30.1414	228	715	58	FALSE	1.7736e-32	31.7511	228	729	60	FALSE	2.34955e-28	27.629	228	444	46
GO:BP	regulation of immune system process	GO:0002682	FALSE	6.27777e-32	31.2022	1526	896	176	FALSE	4.09429e-23	22.3878	1526	617	125	FALSE	4.66263e-34	33.3314	1526	715	157	FALSE	9.02808e-35	34.0444	1526	729	160	FALSE	4.7507e-24	23.3232	1526	444	104
GO:BP	phagocytosis	GO:0006909	FALSE	1.56493e-31	30.8055	234	896	65	FALSE	1.6065e-14	13.7941	234	617	38	FALSE	3.3904e-29	28.4697	234	715	57	FALSE	7.74302e-34	33.1111	234	729	62	FALSE	1.18548e-14	13.9261	234	444	33
GO:BP	proteolysis	GO:0006508	FALSE	2.73404e-31	30.5632	1457	896	170	TRUE	1.40305e-34	33.8529	1457	617	141	FALSE	1.45422e-30	29.8374	1457	715	147	FALSE	1.40378e-21	20.8527	1457	729	132	TRUE	7.33047e-18	17.1349	1457	444	91
GO:BP	response to stimulus	GO:0050896	FALSE	2.83274e-31	30.5478	8993	896	562	FALSE	2.06365e-23	22.6854	8993	617	394	FALSE	3.54568e-34	33.4503	8993	715	473	FALSE	1.10885e-32	31.9551	8993	729	477	FALSE	6.21039e-27	26.2069	8993	444	308
GO:BP	wound healing	GO:0042060	FALSE	1.09513e-30	29.9605	430	896	86	FALSE	5.04526e-23	22.2971	430	617	63	FALSE	3.93783e-27	26.4047	430	715	73	FALSE	2.06518e-27	26.685	430	729	74	FALSE	1.19027e-25	24.9244	430	444	57
GO:BP	small molecule metabolic process	GO:0044281	FALSE	2.67676e-30	29.5724	1795	896	191	TRUE	8.59719e-19	18.0656	1795	617	129	FALSE	8.23421e-24	23.0844	1795	715	153	FALSE	2.23571e-23	22.6506	1795	729	154	FALSE	5.84864e-09	8.23295	1795	444	84
GO:BP	regulation of biological quality	GO:0065008	FALSE	2.88443e-30	29.5399	2847	896	256	FALSE	1.76043e-19	18.7544	2847	617	175	FALSE	1.76103e-26	25.7542	2847	715	211	FALSE	8.97473e-30	29.047	2847	729	221	FALSE	7.53933e-18	17.1227	2847	444	136
GO:BP	protein metabolic process	GO:0019538	FALSE	4.18185e-30	29.3786	4813	896	363	FALSE	8.59555e-27	26.0657	4813	617	267	FALSE	7.16226e-26	25.145	4813	715	296	FALSE	2.9825e-21	20.5254	4813	729	288	FALSE	2.04359e-13	12.6896	4813	444	179
GO:BP	response to wounding	GO:0009611	FALSE	2.5176e-29	28.599	564	896	97	FALSE	1.80831e-21	20.7427	564	617	70	FALSE	2.09073e-27	26.6797	564	715	84	FALSE	8.07708e-27	26.0927	564	729	84	FALSE	3.18559e-25	24.4968	564	444	64
GO:BP	defense response to other organism	GO:0098542	FALSE	2.86248e-29	28.5433	1228	896	150	FALSE	2.26312e-25	24.6453	1228	617	114	FALSE	4.72209e-34	33.3259	1228	715	139	FALSE	7.1301e-32	31.1469	1228	729	137	FALSE	7.19982e-30	29.1427	1228	444	101
GO:BP	immune response	GO:0006955	FALSE	1.75036e-28	27.7569	2008	896	201	FALSE	1.07623e-17	16.9681	2008	617	136	FALSE	5.89376e-33	32.2296	2008	715	182	FALSE	1.8116e-34	33.7419	2008	729	187	FALSE	1.18776e-28	27.9253	2008	444	129
GO:BP	defense response to symbiont	GO:0140546	FALSE	6.91781e-28	27.16	1125	896	140	FALSE	4.80912e-25	24.3179	1125	617	108	FALSE	4.24316e-33	32.3723	1125	715	131	FALSE	2.4756e-30	29.6063	1125	729	128	FALSE	1.98703e-29	28.7018	1125	444	96
GO:BP	humoral immune response	GO:0006959	FALSE	2.25266e-27	26.6473	254	896	63	FALSE	1.26015e-28	27.8996	254	617	55	FALSE	4.7814e-33	32.3204	254	715	63	FALSE	1.20701e-28	27.9183	254	729	59	FALSE	9.55528e-33	32.0198	254	444	52
GO:BP	regulation of immune response	GO:0050776	FALSE	7.5175e-27	26.1239	897	896	121	FALSE	9.99233e-16	15.0003	897	617	80	FALSE	1.88955e-28	27.7236	897	715	109	FALSE	2.53888e-30	29.5954	897	729	113	FALSE	1.67615e-19	18.7757	897	444	72
GO:BP	regulation of body fluid levels	GO:0050878	FALSE	9.90571e-27	26.0041	371	896	75	FALSE	7.76952e-21	20.1096	371	617	56	FALSE	7.41008e-24	23.1302	371	715	64	FALSE	7.58934e-26	25.1198	371	729	67	FALSE	1.70734e-22	21.7677	371	444	50
GO:BP	cellular response to chemical stimulus	GO:0070887	FALSE	1.32821e-26	25.8767	2186	896	208	FALSE	3.31998e-19	18.4789	2186	617	147	FALSE	2.02604e-22	21.6934	2186	715	170	FALSE	8.74128e-23	22.0584	2186	729	173	FALSE	3.42769e-14	13.465	2186	444	108
GO:BP	response to chemical	GO:0042221	FALSE	1.42223e-26	25.847	3867	896	304	FALSE	4.16117e-20	19.3808	3867	617	216	FALSE	1.08154e-24	23.966	3867	715	253	FALSE	4.58382e-24	23.3388	3867	729	255	FALSE	3.12666e-18	17.5049	3867	444	166
GO:BP	innate immune response	GO:0045087	FALSE	3.37086e-26	25.4723	977	896	126	FALSE	5.39818e-22	21.2678	977	617	95	FALSE	3.12687e-30	29.5049	977	715	117	FALSE	3.58222e-28	27.4458	977	729	115	FALSE	1.98651e-25	24.7019	977	444	84
GO:BP	endocytosis	GO:0006897	FALSE	6.885e-26	25.1621	704	896	104	FALSE	2.34778e-11	10.6293	704	617	62	FALSE	7.43781e-26	25.1286	704	715	92	FALSE	2.32563e-29	28.6335	704	729	98	FALSE	8.36107e-12	11.0777	704	444	52
GO:BP	complement activation	GO:0006956	FALSE	4.08437e-25	24.3889	64	896	33	FALSE	7.11688e-26	25.1477	64	617	30	FALSE	2.80864e-28	27.5515	64	715	33	FALSE	1.131e-23	22.9465	64	729	30	FALSE	8.42677e-21	20.0743	64	444	24
GO:BP	regulation of response to external stimulus	GO:0032101	FALSE	4.24869e-25	24.3717	1071	896	131	FALSE	1.59878e-18	17.7962	1071	617	94	FALSE	2.50209e-28	27.6017	1071	715	120	FALSE	3.77462e-25	24.4231	1071	729	116	FALSE	5.141e-24	23.289	1071	444	86
GO:BP	positive regulation of immune system process	GO:0002684	FALSE	9.43617e-25	24.0252	1066	896	130	FALSE	2.03979e-15	14.6904	1066	617	88	FALSE	2.7025e-27	26.5682	1066	715	118	FALSE	1.00236e-27	26.999	1066	729	120	FALSE	6.75053e-19	18.1707	1066	444	78
GO:BP	immune effector process	GO:0002252	FALSE	1.10565e-24	23.9564	703	896	102	FALSE	3.35264e-14	13.4746	703	617	67	FALSE	3.17456e-25	24.4983	703	715	91	FALSE	1.04355e-28	27.9815	703	729	97	FALSE	1.2952e-20	19.8877	703	444	65
GO:BP	regulation of vesicle-mediated transport	GO:0060627	FALSE	2.38612e-24	23.6223	521	896	86	FALSE	2.67931e-11	10.572	521	617	52	FALSE	1.79837e-22	21.7451	521	715	74	FALSE	7.80563e-28	27.1076	521	729	82	FALSE	4.94182e-13	12.3061	521	444	46
GO:BP	cell migration	GO:0016477	FALSE	3.25316e-24	23.4877	1499	896	159	FALSE	1.27653e-11	10.894	1499	617	100	FALSE	1.01348e-21	20.9942	1499	715	133	FALSE	6.4244e-22	21.1922	1499	729	135	FALSE	1.74907e-16	15.7572	1499	444	90
GO:BP	transport	GO:0006810	FALSE	5.34079e-24	23.2724	4341	896	322	FALSE	1.27862e-11	10.8933	4341	617	209	FALSE	1.23745e-22	21.9075	4341	715	268	FALSE	1.39183e-26	25.8564	4341	729	282	FALSE	3.06015e-09	8.51426	4341	444	155
GO:BP	cellular detoxification	GO:1990748	TRUE	1.25104e-23	22.9027	116	896	41	TRUE	7.45976e-24	23.1273	116	617	36	TRUE	1.43567e-21	20.8429	116	715	36	FALSE	5.11704e-18	17.291	116	729	33	FALSE	2.88774e-16	15.5394	116	444	26
GO:BP	inflammatory response	GO:0006954	FALSE	1.08478e-22	21.9647	847	896	110	FALSE	2.00653e-18	17.6976	847	617	82	FALSE	2.35337e-27	26.6283	847	715	104	FALSE	9.54488e-25	24.0202	847	729	101	FALSE	1.35481e-19	18.8681	847	444	70
GO:BP	positive regulation of immune response	GO:0050778	FALSE	1.19607e-22	21.9222	732	896	101	FALSE	9.55327e-13	12.0198	732	617	66	FALSE	6.62588e-24	23.1788	732	715	91	FALSE	2.92917e-25	24.5333	732	729	94	FALSE	7.261e-17	16.139	732	444	61
GO:BP	reactive oxygen species metabolic process	GO:0072593	FALSE	1.5123e-22	21.8204	232	896	55	FALSE	2.31647e-16	15.6352	232	617	40	FALSE	1.14495e-22	21.9412	232	715	50	FALSE	1.68378e-20	19.7737	232	729	48	FALSE	1.06752e-15	14.9716	232	444	34
GO:BP	activation of immune response	GO:0002253	FALSE	2.19466e-22	21.6586	543	896	85	FALSE	3.68192e-11	10.4339	543	617	53	FALSE	9.68893e-23	22.0137	543	715	76	FALSE	2.38096e-24	23.6232	543	729	79	FALSE	7.2373e-16	15.1404	543	444	51
GO:BP	vesicle-mediated transport	GO:0016192	FALSE	3.02079e-22	21.5199	1547	896	158	FALSE	2.11188e-08	7.67533	1547	617	94	FALSE	5.90903e-20	19.2285	1547	715	132	TRUE	2.75489e-27	26.5599	1547	729	148	FALSE	1.42872e-07	6.84505	1547	444	73
GO:BP	cellular response to toxic substance	GO:0097237	FALSE	5.12846e-22	21.29	126	896	41	FALSE	1.91071e-22	21.7188	126	617	36	FALSE	3.50912e-20	19.4548	126	715	36	FALSE	8.79277e-17	16.0559	126	729	33	FALSE	2.64736e-15	14.5772	126	444	26
GO:BP	regulation of localization	GO:0032879	FALSE	7.22145e-22	21.1414	2005	896	186	FALSE	1.49495e-15	14.8254	2005	617	131	FALSE	1.88223e-22	21.7253	2005	715	161	FALSE	7.7692e-24	23.1096	2005	729	166	FALSE	4.1211e-13	12.385	2005	444	100
GO:BP	cell motility	GO:0048870	FALSE	7.36493e-22	21.1328	1716	896	168	FALSE	4.35991e-11	10.3605	1716	617	108	FALSE	5.06987e-20	19.295	1716	715	141	FALSE	3.93025e-20	19.4056	1716	729	143	FALSE	3.08813e-16	15.5103	1716	444	97
GO:BP	regulation of protein metabolic process	GO:0051246	FALSE	8.46795e-22	21.0722	1975	896	184	FALSE	8.31747e-19	18.08	1975	617	137	FALSE	1.70276e-19	18.7688	1975	715	153	FALSE	1.02612e-13	12.9888	1975	729	141	FALSE	2.7387e-11	10.5625	1975	444	95
GO:BP	positive regulation of biological process	GO:0048518	FALSE	1.01898e-21	20.9918	6235	896	409	FALSE	1.07584e-18	17.9683	6235	617	295	FALSE	4.4719e-23	22.3495	6235	715	345	FALSE	1.44667e-21	20.8396	6235	729	346	FALSE	6.64005e-15	14.1778	6235	444	218
GO:BP	supramolecular fiber organization	GO:0097435	TRUE	1.32262e-21	20.8786	846	896	108	TRUE	2.85468e-17	16.5444	846	617	80	TRUE	5.54432e-16	15.2562	846	715	85	TRUE	6.09267e-20	19.2152	846	729	93	TRUE	7.32459e-24	23.1352	846	444	76
GO:BP	locomotion	GO:0040011	FALSE	1.4108e-21	20.8505	1238	896	136	FALSE	5.25825e-11	10.2792	1238	617	87	FALSE	2.09754e-20	19.6783	1238	715	116	FALSE	3.22078e-20	19.492	1238	729	117	FALSE	1.41199e-15	14.8502	1238	444	79
GO:BP	regulation of multicellular organismal process	GO:0051239	FALSE	1.66588e-21	20.7784	2928	896	239	FALSE	2.4739e-17	16.6066	2928	617	173	FALSE	1.17201e-22	21.9311	2928	715	206	FALSE	1.39194e-23	22.8564	2928	729	211	FALSE	1.55127e-23	22.8093	2928	444	150
GO:BP	regulation of phagocytosis	GO:0050764	FALSE	2.39482e-21	20.6207	97	896	36	FALSE	8.29265e-07	6.08131	97	617	18	FALSE	7.22488e-20	19.1412	97	715	32	FALSE	3.34751e-23	22.4753	97	729	35	FALSE	3.38127e-10	9.47092	97	444	19
GO:BP	regulation of endocytosis	GO:0030100	FALSE	2.55449e-21	20.5927	282	896	59	FALSE	1.32431e-09	8.87801	282	617	35	FALSE	1.78206e-19	18.7491	282	715	51	FALSE	1.74466e-22	21.7583	282	729	55	FALSE	8.48843e-10	9.07117	282	444	30
GO:BP	regulation of cellular component organization	GO:0051128	FALSE	2.95577e-21	20.5293	2398	896	208	FALSE	3.13685e-16	15.5035	2398	617	149	FALSE	2.25494e-21	20.6469	2398	715	178	FALSE	4.33109e-22	21.3634	2398	729	182	FALSE	1.18796e-12	11.9252	2398	444	111
GO:BP	regulation of transport	GO:0051049	FALSE	5.23265e-21	20.2813	1589	896	158	FALSE	6.18492e-13	12.2087	1589	617	107	FALSE	2.4983e-20	19.6024	1589	715	135	FALSE	1.8133e-24	23.7415	1589	729	145	FALSE	2.50888e-13	12.6005	1589	444	87
GO:BP	establishment of localization	GO:0051234	FALSE	5.74905e-21	20.2404	4869	896	340	FALSE	1.54572e-11	10.8109	4869	617	227	FALSE	3.16834e-21	20.4992	4869	715	286	FALSE	5.88055e-23	22.2306	4869	729	295	FALSE	9.40584e-07	6.0266	4869	444	160
GO:BP	positive regulation of response to stimulus	GO:0048584	FALSE	6.31697e-21	20.1995	2293	896	201	FALSE	2.56819e-14	13.5904	2293	617	140	FALSE	3.37053e-23	22.4723	2293	715	177	FALSE	5.67993e-24	23.2457	2293	729	181	FALSE	2.42161e-18	17.6159	2293	444	120
GO:BP	cellular oxidant detoxification	GO:0098869	FALSE	2.16437e-20	19.6647	96	896	35	FALSE	7.67562e-21	20.1149	96	617	31	FALSE	3.26155e-21	20.4866	96	715	33	FALSE	1.67946e-17	16.7748	96	729	30	TRUE	2.77293e-17	16.5571	96	444	25
GO:BP	phosphate-containing compound metabolic process	GO:0006796	FALSE	3.65189e-20	19.4375	2550	896	214	FALSE	1.59033e-10	9.79851	2550	617	140	FALSE	2.93411e-15	14.5325	2550	715	170	FALSE	2.12522e-14	13.6726	2550	729	170	FALSE	9.73692e-07	6.01158	2550	444	100
GO:BP	phosphorus metabolic process	GO:0006793	FALSE	4.24659e-20	19.372	2553	896	214	FALSE	1.74339e-10	9.75861	2553	617	140	FALSE	3.30148e-15	14.4813	2553	715	170	FALSE	2.38582e-14	13.6224	2553	729	170	FALSE	1.03872e-06	5.9835	2553	444	100
GO:BP	detoxification	GO:0098754	FALSE	4.97045e-20	19.3036	140	896	41	FALSE	1.06618e-20	19.9722	140	617	36	FALSE	1.83393e-18	17.7366	140	715	36	FALSE	2.97452e-15	14.5266	140	729	33	FALSE	4.20147e-14	13.3766	140	444	26
GO:BP	import into cell	GO:0098657	FALSE	1.10492e-19	18.9567	921	896	110	FALSE	1.48454e-08	7.82841	921	617	67	FALSE	5.00405e-19	18.3007	921	715	95	FALSE	1.93429e-22	21.7135	921	729	102	FALSE	8.01546e-08	7.09607	921	444	53
GO:BP	purine nucleotide metabolic process	GO:0006163	TRUE	1.09947e-18	17.9588	435	896	70	FALSE	2.76095e-15	14.5589	435	617	53	FALSE	2.15945e-16	15.6657	435	715	59	FALSE	5.01571e-14	13.2997	435	729	56	FALSE	2.32798e-06	5.63302	435	444	32
GO:BP	negative regulation of coagulation	GO:0050819	FALSE	1.28352e-18	17.8916	53	896	26	FALSE	5.54525e-17	16.2561	53	617	22	FALSE	1.19897e-19	18.9212	53	715	25	FALSE	4.5604e-18	17.341	53	729	24	FALSE	1.53646e-18	17.8135	53	444	21
GO:BP	nucleotide metabolic process	GO:0009117	FALSE	2.07946e-18	17.682	498	896	75	FALSE	2.51024e-15	14.6003	498	617	57	FALSE	4.34184e-16	15.3623	498	715	63	FALSE	3.42689e-13	12.4651	498	729	59	FALSE	1.27305e-06	5.89515	498	444	35
GO:BP	regulation of response to stress	GO:0080134	FALSE	2.14251e-18	17.6691	1354	896	137	FALSE	1.32268e-13	12.8785	1354	617	98	FALSE	3.62834e-20	19.4403	1354	715	122	FALSE	1.93686e-19	18.7129	1354	729	122	FALSE	7.18381e-19	18.1436	1354	444	89
GO:BP	nucleobase-containing small molecule metabolic process	GO:0055086	FALSE	3.65845e-18	17.4367	677	896	89	FALSE	7.31321e-14	13.1359	677	617	65	FALSE	1.3074e-15	14.8836	677	715	74	FALSE	1.79752e-13	12.7453	677	729	71	FALSE	1.1442e-05	4.9415	677	444	40
GO:BP	organophosphate metabolic process	GO:0019637	FALSE	3.74732e-18	17.4263	1063	896	117	FALSE	5.01644e-11	10.2996	1063	617	79	FALSE	2.82782e-13	12.5485	1063	715	92	FALSE	9.23409e-13	12.0346	1063	729	92	FALSE	0.000561063	3.25099	1063	444	49
GO:BP	negative regulation of hemostasis	GO:1900047	FALSE	4.35975e-18	17.3605	50	896	25	FALSE	3.00545e-16	15.5221	50	617	21	FALSE	5.22398e-19	18.282	50	715	24	FALSE	2.00833e-17	16.6972	50	729	23	FALSE	1.17238e-17	16.9309	50	444	20
GO:BP	pyridine-containing compound metabolic process	GO:0072524	FALSE	5.14747e-18	17.2884	173	896	43	FALSE	1.65239e-14	13.7819	173	617	33	TRUE	5.32927e-17	16.2733	173	715	38	TRUE	8.07524e-16	15.0928	173	729	37	TRUE	8.94634e-12	11.0484	173	444	26
GO:BP	cell adhesion	GO:0007155	FALSE	6.47768e-18	17.1886	1511	896	146	FALSE	1.43387e-10	9.84349	1511	617	98	FALSE	1.78792e-18	17.7477	1511	715	127	FALSE	4.09444e-20	19.3878	1511	729	132	FALSE	6.68422e-18	17.1749	1511	444	93
GO:BP	cell killing	GO:0001906	FALSE	7.76716e-18	17.1097	219	896	48	FALSE	5.48356e-13	12.2609	219	617	35	FALSE	1.66903e-17	16.7775	219	715	43	FALSE	1.15192e-21	20.9386	219	729	48	FALSE	1.67092e-20	19.777	219	444	38
GO:BP	positive regulation of endocytosis	GO:0045807	FALSE	1.3519e-17	16.8691	152	896	40	FALSE	3.66209e-08	7.43627	152	617	24	FALSE	2.99084e-15	14.5242	152	715	34	FALSE	7.37389e-19	18.1323	152	729	38	FALSE	1.65506e-07	6.78119	152	444	20
GO:BP	purine-containing compound metabolic process	GO:0072521	FALSE	2.21026e-17	16.6556	567	896	79	FALSE	5.69368e-14	13.2446	567	617	59	FALSE	1.89757e-14	13.7218	567	715	65	FALSE	1.85685e-13	12.7312	567	729	64	FALSE	3.65042e-05	4.43766	567	444	35
GO:BP	fibrinolysis	GO:0042730	FALSE	2.93472e-17	16.5324	27	896	19	FALSE	1.56988e-18	17.8041	27	617	18	FALSE	4.31411e-19	18.3651	27	715	19	FALSE	1.84262e-15	14.7346	27	729	17	FALSE	2.75833e-17	16.5594	27	444	16
GO:BP	positive regulation of cellular component organization	GO:0051130	FALSE	3.6114e-17	16.4423	1093	896	117	FALSE	2.9805e-12	11.5257	1093	617	83	FALSE	7.13113e-16	15.1468	1093	715	99	FALSE	8.65746e-17	16.0626	1093	729	102	FALSE	4.69621e-06	5.32825	1093	444	55
GO:BP	multicellular organismal process	GO:0032501	FALSE	4.08283e-17	16.389	7234	896	440	FALSE	2.02092e-11	10.6944	7234	617	304	FALSE	1.23528e-16	15.9082	7234	715	363	FALSE	7.44393e-20	19.1282	7234	729	379	FALSE	1.86605e-17	16.7291	7234	444	248
GO:BP	cell activation	GO:0001775	FALSE	5.21639e-17	16.2826	1098	896	117	FALSE	5.45797e-05	4.26297	1098	617	66	FALSE	9.40043e-15	14.0269	1098	715	97	FALSE	3.18487e-19	18.4969	1098	729	107	FALSE	3.19418e-10	9.49564	1098	444	64
GO:BP	negative regulation of blood coagulation	GO:0030195	FALSE	5.25103e-17	16.2798	49	896	24	FALSE	4.44218e-15	14.3524	49	617	20	FALSE	7.60989e-18	17.1186	49	715	23	FALSE	2.74487e-16	15.5615	49	729	22	FALSE	2.31731e-16	15.635	49	444	19
GO:BP	nucleoside phosphate metabolic process	GO:0006753	FALSE	7.31531e-17	16.1358	642	896	84	FALSE	3.13594e-13	12.5036	642	617	62	FALSE	5.40483e-14	13.2672	642	715	69	FALSE	6.31555e-12	11.1996	642	729	66	FALSE	8.38996e-05	4.07624	642	444	37
GO:BP	negative regulation of wound healing	GO:0061045	FALSE	8.54645e-17	16.0682	72	896	28	FALSE	1.88548e-12	11.7246	72	617	21	FALSE	6.74765e-17	16.1708	72	715	26	FALSE	2.49692e-14	13.6026	72	729	24	FALSE	1.22947e-16	15.9103	72	444	22
GO:BP	positive regulation of cellular process	GO:0048522	FALSE	8.54676e-17	16.0682	5886	896	376	FALSE	2.73071e-13	12.5637	5886	617	267	FALSE	2.01629e-17	16.6954	5886	715	315	FALSE	7.94753e-17	16.0998	5886	729	318	FALSE	3.01232e-09	8.5211	5886	444	193
GO:BP	hydrogen peroxide metabolic process	GO:0042743	FALSE	8.68338e-17	16.0613	55	896	25	FALSE	1.47622e-16	15.8309	55	617	22	FALSE	2.00814e-16	15.6972	55	715	23	FALSE	1.0974e-13	12.9596	55	729	21	FALSE	7.62417e-14	13.1178	55	444	18
GO:BP	regulation of response to stimulus	GO:0048583	FALSE	1.24423e-16	15.9051	3958	896	280	FALSE	3.67033e-11	10.4353	3958	617	194	FALSE	4.45418e-20	19.3512	3958	715	245	FALSE	9.64971e-18	17.0155	3958	729	242	FALSE	6.66965e-16	15.1759	3958	444	163
GO:BP	protein maturation	GO:0051604	FALSE	1.32294e-16	15.8785	571	896	78	FALSE	4.39111e-15	14.3574	571	617	61	FALSE	6.79304e-15	14.1679	571	715	66	FALSE	9.90061e-13	12.0043	571	729	63	FALSE	7.80945e-08	7.10738	571	444	40
GO:BP	regulation of coagulation	GO:0050818	FALSE	2.05583e-16	15.687	74	896	28	FALSE	9.99125e-16	15.0004	74	617	24	FALSE	9.12964e-18	17.0395	74	715	27	FALSE	2.33513e-16	15.6317	74	729	26	FALSE	1.11658e-17	16.9521	74	444	23
GO:BP	localization	GO:0051179	FALSE	2.27221e-16	15.6436	5521	896	357	FALSE	5.35496e-08	7.27124	5521	617	236	FALSE	1.66176e-16	15.7794	5521	715	298	FALSE	1.43589e-18	17.8429	5521	729	309	FALSE	5.51302e-05	4.25861	5521	444	169
GO:BP	regulation of catalytic activity	GO:0050790	FALSE	2.28786e-16	15.6406	1015	896	110	FALSE	3.28575e-10	9.48337	1015	617	75	FALSE	4.67579e-15	14.3301	1015	715	93	FALSE	1.34618e-12	11.8709	1015	729	89	FALSE	3.40085e-10	9.46841	1015	444	61
GO:BP	programmed cell death	GO:0012501	FALSE	4.6952e-16	15.3283	1980	896	170	FALSE	7.19067e-08	7.14323	1980	617	110	FALSE	1.48093e-15	14.8295	1980	715	144	FALSE	1.1383e-17	16.9437	1980	729	151	FALSE	6.06333e-14	13.2173	1980	444	101
GO:BP	response to oxygen-containing compound	GO:1901700	FALSE	5.05443e-16	15.2963	1632	896	149	FALSE	1.00437e-11	10.9981	1632	617	106	FALSE	1.61049e-13	12.793	1632	715	122	FALSE	1.11931e-16	15.9511	1632	729	131	FALSE	9.39286e-11	10.0272	1632	444	83
GO:BP	cell death	GO:0008219	FALSE	5.76226e-16	15.2394	1984	896	170	FALSE	8.12616e-08	7.09011	1984	617	110	FALSE	1.77535e-15	14.7507	1984	715	144	FALSE	1.38337e-17	16.8591	1984	729	151	FALSE	6.95776e-14	13.1575	1984	444	101
GO:BP	regulation of hemostasis	GO:1900046	FALSE	8.03169e-16	15.0952	71	896	27	FALSE	5.6417e-15	14.2486	71	617	23	FALSE	4.4517e-17	16.3515	71	715	26	FALSE	1.12155e-15	14.9502	71	729	25	FALSE	8.70544e-17	16.0602	71	444	22
GO:BP	regulation of molecular function	GO:0065009	FALSE	9.76486e-16	15.0103	1611	896	147	FALSE	4.21745e-12	11.3749	1611	617	106	FALSE	3.13311e-15	14.504	1611	715	125	FALSE	1.0203e-13	12.9913	1611	729	123	FALSE	3.74563e-10	9.42648	1611	444	81
GO:BP	carbohydrate derivative metabolic process	GO:1901135	FALSE	1.09118e-15	14.9621	992	896	107	FALSE	1.11624e-11	10.9522	992	617	77	FALSE	3.17171e-13	12.4987	992	715	88	FALSE	2.46457e-11	10.6083	992	729	85	FALSE	0.00017939	3.7462	992	444	48
GO:BP	leukocyte migration	GO:0050900	FALSE	1.14754e-15	14.9402	396	896	62	FALSE	3.25149e-10	9.48792	396	617	43	FALSE	5.27452e-17	16.2778	396	715	57	FALSE	6.29701e-16	15.2009	396	729	56	FALSE	2.17426e-09	8.66269	396	444	35
GO:BP	regulation of cell migration	GO:0030334	FALSE	1.50194e-15	14.8233	938	896	103	FALSE	9.18042e-08	7.03714	938	617	66	FALSE	1.00454e-13	12.998	938	715	86	FALSE	3.19423e-14	13.4956	938	729	88	FALSE	3.62877e-11	10.4402	938	444	60
GO:BP	humoral immune response mediated by circulating immunoglobulin	GO:0002455	FALSE	1.61986e-15	14.7905	55	896	24	FALSE	1.47622e-16	15.8309	55	617	22	FALSE	9.10956e-18	17.0405	55	715	24	FALSE	5.90379e-15	14.2289	55	729	22	FALSE	3.06974e-15	14.5129	55	444	19
GO:BP	positive regulation of transport	GO:0051050	FALSE	2.44354e-15	14.612	844	896	96	FALSE	7.64829e-09	8.11644	844	617	64	FALSE	1.93215e-14	13.714	844	715	82	FALSE	2.73121e-18	17.5636	844	729	90	FALSE	8.47894e-10	9.07166	844	444	54
GO:BP	response to toxic substance	GO:0009636	FALSE	3.78252e-15	14.4222	242	896	47	FALSE	1.5611e-16	15.8066	242	617	41	FALSE	5.92343e-15	14.2274	242	715	42	FALSE	1.34501e-11	10.8713	242	729	38	FALSE	9.88213e-11	10.0051	242	444	29
GO:BP	complement activation, classical pathway	GO:0006958	FALSE	3.80643e-15	14.4195	41	896	21	FALSE	5.26558e-17	16.2786	41	617	20	FALSE	3.90377e-17	16.4085	41	715	21	FALSE	4.14259e-14	13.3827	41	729	19	FALSE	1.66302e-13	12.7791	41	444	16
GO:BP	pyridine nucleotide metabolic process	GO:0019362	FALSE	4.04253e-15	14.3933	167	896	39	FALSE	3.73114e-13	12.4282	167	617	31	FALSE	1.04758e-15	14.9798	167	715	36	FALSE	1.48815e-14	13.8274	167	729	35	FALSE	2.86172e-10	9.54337	167	444	24
GO:BP	nicotinamide nucleotide metabolic process	GO:0046496	FALSE	4.04253e-15	14.3933	167	896	39	FALSE	3.73114e-13	12.4282	167	617	31	FALSE	1.04758e-15	14.9798	167	715	36	FALSE	1.48815e-14	13.8274	167	729	35	FALSE	2.86172e-10	9.54337	167	444	24
GO:BP	macromolecule catabolic process	GO:0009057	FALSE	4.45116e-15	14.3515	1348	896	129	FALSE	3.352e-14	13.4747	1348	617	99	FALSE	5.92135e-12	11.2276	1348	715	104	FALSE	1.16436e-08	7.93391	1348	729	97	FALSE	0.000954765	3.0201	1348	444	57
GO:BP	regulation of locomotion	GO:0040012	FALSE	4.81636e-15	14.3173	1042	896	109	FALSE	6.81272e-08	7.16668	1042	617	71	FALSE	2.4091e-13	12.6181	1042	715	91	FALSE	7.805e-13	12.1076	1042	729	91	FALSE	3.26222e-10	9.48649	1042	444	62
GO:BP	positive regulation of phagocytosis	GO:0050766	FALSE	4.82777e-15	14.3163	69	896	26	FALSE	2.38784e-06	5.622	69	617	15	FALSE	8.25978e-14	13.083	69	715	23	FALSE	2.9242e-17	16.534	69	729	26	FALSE	3.35368e-07	6.47448	69	444	14
GO:BP	regulation of blood coagulation	GO:0030193	FALSE	4.82777e-15	14.3163	69	896	26	FALSE	4.54741e-14	13.3422	69	617	22	FALSE	3.29312e-16	15.4824	69	715	25	FALSE	7.98888e-15	14.0975	69	729	24	FALSE	9.55468e-16	15.0198	69	444	21
GO:BP	regulation of protein-containing complex assembly	GO:0043254	FALSE	5.39311e-15	14.2682	420	896	63	FALSE	1.60738e-12	11.7939	420	617	48	FALSE	9.20362e-14	13.036	420	715	54	FALSE	9.95923e-15	14.0018	420	729	56	FALSE	1.17414e-08	7.93028	420	444	35
GO:BP	generation of precursor metabolites and energy	GO:0006091	FALSE	8.18473e-15	14.087	509	896	70	FALSE	8.72182e-09	8.05939	509	617	47	FALSE	1.332e-15	14.8755	509	715	63	FALSE	5.85365e-14	13.2326	509	729	61	FALSE	2.18205e-09	8.66113	509	444	40
GO:BP	platelet activation	GO:0030168	FALSE	8.42584e-15	14.0744	136	896	35	FALSE	1.03269e-06	5.98603	136	617	21	FALSE	3.25339e-11	10.4877	136	715	28	FALSE	9.33783e-14	13.0298	136	729	31	FALSE	2.57586e-11	10.5891	136	444	23
GO:BP	negative regulation of multicellular organismal process	GO:0051241	FALSE	1.45661e-14	13.8367	1088	896	111	FALSE	2.41765e-13	12.6166	1088	617	85	FALSE	1.62861e-15	14.7882	1088	715	98	FALSE	1.94757e-15	14.7105	1088	729	99	FALSE	1.58817e-16	15.7991	1088	444	75
GO:BP	regulation of defense response	GO:0031347	FALSE	1.6635e-14	13.779	783	896	90	FALSE	2.68545e-09	8.57098	783	617	62	FALSE	5.4145e-17	16.2664	783	715	83	FALSE	1.75616e-16	15.7554	783	729	83	FALSE	1.60777e-13	12.7938	783	444	58
GO:BP	response to oxidative stress	GO:0006979	FALSE	2.79928e-14	13.553	398	896	60	FALSE	4.30489e-12	11.366	398	617	46	FALSE	8.25267e-15	14.0834	398	715	54	FALSE	3.89492e-13	12.4095	398	729	52	FALSE	5.09148e-10	9.29316	398	444	36
GO:BP	positive regulation of multicellular organismal process	GO:0051240	FALSE	3.6586e-14	13.4367	1644	896	145	FALSE	2.12659e-08	7.67232	1644	617	98	FALSE	1.09543e-13	12.9604	1644	715	123	FALSE	7.61942e-17	16.1181	1644	729	132	FALSE	6.61868e-14	13.1792	1644	444	90
GO:BP	negative regulation of response to wounding	GO:1903035	FALSE	4.09582e-14	13.3877	95	896	29	FALSE	7.93446e-10	9.10048	95	617	21	FALSE	1.51452e-14	13.8197	95	715	27	FALSE	2.85046e-12	11.5451	95	729	25	FALSE	5.87497e-15	14.231	95	444	23
GO:BP	apoptotic process	GO:0006915	FALSE	4.78319e-14	13.3203	1919	896	161	FALSE	1.12441e-06	5.94908	1919	617	104	FALSE	1.56423e-13	12.8057	1919	715	136	FALSE	3.40466e-15	14.4679	1919	729	142	FALSE	4.59681e-12	11.3375	1919	444	95
GO:BP	regulation of cell motility	GO:2000145	FALSE	4.79163e-14	13.3195	1000	896	104	FALSE	5.26689e-07	6.27845	1000	617	67	FALSE	1.55065e-12	11.8095	1000	715	87	FALSE	5.43214e-13	12.265	1000	729	89	FALSE	1.7694e-10	9.75218	1000	444	61
GO:BP	hydrogen peroxide catabolic process	GO:0042744	FALSE	5.33152e-14	13.2731	31	896	18	FALSE	2.71264e-15	14.5666	31	617	17	FALSE	1.27477e-12	11.8946	31	715	16	FALSE	1.17933e-09	8.92836	31	729	14	FALSE	1.45468e-09	8.83723	31	444	12
GO:BP	carboxylic acid metabolic process	GO:0019752	FALSE	8.8587e-14	13.0526	905	896	97	FALSE	4.07767e-07	6.38959	905	617	63	FALSE	3.2305e-11	10.4907	905	715	79	FALSE	8.79977e-11	10.0555	905	729	79	FALSE	0.0035912	2.44476	905	444	42
GO:BP	regulation of cell adhesion	GO:0030155	FALSE	1.17879e-13	12.9286	779	896	88	FALSE	1.38296e-06	5.85919	779	617	56	FALSE	2.74105e-13	12.5621	779	715	76	FALSE	4.61705e-16	15.3356	779	729	82	FALSE	1.26192e-10	9.89897	779	444	53
GO:BP	regulation of proteolysis	GO:0030162	FALSE	1.29013e-13	12.8894	435	896	62	FALSE	2.78214e-11	10.5556	435	617	47	FALSE	1.84865e-12	11.7331	435	715	53	FALSE	3.61751e-09	8.44159	435	729	48	FALSE	3.15893e-08	7.50046	435	444	35
GO:BP	leukocyte mediated immunity	GO:0002443	FALSE	1.49729e-13	12.8247	461	896	64	FALSE	7.60528e-06	5.11888	461	617	39	FALSE	1.29433e-12	11.888	461	715	55	FALSE	9.41979e-17	16.026	461	729	62	FALSE	4.19736e-10	9.37702	461	444	39
GO:BP	oxoacid metabolic process	GO:0043436	FALSE	1.50382e-13	12.8228	927	896	98	FALSE	4.06441e-07	6.391	927	617	64	FALSE	4.03449e-11	10.3942	927	715	80	FALSE	1.10658e-10	9.95602	927	729	80	FALSE	0.00271589	2.56609	927	444	43
GO:BP	actin filament organization	GO:0007015	FALSE	2.07225e-13	12.6836	464	896	64	FALSE	4.2702e-12	11.3696	464	617	50	FALSE	1.71914e-12	11.7647	464	715	55	FALSE	5.24058e-14	13.2806	464	729	58	FALSE	8.75496e-13	12.0577	464	444	43
GO:BP	organic acid metabolic process	GO:0006082	FALSE	2.30817e-13	12.6367	933	896	98	FALSE	5.29402e-07	6.27621	933	617	64	FALSE	5.72755e-11	10.242	933	715	80	FALSE	1.56438e-10	9.80566	933	729	80	FALSE	0.00321132	2.49332	933	444	43
GO:BP	response to bacterium	GO:0009617	FALSE	3.21751e-13	12.4925	721	896	83	FALSE	2.45772e-08	7.60947	721	617	57	FALSE	9.36133e-16	15.0287	721	715	77	FALSE	2.77245e-15	14.5571	721	729	77	FALSE	1.30625e-12	11.884	721	444	54
GO:BP	platelet aggregation	GO:0070527	FALSE	4.5543e-13	12.3416	74	896	25	FALSE	7.25473e-07	6.13938	74	617	16	FALSE	8.70306e-10	9.06033	74	715	20	FALSE	8.89446e-12	11.0509	74	729	22	FALSE	4.05629e-10	9.39187	74	444	17
GO:BP	protein catabolic process	GO:0030163	FALSE	4.68577e-13	12.3292	973	896	100	FALSE	3.5725e-14	13.447	973	617	81	FALSE	5.40633e-10	9.2671	973	715	80	FALSE	4.36488e-07	6.36003	973	729	74	FALSE	0.00396831	2.40139	973	444	44
GO:BP	homeostatic process	GO:0042592	TRUE	4.90416e-13	12.3094	1711	896	146	FALSE	3.12123e-09	8.50567	1711	617	103	TRUE	5.68017e-12	11.2456	1711	715	122	FALSE	2.64258e-13	12.578	1711	729	127	TRUE	5.14467e-06	5.28864	1711	444	74
GO:BP	actin cytoskeleton organization	GO:0030036	FALSE	8.57099e-13	12.067	719	896	82	FALSE	1.78469e-11	10.7484	719	617	63	FALSE	5.79892e-11	10.2367	719	715	68	FALSE	1.06982e-13	12.9707	719	729	74	FALSE	7.79267e-11	10.1083	719	444	51
GO:BP	negative regulation of response to external stimulus	GO:0032102	FALSE	8.66492e-13	12.0622	403	896	58	FALSE	5.95075e-10	9.22543	403	617	43	FALSE	6.19674e-16	15.2078	403	715	56	FALSE	2.89877e-12	11.5378	403	729	51	FALSE	9.58299e-13	12.0185	403	444	40
GO:BP	carbohydrate metabolic process	GO:0005975	FALSE	9.02329e-13	12.0446	569	896	71	FALSE	2.44846e-10	9.61111	569	617	53	FALSE	4.8779e-12	11.3118	569	715	61	FALSE	1.12919e-11	10.9472	569	729	61	FALSE	3.98736e-05	4.39931	569	444	35
GO:BP	actin filament-based process	GO:0030029	FALSE	9.57411e-13	12.0189	806	896	88	FALSE	3.05105e-11	10.5156	806	617	67	FALSE	1.69832e-10	9.76998	806	715	72	FALSE	1.43911e-13	12.8419	806	729	79	FALSE	1.33416e-10	9.87479	806	444	54
GO:BP	biological process involved in symbiotic interaction	GO:0044403	FALSE	1.08954e-12	11.9628	311	896	50	FALSE	4.37813e-11	10.3587	311	617	39	FALSE	2.49599e-12	11.6028	311	715	44	FALSE	9.64832e-13	12.0155	311	729	45	FALSE	1.53566e-12	11.8137	311	444	35
GO:BP	negative regulation of protein metabolic process	GO:0051248	FALSE	1.09747e-12	11.9596	708	896	81	FALSE	1.1893e-08	7.92471	708	617	57	FALSE	2.07634e-13	12.6827	708	715	72	FALSE	6.62586e-10	9.17876	708	729	66	FALSE	1.67872e-10	9.77502	708	444	50
GO:BP	zymogen activation	GO:0031638	FALSE	1.11779e-12	11.9516	57	896	22	FALSE	2.74785e-12	11.561	57	617	19	FALSE	1.85253e-13	12.7322	57	715	21	FALSE	6.40098e-11	10.1938	57	729	19	FALSE	2.10284e-08	7.67719	57	444	14
GO:BP	cellular homeostasis	GO:0019725	FALSE	1.44207e-12	11.841	826	896	89	TRUE	2.96877e-09	8.52742	826	617	64	FALSE	5.71346e-10	9.2431	826	715	72	FALSE	1.64435e-10	9.78401	826	729	74	FALSE	1.4669e-05	4.8336	826	444	45
GO:BP	positive regulation of response to external stimulus	GO:0032103	FALSE	2.13359e-12	11.6709	619	896	74	FALSE	7.18422e-08	7.14362	619	617	51	FALSE	1.52985e-12	11.8154	619	715	65	FALSE	2.88319e-13	12.5401	619	729	67	FALSE	2.93902e-10	9.5318	619	444	46
GO:BP	regulation of hydrolase activity	GO:0051336	FALSE	2.75492e-12	11.5599	401	896	57	FALSE	2.21231e-05	4.65515	401	617	35	FALSE	3.62007e-10	9.44128	401	715	47	FALSE	2.71201e-09	8.56671	401	729	46	FALSE	5.30198e-06	5.27556	401	444	30
GO:BP	regulation of programmed cell death	GO:0043067	FALSE	3.26004e-12	11.4868	1497	896	131	FALSE	1.32346e-06	5.87829	1497	617	87	FALSE	5.81951e-11	10.2351	1497	715	109	FALSE	2.15473e-12	11.6666	1497	729	114	FALSE	1.4998e-09	8.82397	1497	444	76
GO:BP	myeloid leukocyte migration	GO:0097529	FALSE	7.73881e-12	11.1113	237	896	42	FALSE	1.79746e-05	4.74534	237	617	26	FALSE	3.76896e-12	11.4238	237	715	38	FALSE	1.97134e-13	12.7052	237	729	40	FALSE	5.56519e-07	6.25452	237	444	24
GO:BP	regulation of wound healing	GO:0061041	FALSE	8.98056e-12	11.0467	131	896	31	FALSE	1.32447e-09	8.87796	131	617	24	FALSE	1.42061e-12	11.8475	131	715	29	FALSE	1.42603e-10	9.84587	131	729	27	FALSE	8.91151e-14	13.05	131	444	25
GO:BP	homotypic cell-cell adhesion	GO:0034109	FALSE	9.26943e-12	11.0329	98	896	27	FALSE	9.88487e-07	6.00503	98	617	18	FALSE	2.97202e-08	7.52695	98	715	21	FALSE	6.15711e-11	10.2106	98	729	24	FALSE	4.11388e-10	9.38575	98	444	19
GO:BP	positive regulation of cell migration	GO:0030335	FALSE	1.0153e-11	10.9934	542	896	67	FALSE	0.000209556	3.6787	542	617	40	FALSE	9.76717e-11	10.0102	542	715	57	FALSE	1.64049e-11	10.785	542	729	59	FALSE	2.41765e-07	6.61661	542	444	38
GO:BP	positive regulation of reactive oxygen species metabolic process	GO:2000379	FALSE	1.02484e-11	10.9893	69	896	23	FALSE	2.21854e-05	4.65393	69	617	14	FALSE	1.59609e-11	10.7969	69	715	21	FALSE	2.2261e-11	10.6525	69	729	21	FALSE	4.39553e-05	4.35699	69	444	12
GO:BP	cell-substrate adhesion	GO:0031589	FALSE	1.0288e-11	10.9877	352	896	52	FALSE	1.80193e-07	6.74426	352	617	36	FALSE	5.24848e-11	10.28	352	715	45	FALSE	2.26671e-11	10.6446	352	729	46	FALSE	1.19145e-11	10.9239	352	444	36
GO:BP	positive regulation of molecular function	GO:0044093	FALSE	1.05494e-11	10.9768	959	896	96	FALSE	1.64267e-10	9.78445	959	617	73	FALSE	1.04614e-11	10.9804	959	715	83	FALSE	8.58496e-11	10.0663	959	729	82	FALSE	8.55966e-06	5.06754	959	444	50
GO:BP	positive regulation of locomotion	GO:0040017	FALSE	1.27224e-11	10.8954	585	896	70	FALSE	0.000213895	3.6698	585	617	42	FALSE	6.18842e-11	10.2084	585	715	60	FALSE	1.13636e-11	10.9445	585	729	62	FALSE	1.62547e-07	6.78902	585	444	40
GO:BP	regulation of apoptotic process	GO:0042981	FALSE	1.34889e-11	10.87	1458	896	127	FALSE	1.84495e-06	5.73402	1458	617	85	FALSE	1.5545e-10	9.80841	1458	715	106	FALSE	1.42642e-11	10.8458	1458	729	110	FALSE	1.13987e-09	8.94314	1458	444	75
GO:BP	negative regulation of catalytic activity	GO:0043086	FALSE	1.36817e-11	10.8639	319	896	49	FALSE	1.99951e-07	6.69908	319	617	34	FALSE	3.07425e-11	10.5123	319	715	43	FALSE	2.0845e-08	7.681	319	729	39	FALSE	2.02638e-08	7.69328	319	444	30
GO:BP	superoxide metabolic process	GO:0006801	FALSE	1.46563e-11	10.834	70	896	23	FALSE	2.95772e-06	5.52904	70	617	15	FALSE	1.67649e-12	11.7756	70	715	22	FALSE	3.71202e-10	9.43039	70	729	20	FALSE	4.84558e-06	5.31465	70	444	13
GO:BP	regulation of immune effector process	GO:0002697	FALSE	1.79702e-11	10.7454	381	896	54	FALSE	7.03515e-05	4.15273	381	617	33	FALSE	1.22837e-11	10.9107	381	715	48	FALSE	1.24412e-14	13.9051	381	729	53	FALSE	1.71798e-08	7.76498	381	444	33
GO:BP	anatomical structure development	GO:0048856	FALSE	2.55692e-11	10.5923	5924	896	357	FALSE	1.81647e-07	6.74077	5924	617	247	FALSE	1.40715e-09	8.85166	5924	715	289	FALSE	3.3335e-11	10.4771	5924	729	300	FALSE	1.3098e-13	12.8828	5924	444	207
GO:BP	negative regulation of biological process	GO:0048519	FALSE	2.89954e-11	10.5377	5865	896	354	FALSE	1.07052e-08	7.97041	5865	617	250	FALSE	3.44706e-11	10.4626	5865	715	293	FALSE	1.5264e-11	10.8163	5865	729	299	FALSE	1.13496e-10	9.94502	5865	444	197
GO:BP	ribose phosphate metabolic process	GO:0019693	FALSE	3.61316e-11	10.4421	375	896	53	FALSE	4.83429e-11	10.3157	375	617	43	FALSE	1.24934e-10	9.90332	375	715	46	FALSE	2.12788e-07	6.67205	375	729	41	FALSE	0.00363843	2.43909	375	444	24
GO:BP	positive regulation of cell motility	GO:2000147	FALSE	3.68488e-11	10.4336	570	896	68	FALSE	0.000289587	3.53822	570	617	41	FALSE	2.40613e-10	9.61868	570	715	58	FALSE	4.36137e-11	10.3604	570	729	60	FALSE	2.78821e-07	6.55467	570	444	39
GO:BP	cytokine production	GO:0001816	FALSE	4.88536e-11	10.3111	772	896	82	FALSE	7.43274e-06	5.12885	772	617	54	FALSE	6.01537e-12	11.2207	772	715	73	FALSE	1.18699e-14	13.9256	772	729	79	FALSE	8.43299e-14	13.074	772	444	58
GO:BP	negative regulation of cellular component organization	GO:0051129	FALSE	7.18034e-11	10.1439	719	896	78	FALSE	2.01157e-07	6.69646	719	617	55	FALSE	1.78763e-11	10.7477	719	715	69	FALSE	1.37612e-11	10.8613	719	729	70	FALSE	1.8603e-07	6.73042	719	444	45
GO:BP	regulation of peptidase activity	GO:0052547	TRUE	7.73743e-11	10.1114	106	896	27	FALSE	0.00100246	2.99893	106	617	15	TRUE	1.89654e-08	7.72204	106	715	22	TRUE	2.63546e-08	7.57914	106	729	22	FALSE	1.85713e-07	6.73116	106	444	17
GO:BP	regulation of cytokine production	GO:0001817	FALSE	8.47332e-11	10.0719	765	896	81	FALSE	5.40771e-06	5.26699	765	617	54	FALSE	1.20787e-11	10.918	765	715	72	FALSE	2.42301e-14	13.6156	765	729	78	FALSE	2.35139e-13	12.6287	765	444	57
GO:BP	chemical homeostasis	GO:0048878	FALSE	1.01944e-10	9.99164	1026	896	98	FALSE	8.97853e-08	7.04679	1026	617	70	FALSE	3.20086e-09	8.49473	1026	715	81	FALSE	1.20879e-09	8.91765	1026	729	83	FALSE	1.0603e-05	4.97457	1026	444	52
GO:BP	regulation of protein stability	GO:0031647	FALSE	1.20195e-10	9.92011	325	896	48	FALSE	7.89402e-08	7.1027	325	617	35	FALSE	2.17087e-08	7.66337	325	715	39	FALSE	9.06775e-09	8.0425	325	729	40	FALSE	0.000275147	3.56043	325	444	24
GO:BP	chemotaxis	GO:0006935	FALSE	1.2348e-10	9.9084	463	896	59	FALSE	8.57264e-05	4.06689	463	617	37	FALSE	2.54184e-11	10.5949	463	715	53	FALSE	1.36449e-11	10.865	463	729	54	FALSE	1.77952e-07	6.7497	463	444	35
GO:BP	positive regulation of cell adhesion	GO:0045785	FALSE	1.47171e-10	9.83218	478	896	60	FALSE	2.0785e-05	4.68225	478	617	39	FALSE	1.64491e-08	7.78386	478	715	49	FALSE	5.20167e-11	10.2839	478	729	54	FALSE	1.04902e-07	6.97922	478	444	36
GO:BP	taxis	GO:0042330	FALSE	1.49395e-10	9.82566	465	896	59	FALSE	9.57898e-05	4.01868	465	617	37	FALSE	3.03851e-11	10.5173	465	715	53	FALSE	1.63693e-11	10.786	465	729	54	FALSE	2.00232e-07	6.69847	465	444	35
GO:BP	small molecule biosynthetic process	GO:0044283	FALSE	2.97745e-10	9.52616	595	896	68	FALSE	5.7031e-07	6.24389	595	617	48	FALSE	1.55784e-08	7.80748	595	715	56	FALSE	9.73379e-10	9.01172	595	729	59	FALSE	0.00111557	2.9525	595	444	33
GO:BP	developmental process	GO:0032502	FALSE	3.37359e-10	9.47191	6478	896	378	FALSE	6.51058e-06	5.18638	6478	617	258	FALSE	3.19114e-08	7.49605	6478	715	304	FALSE	2.13667e-10	9.67026	6478	729	318	FALSE	3.70374e-11	10.4314	6478	444	213
GO:BP	negative regulation of response to stimulus	GO:0048585	FALSE	3.82435e-10	9.41744	1663	896	135	FALSE	4.72063e-07	6.326	1663	617	95	FALSE	2.5429e-11	10.5947	1663	715	118	FALSE	2.85008e-09	8.54514	1663	729	114	FALSE	2.63174e-10	9.57976	1663	444	83
GO:BP	regulation of response to wounding	GO:1903034	FALSE	4.27781e-10	9.36878	169	896	33	FALSE	6.02466e-08	7.22007	169	617	25	FALSE	3.59576e-11	10.4442	169	715	31	FALSE	2.32294e-09	8.63396	169	729	29	FALSE	5.39852e-13	12.2677	169	444	27
GO:BP	regulation of supramolecular fiber organization	GO:1902903	FALSE	4.50224e-10	9.34657	386	896	52	FALSE	5.86981e-10	9.23138	386	617	42	FALSE	2.22578e-08	7.65252	386	715	43	FALSE	6.87831e-10	9.16252	386	729	46	FALSE	2.44393e-08	7.61191	386	444	33
GO:BP	protein polymerization	GO:0051258	FALSE	4.67674e-10	9.33006	289	896	44	FALSE	2.72476e-09	8.56467	289	617	35	FALSE	4.7232e-08	7.32576	289	715	36	FALSE	9.09127e-10	9.04138	289	729	39	FALSE	1.32813e-06	5.87676	289	444	26
GO:BP	regulation of anatomical structure size	GO:0090066	FALSE	4.82939e-10	9.31611	518	896	62	FALSE	1.21995e-09	8.91366	518	617	49	FALSE	6.74025e-10	9.17132	518	715	54	FALSE	1.6043e-08	7.79471	518	729	52	FALSE	9.71625e-07	6.0125	518	444	36
GO:BP	regulation of actin filament-based process	GO:0032970	FALSE	5.31352e-10	9.27462	375	896	51	FALSE	7.02541e-08	7.15333	375	617	38	FALSE	1.23441e-07	6.90854	375	715	41	FALSE	9.81316e-10	9.00819	375	729	45	FALSE	2.44817e-07	6.61116	375	444	31
GO:BP	regulation of phosphate metabolic process	GO:0019220	FALSE	5.63902e-10	9.2488	1071	896	99	FALSE	0.000252794	3.59723	1071	617	63	FALSE	6.26916e-10	9.20279	1071	715	85	FALSE	1.7382e-09	8.7599	1071	729	85	FALSE	9.69513e-08	7.01345	1071	444	58
GO:BP	cytoskeleton organization	GO:0007010	FALSE	5.65018e-10	9.24794	1517	896	126	FALSE	4.64045e-10	9.33344	1517	617	97	FALSE	2.71255e-06	5.56662	1517	715	97	FALSE	4.90141e-10	9.30968	1517	729	109	FALSE	1.43328e-11	10.8437	1517	444	81
GO:BP	regulation of phosphorus metabolic process	GO:0051174	FALSE	5.9688e-10	9.22411	1072	896	99	FALSE	0.000261331	3.58281	1072	617	63	FALSE	6.59809e-10	9.18058	1072	715	85	FALSE	1.82811e-09	8.738	1072	729	85	FALSE	1.00565e-07	6.99755	1072	444	58
GO:BP	tissue development	GO:0009888	FALSE	7.02631e-10	9.15327	2012	896	154	FALSE	2.90745e-05	4.53649	2012	617	103	FALSE	1.17638e-05	4.92945	2012	715	117	FALSE	6.43647e-07	6.19135	2012	729	123	FALSE	5.19555e-13	12.2844	2012	444	100
GO:BP	ribonucleotide metabolic process	GO:0009259	FALSE	8.57329e-10	9.06685	367	896	50	FALSE	2.08328e-09	8.68125	367	617	40	FALSE	4.09857e-09	8.38737	367	715	43	FALSE	4.92119e-06	5.30793	367	729	38	FALSE	0.0277086	1.55739	367	444	22
GO:BP	leukocyte chemotaxis	GO:0030595	FALSE	8.99609e-10	9.04595	237	896	39	FALSE	7.61591e-05	4.11828	237	617	25	FALSE	6.22848e-10	9.20562	237	715	35	FALSE	1.99774e-10	9.69946	237	729	36	FALSE	3.04936e-06	5.51579	237	444	23
GO:BP	disruption of cell in another organism	GO:0141061	FALSE	9.00454e-10	9.04554	91	896	24	FALSE	2.96746e-11	10.5276	91	617	22	FALSE	6.88812e-12	11.1619	91	715	24	FALSE	1.00721e-11	10.9969	91	729	24	FALSE	3.33591e-14	13.4768	91	444	22
GO:BP	killing of cells of another organism	GO:0031640	FALSE	9.00454e-10	9.04554	91	896	24	FALSE	2.96746e-11	10.5276	91	617	22	FALSE	6.88812e-12	11.1619	91	715	24	FALSE	1.00721e-11	10.9969	91	729	24	FALSE	3.33591e-14	13.4768	91	444	22
GO:BP	regulation of reactive oxygen species metabolic process	GO:2000377	FALSE	9.17278e-10	9.0375	144	896	30	FALSE	0.000500859	3.30028	144	617	18	FALSE	1.49001e-10	9.82681	144	715	28	FALSE	2.28507e-10	9.6411	144	729	28	FALSE	4.71571e-07	6.32645	144	444	19
GO:BP	regulation of actin polymerization or depolymerization	GO:0008064	FALSE	9.85919e-10	9.00616	154	896	31	FALSE	3.07245e-07	6.51252	154	617	23	FALSE	3.49245e-08	7.45687	154	715	26	FALSE	1.311e-09	8.8824	154	729	28	FALSE	6.51534e-05	4.18606	154	444	17
GO:BP	regulation of protein polymerization	GO:0032271	FALSE	9.86696e-10	9.00582	205	896	36	FALSE	1.51628e-07	6.81922	205	617	27	FALSE	2.05586e-07	6.68701	205	715	29	FALSE	2.27393e-09	8.64322	205	729	32	FALSE	6.02884e-06	5.21977	205	444	21
GO:BP	acute inflammatory response	GO:0002526	FALSE	1.22527e-09	8.91177	109	896	26	FALSE	1.72752e-10	9.76258	109	617	23	FALSE	6.76286e-12	11.1699	109	715	26	FALSE	9.10332e-11	10.0408	109	729	25	TRUE	2.039e-12	11.6906	109	444	22
GO:BP	purine ribonucleotide metabolic process	GO:0009150	FALSE	1.30329e-09	8.88496	346	896	48	FALSE	6.17873e-09	8.2091	346	617	38	FALSE	2.29817e-09	8.63862	346	715	42	FALSE	3.30878e-06	5.48033	346	729	37	FALSE	0.0361774	1.44156	346	444	21
GO:BP	positive regulation of protein metabolic process	GO:0051247	FALSE	1.40874e-09	8.85117	1152	896	103	FALSE	2.32991e-08	7.63266	1152	617	77	FALSE	1.01443e-06	5.99378	1152	715	81	FALSE	2.43056e-06	5.61429	1152	729	81	FALSE	0.00247995	2.60556	1152	444	50
GO:BP	actin polymerization or depolymerization	GO:0008154	FALSE	1.46997e-09	8.83269	197	896	35	FALSE	5.97578e-08	7.22361	197	617	27	FALSE	7.66668e-08	7.11539	197	715	29	FALSE	7.40921e-10	9.13023	197	729	32	FALSE	1.68424e-05	4.7736	197	444	20
GO:BP	cellular response to oxygen-containing compound	GO:1901701	FALSE	1.48623e-09	8.82791	1153	896	103	FALSE	5.63824e-06	5.24886	1153	617	71	FALSE	1.29366e-08	7.88818	1153	715	86	FALSE	5.64307e-09	8.24848	1153	729	88	FALSE	7.66032e-05	4.11575	1153	444	54
GO:BP	plasminogen activation	GO:0031639	FALSE	1.688e-09	8.77263	27	896	14	FALSE	8.97706e-12	11.0469	27	617	14	FALSE	8.17002e-11	10.0878	27	715	14	FALSE	2.8877e-09	8.53945	27	729	13	FALSE	1.93455e-10	9.71342	27	444	12
GO:BP	negative regulation of transport	GO:0051051	FALSE	1.69039e-09	8.77201	412	896	53	FALSE	1.32061e-05	4.87922	412	617	36	FALSE	1.86867e-07	6.72847	412	715	43	FALSE	4.83562e-10	9.31555	412	729	48	FALSE	3.83691e-05	4.41602	412	444	29
GO:BP	regulation of actin filament length	GO:0030832	FALSE	1.69596e-09	8.77058	157	896	31	FALSE	4.56612e-07	6.34045	157	617	23	FALSE	5.48116e-08	7.26113	157	715	26	FALSE	2.15105e-09	8.66735	157	729	28	FALSE	8.69153e-05	4.0609	157	444	17
GO:BP	lymphocyte mediated immunity	GO:0002449	FALSE	1.70686e-09	8.7678	361	896	49	FALSE	0.000222847	3.65199	361	617	31	FALSE	9.44623e-09	8.02474	361	715	42	FALSE	1.32997e-11	10.8762	361	729	47	FALSE	4.34009e-07	6.3625	361	444	30
GO:BP	biological process involved in interaction with symbiont	GO:0051702	FALSE	1.97556e-09	8.70431	120	896	27	FALSE	1.49014e-09	8.82677	120	617	23	FALSE	6.44489e-10	9.19078	120	715	25	FALSE	9.43841e-10	9.0251	120	729	25	FALSE	1.88266e-09	8.72523	120	444	20
GO:BP	negative regulation of molecular function	GO:0044092	FALSE	2.18603e-09	8.66034	592	896	66	FALSE	4.51765e-06	5.34509	592	617	46	FALSE	1.27388e-08	7.89487	592	715	56	FALSE	8.04309e-08	7.09458	592	729	55	FALSE	8.3967e-07	6.07589	592	444	39
GO:BP	response to lipid	GO:0033993	FALSE	2.23287e-09	8.65114	921	896	88	FALSE	2.16111e-06	5.66532	921	617	62	FALSE	9.52054e-12	11.0213	921	715	81	FALSE	9.08387e-12	11.0417	921	729	82	FALSE	8.01546e-08	7.09607	921	444	53
GO:BP	protein activation cascade	GO:0072376	FALSE	3.05337e-09	8.51522	19	896	12	FALSE	3.20911e-11	10.4936	19	617	12	FALSE	9.65317e-09	8.01533	19	715	11	FALSE	1.13391e-08	7.94542	19	729	11	FALSE	1.28761e-07	6.89022	19	444	9
GO:BP	biological regulation	GO:0065007	FALSE	3.14549e-09	8.50231	12671	896	639	FALSE	1.1511e-07	6.93889	12671	617	448	FALSE	1.17756e-10	9.92902	12671	715	525	FALSE	2.56784e-10	9.59043	12671	729	533	FALSE	1.32649e-07	6.8773	12671	444	332
GO:BP	regulation of apoptotic signaling pathway	GO:2001233	FALSE	3.26361e-09	8.4863	380	896	50	FALSE	6.60503e-05	4.18013	380	617	33	FALSE	1.32185e-08	7.87882	380	715	43	FALSE	2.36845e-08	7.62554	380	729	43	FALSE	3.40825e-07	6.46747	380	444	31
GO:BP	negative regulation of peptidase activity	GO:0010466	FALSE	3.72806e-09	8.42852	45	896	17	FALSE	6.81084e-07	6.1668	45	617	13	FALSE	2.73209e-08	7.5635	45	715	15	FALSE	5.90096e-06	5.22908	45	729	13	FALSE	2.26805e-07	6.64435	45	444	12
GO:BP	cellular component disassembly	GO:0022411	FALSE	3.90899e-09	8.40794	434	896	54	FALSE	4.54918e-10	9.34207	434	617	45	FALSE	4.53024e-10	9.34388	434	715	49	FALSE	3.32529e-09	8.47817	434	729	48	FALSE	0.00141571	2.84903	434	444	27
GO:BP	maintenance of location in cell	GO:0051651	FALSE	4.25009e-09	8.3716	226	896	37	FALSE	0.00012552	3.90129	226	617	24	FALSE	4.80688e-07	6.31814	226	715	30	FALSE	1.30901e-09	8.88306	226	729	34	FALSE	3.44236e-05	4.46314	226	444	21
GO:BP	regulation of cell-substrate adhesion	GO:0010810	FALSE	4.28453e-09	8.3681	215	896	36	FALSE	1.06078e-05	4.97438	215	617	25	FALSE	2.76725e-08	7.55795	215	715	31	FALSE	1.62508e-09	8.78913	215	729	33	FALSE	2.40295e-10	9.61926	215	444	27
GO:BP	macromolecule localization	GO:0033036	FALSE	4.75782e-09	8.32259	3211	896	215	FALSE	0.00012889	3.88978	3211	617	144	FALSE	1.13924e-07	6.94339	3211	715	175	FALSE	3.73655e-09	8.42753	3211	729	183
GO:BP	carbohydrate catabolic process	GO:0016052	FALSE	4.81478e-09	8.31742	163	896	31	FALSE	4.11646e-09	8.38548	163	617	26	FALSE	7.25972e-07	6.13908	163	715	25	FALSE	1.03359e-06	5.98565	163	729	25	FALSE	2.53856e-05	4.59541	163	444	18
GO:BP	leukocyte activation	GO:0045321	FALSE	5.19395e-09	8.2845	951	896	89							FALSE	2.48068e-08	7.60543	951	715	75	FALSE	2.1516e-12	11.6672	951	729	85	FALSE	0.000132259	3.87857	951	444	47
GO:BP	disruption of anatomical structure in another organism	GO:0141060	FALSE	5.20952e-09	8.2832	98	896	24	FALSE	1.54947e-10	9.80982	98	617	22	FALSE	4.23016e-11	10.3736	98	715	24	FALSE	6.15711e-11	10.2106	98	729	24	FALSE	1.84265e-13	12.7346	98	444	22
GO:BP	peptide cross-linking	GO:0018149	TRUE	6.02628e-09	8.21995	29	896	14	TRUE	5.69669e-07	6.24438	29	617	11	TRUE	5.43633e-05	4.26469	29	715	10	TRUE	3.77816e-06	5.42272	29	729	11	TRUE	1.76654e-08	7.75288	29	444	11
GO:BP	myeloid leukocyte activation	GO:0002274	FALSE	6.14213e-09	8.21168	240	896	38							FALSE	1.05786e-07	6.97557	240	715	32	FALSE	5.57951e-11	10.2534	240	729	37	FALSE	9.81902e-05	4.00793	240	444	21
GO:BP	negative regulation of hydrolase activity	GO:0051346	FALSE	6.60294e-09	8.18026	99	896	24	FALSE	1.17561e-06	5.92974	99	617	18	FALSE	3.65343e-08	7.4373	99	715	21	FALSE	2.74411e-06	5.5616	99	729	19	FALSE	5.94134e-07	6.22612	99	444	16
GO:BP	blood coagulation, fibrin clot formation	GO:0072378	FALSE	6.80823e-09	8.16697	16	896	11	FALSE	1.01841e-10	9.99208	16	617	11	FALSE	3.24787e-08	7.4884	16	715	10	FALSE	3.74565e-08	7.42647	16	729	10	FALSE	8.98893e-07	6.04629	16	444	8
GO:BP	blood vessel development	GO:0001568	FALSE	7.06234e-09	8.15105	725	896	74	FALSE	0.000119085	3.92414	725	617	49	FALSE	7.75774e-09	8.11027	725	715	64	FALSE	4.95291e-08	7.30514	725	729	63	FALSE	7.15489e-08	7.1454	725	444	46
GO:BP	integrin-mediated signaling pathway	GO:0007229	FALSE	7.10153e-09	8.14865	117	896	26	TRUE	0.0180957	1.74242	117	617	14	FALSE	9.98117e-07	6.00082	117	715	21	FALSE	3.98109e-09	8.4	117	729	24	TRUE	0.000396604	3.40164	117	444	14
GO:BP	regulation of leukocyte migration	GO:0002685	FALSE	7.31917e-09	8.13554	230	896	37	FALSE	9.5518e-06	5.01991	230	617	26	FALSE	1.33302e-09	8.87516	230	715	34	FALSE	1.09896e-08	7.95902	230	729	33	FALSE	0.000227943	3.64217	230	444	20
GO:BP	regulation of actin filament polymerization	GO:0030833	FALSE	7.56676e-09	8.12109	136	896	28	FALSE	1.03269e-06	5.98603	136	617	21	FALSE	8.13221e-08	7.08979	136	715	24	FALSE	2.64711e-09	8.57723	136	729	26	FALSE	6.72558e-05	4.17227	136	444	16
GO:BP	defense response to bacterium	GO:0042742	FALSE	8.34778e-09	8.07843	326	896	45	FALSE	7.75781e-05	4.11026	326	617	30	FALSE	1.33737e-09	8.87375	326	715	41	FALSE	5.51401e-10	9.25853	326	729	42	FALSE	3.50035e-08	7.45589	326	444	30
GO:BP	carbohydrate derivative catabolic process	GO:1901136	FALSE	1.08784e-08	7.96344	256	896	39	FALSE	2.54842e-07	6.59373	256	617	30	FALSE	6.17892e-09	8.20909	256	715	35	FALSE	4.67356e-08	7.33035	256	729	34	FALSE	2.68581e-06	5.57092	256	444	24
GO:BP	blood vessel morphogenesis	GO:0048514	FALSE	1.1021e-08	7.95778	628	896	67	FALSE	2.82428e-05	4.54909	628	617	46	FALSE	1.39082e-08	7.85673	628	715	58	FALSE	2.5729e-07	6.58958	628	729	56	FALSE	4.51066e-06	5.34576	628	444	39
GO:BP	actin filament polymerization	GO:0030041	FALSE	1.10417e-08	7.95697	168	896	31	FALSE	3.15819e-07	6.50056	168	617	24	FALSE	2.60676e-07	6.5839	168	715	26	FALSE	1.98846e-09	8.70148	168	729	29	FALSE	4.09084e-05	4.38819	168	444	18
GO:BP	receptor-mediated endocytosis	GO:0006898	FALSE	1.23122e-08	7.90966	257	896	39	FALSE	0.00037051	3.4312	257	617	25	FALSE	1.45937e-07	6.83583	257	715	33	FALSE	1.13972e-08	7.9432	257	729	35	FALSE	0.00557432	2.25381	257	444	19
GO:BP	regulation of actin filament organization	GO:0110053	FALSE	1.2667e-08	7.89733	269	896	40	FALSE	1.9125e-07	6.7184	269	617	31	FALSE	1.15475e-07	6.93751	269	715	34	FALSE	2.04529e-09	8.68925	269	729	37	FALSE	2.77658e-07	6.55649	269	444	26
GO:BP	regulation of inflammatory response	GO:0050727	FALSE	1.28076e-08	7.89253	381	896	49	FALSE	2.06926e-05	4.68419	381	617	34	FALSE	5.31607e-11	10.2744	381	715	47	FALSE	4.27965e-10	9.36859	381	729	46	FALSE	8.04802e-08	7.09431	381	444	32
GO:BP	superoxide anion generation	GO:0042554	FALSE	1.45956e-08	7.83578	42	896	16	FALSE	0.00596928	2.22408	42	617	9	FALSE	4.979e-10	9.30286	42	715	16	FALSE	1.07926e-08	7.96687	42	729	15	FALSE	0.0050904	2.29325	42	444	8
GO:BP	cell chemotaxis	GO:0060326	FALSE	1.49417e-08	7.8256	319	896	44	FALSE	0.0019569	2.70843	319	617	27	FALSE	1.2146e-08	7.91557	319	715	39	FALSE	4.98658e-09	8.3022	319	729	40	FALSE	4.68661e-05	4.32914	319	444	25
GO:BP	immune response-regulating signaling pathway	GO:0002764	FALSE	1.51739e-08	7.8189	504	896	58							FALSE	1.09799e-07	6.9594	504	715	49	FALSE	1.27005e-10	9.89618	504	729	55	FALSE	0.00801964	2.09585	504	444	28
GO:BP	acute-phase response	GO:0006953	TRUE	1.87011e-08	7.72813	49	896	17	FALSE	7.13384e-10	9.14668	49	617	16	TRUE	5.3336e-10	9.27298	49	715	17	TRUE	1.02252e-08	7.99033	49	729	16	FALSE	4.01061e-08	7.39679	49	444	13
GO:BP	vasculature development	GO:0001944	FALSE	1.87792e-08	7.72632	755	896	75	FALSE	0.000407534	3.38984	755	617	49	FALSE	1.57108e-08	7.8038	755	715	65	FALSE	9.77272e-08	7.00998	755	729	64	FALSE	8.23854e-08	7.08415	755	444	47
GO:BP	regulation of actin cytoskeleton organization	GO:0032956	FALSE	1.94336e-08	7.71145	334	896	45	FALSE	6.87262e-07	6.16288	334	617	34	FALSE	7.56741e-07	6.12105	334	715	37	FALSE	2.16019e-08	7.66551	334	729	40	FALSE	1.45215e-06	5.83799	334	444	28
GO:BP	monosaccharide metabolic process	GO:0005996	FALSE	2.19649e-08	7.65827	250	896	38	FALSE	1.07988e-09	8.96663	250	617	33	FALSE	6.89803e-08	7.16128	250	715	33	FALSE	1.0938e-07	6.96106	250	729	33	FALSE	0.000879265	3.05588	250	444	20
GO:BP	negative regulation of protein polymerization	GO:0032272	FALSE	2.94209e-08	7.53134	80	896	21	FALSE	2.72385e-07	6.56482	80	617	17	FALSE	4.14242e-08	7.38275	80	715	19	FALSE	3.96623e-06	5.40162	80	729	17	FALSE	0.0152991	1.81533	80	444	10
GO:BP	regulation of innate immune response	GO:0045088	FALSE	3.02419e-08	7.51939	430	896	52	FALSE	0.00117031	2.9317	430	617	33	FALSE	1.70444e-08	7.76842	430	715	46	FALSE	2.36732e-09	8.62574	430	729	48	FALSE	2.64798e-05	4.57709	430	444	30
GO:BP	angiogenesis	GO:0001525	FALSE	3.0643e-08	7.51367	541	896	60	FALSE	2.36913e-05	4.62541	541	617	42	FALSE	4.18584e-08	7.37822	541	715	52	FALSE	7.80141e-07	6.10783	541	729	50	FALSE	3.79579e-05	4.4207	541	444	34
GO:BP	negative regulation of apoptotic process	GO:0043066	FALSE	3.19957e-08	7.49491	872	896	82	FALSE	1.20244e-05	4.91994	872	617	58	FALSE	6.49486e-06	5.18743	872	715	65	FALSE	8.82659e-07	6.05421	872	729	68	FALSE	1.05318e-06	5.9775	872	444	49
GO:BP	protein folding	GO:0006457	TRUE	3.43228e-08	7.46442	219	896	35	FALSE	6.85359e-05	4.16408	219	617	24	FALSE	1.02385e-06	5.98976	219	715	29	FALSE	3.32952e-07	6.47762	219	729	30	FALSE	0.0397306	1.40088	219	444	16
GO:BP	external encapsulating structure organization	GO:0045229	FALSE	3.47356e-08	7.45923	327	896	44	FALSE	0.00029016	3.53736	327	617	29	FALSE	1.56567e-06	5.8053	327	715	36	FALSE	4.48208e-08	7.34852	327	729	39	FALSE	8.96085e-07	6.04765	327	444	28
GO:BP	positive regulation of cell-substrate adhesion	GO:0010811	FALSE	3.5244e-08	7.45292	125	896	26	FALSE	9.06016e-06	5.04286	125	617	19	FALSE	3.52961e-06	5.45227	125	715	21	FALSE	1.21019e-07	6.91715	125	729	23	FALSE	3.26567e-07	6.48603	125	444	18
GO:BP	regulation of protein modification process	GO:0031399	FALSE	3.67543e-08	7.43469	1166	896	100	FALSE	9.00047e-06	5.04573	1166	617	71	FALSE	1.79332e-06	5.74634	1166	715	81	FALSE	0.000422515	3.37416	1166	729	75	FALSE	0.000271649	3.56599	1166	444	53
GO:BP	regulation of phosphorylation	GO:0042325	FALSE	3.72207e-08	7.42922	954	896	87	FALSE	0.00312196	2.50557	954	617	55	FALSE	1.93027e-07	6.71438	954	715	73	FALSE	1.77269e-07	6.75137	954	729	74	FALSE	7.20557e-06	5.14233	954	444	50
GO:BP	actin filament depolymerization	GO:0030042	FALSE	3.9144e-08	7.40734	58	896	18	FALSE	1.33323e-08	7.8751	58	617	16	FALSE	1.43871e-07	6.84203	58	715	16	FALSE	1.94139e-06	5.71189	58	729	15
GO:BP	regulation of cytoskeleton organization	GO:0051493	FALSE	4.28361e-08	7.36819	517	896	58	FALSE	6.09118e-07	6.2153	517	617	44	FALSE	2.26028e-05	4.64584	517	715	45	FALSE	1.5817e-07	6.80088	517	729	50	FALSE	1.22931e-05	4.91034	517	444	34
GO:BP	positive regulation of catalytic activity	GO:0043085	FALSE	4.34633e-08	7.36188	618	896	65	FALSE	2.0199e-06	5.69467	618	617	48	FALSE	6.92332e-08	7.15969	618	715	56	FALSE	1.17931e-06	5.92837	618	729	54	FALSE	0.000898027	3.04671	618	444	34
GO:BP	granulocyte migration	GO:0097530	FALSE	4.46398e-08	7.35028	156	896	29	FALSE	0.00166764	2.7779	156	617	18	FALSE	2.76566e-07	6.5582	156	715	25	FALSE	1.14763e-08	7.9402	156	729	27	FALSE	1.88911e-06	5.72374	156	444	19
GO:BP	regulation of fibrinolysis	GO:0051917	FALSE	4.58503e-08	7.33866	18	896	11	FALSE	7.0329e-10	9.15287	18	617	11	FALSE	4.19315e-09	8.37746	18	715	11	FALSE	1.92153e-07	6.71635	18	729	10	FALSE	6.90539e-08	7.16081	18	444	9
GO:BP	establishment of localization in cell	GO:0051649	FALSE	4.71402e-08	7.32661	1976	896	146							FALSE	5.68714e-05	4.24511	1976	715	113	FALSE	2.33778e-09	8.6312	1976	729	129
GO:BP	response to reactive oxygen species	GO:0000302	FALSE	4.72888e-08	7.32524	199	896	33	FALSE	1.03889e-05	4.98343	199	617	24	FALSE	9.86038e-08	7.00611	199	715	29	FALSE	1.48868e-07	6.8272	199	729	29	FALSE	3.51155e-06	5.4545	199	444	21
GO:BP	immune response-activating signaling pathway	GO:0002757	FALSE	5.01682e-08	7.29957	477	896	55							FALSE	1.75687e-07	6.75526	477	715	47	FALSE	6.63256e-10	9.17832	477	729	52	FALSE	0.00277574	2.55662	477	444	28
GO:BP	negative regulation of programmed cell death	GO:0043069	FALSE	5.7478e-08	7.2405	898	896	83	FALSE	1.38083e-05	4.85986	898	617	59	FALSE	8.55158e-06	5.06795	898	715	66	FALSE	1.22159e-06	5.91308	898	729	69	FALSE	2.80833e-06	5.55155	898	444	49
GO:BP	nitrogen compound transport	GO:0071705	FALSE	5.83378e-08	7.23405	1909	896	142	FALSE	0.00929464	2.03177	1909	617	90	FALSE	6.06845e-05	4.21692	1909	715	110	FALSE	4.54044e-08	7.3429	1909	729	122
GO:BP	negative regulation of cellular process	GO:0048523	FALSE	6.31223e-08	7.19982	5646	896	329	FALSE	2.1512e-05	4.66732	5646	617	229	FALSE	1.59268e-07	6.79787	5646	715	270	FALSE	2.27509e-08	7.643	5646	729	278	FALSE	1.12321e-07	6.94954	5646	444	182
GO:BP	negative regulation of protein-containing complex assembly	GO:0031333	FALSE	6.42409e-08	7.19219	148	896	28	FALSE	8.4684e-07	6.0722	148	617	22	FALSE	1.36794e-08	7.86393	148	715	26	FALSE	7.14167e-07	6.1462	148	729	24	FALSE	0.001296	2.88739	148	444	15
GO:BP	cell-cell adhesion	GO:0098609	FALSE	6.46082e-08	7.18971	948	896	86	FALSE	3.99443e-05	4.39855	948	617	60	FALSE	5.59764e-08	7.252	948	715	74	FALSE	3.65881e-10	9.43666	948	729	80	FALSE	7.50803e-09	8.12447	948	444	56
GO:BP	membrane organization	GO:0061024	TRUE	6.73832e-08	7.17145	822	896	78	TRUE	0.000900027	3.04574	822	617	51	TRUE	1.54101e-06	5.81219	822	715	64	FALSE	9.02082e-09	8.04475	822	729	70	FALSE	0.000103773	3.98392	822	444	43
GO:BP	regulation of cellular component biogenesis	GO:0044087	FALSE	6.7906e-08	7.16809	965	896	87	FALSE	3.06839e-07	6.51309	965	617	66	FALSE	1.90422e-08	7.72028	965	715	76	FALSE	2.53668e-09	8.59573	965	729	79	FALSE	3.73132e-06	5.42814	965	444	51
GO:BP	maintenance of location	GO:0051235	FALSE	7.0878e-08	7.14949	334	896	44	FALSE	0.0001333	3.87517	334	617	30	FALSE	7.56741e-07	6.12105	334	715	37	FALSE	2.16019e-08	7.66551	334	729	40	FALSE	2.80036e-05	4.55279	334	444	26
GO:BP	response to hormone	GO:0009725	FALSE	7.19972e-08	7.14268	902	896	83	FALSE	6.42724e-06	5.19198	902	617	60	FALSE	1.01131e-07	6.99511	902	715	71	FALSE	1.27161e-08	7.89565	902	729	74	FALSE	2.65701e-05	4.57561	902	444	47
GO:BP	regulation of actin filament depolymerization	GO:0030834	FALSE	7.91543e-08	7.10153	53	896	17	FALSE	4.06517e-08	7.39092	53	617	15	FALSE	3.84404e-07	6.41521	53	715	15	FALSE	5.26582e-06	5.27853	53	729	14
GO:BP	heterotypic cell-cell adhesion	GO:0034113	FALSE	1.01161e-07	6.99499	61	896	18	FALSE	4.01067e-06	5.39678	61	617	14	FALSE	3.31775e-07	6.47916	61	715	16	FALSE	3.88482e-08	7.41063	61	729	17	FALSE	5.69641e-08	7.2444	61	444	14
GO:BP	response to endogenous stimulus	GO:0009719	FALSE	1.0173e-07	6.99255	1478	896	117	FALSE	0.000158327	3.80045	1478	617	80	FALSE	1.39707e-07	6.85478	1478	715	99	FALSE	3.98442e-07	6.39963	1478	729	99	FALSE	3.00857e-05	4.52164	1478	444	65
GO:BP	protein transport	GO:0015031	FALSE	1.11631e-07	6.95222	1428	896	114							FALSE	4.85285e-05	4.314	1428	715	89	FALSE	2.54983e-08	7.59349	1428	729	100
GO:BP	regulation of organelle organization	GO:0033043	FALSE	1.13371e-07	6.9455	1139	896	97	FALSE	5.68937e-07	6.24494	1139	617	73	FALSE	1.62933e-05	4.78799	1139	715	77	FALSE	1.4283e-06	5.84518	1139	729	81	FALSE	0.00410815	2.38635	1139	444	49
GO:BP	organophosphate catabolic process	GO:0046434	FALSE	1.14131e-07	6.94259	240	896	36	FALSE	9.85132e-09	8.00651	240	617	31	FALSE	1.05786e-07	6.97557	240	715	32	FALSE	3.15578e-06	5.50089	240	729	30	FALSE	3.89704e-06	5.40927	240	444	23
GO:BP	intracellular chemical homeostasis	GO:0055082	FALSE	1.18138e-07	6.92761	723	896	71	FALSE	0.000109365	3.96112	723	617	49	FALSE	8.9607e-06	5.04766	723	715	57	FALSE	3.4706e-07	6.4596	723	729	61	FALSE	0.00426092	2.3705	723	444	36
GO:BP	monocarboxylic acid metabolic process	GO:0032787	FALSE	1.22421e-07	6.91214	633	896	65	FALSE	0.00176191	2.75402	633	617	42	FALSE	3.036e-05	4.5177	633	715	51	FALSE	3.47792e-07	6.45868	633	729	56	FALSE	0.0117834	1.92873	633	444	32
GO:BP	cellular response to chemical stress	GO:0062197	FALSE	1.22829e-07	6.9107	314	896	42	FALSE	0.00143838	2.84213	314	617	27	FALSE	1.27672e-07	6.8939	314	715	37	FALSE	3.08124e-06	5.51127	314	729	35	FALSE	0.00224106	2.64955	314	444	22
GO:BP	cellular localization	GO:0051641	FALSE	1.39753e-07	6.85464	3625	896	230	FALSE	0.0496465	1.30411	3625	617	146	FALSE	3.03262e-05	4.51818	3625	715	182	FALSE	1.69318e-08	7.7713	3625	729	198
GO:BP	cellular response to stimulus	GO:0051716	FALSE	1.4054e-07	6.8522	7320	896	404	FALSE	0.00120365	2.9195	7320	617	273	FALSE	7.65339e-08	7.11615	7320	715	333	FALSE	1.01354e-07	6.99416	7320	729	338	FALSE	3.87222e-05	4.41204	7320	444	211
GO:BP	purine nucleoside triphosphate metabolic process	GO:0009144	FALSE	1.64899e-07	6.78278	255	896	37	FALSE	4.70909e-06	5.32706	255	617	28	FALSE	5.19289e-07	6.28459	255	715	32	FALSE	3.33815e-06	5.47649	255	729	31	FALSE	0.00496751	2.30386	255	444	19
GO:BP	endothelial cell migration	GO:0043542	FALSE	1.72224e-07	6.76391	220	896	34	FALSE	7.67531e-07	6.1149	220	617	27	FALSE	5.0743e-08	7.29462	220	715	31	FALSE	1.70049e-06	5.76943	220	729	29	FALSE	7.0108e-07	6.15423	220	444	23
GO:BP	lipid localization	GO:0010876	FALSE	1.95324e-07	6.70924	480	896	54	FALSE	0.000215163	3.66723	480	617	37	FALSE	2.17528e-07	6.66248	480	715	47	FALSE	3.91815e-06	5.40692	480	729	45	FALSE	8.93133e-05	4.04908	480	444	31
GO:BP	regulation of transferase activity	GO:0051338	FALSE	2.25992e-07	6.64591	539	896	58	FALSE	7.02009e-06	5.15366	539	617	43	FALSE	3.67562e-07	6.43467	539	715	50	FALSE	1.73472e-05	4.76077	539	729	47	FALSE	0.000115254	3.93835	539	444	33
GO:BP	positive regulation of signaling	GO:0023056	FALSE	2.43014e-07	6.61437	1784	896	133	FALSE	0.00102535	2.98913	1784	617	89	FALSE	1.57499e-08	7.80272	1784	715	116	FALSE	1.14267e-08	7.94208	1784	729	118	FALSE	6.78466e-05	4.16847	1784	444	73
GO:BP	positive regulation of gene expression	GO:0010628	FALSE	2.48245e-07	6.60512	1189	896	99	FALSE	4.55661e-05	4.34136	1189	617	70	FALSE	6.4659e-08	7.18937	1189	715	86	FALSE	7.64669e-10	9.11653	1189	729	92	FALSE	1.0862e-08	7.96409	1189	444	64
GO:BP	mononuclear cell migration	GO:0071674	FALSE	2.5927e-07	6.58625	235	896	35	FALSE	0.00383222	2.41655	235	617	22	FALSE	1.24991e-08	7.90312	235	715	33	FALSE	4.0849e-09	8.38882	235	729	34	FALSE	2.58353e-06	5.58779	235	444	23
GO:BP	complement activation, alternative pathway	GO:0006957	FALSE	2.85028e-07	6.54511	16	896	10	FALSE	3.03196e-07	6.51828	16	617	9	FALSE	3.24787e-08	7.4884	16	715	10	FALSE	3.74565e-08	7.42647	16	729	10	FALSE	1.68702e-08	7.77288	16	444	9
GO:BP	regulation of cellular component size	GO:0032535	FALSE	2.91013e-07	6.53609	375	896	46	FALSE	3.88113e-06	5.41104	375	617	35	FALSE	5.54334e-06	5.25623	375	715	38	FALSE	7.62285e-07	6.11788	375	729	40	FALSE	7.54691e-05	4.12223	375	444	27
GO:BP	purine ribonucleoside triphosphate metabolic process	GO:0009205	FALSE	2.94598e-07	6.53077	248	896	36	FALSE	1.09731e-05	4.95967	248	617	27	FALSE	2.51309e-07	6.59979	248	715	32	FALSE	1.67526e-06	5.77592	248	729	31	FALSE	0.00328549	2.4834	248	444	19
GO:BP	positive regulation of cytokine production	GO:0001819	FALSE	3.11371e-07	6.50672	486	896	54	FALSE	0.000843441	3.07395	486	617	36	FALSE	1.00899e-07	6.99611	486	715	48	FALSE	3.82518e-10	9.41735	486	729	53	FALSE	4.08042e-08	7.3893	486	444	37
GO:BP	regulation of response to biotic stimulus	GO:0002831	FALSE	3.22385e-07	6.49163	515	896	56	FALSE	0.00122617	2.91145	515	617	37	FALSE	7.26251e-08	7.13891	515	715	50	FALSE	1.28744e-08	7.89027	515	729	52	FALSE	1.11523e-05	4.95264	515	444	34
GO:BP	lipid transport	GO:0006869	FALSE	3.36504e-07	6.47301	431	896	50	FALSE	0.000135073	3.86943	431	617	35	FALSE	2.3043e-07	6.63746	431	715	44	FALSE	4.38991e-06	5.35754	431	729	42	FALSE	2.79133e-05	4.55419	431	444	30
GO:BP	negative regulation of immune system process	GO:0002683	FALSE	3.5608e-07	6.44845	502	896	55	FALSE	2.62111e-06	5.58151	502	617	42	FALSE	8.44586e-09	8.07336	502	715	51	FALSE	5.49442e-08	7.26008	502	729	50	FALSE	6.0703e-09	8.21679	502	444	39
GO:BP	extracellular matrix organization	GO:0030198	FALSE	3.68791e-07	6.43322	325	896	42	FALSE	0.000861476	3.06476	325	617	28	FALSE	4.88469e-06	5.31116	325	715	35	FALSE	5.68019e-07	6.24564	325	729	37	FALSE	1.59361e-05	4.79762	325	444	26
GO:BP	regulation of protein phosphorylation	GO:0001932	FALSE	3.9522e-07	6.40316	901	896	81	FALSE	0.00120083	2.92052	901	617	54	FALSE	6.42188e-07	6.19234	901	715	69	FALSE	3.47055e-06	5.4596	901	729	68	FALSE	9.08007e-06	5.04191	901	444	48
GO:BP	extracellular structure organization	GO:0043062	FALSE	4.06419e-07	6.39103	326	896	42	FALSE	0.000916882	3.03769	326	617	28	FALSE	5.29915e-06	5.27579	326	715	35	FALSE	6.20069e-07	6.20756	326	729	37	FALSE	1.6984e-05	4.76996	326	444	26
GO:BP	negative regulation of actin filament polymerization	GO:0030837	FALSE	4.31697e-07	6.36482	66	896	18	FALSE	1.22631e-06	5.9114	66	617	15	FALSE	1.20219e-07	6.92003	66	715	17	FALSE	1.50685e-06	5.82193	66	729	16	FALSE	0.0214117	1.66935	66	444	9
GO:BP	protein stabilization	GO:0050821	FALSE	4.46922e-07	6.34977	216	896	33	FALSE	5.05495e-07	6.29628	216	617	27	FALSE	1.54593e-07	6.81081	216	715	30	FALSE	2.3561e-07	6.62781	216	729	30	FALSE	0.000396895	3.40132	216	444	19
GO:BP	substrate adhesion-dependent cell spreading	GO:0034446	FALSE	5.04583e-07	6.29707	101	896	22	FALSE	0.000526633	3.27849	101	617	15	FALSE	2.00165e-05	4.69861	101	715	18	FALSE	7.4807e-08	7.12606	101	729	21	FALSE	7.24847e-06	5.13975	101	444	15
GO:BP	protein processing	GO:0016485	FALSE	5.2617e-07	6.27887	241	896	35	FALSE	2.75129e-07	6.56046	241	617	29	FALSE	1.18126e-07	6.92765	241	715	32	FALSE	1.43282e-05	4.84381	241	729	29	FALSE	2.16503e-05	4.66454	241	444	22
GO:BP	negative regulation of phosphorus metabolic process	GO:0010563	FALSE	5.42478e-07	6.26562	329	896	42							FALSE	4.92188e-07	6.30787	329	715	37	FALSE	2.96547e-06	5.52791	329	729	36	FALSE	2.05269e-05	4.68768	329	444	26
GO:BP	negative regulation of phosphate metabolic process	GO:0045936	FALSE	5.42478e-07	6.26562	329	896	42							FALSE	4.92188e-07	6.30787	329	715	37	FALSE	2.96547e-06	5.52791	329	729	36	FALSE	2.05269e-05	4.68768	329	444	26
GO:BP	ribonucleoside triphosphate metabolic process	GO:0009199	FALSE	6.51601e-07	6.18602	255	896	36	FALSE	2.00137e-05	4.69867	255	617	27	FALSE	5.19289e-07	6.28459	255	715	32	FALSE	3.33815e-06	5.47649	255	729	31	FALSE	0.00496751	2.30386	255	444	19
GO:BP	opsonization	GO:0008228	FALSE	6.65717e-07	6.17671	17	896	10	FALSE	2.11415e-05	4.67486	17	617	8	FALSE	7.64737e-08	7.11649	17	715	10	FALSE	3.12186e-06	5.50559	17	729	9
GO:BP	aldehyde metabolic process	GO:0006081	FALSE	6.98364e-07	6.15592	76	896	19	FALSE	9.89639e-06	5.00452	76	617	15	FALSE	0.00059759	3.2236	76	715	14	TRUE	0.0045849	2.33867	76	729	13
GO:BP	regulation of biological process	GO:0050789	FALSE	7.27367e-07	6.13825	12278	896	612	FALSE	3.58235e-06	5.44583	12278	617	431	FALSE	1.86548e-08	7.72921	12278	715	504	FALSE	5.29e-08	7.27654	12278	729	511	FALSE	1.27244e-06	5.89536	12278	444	321
GO:BP	regulation of kinase activity	GO:0043549	FALSE	7.45121e-07	6.12777	469	896	52	FALSE	0.000119334	3.92324	469	617	37	FALSE	1.06796e-06	5.97145	469	715	45	FALSE	5.84037e-06	5.23356	469	729	44	FALSE	0.000183312	3.73681	469	444	30
GO:BP	establishment of protein localization	GO:0045184	FALSE	7.66213e-07	6.11565	1925	896	139	FALSE	0.0129724	1.88698	1925	617	90	FALSE	6.90162e-06	5.16105	1925	715	114	FALSE	3.3346e-07	6.47696	1925	729	120
GO:BP	positive regulation of defense response	GO:0031349	FALSE	7.89326e-07	6.10274	484	896	53	FALSE	0.00213465	2.67067	484	617	35	FALSE	9.2856e-07	6.03219	484	715	46	FALSE	1.6218e-07	6.79	484	729	48	FALSE	0.000362905	3.44021	484	444	30
GO:BP	response to metal ion	GO:0010038	FALSE	8.3128e-07	6.08025	360	896	44	FALSE	4.89563e-06	5.31019	360	617	34	FALSE	1.30082e-07	6.88578	360	715	40	FALSE	9.83017e-06	5.00744	360	729	37	FALSE	0.000485931	3.31343	360	444	25
GO:BP	intracellular transport	GO:0046907	FALSE	8.35016e-07	6.07831	1371	896	108							FALSE	0.00013254	3.87765	1371	715	85	FALSE	8.0213e-07	6.09576	1371	729	93
GO:BP	ribonucleoside diphosphate metabolic process	GO:0009185	FALSE	8.62591e-07	6.0642	123	896	24	FALSE	2.01059e-08	7.69668	123	617	22	FALSE	2.60026e-06	5.58498	123	715	21	FALSE	0.000592704	3.22716	123	729	18	FALSE	0.0256667	1.59063	123	444	12
GO:BP	plasma lipoprotein particle remodeling	GO:0034369	FALSE	8.70864e-07	6.06005	33	896	13	FALSE	7.39264e-09	8.1312	33	617	13	FALSE	5.6134e-08	7.25077	33	715	13	FALSE	1.86171e-05	4.73009	33	729	11	FALSE	2.08569e-06	5.68075	33	444	10
GO:BP	protein-lipid complex remodeling	GO:0034368	FALSE	8.70864e-07	6.06005	33	896	13	FALSE	7.39264e-09	8.1312	33	617	13	FALSE	5.6134e-08	7.25077	33	715	13	FALSE	1.86171e-05	4.73009	33	729	11	TRUE	2.08569e-06	5.68075	33	444	10
GO:BP	negative regulation of proteolysis	GO:0045861	FALSE	8.79174e-07	6.05592	154	896	27	FALSE	3.07245e-07	6.51252	154	617	23	FALSE	2.07688e-07	6.68259	154	715	25	FALSE	0.000209742	3.67831	154	729	21	FALSE	6.51534e-05	4.18606	154	444	17
GO:BP	positive regulation of cell communication	GO:0010647	FALSE	8.96346e-07	6.04752	1783	896	131	FALSE	0.00350707	2.45506	1783	617	87	FALSE	7.13825e-08	7.14641	1783	715	114	FALSE	5.15355e-08	7.28789	1783	729	116	FALSE	0.000145429	3.83735	1783	444	72
GO:BP	nucleoside triphosphate metabolic process	GO:0009141	FALSE	9.67705e-07	6.01426	271	896	37	FALSE	1.83148e-05	4.7372	271	617	28	FALSE	2.46688e-06	5.60785	271	715	32	FALSE	1.4647e-05	4.83425	271	729	31	FALSE	0.0120785	1.91799	271	444	19
GO:BP	positive regulation of protein-containing complex assembly	GO:0031334	FALSE	9.6788e-07	6.01418	199	896	31	FALSE	0.000218652	3.66025	199	617	22	FALSE	0.000204632	3.68903	199	715	24	FALSE	3.45176e-06	5.46196	199	729	27	FALSE	0.0118966	1.92458	199	444	16
GO:BP	proteasomal protein catabolic process	GO:0010498	FALSE	1.03262e-06	5.98606	502	896	54	FALSE	1.43356e-09	8.84358	502	617	48	FALSE	2.69362e-05	4.56966	502	715	44	FALSE	0.0358406	1.44562	502	729	37
GO:BP	adaptive immune response based on somatic recombination of immune receptors built from immunoglobulin superfamily domains	GO:0002460	FALSE	1.04015e-06	5.9829	376	896	45	FALSE	0.0148566	1.82808	376	617	28	FALSE	1.73453e-06	5.76082	376	715	39	FALSE	1.66672e-08	7.77814	376	729	43	FALSE	7.97428e-05	4.09831	376	444	27
GO:BP	positive regulation of establishment of protein localization to telomere	GO:1904851	FALSE	1.05093e-06	5.97842	10	896	8	TRUE	4.69684e-08	7.32819	10	617	8	FALSE	1.82883e-07	6.73783	10	715	8	FALSE	0.0257047	1.58999	10	729	5
GO:BP	cell population proliferation	GO:0008283	FALSE	1.08654e-06	5.96396	2009	896	143							FALSE	7.14385e-07	6.14607	2009	715	121	FALSE	7.51242e-09	8.12422	2009	729	129	FALSE	1.73512e-06	5.76067	2009	444	84
GO:BP	regulation of endopeptidase activity	GO:0052548	FALSE	1.13075e-06	5.94663	78	896	19							FALSE	1.64162e-05	4.78473	78	715	16	FALSE	0.000149618	3.82502	78	729	15	FALSE	0.00156586	2.80525	78	444	11
GO:BP	actin filament capping	GO:0051693	FALSE	1.16304e-06	5.9344	40	896	14	FALSE	1.28474e-07	6.89118	40	617	13	FALSE	9.45734e-07	6.02423	40	715	13	FALSE	1.5106e-05	4.82085	40	729	12
GO:BP	leukocyte mediated cytotoxicity	GO:0001909	FALSE	1.18967e-06	5.92457	135	896	25							FALSE	7.96863e-05	4.09862	135	715	20	FALSE	1.51084e-08	7.82078	135	729	25	FALSE	8.76528e-06	5.05723	135	444	17
GO:BP	ribonucleoside monophosphate metabolic process	GO:0009161	FALSE	1.26217e-06	5.89888	62	896	17	FALSE	5.04221e-06	5.29738	62	617	14	FALSE	0.000327492	3.4848	62	715	13	TRUE	0.0195559	1.70872	62	729	11
GO:BP	regulation of substrate adhesion-dependent cell spreading	GO:1900024	FALSE	1.26217e-06	5.89888	62	896	17	FALSE	0.000433662	3.36285	62	617	12	FALSE	3.92695e-05	4.40594	62	715	14	FALSE	5.48017e-07	6.26121	62	729	16	FALSE	9.88773e-07	6.0049	62	444	13
GO:BP	organic hydroxy compound metabolic process	GO:1901615	FALSE	1.29407e-06	5.88804	549	896	57	FALSE	0.000807071	3.09309	549	617	39	FALSE	0.000942099	3.0259	549	715	43	FALSE	0.000591658	3.22793	549	729	44
GO:BP	proteolysis involved in protein catabolic process	GO:0051603	FALSE	1.32427e-06	5.87802	732	896	69	FALSE	1.47571e-09	8.831	732	617	60	FALSE	0.000216611	3.66432	732	715	54
GO:BP	nucleoside monophosphate metabolic process	GO:0009123	FALSE	1.43e-06	5.84467	79	896	19	FALSE	1.73162e-05	4.76155	79	617	15	FALSE	0.0009846	3.00674	79	715	14	FALSE	0.0401325	1.3965	79	729	12
GO:BP	positive regulation of superoxide anion generation	GO:0032930	FALSE	1.44055e-06	5.84147	18	896	10	FALSE	0.0178754	1.74774	18	617	6	FALSE	1.66824e-07	6.77774	18	715	10	FALSE	6.05157e-06	5.21813	18	729	9
GO:BP	positive regulation of signal transduction	GO:0009967	FALSE	1.73195e-06	5.76146	1566	896	118	FALSE	0.00321012	2.49348	1566	617	79	FALSE	3.11443e-08	7.50662	1566	715	105	FALSE	4.33074e-08	7.36344	1566	729	106	FALSE	0.000116406	3.93402	1566	444	66
GO:BP	anatomical structure formation involved in morphogenesis	GO:0048646	FALSE	1.75672e-06	5.7553	1181	896	96	FALSE	0.0139556	1.85525	1181	617	62	FALSE	3.25552e-06	5.48738	1181	715	81	FALSE	1.68227e-05	4.7741	1181	729	80	FALSE	6.82489e-05	4.1659	1181	444	55
GO:BP	regulation of cellular localization	GO:0060341	FALSE	1.87997e-06	5.72585	997	896	85	FALSE	7.47782e-06	5.12623	997	617	64	FALSE	3.34928e-06	5.47505	997	715	72	FALSE	3.11666e-06	5.50631	997	729	73	FALSE	0.00745775	2.12739	997	444	44
GO:BP	regulation of intracellular signal transduction	GO:1902531	FALSE	2.05181e-06	5.68786	1935	896	138	FALSE	0.00901819	2.04488	1935	617	91	FALSE	2.85789e-07	6.54395	1935	715	119	FALSE	4.60684e-07	6.3366	1935	729	120	FALSE	3.96632e-05	4.40161	1935	444	78
GO:BP	positive regulation of metabolic process	GO:0009893	FALSE	2.07757e-06	5.68244	3648	896	226	FALSE	2.65743e-05	4.57554	3648	617	162	FALSE	5.77657e-06	5.23833	3648	715	186	FALSE	5.43088e-06	5.26513	3648	729	189	FALSE	0.00707343	2.15037	3648	444	115
GO:BP	regulation of lipid localization	GO:1905952	FALSE	2.12946e-06	5.67173	160	896	27	FALSE	0.000108136	3.96603	160	617	20	FALSE	2.62047e-06	5.58162	160	715	24	FALSE	1.85272e-05	4.73219	160	729	23	FALSE	0.000657553	3.18207	160	444	16
GO:BP	response to peptide	GO:1901652	FALSE	2.14133e-06	5.66932	950	896	82							FALSE	1.00961e-06	5.99585	950	715	71	FALSE	2.23445e-06	5.65083	950	729	71	FALSE	0.00511066	2.29152	950	444	43
GO:BP	organophosphate biosynthetic process	GO:0090407	FALSE	2.20537e-06	5.65652	617	896	61							FALSE	0.00360281	2.44336	617	715	45	FALSE	0.000161171	3.79271	617	729	49
GO:BP	regulation of protein catabolic process	GO:0042176	FALSE	2.36526e-06	5.62612	372	896	44	FALSE	5.53178e-08	7.25713	372	617	38	FALSE	4.91093e-05	4.30884	372	715	36	FALSE	0.0162317	1.78964	372	729	31
GO:BP	granulocyte chemotaxis	GO:0071621	FALSE	2.39032e-06	5.62154	129	896	24	FALSE	0.0124251	1.9057	129	617	15	FALSE	3.61398e-05	4.44201	129	715	20	FALSE	1.45823e-06	5.83617	129	729	22	FALSE	0.000212508	3.67262	129	444	15
GO:BP	purine ribonucleoside monophosphate metabolic process	GO:0009167	FALSE	2.44635e-06	5.61148	42	896	14	FALSE	4.98125e-05	4.30266	42	617	11	FALSE	0.000267425	3.5728	42	715	11	FALSE	0.0262865	1.58027	42	729	9
GO:BP	regulation of developmental process	GO:0050793	FALSE	2.71289e-06	5.56657	2453	896	165	FALSE	0.00239948	2.61988	2453	617	112	FALSE	8.64021e-07	6.06348	2453	715	140	FALSE	8.89263e-07	6.05097	2453	729	142	FALSE	5.61347e-07	6.25077	2453	444	98
GO:BP	nucleoside diphosphate metabolic process	GO:0009132	FALSE	2.81504e-06	5.55052	130	896	24	FALSE	6.28603e-08	7.20162	130	617	22	FALSE	7.37135e-06	5.13245	130	715	21	FALSE	0.00137788	2.86079	130	729	18	FALSE	0.0450327	1.34647	130	444	12
GO:BP	apoptotic signaling pathway	GO:0097190	FALSE	2.87582e-06	5.54124	606	896	60	FALSE	0.021694	1.66366	606	617	38	FALSE	7.10782e-06	5.14826	606	715	51	FALSE	3.49611e-05	4.45641	606	729	50	FALSE	6.02802e-05	4.21983	606	444	36
GO:BP	protein-containing complex remodeling	GO:0034367	FALSE	3.11706e-06	5.50626	36	896	13	FALSE	2.74848e-08	7.56091	36	617	13	FALSE	2.0594e-07	6.68626	36	715	13	FALSE	5.25526e-05	4.27941	36	729	11	FALSE	5.41184e-06	5.26666	36	444	10
GO:BP	positive regulation of substrate adhesion-dependent cell spreading	GO:1900026	FALSE	3.48577e-06	5.4577	43	896	14	FALSE	6.51741e-05	4.18593	43	617	11	FALSE	0.000348378	3.45795	43	715	11	FALSE	3.15204e-06	5.50141	43	729	13	FALSE	2.25003e-06	5.64781	43	444	11
GO:BP	regulation of mononuclear cell migration	GO:0071675	FALSE	3.58903e-06	5.44502	142	896	25	FALSE	0.00199865	2.69926	142	617	17	FALSE	1.23753e-06	5.90744	142	715	23	FALSE	2.94588e-07	6.53079	142	729	24	FALSE	0.000757077	3.12086	142	444	15
GO:BP	regulation of protein localization to Cajal body	GO:1904869	FALSE	3.70877e-06	5.43077	11	896	8	FALSE	1.67783e-07	6.77525	11	617	8	FALSE	6.50525e-07	6.18674	11	715	8	FALSE	0.0457776	1.33935	11	729	5
GO:BP	regulation of establishment of protein localization to telomere	GO:0070203	FALSE	3.70877e-06	5.43077	11	896	8	FALSE	1.67783e-07	6.77525	11	617	8	FALSE	6.50525e-07	6.18674	11	715	8	FALSE	0.0457776	1.33935	11	729	5
GO:BP	positive regulation of protein localization to Cajal body	GO:1904871	FALSE	3.70877e-06	5.43077	11	896	8	FALSE	1.67783e-07	6.77525	11	617	8	FALSE	6.50525e-07	6.18674	11	715	8	TRUE	0.0457776	1.33935	11	729	5
GO:BP	regulation of tumor necrosis factor production	GO:0032680	FALSE	3.74419e-06	5.42664	164	896	27	FALSE	0.00347513	2.45903	164	617	18	FALSE	8.29516e-07	6.08118	164	715	25	FALSE	2.18239e-07	6.66107	164	729	26	FALSE	4.43362e-06	5.35324	164	444	19
GO:BP	tumor necrosis factor production	GO:0032640	FALSE	3.74419e-06	5.42664	164	896	27	FALSE	0.00347513	2.45903	164	617	18	FALSE	8.29516e-07	6.08118	164	715	25	FALSE	2.18239e-07	6.66107	164	729	26	FALSE	4.43362e-06	5.35324	164	444	19
GO:BP	regulation of plasma lipoprotein particle levels	GO:0097006	FALSE	4.1956e-06	5.37721	75	896	18	FALSE	9.12761e-08	7.03964	75	617	17	FALSE	1.17323e-07	6.93062	75	715	18	FALSE	1.12587e-05	4.94851	75	729	16	FALSE	0.000116177	3.93488	75	444	12
GO:BP	regulation of protein localization to chromosome, telomeric region	GO:1904814	FALSE	4.22837e-06	5.37383	15	896	9	FALSE	1.36191e-07	6.86585	15	617	9	FALSE	6.05032e-07	6.21822	15	715	9	TRUE	0.0155494	1.80829	15	729	6
GO:BP	positive regulation of response to biotic stimulus	GO:0002833	FALSE	4.24906e-06	5.37171	379	896	44	FALSE	0.00601143	2.22102	379	617	29	FALSE	7.45176e-06	5.12774	379	715	38	FALSE	1.04649e-06	5.98027	379	729	40	FALSE	0.00437823	2.3587	379	444	24
GO:BP	glutathione metabolic process	GO:0006749	FALSE	4.4827e-06	5.34846	51	896	15	TRUE	4.27923e-05	4.36863	51	617	12	FALSE	2.65009e-05	4.57674	51	715	13	FALSE	0.0198927	1.70131	51	729	10
GO:BP	neutrophil mediated immunity	GO:0002446	FALSE	4.61863e-06	5.33549	37	896	13	TRUE	0.0018985	2.72159	37	617	9	FALSE	4.65042e-06	5.33251	37	715	12	FALSE	3.72096e-07	6.42935	37	729	13	FALSE	0.000123713	3.90758	37	444	9
GO:BP	cell-matrix adhesion	GO:0007160	FALSE	4.6261e-06	5.33478	236	896	33	FALSE	0.000285107	3.54499	236	617	24	FALSE	1.39714e-06	5.85476	236	715	30	FALSE	8.83949e-06	5.05357	236	729	29	FALSE	5.09975e-07	6.29245	236	444	24
GO:BP	negative regulation of endocytosis	GO:0045806	FALSE	4.70677e-06	5.32728	67	896	17							FALSE	1.36607e-05	4.86453	67	715	15	FALSE	1.91658e-06	5.71747	67	729	16	FALSE	0.0242776	1.61479	67	444	9
GO:BP	ATP metabolic process	GO:0046034	FALSE	4.73413e-06	5.32476	224	896	32	FALSE	0.000105876	3.9752	224	617	24	FALSE	1.75591e-06	5.7555	224	715	29	FALSE	4.61012e-05	4.33629	224	729	27
GO:BP	cell differentiation	GO:0030154	FALSE	4.74078e-06	5.32415	4381	896	260							FALSE	0.000434355	3.36215	4381	715	206	FALSE	6.49301e-06	5.18755	4381	729	218	FALSE	6.46935e-06	5.18914	4381	444	145
GO:BP	cellular developmental process	GO:0048869	FALSE	4.84952e-06	5.3143	4382	896	260							FALSE	0.000442056	3.35452	4382	715	206	FALSE	6.62595e-06	5.17875	4382	729	218	FALSE	6.57261e-06	5.18226	4382	444	145
GO:BP	purine ribonucleoside diphosphate metabolic process	GO:0009179	FALSE	4.86268e-06	5.31312	113	896	22	FALSE	2.15471e-07	6.66661	113	617	20	FALSE	5.08237e-07	6.29393	113	715	21	FALSE	0.000157578	3.8025	113	729	18	FALSE	0.0106619	1.97216	113	444	12
GO:BP	purine nucleoside diphosphate metabolic process	GO:0009135	FALSE	4.86268e-06	5.31312	113	896	22	FALSE	2.15471e-07	6.66661	113	617	20	FALSE	5.08237e-07	6.29393	113	715	21	FALSE	0.000157578	3.8025	113	729	18	FALSE	0.0106619	1.97216	113	444	12
GO:BP	negative regulation of actin filament depolymerization	GO:0030835	FALSE	4.91296e-06	5.30866	44	896	14	FALSE	4.9757e-07	6.30315	44	617	13	FALSE	3.5985e-06	5.44388	44	715	13	FALSE	5.02026e-05	4.29927	44	729	12
GO:BP	purine nucleoside monophosphate metabolic process	GO:0009126	FALSE	4.91296e-06	5.30866	44	896	14	FALSE	8.46123e-05	4.07257	44	617	11	FALSE	0.000450322	3.34648	44	715	11	FALSE	0.0392804	1.40582	44	729	9
GO:BP	regulation of protein kinase activity	GO:0045859	FALSE	5.32776e-06	5.27346	438	896	48	FALSE	0.00020042	3.69806	438	617	35	FALSE	1.33131e-05	4.87572	438	715	41	FALSE	2.2002e-05	4.65754	438	729	41	FALSE	0.000145177	3.8381	438	444	29
GO:BP	cellular response to oxidative stress	GO:0034599	FALSE	5.49488e-06	5.26004	250	896	34	FALSE	0.0030326	2.51818	250	617	23	FALSE	2.26032e-05	4.64583	250	715	29	FALSE	3.29985e-05	4.48151	250	729	29	FALSE	0.00370341	2.4314	250	444	19
GO:BP	response to cytokine	GO:0034097	FALSE	5.74589e-06	5.24064	937	896	80							FALSE	3.38199e-06	5.47083	937	715	69	FALSE	7.23043e-06	5.14084	937	729	69	FALSE	0.0200394	1.69812	937	444	41
GO:BP	regulation of signaling	GO:0023051	FALSE	5.74661e-06	5.24059	3446	896	214							FALSE	1.68185e-07	6.77421	3446	715	184	FALSE	4.87634e-07	6.31191	3446	729	185	FALSE	0.000111805	3.95154	3446	444	117
GO:BP	regulation of angiogenesis	GO:0045765	FALSE	5.93415e-06	5.22664	289	896	37	FALSE	0.000274507	3.56145	289	617	27	FALSE	4.51184e-05	4.34565	289	715	31	FALSE	0.000232725	3.63316	289	729	30	FALSE	0.00054874	3.26063	289	444	22
GO:BP	tube morphogenesis	GO:0035239	FALSE	6.01006e-06	5.22112	872	896	76	FALSE	0.0022782	2.64241	872	617	52	FALSE	6.49486e-06	5.18743	872	715	65	FALSE	0.000171495	3.76575	872	729	62	FALSE	0.000200984	3.69684	872	444	44
GO:BP	positive regulation of intracellular signal transduction	GO:1902533	FALSE	6.50069e-06	5.18704	1108	896	90	FALSE	0.00177347	2.75118	1108	617	62	FALSE	1.55216e-07	6.80906	1108	715	81	FALSE	9.06326e-07	6.04272	1108	729	80	FALSE	0.000326897	3.48559	1108	444	51
GO:BP	cell recognition	GO:0008037	FALSE	6.59307e-06	5.18091	157	896	26	FALSE	2.67669e-06	5.5724	157	617	22	TRUE	5.48116e-08	7.26113	157	715	26	FALSE	0.000293538	3.53234	157	729	21
GO:BP	cholesterol transport	GO:0030301	FALSE	6.7684e-06	5.16951	105	896	21	FALSE	3.18054e-06	5.4975	105	617	18	FALSE	8.65944e-07	6.06251	105	715	20	FALSE	0.00156603	2.8052	105	729	16	FALSE	9.96258e-05	4.00163	105	444	14
GO:BP	regulation of protein localization	GO:0032880	FALSE	6.84242e-06	5.16479	891	896	77	FALSE	4.05244e-06	5.39228	891	617	60	FALSE	1.5158e-05	4.81936	891	715	65	FALSE	3.06726e-05	4.51325	891	729	65	FALSE	0.0059323	2.22678	891	444	41
GO:BP	regulation of humoral immune response	GO:0002920	FALSE	6.85346e-06	5.16409	45	896	14	FALSE	9.1059e-06	5.04068	45	617	12	FALSE	3.85023e-07	6.41451	45	715	14	FALSE	5.90096e-06	5.22908	45	729	13	FALSE	3.82247e-06	5.41766	45	444	11
GO:BP	purine-containing compound biosynthetic process	GO:0072522	FALSE	7.02074e-06	5.15362	265	896	35	FALSE	0.00238297	2.62288	265	617	24	FALSE	0.00105593	2.97636	265	715	27	FALSE	0.000429165	3.36738	265	729	28
GO:BP	tumor necrosis factor superfamily cytokine production	GO:0071706	FALSE	7.381e-06	5.13188	169	896	27	FALSE	0.00536541	2.2704	169	617	18	FALSE	1.58993e-06	5.79862	169	715	25	FALSE	4.31873e-07	6.36464	169	729	26	FALSE	7.36148e-06	5.13304	169	444	19
GO:BP	regulation of tumor necrosis factor superfamily cytokine production	GO:1903555	FALSE	7.381e-06	5.13188	169	896	27	FALSE	0.00536541	2.2704	169	617	18	FALSE	1.58993e-06	5.79862	169	715	25	FALSE	4.31873e-07	6.36464	169	729	26	FALSE	7.36148e-06	5.13304	169	444	19
GO:BP	immunoglobulin mediated immune response	GO:0016064	FALSE	7.54231e-06	5.1225	204	896	30	FALSE	7.7932e-05	4.10828	204	617	23	FALSE	4.15852e-06	5.38106	204	715	27	FALSE	1.3102e-06	5.88266	204	729	28	FALSE	3.06271e-05	4.51389	204	444	20
GO:BP	regulation of protein binding	GO:0043393	FALSE	7.82362e-06	5.10659	126	896	23	FALSE	0.00187604	2.72676	126	617	16	FALSE	0.000131194	3.88209	126	715	19	FALSE	3.1454e-05	4.50232	126	729	20
GO:BP	regulation of cell population proliferation	GO:0042127	FALSE	8.57945e-06	5.06654	1682	896	122							FALSE	8.02462e-06	5.09558	1682	715	103	FALSE	6.3719e-08	7.19573	1682	729	111	FALSE	1.35802e-05	4.86709	1682	444	72
GO:BP	regulation of intrinsic apoptotic signaling pathway	GO:2001242	FALSE	9.03526e-06	5.04406	182	896	28	FALSE	0.0153333	1.81436	182	617	18	FALSE	3.5901e-05	4.44489	182	715	24	FALSE	0.000896577	3.04741	182	729	22	FALSE	0.0037246	2.42892	182	444	16
GO:BP	high-density lipoprotein particle remodeling	GO:0034375	FALSE	9.29838e-06	5.03159	16	896	9	FALSE	3.03196e-07	6.51828	16	617	9	FALSE	1.34117e-06	5.87252	16	715	9	FALSE	4.82973e-05	4.31608	16	729	8	FALSE	3.77945e-05	4.42257	16	444	7
GO:BP	NADP metabolic process	GO:0006739	FALSE	9.46751e-06	5.02376	46	896	14	FALSE	0.00144709	2.8395	46	617	10	FALSE	6.62458e-06	5.17884	46	715	13	FALSE	6.58104e-07	6.18171	46	729	14	FALSE	0.000925762	3.0335	46	444	9
GO:BP	circulatory system development	GO:0072359	FALSE	9.57641e-06	5.0188	1134	896	91							FALSE	6.52359e-05	4.18551	1134	715	75	FALSE	6.48694e-05	4.18796	1134	729	76	FALSE	1.70726e-05	4.7677	1134	444	55
GO:BP	ribose phosphate biosynthetic process	GO:0046390	FALSE	1.02426e-05	4.98959	183	896	28	FALSE	0.000224513	3.64876	183	617	21	FALSE	0.000177093	3.7518	183	715	23	FALSE	0.00387241	2.41202	183	729	21
GO:BP	regulation of superoxide anion generation	GO:0032928	FALSE	1.03299e-05	4.9859	21	896	10	FALSE	0.0484651	1.31457	21	617	6	FALSE	1.22558e-06	5.91166	21	715	10	FALSE	3.33116e-05	4.47741	21	729	9
GO:BP	regulation of complement activation	GO:0030449	FALSE	1.03299e-05	4.9859	21	896	10	FALSE	6.82891e-06	5.16565	21	617	9	FALSE	1.22558e-06	5.91166	21	715	10	FALSE	3.33116e-05	4.47741	21	729	9	FALSE	0.00035054	3.45526	21	444	7
GO:BP	regulation of vasculature development	GO:1901342	FALSE	1.04612e-05	4.98042	295	896	37	FALSE	0.000416252	3.38064	295	617	27	FALSE	7.28806e-05	4.13739	295	715	31	FALSE	0.000366009	3.43651	295	729	30	FALSE	0.000780844	3.10744	295	444	22
GO:BP	B cell mediated immunity	GO:0019724	FALSE	1.07046e-05	4.97043	207	896	30	FALSE	0.000102388	3.98975	207	617	23	FALSE	5.75685e-06	5.23982	207	715	27	FALSE	1.84078e-06	5.735	207	729	28	FALSE	3.92561e-05	4.40609	207	444	20
GO:BP	protein localization to nuclear body	GO:1903405	FALSE	1.07089e-05	4.97026	12	896	8	FALSE	4.90389e-07	6.30946	12	617	8	FALSE	1.89326e-06	5.72279	12	715	8
GO:BP	regulation of establishment of protein localization to chromosome	GO:0070202	FALSE	1.07089e-05	4.97026	12	896	8	FALSE	4.90389e-07	6.30946	12	617	8	FALSE	1.89326e-06	5.72279	12	715	8
GO:BP	protein localization to Cajal body	GO:1904867	FALSE	1.07089e-05	4.97026	12	896	8	FALSE	4.90389e-07	6.30946	12	617	8	FALSE	1.89326e-06	5.72279	12	715	8
GO:BP	positive regulation of protein binding	GO:0032092	FALSE	1.07931e-05	4.96685	54	896	15	FALSE	8.53144e-05	4.06898	54	617	12	FALSE	0.000506513	3.29541	54	715	12	FALSE	0.000593944	3.22625	54	729	12
GO:BP	regulation of cell communication	GO:0010646	FALSE	1.12835e-05	4.94755	3453	896	213							FALSE	3.63081e-07	6.44	3453	715	183	FALSE	1.02985e-06	5.98723	3453	729	184	FALSE	0.000125146	3.90258	3453	444	117
GO:BP	neutrophil migration	GO:1990266	FALSE	1.25524e-05	4.90127	129	896	23							FALSE	3.61398e-05	4.44201	129	715	20	FALSE	8.55892e-06	5.06758	129	729	21	FALSE	0.00777614	2.10924	129	444	13
GO:BP	small molecule catabolic process	GO:0044282	FALSE	1.30665e-05	4.88384	379	896	43	FALSE	0.000655006	3.18375	379	617	31							FALSE	0.0235776	1.6275	379	729	31
GO:BP	pyridine-containing compound catabolic process	GO:0072526	FALSE	1.3399e-05	4.87293	99	896	20	FALSE	1.46437e-07	6.83435	99	617	19	FALSE	2.09002e-06	5.67985	99	715	19	FALSE	0.000116603	3.93329	99	729	17	FALSE	0.000362421	3.44079	99	444	13
GO:BP	alcohol metabolic process	GO:0006066	FALSE	1.38486e-05	4.8586	352	896	41	FALSE	0.00421332	2.37538	352	617	28	FALSE	0.0289729	1.53801	352	715	29	FALSE	0.00522295	2.28208	352	729	31
GO:BP	plasma lipoprotein particle clearance	GO:0034381	FALSE	1.38516e-05	4.8585	40	896	13	FALSE	2.02297e-06	5.69401	40	617	12	FALSE	9.45734e-07	6.02423	40	715	13	FALSE	1.5106e-05	4.82085	40	729	12	FALSE	0.00344172	2.46322	40	444	8
GO:BP	regulation of lipid transport	GO:0032368	FALSE	1.46455e-05	4.8343	130	896	23	FALSE	0.000560571	3.25137	130	617	17	FALSE	4.13704e-05	4.38331	130	715	20	FALSE	5.43357e-05	4.26492	130	729	20	FALSE	0.00146947	2.83284	130	444	14
GO:BP	amide metabolic process	GO:0043603	FALSE	1.48555e-05	4.82811	452	896	48							FALSE	0.00216312	2.66492	452	715	37	TRUE	0.000442799	3.35379	452	729	39
GO:BP	response to abiotic stimulus	GO:0009628	FALSE	1.68752e-05	4.77275	1130	896	90	FALSE	0.00339845	2.46872	1130	617	62	FALSE	1.15302e-05	4.93816	1130	715	77	FALSE	0.000120123	3.92037	1130	729	75	FALSE	0.0165299	1.78173	1130	444	47
GO:BP	antimicrobial humoral response	GO:0019730	FALSE	1.70597e-05	4.76803	131	896	23	FALSE	7.3503e-08	7.13369	131	617	22	FALSE	2.32807e-07	6.633	131	715	23	FALSE	1.97624e-06	5.70416	131	729	22	FALSE	1.13913e-10	9.94343	131	444	22
GO:BP	keratinocyte differentiation	GO:0030216	FALSE	1.8221e-05	4.73943	176	896	27	TRUE	0.0372944	1.42836	176	617	17							FALSE	0.00203979	2.69041	176	729	21	FALSE	5.1887e-08	7.28494	176	444	22
GO:BP	negative regulation of phosphorylation	GO:0042326	FALSE	1.85136e-05	4.73251	288	896	36							FALSE	4.15932e-05	4.38098	288	715	31	FALSE	0.000215511	3.66653	288	729	30	FALSE	0.00207716	2.68253	288	444	21
GO:BP	ADP metabolic process	GO:0046031	FALSE	1.92657e-05	4.71521	101	896	20	FALSE	1.65188e-06	5.78202	101	617	18	FALSE	4.16759e-07	6.38011	101	715	20	FALSE	2.57186e-05	4.58975	101	729	18	FALSE	0.00323088	2.49068	101	444	12
GO:BP	protein localization to nucleus	GO:0034504	FALSE	2.09015e-05	4.67982	316	896	38	FALSE	0.0016283	2.78827	316	617	27	FALSE	3.04297e-05	4.5167	316	715	33	TRUE	0.000510191	3.29227	316	729	31
GO:BP	intracellular signaling cassette	GO:0141124	FALSE	2.20183e-05	4.65722	1895	896	132							FALSE	7.80474e-05	4.10764	1895	715	109	FALSE	2.13568e-06	5.67046	1895	729	116	FALSE	0.000167013	3.77725	1895	444	75
GO:BP	regulation of signal transduction	GO:0009966	FALSE	2.32675e-05	4.63325	3020	896	190							FALSE	1.41507e-06	5.84922	3020	715	163	FALSE	5.96121e-06	5.22467	3020	729	163	FALSE	0.000409115	3.38815	3020	444	104
GO:BP	cholesterol efflux	GO:0033344	FALSE	2.44054e-05	4.61251	57	896	15	FALSE	1.52748e-06	5.81602	57	617	14	FALSE	1.21628e-05	4.91497	57	715	14	FALSE	0.00111335	2.95337	57	729	12	FALSE	5.53151e-05	4.25716	57	444	11
GO:BP	negative regulation of fibrinolysis	GO:0051918	FALSE	2.67988e-05	4.57188	13	896	8	FALSE	1.2422e-06	5.90581	13	617	8	FALSE	4.77542e-06	5.32099	13	715	8	FALSE	5.29906e-06	5.2758	13	729	8	FALSE	5.98972e-06	5.22259	13	444	7
GO:BP	positive regulation of protein localization to chromosome, telomeric region	GO:1904816	FALSE	2.67988e-05	4.57188	13	896	8	FALSE	1.2422e-06	5.90581	13	617	8	FALSE	4.77542e-06	5.32099	13	715	8
GO:BP	neutrophil activation	GO:0042119	FALSE	2.7137e-05	4.56644	42	896	13							FALSE	0.000267425	3.5728	42	715	11	FALSE	2.2707e-06	5.64384	42	729	13
GO:BP	anatomical structure morphogenesis	GO:0009653	FALSE	2.90984e-05	4.53613	2692	896	173							FALSE	0.00010974	3.95964	2692	715	142	FALSE	3.86573e-05	4.41277	2692	729	146	FALSE	4.10966e-06	5.38619	2692	444	102
GO:BP	monoatomic cation homeostasis	GO:0055080	FALSE	2.96811e-05	4.52752	598	896	57	FALSE	0.0160547	1.7944	598	617	38	FALSE	0.000617954	3.20904	598	715	46	FALSE	2.27199e-05	4.64359	598	729	50	FALSE	0.0269323	1.56973	598	444	30
GO:BP	negative regulation of immune response	GO:0050777	FALSE	3.03432e-05	4.51794	192	896	28	FALSE	0.00852879	2.06911	192	617	19	FALSE	5.07867e-06	5.29425	192	715	26	FALSE	3.26231e-05	4.48647	192	729	25	FALSE	6.06526e-05	4.21715	192	444	19
GO:BP	gas transport	GO:0015669	FALSE	3.09943e-05	4.50872	23	896	10	FALSE	7.47008e-07	6.12667	23	617	10	FALSE	0.00134419	2.87154	23	715	8	FALSE	0.0210756	1.67622	23	729	7
GO:BP	monosaccharide biosynthetic process	GO:0046364	FALSE	3.1857e-05	4.4968	94	896	19	FALSE	2.87376e-05	4.54155	94	617	16	FALSE	6.03672e-06	5.2192	94	715	18	FALSE	7.7914e-06	5.10838	94	729	18	FALSE	0.000194186	3.71178	94	444	13
GO:BP	regulation of superoxide metabolic process	GO:0090322	FALSE	3.23626e-05	4.48996	29	896	11							FALSE	3.23665e-06	5.4899	29	715	11	FALSE	6.21909e-05	4.20627	29	729	10
GO:BP	killing by host of symbiont cells	GO:0051873	FALSE	3.23626e-05	4.48996	29	896	11	FALSE	5.69669e-07	6.24438	29	617	11	FALSE	3.23665e-06	5.4899	29	715	11	FALSE	3.77816e-06	5.42272	29	729	11	FALSE	4.86809e-07	6.31264	29	444	10
GO:BP	phosphorylation	GO:0016310	FALSE	3.37947e-05	4.47115	1575	896	114	FALSE	0.0254485	1.59434	1575	617	76	FALSE	0.000286646	3.54265	1575	715	93	FALSE	0.00231885	2.63473	1575	729	91	FALSE	0.0134976	1.86974	1575	444	60
GO:BP	regulation of establishment of protein localization	GO:0070201	FALSE	3.44334e-05	4.46302	539	896	53	FALSE	6.28795e-05	4.20149	539	617	41	FALSE	2.83156e-05	4.54797	539	715	46	FALSE	0.000132685	3.87718	539	729	45
GO:BP	protein localization	GO:0008104	FALSE	3.47107e-05	4.45954	2738	896	175							FALSE	0.000527303	3.27794	2738	715	141	FALSE	6.51433e-06	5.18613	2738	729	151
GO:BP	response to nitrogen compound	GO:1901698	FALSE	3.55829e-05	4.44876	1010	896	82	FALSE	0.00817349	2.08759	1010	617	56	FALSE	0.00321791	2.49243	1010	715	64	FALSE	0.000665487	3.17686	1010	729	67
GO:BP	IMP metabolic process	GO:0046040	FALSE	3.65797e-05	4.43676	18	896	9	FALSE	3.70768e-05	4.4309	18	617	8	FALSE	0.000139543	3.85529	18	715	8
GO:BP	reverse cholesterol transport	GO:0043691	FALSE	3.65797e-05	4.43676	18	896	9	FALSE	1.22244e-06	5.91277	18	617	9	FALSE	5.36109e-06	5.27075	18	715	9	FALSE	0.00318403	2.49702	18	729	7	FALSE	0.00279627	2.55342	18	444	6
GO:BP	nucleoside phosphate catabolic process	GO:1901292	FALSE	3.79818e-05	4.42042	182	896	27	FALSE	3.09182e-07	6.50979	182	617	25	FALSE	3.5901e-05	4.44489	182	715	24	FALSE	0.0002158	3.66595	182	729	23	FALSE	0.000751023	3.12435	182	444	17
GO:BP	ribonucleoside monophosphate biosynthetic process	GO:0009156	FALSE	3.87557e-05	4.41166	36	896	12	FALSE	0.000117568	3.92971	36	617	10	FALSE	0.00598907	2.22264	36	715	9
GO:BP	nucleotide catabolic process	GO:0009166	FALSE	3.92226e-05	4.40646	159	896	25	FALSE	5.91409e-07	6.22811	159	617	23	FALSE	1.19621e-05	4.92219	159	715	23	FALSE	7.94313e-05	4.10001	159	729	22	FALSE	0.000603312	3.21946	159	444	16
GO:BP	endodermal cell differentiation	GO:0035987	FALSE	4.18199e-05	4.37862	51	896	14	TRUE	0.0321884	1.4923	51	617	9	FALSE	0.00225128	2.64757	51	715	11	FALSE	3.17679e-05	4.49801	51	729	13	FALSE	1.60017e-05	4.79583	51	444	11
GO:BP	positive regulation of binding	GO:0051099	FALSE	4.36957e-05	4.35956	116	896	21	FALSE	0.000102898	3.98759	116	617	17	FALSE	0.000187236	3.72761	116	715	18	FALSE	0.000238271	3.62293	116	729	18
GO:BP	cellular macromolecule localization	GO:0070727	FALSE	4.63462e-05	4.33399	2749	896	175							FALSE	0.000667599	3.17548	2749	715	141	FALSE	8.57561e-06	5.06674	2749	729	151
GO:BP	cellular response to reactive oxygen species	GO:0034614	FALSE	4.67422e-05	4.33029	149	896	24	FALSE	0.0172614	1.76292	149	617	16	FALSE	0.000424664	3.37195	149	715	20	FALSE	0.000117348	3.93052	149	729	21	FALSE	0.0377124	1.42352	149	444	13
GO:BP	intracellular monoatomic ion homeostasis	GO:0006873	FALSE	5.08057e-05	4.29409	530	896	52	FALSE	0.00637278	2.19567	530	617	36	FALSE	0.000358541	3.44546	530	715	43	FALSE	2.90428e-05	4.53696	530	729	46
GO:BP	AMP metabolic process	GO:0046033	FALSE	5.11039e-05	4.29155	24	896	10	FALSE	0.000533142	3.27316	24	617	8	TRUE	0.000119981	3.92089	24	715	9	FALSE	0.0288659	1.53962	24	729	7
GO:BP	monoatomic ion homeostasis	GO:0050801	FALSE	5.32615e-05	4.27359	608	896	57	FALSE	0.0233638	1.63146	608	617	38	FALSE	0.000990172	3.00429	608	715	46	FALSE	3.88803e-05	4.41027	608	729	50	FALSE	0.0369217	1.43272	608	444	30
GO:BP	epithelium development	GO:0060429	FALSE	5.53625e-05	4.25678	1229	896	94	FALSE	0.0246996	1.60731	1229	617	63							FALSE	0.0399939	1.39801	1229	729	71	FALSE	1.26785e-07	6.89693	1229	444	63
GO:BP	nucleoside phosphate biosynthetic process	GO:1901293	FALSE	5.63425e-05	4.24916	314	896	37	FALSE	0.0145457	1.83727	314	617	25	FALSE	0.00924665	2.03402	314	715	28	FALSE	0.0126853	1.8967	314	729	28
GO:BP	regulation of anatomical structure morphogenesis	GO:0022603	FALSE	5.64362e-05	4.24844	835	896	71	FALSE	0.00143758	2.84237	835	617	51	FALSE	0.00055181	3.25821	835	715	58	FALSE	3.53363e-05	4.45178	835	729	62	FALSE	2.03516e-05	4.6914	835	444	45
GO:BP	positive regulation of innate immune response	GO:0045089	FALSE	5.85185e-05	4.23271	356	896	40							FALSE	0.000167916	3.77491	356	715	34	FALSE	2.44594e-05	4.61155	356	729	36
GO:BP	sterol transport	GO:0015918	FALSE	5.97585e-05	4.2236	118	896	21	FALSE	2.18248e-05	4.66105	118	617	18	FALSE	7.40323e-06	5.13058	118	715	20	FALSE	0.00766507	2.11548	118	729	16	FALSE	0.000441442	3.35513	118	444	14
GO:BP	protein localization to nucleoplasm	GO:1990173	FALSE	6.01865e-05	4.2205	14	896	8	FALSE	2.82388e-06	5.54915	14	617	8	FALSE	1.08099e-05	4.96618	14	715	8
GO:BP	glucose metabolic process	GO:0006006	FALSE	6.82363e-05	4.16598	187	896	27	FALSE	1.48577e-05	4.82805	187	617	23	FALSE	1.35374e-05	4.86846	187	715	25	FALSE	1.89735e-05	4.72185	187	729	25	FALSE	0.00110425	2.95693	187	444	17
GO:BP	positive regulation of exocytosis	GO:0045921	FALSE	6.89534e-05	4.16144	79	896	17	TRUE	0.0393316	1.40526	79	617	11	FALSE	0.000145839	3.83613	79	715	15	FALSE	2.49559e-05	4.60283	79	729	16	TRUE	0.0136406	1.86517	79	444	10
GO:BP	epithelial cell differentiation	GO:0030855	FALSE	7.07743e-05	4.15012	741	896	65	FALSE	0.00332525	2.47818	741	617	46													FALSE	1.48313e-07	6.82882	741	444	46
GO:BP	response to fungus	GO:0009620	FALSE	7.08188e-05	4.14985	70	896	16	FALSE	0.000225825	3.64623	70	617	13	FALSE	3.0501e-06	5.51569	70	715	16	FALSE	3.19749e-05	4.49519	70	729	15	FALSE	4.84558e-06	5.31465	70	444	13
GO:BP	negative regulation of endopeptidase activity	GO:0010951	FALSE	7.3231e-05	4.1353	31	896	11	FALSE	0.000360107	3.44357	31	617	9	FALSE	0.000113175	3.94625	31	715	10	FALSE	0.0186492	1.72934	31	729	8	FALSE	0.00660295	2.18026	31	444	7
GO:BP	negative regulation of supramolecular fiber organization	GO:1902904	FALSE	7.40485e-05	4.13048	164	896	25	FALSE	3.27004e-05	4.48545	164	617	21	FALSE	0.000104631	3.98034	164	715	22	FALSE	0.000621897	3.20628	164	729	21	FALSE	0.0231374	1.63568	164	444	14
GO:BP	intracellular monoatomic cation homeostasis	GO:0030003	FALSE	7.49212e-05	4.1254	521	896	51	FALSE	0.0111359	1.95327	521	617	35	FALSE	0.000596523	3.22437	521	715	42	FALSE	4.85486e-05	4.31382	521	729	45	FALSE	0.0416958	1.37991	521	444	27
GO:BP	pyruvate metabolic process	GO:0006090	FALSE	8.11352e-05	4.09079	120	896	21	FALSE	0.00017147	3.76581	120	617	17	FALSE	1.62376e-06	5.78948	120	715	21	FALSE	7.54763e-05	4.12219	120	729	19	FALSE	0.00343506	2.46407	120	444	13
GO:BP	extracellular matrix disassembly	GO:0022617	FALSE	8.43424e-05	4.07395	62	896	15	FALSE	0.000433662	3.36285	62	617	12	FALSE	3.92695e-05	4.40594	62	715	14	FALSE	0.000389872	3.40908	62	729	13	FALSE	0.0126437	1.89813	62	444	9
GO:BP	ribonucleoside diphosphate catabolic process	GO:0009191	FALSE	9.191e-05	4.03664	100	896	19	FALSE	1.39505e-06	5.85541	100	617	18	FALSE	1.69806e-05	4.77005	100	715	18	FALSE	0.000790856	3.1019	100	729	16	FALSE	0.00290169	2.53735	100	444	12
GO:BP	biological process involved in interaction with host	GO:0051701	FALSE	9.32788e-05	4.03022	202	896	28	FALSE	0.0178694	1.74789	202	617	19	FALSE	0.000272248	3.56503	202	715	24	FALSE	9.10963e-05	4.0405	202	729	25	FALSE	0.00325035	2.48807	202	444	17
GO:BP	positive regulation of organelle organization	GO:0010638	FALSE	0.000105884	3.97517	481	896	48	FALSE	0.00184997	2.73284	481	617	35	FALSE	0.0093406	2.02963	481	715	37	FALSE	0.000811289	3.09082	481	729	40
GO:BP	skin development	GO:0043588	FALSE	0.00010923	3.96166	322	896	37													FALSE	0.00238776	2.62201	322	729	30	FALSE	8.98658e-10	9.04641	322	444	32
GO:BP	positive regulation of cellular component biogenesis	GO:0044089	FALSE	0.000111952	3.95097	497	896	49	FALSE	0.00143756	2.84237	497	617	36	FALSE	0.00120653	2.91846	497	715	40	FALSE	3.37565e-05	4.47164	497	729	44	FALSE	0.00614336	2.21159	497	444	28
GO:BP	hexose metabolic process	GO:0019318	FALSE	0.000113105	3.94652	229	896	30	FALSE	3.83368e-05	4.41638	229	617	25	FALSE	0.000204182	3.68998	229	715	26	FALSE	7.37306e-05	4.13235	229	729	27	FALSE	0.00429799	2.36673	229	444	18
GO:BP	purine ribonucleoside monophosphate biosynthetic process	GO:0009168	FALSE	0.000116977	3.9319	20	896	9	FALSE	0.00210293	2.67717	20	617	7	FALSE	0.00673949	2.17137	20	715	7
GO:BP	positive regulation of transferase activity	GO:0051347	FALSE	0.000118436	3.92652	323	896	37	FALSE	4.50693e-06	5.34612	323	617	32	FALSE	0.000570911	3.24343	323	715	31	FALSE	0.00254748	2.59389	323	729	30	FALSE	0.00358074	2.44603	323	444	22
GO:BP	regulation of endothelial cell migration	GO:0010594	FALSE	0.000120714	3.91824	168	896	25	FALSE	0.00113133	2.94641	168	617	19	FALSE	0.00016232	3.78963	168	715	22	FALSE	0.000216654	3.66423	168	729	22	FALSE	0.00127816	2.89341	168	444	16
GO:BP	modified amino acid metabolic process	GO:0006575	FALSE	0.000121759	3.9145	180	896	26	FALSE	0.00325547	2.48739	180	617	19	FALSE	0.00227688	2.64266	180	715	21
GO:BP	substantia nigra development	GO:0021762	FALSE	0.000122731	3.91105	47	896	13	FALSE	0.000177388	3.75108	47	617	11	TRUE	0.000931883	3.03064	47	715	11	FALSE	1.06653e-05	4.97203	47	729	13	TRUE	6.31416e-06	5.19968	47	444	11
GO:BP	positive regulation of telomerase RNA localization to Cajal body	GO:1904874	FALSE	0.000124139	3.90609	15	896	8	FALSE	5.89553e-06	5.22948	15	617	8	FALSE	2.24727e-05	4.64835	15	715	8
GO:BP	carbon dioxide transport	GO:0015670	FALSE	0.000124139	3.90609	15	896	8	FALSE	5.89553e-06	5.22948	15	617	8	FALSE	0.0146045	1.83551	15	715	6	FALSE	0.0155494	1.80829	15	729	6	TRUE	0.0225494	1.64687	15	444	5
GO:BP	purine-containing compound salvage	GO:0043101	FALSE	0.000124139	3.90609	15	896	8	FALSE	5.89553e-06	5.22948	15	617	8	FALSE	0.000649314	3.18755	15	715	7	FALSE	0.000705312	3.15162	15	729	7
GO:BP	regulation of leukocyte chemotaxis	GO:0002688	FALSE	0.000126696	3.89724	123	896	21							FALSE	8.80139e-05	4.05545	123	715	19	FALSE	0.000113785	3.94392	123	729	19
GO:BP	positive regulation of tumor necrosis factor production	GO:0032760	FALSE	0.000128366	3.89155	102	896	19	FALSE	0.0188538	1.7246	102	617	13	FALSE	0.000146196	3.83507	102	715	17	FALSE	3.0233e-05	4.51952	102	729	18	FALSE	0.00359268	2.44458	102	444	12
GO:BP	glycolytic process	GO:0006096	FALSE	0.000130148	3.88556	92	896	18	FALSE	2.72757e-06	5.56422	92	617	17	FALSE	4.19467e-06	5.3773	92	715	18	FALSE	0.000239801	3.62015	92	729	16	FALSE	0.0011671	2.93289	92	444	12
GO:BP	NAD metabolic process	GO:0019674	FALSE	0.000133508	3.87449	64	896	15	FALSE	0.000624961	3.20415	64	617	12	FALSE	0.000486391	3.31301	64	715	13	FALSE	0.000578311	3.23784	64	729	13	FALSE	0.00190161	2.72088	64	444	10
GO:BP	chaperone-mediated protein folding	GO:0061077	FALSE	0.000133522	3.87445	73	896	16	FALSE	0.000378636	3.42178	73	617	13	FALSE	0.00241039	2.61791	73	715	13	FALSE	0.0174217	1.75891	73	729	12
GO:BP	negative regulation of protein phosphorylation	GO:0001933	FALSE	0.000133951	3.87305	270	896	33							FALSE	0.000126215	3.89889	270	715	29	FALSE	0.00211616	2.67445	270	729	27	FALSE	0.00295198	2.52989	270	444	20
GO:BP	purine nucleotide catabolic process	GO:0006195	FALSE	0.000145994	3.83567	135	896	22	FALSE	8.97493e-07	6.04697	135	617	21	FALSE	7.96863e-05	4.09862	135	715	20	FALSE	0.000518248	3.28546	135	729	19	FALSE	0.00232861	2.6329	135	444	14
GO:BP	respiratory burst	GO:0045730	FALSE	0.000147761	3.83044	40	896	12	TRUE	0.000352666	3.45264	40	617	10	FALSE	1.27699e-05	4.89381	40	715	12	TRUE	1.5106e-05	4.82085	40	729	12	TRUE	0.000257067	3.58995	40	444	9
GO:BP	negative regulation of kinase activity	GO:0033673	FALSE	0.000149228	3.82615	158	896	24							FALSE	5.26341e-05	4.27873	158	715	22	FALSE	0.00143917	2.84189	158	729	20	FALSE	0.0029917	2.52408	158	444	15
GO:BP	interleukin-8 production	GO:0032637	FALSE	0.000149773	3.82457	83	896	17	FALSE	0.000260036	3.58497	83	617	14	FALSE	5.67341e-06	5.24616	83	715	17	FALSE	5.25801e-05	4.27918	83	729	16	FALSE	0.00295581	2.52932	83	444	11
GO:BP	regulation of interleukin-8 production	GO:0032677	FALSE	0.000149773	3.82457	83	896	17	FALSE	0.000260036	3.58497	83	617	14	FALSE	5.67341e-06	5.24616	83	715	17	FALSE	5.25801e-05	4.27918	83	729	16	FALSE	0.00295581	2.52932	83	444	11
GO:BP	NADH metabolic process	GO:0006734	FALSE	0.00015477	3.81031	33	896	11	FALSE	0.000653668	3.18464	33	617	9	FALSE	0.000222068	3.65351	33	715	10	FALSE	0.003007	2.52187	33	729	9	FALSE	0.00070733	3.15038	33	444	8
GO:BP	cellular metabolic compound salvage	GO:0043094	FALSE	0.00015477	3.81031	33	896	11	FALSE	4.63536e-05	4.33392	33	617	10	FALSE	0.00268848	2.57049	33	715	9	FALSE	0.003007	2.52187	33	729	9
GO:BP	response to molecule of bacterial origin	GO:0002237	FALSE	0.000160521	3.79447	355	896	39	FALSE	0.0418498	1.37831	355	617	26	FALSE	1.44346e-05	4.84059	355	715	36	FALSE	2.27191e-05	4.64361	355	729	36	FALSE	0.00137874	2.86052	355	444	24
GO:BP	IMP biosynthetic process	GO:0006188	FALSE	0.000169112	3.77182	11	896	7	FALSE	1.12771e-05	4.9478	11	617	7	FALSE	0.00151535	2.81949	11	715	6
GO:BP	protein folding in endoplasmic reticulum	GO:0034975	FALSE	0.000169112	3.77182	11	896	7							FALSE	0.00151535	2.81949	11	715	6	FALSE	4.08553e-05	4.38875	11	729	7	FALSE	0.00372069	2.42938	11	444	5
GO:BP	complement activation, lectin pathway	GO:0001867	FALSE	0.000169112	3.77182	11	896	7	FALSE	0.000530458	3.27535	11	617	6	FALSE	3.75218e-05	4.42572	11	715	7	FALSE	0.0457776	1.33935	11	729	5
GO:BP	high-density lipoprotein particle clearance	GO:0034384	FALSE	0.000169112	3.77182	11	896	7	FALSE	1.12771e-05	4.9478	11	617	7	FALSE	3.75218e-05	4.42572	11	715	7	FALSE	0.00161716	2.79125	11	729	6
GO:BP	regulation of catabolic process	GO:0009894	FALSE	0.000173853	3.75982	1030	896	81	FALSE	0.00156731	2.80484	1030	617	59	FALSE	0.000700791	3.15441	1030	715	67
GO:BP	nucleoside diphosphate catabolic process	GO:0009134	FALSE	0.0001777	3.75031	104	896	19	FALSE	2.70822e-06	5.56732	104	617	18	FALSE	3.23773e-05	4.48976	104	715	18	FALSE	0.00137085	2.86301	104	729	16	FALSE	0.00442529	2.35406	104	444	12
GO:BP	ADP catabolic process	GO:0046032	FALSE	0.000184206	3.7347	94	896	18	FALSE	3.85847e-06	5.41358	94	617	17	FALSE	6.03672e-06	5.2192	94	715	18	FALSE	0.000327235	3.48514	94	729	16	FALSE	0.00147871	2.83012	94	444	12
GO:BP	intrinsic apoptotic signaling pathway	GO:0097193	FALSE	0.000190234	3.72071	315	896	36							FALSE	0.00105317	2.9775	315	715	30	FALSE	0.0134754	1.87046	315	729	28
GO:BP	purine ribonucleotide catabolic process	GO:0009154	FALSE	0.000194913	3.71016	126	896	21	FALSE	1.61949e-06	5.79062	126	617	20	FALSE	2.38869e-05	4.62184	126	715	20	FALSE	0.000169282	3.77139	126	729	19	FALSE	0.00100013	2.99994	126	444	14
GO:BP	regulation of cholesterol transport	GO:0032374	FALSE	0.000196127	3.70746	57	896	14	FALSE	0.000162333	3.78959	57	617	12	FALSE	0.00011287	3.94742	57	715	13	FALSE	0.00831046	2.08038	57	729	11	FALSE	0.000618538	3.20863	57	444	10
GO:BP	regulation of sterol transport	GO:0032371	FALSE	0.000196127	3.70746	57	896	14	FALSE	0.000162333	3.78959	57	617	12	FALSE	0.00011287	3.94742	57	715	13	FALSE	0.00831046	2.08038	57	729	11	FALSE	0.000618538	3.20863	57	444	10
GO:BP	negative regulation of phagocytosis	GO:0050765	FALSE	0.000196962	3.70562	21	896	9							FALSE	0.000592627	3.22722	21	715	8	FALSE	3.33116e-05	4.47741	21	729	9
GO:BP	regulation of cell activation	GO:0050865	FALSE	0.000201866	3.69494	616	896	56							FALSE	0.000578748	3.23751	616	715	47	FALSE	2.22946e-05	4.6518	616	729	51	FALSE	0.0024043	2.61901	616	444	33
GO:BP	secondary alcohol metabolic process	GO:1902652	FALSE	0.000206765	3.68452	149	896	23	FALSE	0.00393219	2.40536	149	617	17	FALSE	0.00192308	2.716	149	715	19	FALSE	0.000550971	3.25887	149	729	20	TRUE	0.00758537	2.12002	149	444	14
GO:BP	plasma lipoprotein particle organization	GO:0071827	FALSE	0.000211668	3.67435	49	896	13	FALSE	2.19927e-06	5.65772	49	617	13	FALSE	1.5558e-05	4.80805	49	715	13	FALSE	0.00168921	2.77232	49	729	11	FALSE	0.000136877	3.86367	49	444	10
GO:BP	positive regulation of establishment of protein localization	GO:1904951	FALSE	0.000241044	3.6179	332	896	37	FALSE	0.000116638	3.93316	332	617	30	FALSE	0.000101263	3.99455	332	715	33	FALSE	0.00449925	2.34686	332	729	30
GO:BP	neutrophil chemotaxis	GO:0030593	FALSE	0.000243913	3.61276	106	896	19							FALSE	0.001452	2.83803	106	715	16	FALSE	0.000328867	3.48298	106	729	17
GO:BP	positive regulation of tumor necrosis factor superfamily cytokine production	GO:1903557	FALSE	0.000243913	3.61276	106	896	19	FALSE	0.0288212	1.54029	106	617	13	FALSE	0.000262029	3.58165	106	715	17	FALSE	5.65706e-05	4.24741	106	729	18	FALSE	0.0054239	2.26569	106	444	12
GO:BP	tube development	GO:0035295	FALSE	0.000256487	3.59093	1092	896	84							FALSE	0.000143353	3.84359	1092	715	72	FALSE	0.00126899	2.89654	1092	729	70	FALSE	8.2702e-05	4.08248	1092	444	52
GO:BP	intracellular protein transport	GO:0006886	FALSE	0.000257407	3.58938	685	896	60							FALSE	0.00494293	2.30602	685	715	48	FALSE	0.000269576	3.56932	685	729	52
GO:BP	pyridine nucleotide catabolic process	GO:0019364	FALSE	0.000258138	3.58815	96	896	18	FALSE	5.40783e-06	5.26698	96	617	17	FALSE	8.60165e-06	5.06542	96	715	18	FALSE	0.000442716	3.35387	96	729	16	FALSE	0.00186204	2.73001	96	444	12
GO:BP	regulation of oxidative stress-induced intrinsic apoptotic signaling pathway	GO:1902175	FALSE	0.000270316	3.56813	42	896	12							FALSE	0.0236307	1.62652	42	715	9	FALSE	0.0262865	1.58027	42	729	9
GO:BP	cell redox homeostasis	GO:0045454	FALSE	0.000270316	3.56813	42	896	12	FALSE	0.00596928	2.22408	42	617	9	FALSE	0.000267425	3.5728	42	715	11	FALSE	0.0030368	2.51758	42	729	10
GO:BP	granulocyte activation	GO:0036230	FALSE	0.000274945	3.56075	50	896	13							FALSE	0.00182123	2.73964	50	715	11	FALSE	2.44399e-05	4.6119	50	729	13
GO:BP	system development	GO:0048731	FALSE	0.000277318	3.55702	3985	896	232							FALSE	0.000388906	3.41016	3985	715	191	FALSE	0.000247471	3.60648	3985	729	195	FALSE	0.00279621	2.55343	3985	444	125
GO:BP	immune response-regulating cell surface receptor signaling pathway	GO:0002768	FALSE	0.000281096	3.55115	334	896	37							FALSE	0.00119141	2.92394	334	715	31	FALSE	1.23317e-06	5.90898	334	729	37
GO:BP	immune response-activating cell surface receptor signaling pathway	GO:0002429	FALSE	0.000281872	3.54995	306	896	35							FALSE	0.00181268	2.74168	306	715	29	FALSE	1.53862e-06	5.81287	306	729	35
GO:BP	positive regulation of hemostasis	GO:1900048	FALSE	0.00029266	3.53364	28	896	10	FALSE	7.50365e-06	5.12473	28	617	10	FALSE	3.67334e-05	4.43494	28	715	10	FALSE	4.20486e-05	4.37625	28	729	10	FALSE	8.13071e-06	5.08987	28	444	9
GO:BP	positive regulation of blood coagulation	GO:0030194	FALSE	0.00029266	3.53364	28	896	10	FALSE	7.50365e-06	5.12473	28	617	10	FALSE	3.67334e-05	4.43494	28	715	10	FALSE	4.20486e-05	4.37625	28	729	10	FALSE	8.13071e-06	5.08987	28	444	9
GO:BP	establishment of protein localization to chromosome	GO:0070199	FALSE	0.00029266	3.53364	28	896	10	FALSE	7.50365e-06	5.12473	28	617	10	FALSE	3.67334e-05	4.43494	28	715	10
GO:BP	protein depolymerization	GO:0051261	FALSE	0.000296776	3.52757	118	896	20	FALSE	2.18248e-05	4.66105	118	617	18	FALSE	0.000245041	3.61076	118	715	18	FALSE	0.0015973	2.79661	118	729	17
GO:BP	purine-containing compound catabolic process	GO:0072523	FALSE	0.000300683	3.52189	152	896	23	FALSE	1.42794e-06	5.84529	152	617	22	FALSE	0.000126216	3.89889	152	715	21	FALSE	0.000765475	3.11607	152	729	20	FALSE	0.0018265	2.73838	152	444	15
GO:BP	purine nucleoside diphosphate catabolic process	GO:0009137	FALSE	0.000304487	3.51643	97	896	18	FALSE	6.38078e-06	5.19513	97	617	17	FALSE	1.02309e-05	4.99009	97	715	18	FALSE	0.000513344	3.28959	97	729	16	FALSE	0.00208487	2.68092	97	444	12
GO:BP	positive regulation of protein localization to nucleus	GO:1900182	FALSE	0.000304487	3.51643	97	896	18	FALSE	4.57743e-05	4.33938	97	617	16	FALSE	1.02309e-05	4.99009	97	715	18
GO:BP	purine ribonucleoside diphosphate catabolic process	GO:0009181	FALSE	0.000304487	3.51643	97	896	18	FALSE	6.38078e-06	5.19513	97	617	17	FALSE	1.02309e-05	4.99009	97	715	18	FALSE	0.000513344	3.28959	97	729	16	FALSE	0.00208487	2.68092	97	444	12
GO:BP	ribonucleotide biosynthetic process	GO:0009260	FALSE	0.000305553	3.51491	176	896	25	FALSE	0.00957274	2.01896	176	617	18	FALSE	0.00622316	2.20599	176	715	20
GO:BP	defense response to fungus	GO:0050832	FALSE	0.000313087	3.50433	59	896	14	FALSE	2.58901e-05	4.58687	59	617	13	FALSE	1.97377e-05	4.7047	59	715	14	FALSE	0.000209032	3.67979	59	729	13	FALSE	5.10213e-07	6.29225	59	444	13
GO:BP	intracellular signal transduction	GO:0035556	FALSE	0.000318013	3.49755	2946	896	181							FALSE	0.000387787	3.41141	2946	715	150	FALSE	5.4101e-05	4.26679	2946	729	156	FALSE	0.000809348	3.09186	2946	444	101
GO:BP	positive regulation of immune effector process	GO:0002699	FALSE	0.000318099	3.49744	253	896	31							FALSE	2.96236e-05	4.52836	253	715	29	FALSE	2.7489e-06	5.56084	253	729	31	FALSE	0.0044212	2.35446	253	444	19
GO:BP	purine nucleoside monophosphate biosynthetic process	GO:0009127	FALSE	0.000320711	3.49389	22	896	9	FALSE	0.00439556	2.35699	22	617	7	FALSE	0.0139706	1.85478	22	715	7
GO:BP	nucleotide biosynthetic process	GO:0009165	FALSE	0.000325006	3.48811	240	896	30	FALSE	0.00542886	2.26529	240	617	22	FALSE	0.00638827	2.19462	240	715	24	FALSE	0.0271873	1.56563	240	729	23
GO:BP	positive regulation of leukocyte migration	GO:0002687	FALSE	0.00033986	3.4687	153	896	23							FALSE	0.000658715	3.1813	153	715	20	FALSE	0.000187134	3.72785	153	729	21
GO:BP	positive regulation of angiogenesis	GO:0045766	FALSE	0.000345418	3.46166	165	896	24							FALSE	0.00906972	2.04241	165	715	19	FALSE	0.0114148	1.94253	165	729	19	FALSE	0.0248039	1.60548	165	444	14
GO:BP	purine nucleotide biosynthetic process	GO:0006164	FALSE	0.000347614	3.4589	202	896	27	FALSE	0.0178694	1.74789	202	617	19	FALSE	0.00406696	2.39073	202	715	22	FALSE	0.0186855	1.72849	202	729	21
GO:BP	response to organic cyclic compound	GO:0014070	FALSE	0.000353131	3.45206	909	896	73	FALSE	0.000300182	3.52262	909	617	56	FALSE	5.74496e-06	5.24071	909	715	67	FALSE	6.56421e-05	4.18282	909	729	65	FALSE	0.00401663	2.39614	909	444	42
GO:BP	cortical cytoskeleton organization	GO:0030865	FALSE	0.000354699	3.45014	51	896	13	FALSE	0.0321884	1.4923	51	617	9	FALSE	0.00225128	2.64757	51	715	11	FALSE	3.17679e-05	4.49801	51	729	13
GO:BP	nucleoside monophosphate biosynthetic process	GO:0009124	FALSE	0.000360482	3.44312	43	896	12	FALSE	0.000736835	3.13263	43	617	10	FALSE	0.0289909	1.53774	43	715	9
GO:BP	regulation of protein depolymerization	GO:1901879	FALSE	0.000368875	3.43312	88	896	17	FALSE	7.98547e-05	4.0977	88	617	15	FALSE	0.00064625	3.1896	88	715	15	FALSE	0.00458577	2.33859	88	729	14
GO:BP	carbohydrate biosynthetic process	GO:0016051	FALSE	0.000385003	3.41454	203	896	27	FALSE	0.00129592	2.88742	203	617	21	FALSE	0.000299031	3.52428	203	715	24	FALSE	0.000100551	3.99762	203	729	25	FALSE	0.0153374	1.81425	203	444	16
GO:BP	cellular response to cytokine stimulus	GO:0071345	FALSE	0.000386719	3.4126	843	896	69							FALSE	6.14638e-05	4.21138	843	715	61	FALSE	0.000117937	3.92835	843	729	61
GO:BP	very-low-density lipoprotein particle remodeling	GO:0034372	FALSE	0.000390877	3.40796	12	896	7	FALSE	2.63785e-05	4.57875	12	617	7	FALSE	8.74016e-05	4.05848	12	715	7
GO:BP	triglyceride-rich lipoprotein particle remodeling	GO:0034370	FALSE	0.000390877	3.40796	12	896	7	FALSE	2.63785e-05	4.57875	12	617	7	FALSE	8.74016e-05	4.05848	12	715	7
GO:BP	endoderm formation	GO:0001706	FALSE	0.000392483	3.40618	60	896	14							FALSE	0.0122639	1.91137	60	715	11	FALSE	0.000258457	3.58761	60	729	13	FALSE	9.70517e-05	4.013	60	444	11
GO:BP	negative regulation of immune effector process	GO:0002698	FALSE	0.000394954	3.40345	120	896	20	FALSE	0.0050105	2.30012	120	617	15	FALSE	0.000318763	3.49653	120	715	18	FALSE	7.54763e-05	4.12219	120	729	19	FALSE	7.99287e-05	4.0973	120	444	15
GO:BP	response to steroid hormone	GO:0048545	FALSE	0.000410151	3.38706	339	896	37	FALSE	0.0020099	2.69683	339	617	28	FALSE	1.47853e-05	4.83017	339	715	35	FALSE	7.7037e-05	4.1133	339	729	34	FALSE	0.000598483	3.22295	339	444	24
GO:BP	organic hydroxy compound transport	GO:0015850	FALSE	0.000410685	3.38649	283	896	33	FALSE	0.000649727	3.18727	283	617	26	FALSE	0.000350321	3.45553	283	715	29	FALSE	0.0469015	1.32881	283	729	25	FALSE	0.0224394	1.64899	283	444	19
GO:BP	viral process	GO:0016032	TRUE	0.000415273	3.38167	427	896	43	TRUE	0.00816014	2.0883	427	617	31	TRUE	0.00151437	2.81977	427	715	36	TRUE	0.000289167	3.53885	427	729	38	FALSE	0.0328581	1.48336	427	444	24
GO:BP	multicellular organism development	GO:0007275	FALSE	0.000415607	3.38132	4658	896	263							FALSE	0.000223824	3.65009	4658	715	218	FALSE	0.000180464	3.74361	4658	729	222	FALSE	0.000120094	3.92048	4658	444	147
GO:BP	organelle organization	GO:0006996	FALSE	0.00042558	3.37102	3570	896	211													FALSE	7.00764e-05	4.15443	3570	729	181	FALSE	0.0356121	1.4484	3570	444	110
GO:BP	phagocytosis, recognition	GO:0006910	FALSE	0.000429659	3.36688	29	896	10	FALSE	0.00273261	2.56342	29	617	8	FALSE	5.43633e-05	4.26469	29	715	10	FALSE	0.000884391	3.05336	29	729	9
GO:BP	regulation of multicellular organismal development	GO:2000026	FALSE	0.00045374	3.34319	1413	896	101	FALSE	0.0131474	1.88116	1413	617	71	FALSE	0.000248029	3.6055	1413	715	86	FALSE	0.000552818	3.25742	1413	729	86	FALSE	5.2115e-06	5.28304	1413	444	65
GO:BP	protein-lipid complex organization	GO:0071825	FALSE	0.000454599	3.34237	52	896	13	FALSE	4.90512e-06	5.30935	52	617	13	FALSE	3.42434e-05	4.46542	52	715	13	FALSE	0.0031855	2.49682	52	729	11	FALSE	0.000249001	3.6038	52	444	10
GO:BP	positive regulation of vasculature development	GO:1904018	FALSE	0.000487275	3.31223	168	896	24							FALSE	0.0118478	1.92636	168	715	19	FALSE	0.0148828	1.82732	168	729	19	FALSE	0.0304574	1.51631	168	444	14
GO:BP	ribonucleotide catabolic process	GO:0009261	FALSE	0.000504677	3.29699	133	896	21	FALSE	4.30698e-06	5.36583	133	617	20	FALSE	6.15507e-05	4.21077	133	715	20	FALSE	0.000407786	3.38957	133	729	19	FALSE	0.00194209	2.71173	133	444	14
GO:BP	regulation of heterotypic cell-cell adhesion	GO:0034114	FALSE	0.000506958	3.29503	23	896	9	FALSE	0.00615902	2.21049	23	617	7	FALSE	7.73176e-05	4.11172	23	715	9	FALSE	0.00148257	2.82898	23	729	8	FALSE	0.000712497	3.14722	23	444	7
GO:BP	positive regulation of phosphorus metabolic process	GO:0010562	FALSE	0.000537766	3.26941	667	896	58	FALSE	0.0157019	1.80405	667	617	41	FALSE	0.0123283	1.9091	667	715	46	FALSE	0.00165478	2.78126	667	729	49
GO:BP	positive regulation of phosphate metabolic process	GO:0045937	FALSE	0.000537766	3.26941	667	896	58	FALSE	0.0157019	1.80405	667	617	41	FALSE	0.0123283	1.9091	667	715	46	FALSE	0.00165478	2.78126	667	729	49
GO:BP	positive regulation of protein localization	GO:1903829	FALSE	0.000570103	3.24405	493	896	47	FALSE	0.000144505	3.84012	493	617	38	FALSE	0.000979843	3.00884	493	715	40
GO:BP	amyloid-beta clearance	GO:0097242	FALSE	0.000584636	3.23311	37	896	11	FALSE	0.019979	1.69943	37	617	8	FALSE	0.00767666	2.11483	37	715	9	FALSE	0.00856531	2.06726	37	729	9	FALSE	0.000123713	3.90758	37	444	9
GO:BP	regulation of cell-cell adhesion	GO:0022407	FALSE	0.000584694	3.23307	478	896	46							FALSE	0.000437504	3.35902	478	715	40	FALSE	1.04497e-05	4.98089	478	729	44	FALSE	0.000912176	3.03992	478	444	29
GO:BP	negative regulation of protein modification process	GO:0031400	FALSE	0.000591282	3.22821	373	896	39							FALSE	0.00152526	2.81666	373	715	33	FALSE	0.0171332	1.76616	373	729	31	FALSE	0.00331323	2.47975	373	444	24
GO:BP	peptide metabolic process	GO:0006518	FALSE	0.000607765	3.21626	62	896	14	TRUE	0.000433662	3.36285	62	617	12	FALSE	0.0170995	1.76702	62	715	11
GO:BP	negative regulation of cytokine production	GO:0001818	FALSE	0.000618581	3.2086	288	896	33	FALSE	0.0102183	1.99062	288	617	24	FALSE	0.000509308	3.29302	288	715	29	FALSE	1.70442e-05	4.76842	288	729	32	FALSE	5.97053e-06	5.22399	288	444	25
GO:BP	positive regulation of coagulation	GO:0050820	FALSE	0.000619922	3.20766	30	896	10	FALSE	1.62918e-05	4.78803	30	617	10	FALSE	7.9068e-05	4.102	30	715	10	FALSE	9.03968e-05	4.04385	30	729	10	FALSE	1.62221e-05	4.78989	30	444	9
GO:BP	negative regulation of apoptotic signaling pathway	GO:2001234	FALSE	0.000629646	3.2009	234	896	29	FALSE	0.0127225	1.89543	234	617	21	FALSE	0.00115971	2.93565	234	715	25	FALSE	0.00543904	2.26448	234	729	24	FALSE	0.000302286	3.51958	234	444	20
GO:BP	positive regulation of cell population proliferation	GO:0008284	FALSE	0.000648756	3.18792	958	896	75							FALSE	0.00111622	2.95225	958	715	63	FALSE	3.19666e-06	5.4953	958	729	71	FALSE	0.00263731	2.57884	958	444	44
GO:BP	leukocyte cell-cell adhesion	GO:0007159	FALSE	0.000652416	3.18548	404	896	41							FALSE	0.000395205	3.40318	404	715	36	FALSE	6.78749e-05	4.16829	404	729	38	FALSE	0.0130841	1.88326	404	444	24
GO:BP	regulation of telomerase RNA localization to Cajal body	GO:1904872	FALSE	0.000752849	3.12329	18	896	8	FALSE	3.70768e-05	4.4309	18	617	8	FALSE	0.000139543	3.85529	18	715	8
GO:BP	establishment of protein localization to telomere	GO:0070200	FALSE	0.000752849	3.12329	18	896	8	FALSE	3.70768e-05	4.4309	18	617	8	FALSE	0.000139543	3.85529	18	715	8
GO:BP	glycolytic process through fructose-6-phosphate	GO:0061615	FALSE	0.00078047	3.10764	24	896	9	FALSE	2.80718e-05	4.55173	24	617	9	FALSE	0.000119981	3.92089	24	715	9	FALSE	0.00215639	2.66627	24	729	8	FALSE	0.0182053	1.7398	24	444	6
GO:BP	positive regulation of telomere maintenance via telomere lengthening	GO:1904358	TRUE	0.000791257	3.10168	38	896	11	FALSE	0.00242333	2.61559	38	617	9	FALSE	0.000972282	3.01221	38	715	10
GO:BP	exocytosis	GO:0006887	FALSE	0.000791669	3.10146	348	896	37							FALSE	0.00834508	2.07857	348	715	30	FALSE	1.34308e-05	4.8719	348	729	36
GO:BP	AMP biosynthetic process	GO:0006167	FALSE	0.000815635	3.0885	13	896	7	FALSE	0.00187354	2.72734	13	617	6	FALSE	0.000183799	3.73566	13	715	7
GO:BP	positive regulation of apoptotic signaling pathway	GO:2001235	FALSE	0.000842462	3.07445	137	896	21							FALSE	0.0106036	1.97455	137	715	17	FALSE	0.0001342	3.87225	137	729	20	FALSE	0.0151556	1.81943	137	444	13
GO:BP	negative regulation of protein kinase activity	GO:0006469	FALSE	0.000869771	3.06059	149	896	22							FALSE	0.000424664	3.37195	149	715	20	FALSE	0.0102339	1.98996	149	729	18	FALSE	0.00141364	2.84966	149	444	15
GO:BP	purine ribonucleotide biosynthetic process	GO:0009152	FALSE	0.00086995	3.06051	161	896	23	FALSE	0.0459684	1.33754	161	617	16	FALSE	0.006282	2.2019	161	715	19
GO:BP	regulation of MAPK cascade	GO:0043408	FALSE	0.000916823	3.03771	645	896	56							FALSE	5.60021e-05	4.2518	645	715	51	FALSE	5.44037e-06	5.26437	645	729	54	FALSE	0.000834281	3.07869	645	444	35
GO:BP	negative regulation of defense response	GO:0031348	FALSE	0.000947553	3.0234	252	896	30							FALSE	6.7932e-06	5.16793	252	715	30	FALSE	0.000535554	3.2712	252	729	27	FALSE	0.00416902	2.37997	252	444	19
GO:BP	cholesterol metabolic process	GO:0008203	FALSE	0.000954425	3.02026	138	896	21	FALSE	0.00133003	2.87614	138	617	17	FALSE	0.0117173	1.93117	138	715	17	FALSE	0.00335865	2.47384	138	729	18
GO:BP	dicarboxylic acid metabolic process	GO:0043648	FALSE	0.000996362	3.00158	94	896	17							FALSE	0.00861503	2.06474	94	715	14
GO:BP	positive regulation of supramolecular fiber organization	GO:1902905	FALSE	0.00105135	2.97825	175	896	24	FALSE	0.0088304	2.05402	175	617	18							FALSE	0.000449631	3.34714	175	729	22	FALSE	0.00221263	2.65509	175	444	16
GO:BP	oxaloacetate metabolic process	GO:0006107	FALSE	0.00105762	2.97567	9	896	6							TRUE	0.0126342	1.89845	9	715	5	TRUE	0.000312133	3.50566	9	729	6
GO:BP	MAPK cascade	GO:0000165	FALSE	0.00114145	2.94254	749	896	62							FALSE	0.000190759	3.71951	749	715	55	FALSE	9.50548e-06	5.02203	749	729	59	FALSE	0.00367818	2.43437	749	444	37
GO:BP	positive regulation of macromolecule metabolic process	GO:0010604	FALSE	0.00115059	2.93908	3349	896	198	FALSE	0.000581065	3.23578	3349	617	146	FALSE	0.00283142	2.548	3349	715	162	FALSE	0.00229792	2.63867	3349	729	165
GO:BP	barbed-end actin filament capping	GO:0051016	FALSE	0.0011734	2.93055	25	896	9	FALSE	0.000763927	3.11695	25	617	8	FALSE	0.000181825	3.74035	25	715	9	FALSE	0.003075	2.51216	25	729	8
GO:BP	response to activity	GO:0014823	FALSE	0.00123144	2.90959	75	896	15	FALSE	0.023702	1.62522	75	617	11	FALSE	0.000503068	3.29837	75	715	14	FALSE	0.00392371	2.4063	75	729	13
GO:BP	RNA localization to nucleus	GO:0090685	FALSE	0.00125174	2.90248	19	896	8	FALSE	6.23964e-05	4.20484	19	617	8	FALSE	0.000233844	3.63107	19	715	8
GO:BP	telomerase RNA localization	GO:0090672	FALSE	0.00125174	2.90248	19	896	8	FALSE	6.23964e-05	4.20484	19	617	8	FALSE	0.000233844	3.63107	19	715	8
GO:BP	telomerase RNA localization to Cajal body	GO:0090671	FALSE	0.00125174	2.90248	19	896	8	FALSE	6.23964e-05	4.20484	19	617	8	FALSE	0.000233844	3.63107	19	715	8
GO:BP	RNA localization to Cajal body	GO:0090670	FALSE	0.00125174	2.90248	19	896	8	FALSE	6.23964e-05	4.20484	19	617	8	FALSE	0.000233844	3.63107	19	715	8
GO:BP	animal organ development	GO:0048513	FALSE	0.00127262	2.8953	3047	896	183							FALSE	0.0120902	1.91757	3047	715	147	FALSE	0.00214608	2.66835	3047	729	153	FALSE	1.20887e-05	4.91762	3047	444	110
GO:BP	proteasome-mediated ubiquitin-dependent protein catabolic process	GO:0043161	FALSE	0.00133491	2.87455	400	896	40	FALSE	4.65449e-07	6.33213	400	617	38	FALSE	0.00711974	2.14754	400	715	33
GO:BP	apoptotic cell clearance	GO:0043277	FALSE	0.00134501	2.87128	48	896	12	FALSE	0.00220241	2.6571	48	617	10	FALSE	0.00989232	2.0047	48	715	10	FALSE	0.0111852	1.95136	48	729	10
GO:BP	regulation of exocytosis	GO:0017157	FALSE	0.00134867	2.8701	190	896	25							FALSE	0.00550775	2.25903	190	715	21	FALSE	0.000114678	3.94052	190	729	24
GO:BP	lymphocyte activation	GO:0046649	FALSE	0.0013804	2.85999	787	896	64							FALSE	0.00472817	2.32531	787	715	53	FALSE	9.43805e-06	5.02512	787	729	61
GO:BP	macrophage activation	GO:0042116	FALSE	0.00140889	2.85112	107	896	18							FALSE	0.00165423	2.7814	107	715	16	FALSE	0.00037855	3.42188	107	729	17	FALSE	0.0360447	1.44316	107	444	11
GO:BP	iron ion transport	GO:0006826	TRUE	0.00143852	2.84208	57	896	13	TRUE	0.0114664	1.94057	57	617	10	TRUE	0.00011287	3.94742	57	715	13	TRUE	0.000134793	3.87033	57	729	13	TRUE	0.000618538	3.20863	57	444	10
GO:BP	myeloid cell homeostasis	GO:0002262	FALSE	0.00144183	2.84109	178	896	24							FALSE	0.00189207	2.72306	178	715	21	FALSE	0.000142534	3.84608	178	729	23
GO:BP	phospholipid efflux	GO:0033700	TRUE	0.00157108	2.8038	14	896	7	TRUE	0.000108584	3.96423	14	617	7	TRUE	0.000356788	3.44759	14	715	7	TRUE	0.00961176	2.0172	14	729	6	TRUE	0.0152981	1.81536	14	444	5
GO:BP	response to hydrogen peroxide	GO:0042542	FALSE	0.00158585	2.79974	97	896	17							FALSE	0.00237373	2.62457	97	715	15	FALSE	0.00287784	2.54093	97	729	15
GO:BP	regulation of binding	GO:0051098	FALSE	0.00159041	2.79849	231	896	28	FALSE	0.0357226	1.44706	231	617	20	FALSE	0.00324331	2.48901	231	715	24	FALSE	0.00123691	2.90766	231	729	25
GO:BP	vascular process in circulatory system	GO:0003018	TRUE	0.00159428	2.79744	272	896	31	FALSE	0.0126068	1.8994	272	617	23	FALSE	0.000522588	3.28184	272	715	28
GO:BP	plasma lipoprotein particle assembly	GO:0034377	FALSE	0.00172683	2.76275	26	896	9	FALSE	6.36466e-05	4.19622	26	617	9	FALSE	0.000269712	3.5691	26	715	9	FALSE	0.00430701	2.36582	26	729	8	FALSE	0.00180971	2.74239	26	444	7
GO:BP	negative regulation of transferase activity	GO:0051348	FALSE	0.00177202	2.75153	180	896	24							FALSE	0.000557963	3.25339	180	715	22	FALSE	0.011213	1.95028	180	729	20	FALSE	0.0151075	1.82081	180	444	15
GO:BP	regulation of receptor-mediated endocytosis	GO:0048259	FALSE	0.00186911	2.72836	109	896	18	FALSE	0.00782351	2.1066	109	617	14	FALSE	0.000398318	3.39977	109	715	17	FALSE	0.000498965	3.30193	109	729	17
GO:BP	positive regulation of secretion	GO:0051047	FALSE	0.00192959	2.71454	317	896	34							FALSE	0.0317928	1.49767	317	715	27	FALSE	0.00171911	2.7647	317	729	30
GO:BP	inorganic ion homeostasis	GO:0098771	FALSE	0.00201018	2.69677	531	896	48							FALSE	0.0154019	1.81243	531	715	39	FALSE	0.00395235	2.40314	531	729	41
GO:BP	activation of innate immune response	GO:0002218	FALSE	0.00217183	2.66317	290	896	32							FALSE	0.00193599	2.7131	290	715	28	FALSE	0.000838979	3.07625	290	729	29
GO:BP	signaling	GO:0023052	FALSE	0.00219596	2.65838	6471	896	342							FALSE	0.000394	3.4045	6471	715	284	FALSE	0.000100335	3.99855	6471	729	292	FALSE	0.0022601	2.64587	6471	444	184
GO:BP	secretion by cell	GO:0032940	FALSE	0.00219727	2.65812	832	896	66							FALSE	0.0234093	1.63061	832	715	53	FALSE	0.000171961	3.76457	832	729	60
GO:BP	intrinsic apoptotic signaling pathway in response to oxidative stress	GO:0008631	FALSE	0.00219753	2.65806	59	896	13
GO:BP	viral life cycle	GO:0019058	FALSE	0.00222938	2.65182	319	896	34	FALSE	0.0191269	1.71836	319	617	25	FALSE	0.00423015	2.37364	319	715	29	FALSE	0.00196245	2.7072	319	729	30	TRUE	0.0105004	1.97879	319	444	21
GO:BP	positive regulation of cell-cell adhesion	GO:0022409	FALSE	0.00222938	2.65182	319	896	34							FALSE	0.00423015	2.37364	319	715	29	FALSE	0.000194606	3.71084	319	729	32	FALSE	0.0105004	1.97879	319	444	21
GO:BP	positive regulation of programmed cell death	GO:0043068	FALSE	0.00223802	2.65014	533	896	48							FALSE	0.00695601	2.15764	533	715	40	FALSE	9.54992e-05	4.02	533	729	45
GO:BP	epidermis development	GO:0008544	FALSE	0.00238361	2.62276	394	896	39																			FALSE	8.34824e-07	6.0784	394	444	31
GO:BP	protein refolding	GO:0042026	FALSE	0.00249245	2.60337	27	896	9																			FALSE	0.0379436	1.42086	27	444	6
GO:BP	epidermal cell differentiation	GO:0009913	FALSE	0.00252588	2.59759	250	896	29																			FALSE	4.22481e-05	4.37419	250	444	22
GO:BP	regulation of cellular process	GO:0050794	FALSE	0.00260371	2.58441	11876	896	575	FALSE	0.0353474	1.45164	11876	617	399	FALSE	0.000718059	3.14384	11876	715	469	FALSE	0.000247109	3.60711	11876	729	480	FALSE	0.0214482	1.66861	11876	444	295
GO:BP	regulation of granulocyte chemotaxis	GO:0071622	FALSE	0.00272406	2.56478	51	896	12							FALSE	0.0176257	1.75385	51	715	10	FALSE	0.0025922	2.58633	51	729	11
GO:BP	regulation of lamellipodium organization	GO:1902743	TRUE	0.00272406	2.56478	51	896	12	FALSE	0.00397482	2.40068	51	617	10	TRUE	0.00225128	2.64757	51	715	11	FALSE	0.0198927	1.70131	51	729	10	FALSE	0.0232561	1.63346	51	444	8
GO:BP	hexose biosynthetic process	GO:0019319	FALSE	0.0027584	2.55934	90	896	16	FALSE	0.00456924	2.34016	90	617	13	FALSE	0.000875734	3.05763	90	715	15	FALSE	0.00106642	2.97207	90	729	15	FALSE	0.00667324	2.17566	90	444	11
GO:BP	response to lipopolysaccharide	GO:0032496	FALSE	0.00283515	2.54742	337	896	35							FALSE	0.000465701	3.33189	337	715	32	FALSE	0.000682958	3.16561	337	729	32	FALSE	0.0071609	2.14503	337	444	22
GO:BP	GMP biosynthetic process	GO:0006177	FALSE	0.00283716	2.54712	15	896	7	FALSE	0.00519646	2.28429	15	617	6	FALSE	0.0146045	1.83551	15	715	6
GO:BP	positive regulation of phosphorylation	GO:0042327	FALSE	0.0030175	2.52035	620	896	53													FALSE	0.00652785	2.18523	620	729	45
GO:BP	lipid metabolic process	GO:0006629	TRUE	0.00302626	2.51909	1379	896	96							FALSE	0.0300877	1.52161	1379	715	77	TRUE	0.00144822	2.83917	1379	729	83
GO:BP	regulation of chemotaxis	GO:0050920	FALSE	0.00305332	2.51523	225	896	27							FALSE	0.0020187	2.69493	225	715	24	FALSE	0.00931005	2.03105	225	729	23
GO:BP	nucleobase metabolic process	GO:0009112	FALSE	0.00311947	2.50592	35	896	10	FALSE	0.0128264	1.8919	35	617	8	FALSE	0.0449409	1.34736	35	715	8	FALSE	0.0492115	1.30793	35	729	8
GO:BP	positive regulation of telomere maintenance via telomerase	GO:0032212	FALSE	0.00311947	2.50592	35	896	10	TRUE	0.00113554	2.9448	35	617	9	TRUE	0.000414113	3.38288	35	715	10
GO:BP	pentose-phosphate shunt	GO:0006098	FALSE	0.00312289	2.50544	21	896	8	FALSE	0.000159473	3.79731	21	617	8	FALSE	0.000592627	3.22722	21	715	8	FALSE	0.000654426	3.18414	21	729	8	FALSE	0.00774526	2.11096	21	444	6
GO:BP	removal of superoxide radicals	GO:0019430	FALSE	0.00312289	2.50544	21	896	8	FALSE	0.00307466	2.5122	21	617	7	FALSE	0.00981293	2.0082	21	715	7
GO:BP	plasma membrane organization	GO:0007009	FALSE	0.00315631	2.50082	173	896	23	FALSE	0.0297698	1.52622	173	617	17	FALSE	0.000275489	3.5599	173	715	22	FALSE	8.32978e-05	4.07937	173	729	23	FALSE	0.0092955	2.03173	173	444	15
GO:BP	cellular catabolic process	GO:0044248	FALSE	0.00317818	2.49782	324	896	34													FALSE	0.0228983	1.6402	324	729	28
GO:BP	cell communication	GO:0007154	FALSE	0.00326428	2.48621	6496	896	342							FALSE	0.000867057	3.06195	6496	715	283	FALSE	0.00014956	3.82518	6496	729	292	FALSE	0.00182832	2.73795	6496	444	185
GO:BP	collagen metabolic process	GO:0032963	FALSE	0.00329738	2.48183	102	896	17							FALSE	0.000847425	3.0719	102	715	16	TRUE	0.000183956	3.73529	102	729	17	TRUE	0.000517398	3.28617	102	444	13
GO:BP	regulation of platelet activation	GO:0010543	FALSE	0.0034049	2.4679	52	896	12							FALSE	0.0211632	1.67442	52	715	10	FALSE	0.0031855	2.49682	52	729	11
GO:BP	regulation of protein localization to nucleus	GO:1900180	FALSE	0.00347366	2.45921	149	896	21	FALSE	0.000839966	3.07574	149	617	18	FALSE	0.000424664	3.37195	149	715	20
GO:BP	GMP metabolic process	GO:0046037	FALSE	0.00353445	2.45168	28	896	9	FALSE	0.0020308	2.69233	28	617	8
GO:BP	myeloid leukocyte mediated immunity	GO:0002444	FALSE	0.00367432	2.43482	114	896	18							FALSE	0.0187337	1.72738	114	715	15	FALSE	0.000181157	3.74194	114	729	18
GO:BP	negative regulation of cytoskeleton organization	GO:0051494	FALSE	0.00371992	2.42947	162	896	22	FALSE	0.00290591	2.53672	162	617	18	FALSE	0.0068944	2.1615	162	715	19	FALSE	0.0331471	1.47955	162	729	18
GO:BP	cell junction organization	GO:0034330	TRUE	0.00392298	2.40638	760	896	61	TRUE	0.00120017	2.92076	760	617	48	TRUE	0.00165802	2.78041	760	715	53	TRUE	0.000550254	3.25944	760	729	55	TRUE	0.00516276	2.28712	760	444	37
GO:BP	actin nucleation	GO:0045010	FALSE	0.00400743	2.39713	62	896	13	FALSE	0.000433662	3.36285	62	617	12	FALSE	0.0170995	1.76702	62	715	11	FALSE	0.000389872	3.40908	62	729	13	FALSE	9.88773e-07	6.0049	62	444	13
GO:BP	negative regulation of organelle organization	GO:0010639	FALSE	0.00401349	2.39648	357	896	36	FALSE	0.0162967	1.7879	357	617	27	FALSE	0.0139096	1.85669	357	715	30
GO:BP	negative regulation of inflammatory response	GO:0050728	FALSE	0.00413044	2.384	163	896	22							FALSE	9.35355e-05	4.02902	163	715	22	FALSE	0.00237512	2.62431	163	729	20
GO:BP	negative regulation of protein depolymerization	GO:1901880	FALSE	0.00420179	2.37657	72	896	14	FALSE	0.000319688	3.49527	72	617	13	FALSE	0.00204406	2.68951	72	715	13	FALSE	0.0150263	1.82315	72	729	12
GO:BP	regulated exocytosis	GO:0045055	FALSE	0.00430394	2.36613	229	896	27													FALSE	0.000284196	3.54638	229	729	26
GO:BP	antimicrobial humoral immune response mediated by antimicrobial peptide	GO:0061844	FALSE	0.00478082	2.3205	83	896	15	FALSE	0.000260036	3.58497	83	617	14	FALSE	0.000290076	3.53749	83	715	15	FALSE	0.00221281	2.65505	83	729	14	FALSE	4.38272e-06	5.35826	83	444	14
GO:BP	oxygen transport	GO:0015671	FALSE	0.00485797	2.31355	16	896	7	FALSE	0.000343842	3.46364	16	617	7	FALSE	0.0226949	1.64407	16	715	6
GO:BP	protein-lipid complex assembly	GO:0065005	FALSE	0.00493161	2.30701	29	896	9	FALSE	0.000188539	3.7246	29	617	9	FALSE	0.000788784	3.10304	29	715	9	FALSE	0.0107899	1.96698	29	729	8	FALSE	0.00406493	2.39095	29	444	7
GO:BP	intermediate filament organization	GO:0045109	FALSE	0.00499701	2.30129	73	896	14																			FALSE	7.4262e-07	6.12923	73	444	14
GO:BP	positive regulation of apoptotic process	GO:0043065	FALSE	0.00523279	2.28127	517	896	46							FALSE	0.0198938	1.70128	517	715	38	FALSE	0.00029238	3.53405	517	729	43
GO:BP	sterol metabolic process	GO:0016125	FALSE	0.00537146	2.26991	153	896	21	FALSE	0.00567902	2.24573	153	617	17	FALSE	0.0468247	1.32952	153	715	17	FALSE	0.014917	1.82632	153	729	18
GO:BP	regulation of opsonization	GO:1903027	FALSE	0.00540326	2.26734	11	896	6	FALSE	0.0178322	1.74879	11	617	5	FALSE	0.00151535	2.81949	11	715	6	FALSE	0.00161716	2.79125	11	729	6
GO:BP	protein deneddylation	GO:0000338	TRUE	0.00540326	2.26734	11	896	6	TRUE	0.000530458	3.27535	11	617	6
GO:BP	leukocyte degranulation	GO:0043299	FALSE	0.00559347	2.25232	84	896	15													FALSE	0.000418266	3.37855	84	729	15
GO:BP	triglyceride metabolic process	GO:0006641	TRUE	0.00571804	2.24275	106	896	17	TRUE	0.00559191	2.25244	106	617	14	TRUE	0.00749324	2.12533	106	715	15	TRUE	0.00903329	2.04415	106	729	15
GO:BP	positive regulation of endothelial cell migration	GO:0010595	FALSE	0.00571804	2.24275	106	896	17							FALSE	0.00749324	2.12533	106	715	15	FALSE	0.00903329	2.04415	106	729	15
GO:BP	ERK1 and ERK2 cascade	GO:0070371	FALSE	0.00579017	2.23731	318	896	33							FALSE	0.000403398	3.39427	318	715	31	FALSE	0.000180918	3.74252	318	729	32	FALSE	0.0027664	2.55809	318	444	22
GO:BP	positive regulation of mononuclear cell migration	GO:0071677	FALSE	0.00581034	2.2358	95	896	16							FALSE	0.00979239	2.00911	95	715	14	FALSE	0.00218884	2.65979	95	729	15
GO:BP	regulation of mitochondrial membrane potential	GO:0051881	TRUE	0.00592378	2.2274	74	896	14							TRUE	0.0173948	1.75958	74	715	12	TRUE	0.00334866	2.47513	74	729	13
GO:BP	glial cell activation	GO:0061900	FALSE	0.00643419	2.19151	55	896	12							FALSE	0.0356897	1.44746	55	715	10	FALSE	0.040182	1.39597	55	729	10
GO:BP	purine ribonucleoside salvage	GO:0006166	FALSE	0.00648299	2.18822	7	896	5	FALSE	0.000894058	3.04863	7	617	5	FALSE	0.00222924	2.65184	7	715	5	TRUE	0.0023372	2.6313	7	729	5
GO:BP	XMP biosynthetic process	GO:0097293	FALSE	0.00648299	2.18822	7	896	5	FALSE	0.049985	1.30116	7	617	4
GO:BP	'de novo' XMP biosynthetic process	GO:0097294	FALSE	0.00648299	2.18822	7	896	5	FALSE	0.049985	1.30116	7	617	4
GO:BP	positive regulation of isomerase activity	GO:0010912	FALSE	0.00648299	2.18822	7	896	5													FALSE	0.0023372	2.6313	7	729	5
GO:BP	regulation of isomerase activity	GO:0010911	FALSE	0.00648299	2.18822	7	896	5													FALSE	0.0023372	2.6313	7	729	5
GO:BP	XMP metabolic process	GO:0097292	FALSE	0.00648299	2.18822	7	896	5	FALSE	0.049985	1.30116	7	617	4
GO:BP	positive regulation of proteolysis	GO:0045862	FALSE	0.00652523	2.1854	234	896	27							FALSE	0.0441051	1.35551	234	715	22
GO:BP	glucose 6-phosphate metabolic process	GO:0051156	FALSE	0.00677947	2.1688	30	896	9	FALSE	0.000262359	3.5811	30	617	9	FALSE	0.00109295	2.9614	30	715	9	FALSE	0.00122467	2.91198	30	729	9	FALSE	0.00520614	2.28348	30	444	7
GO:BP	positive regulation of developmental process	GO:0051094	FALSE	0.00689232	2.16163	1331	896	92							FALSE	0.0157189	1.80358	1331	715	76	FALSE	0.002489	2.60397	1331	729	80
GO:BP	cellular response to oxygen radical	GO:0071450	FALSE	0.00697331	2.15656	23	896	8	FALSE	0.00615902	2.21049	23	617	7	FALSE	0.0194947	1.71008	23	715	7
GO:BP	cellular response to superoxide	GO:0071451	FALSE	0.00697331	2.15656	23	896	8	FALSE	0.00615902	2.21049	23	617	7	FALSE	0.0194947	1.71008	23	715	7
GO:BP	regulation of telomere maintenance via telomere lengthening	GO:1904356	FALSE	0.00703694	2.15262	65	896	13							FALSE	0.0274492	1.56147	65	715	11
GO:BP	secretion	GO:0046903	FALSE	0.00733324	2.1347	968	896	72													FALSE	0.000658316	3.18157	968	729	65
GO:BP	cell surface receptor signaling pathway	GO:0007166	FALSE	0.00746984	2.12669	2803	896	167							FALSE	0.00123359	2.90883	2803	715	142	FALSE	0.000811618	3.09065	2803	729	145
GO:BP	protein-containing complex disassembly	GO:0032984	FALSE	0.00770311	2.11333	250	896	28	FALSE	0.000217377	3.66279	250	617	25	FALSE	0.00115993	2.93557	250	715	26	FALSE	0.0171251	1.76637	250	729	24
GO:BP	positive regulation of fibrinolysis	GO:0051919	FALSE	0.00781469	2.10709	4	896	4	FALSE	0.00153288	2.81449	4	617	4	FALSE	0.00332166	2.47865	4	715	4
GO:BP	endomembrane system organization	GO:0010256	FALSE	0.00786334	2.10439	607	896	51													FALSE	0.000629989	3.20067	607	729	47
GO:BP	regulation of telomere maintenance via telomerase	GO:0032210	FALSE	0.00787392	2.10381	56	896	12							FALSE	0.00602982	2.2197	56	715	11
GO:BP	positive regulation of kinase activity	GO:0033674	FALSE	0.00803667	2.09492	279	896	30	FALSE	0.00174215	2.75892	279	617	25	FALSE	0.0278903	1.55455	279	715	25	FALSE	0.0123878	1.90701	279	729	26
GO:BP	microglial cell activation	GO:0001774	FALSE	0.00805827	2.09376	47	896	11							FALSE	0.0080756	2.09283	47	715	10	FALSE	0.00913659	2.03922	47	729	10
GO:BP	energy derivation by oxidation of organic compounds	GO:0015980	FALSE	0.00818444	2.08701	338	896	34							FALSE	0.0369277	1.43265	338	715	28	FALSE	0.0498807	1.30207	338	729	28
GO:BP	response to nutrient	GO:0007584	FALSE	0.00837553	2.07699	170	896	22							FALSE	0.0141047	1.85064	170	715	19
GO:BP	export from cell	GO:0140352	FALSE	0.00851307	2.06991	901	896	68													FALSE	0.000543171	3.26506	901	729	62
GO:BP	gluconeogenesis	GO:0006094	FALSE	0.00882459	2.05431	87	896	15	FALSE	0.0182602	1.7385	87	617	12	FALSE	0.000553258	3.25707	87	715	15	FALSE	0.000675003	3.17069	87	729	15	FALSE	0.00475426	2.32292	87	444	11
GO:BP	pattern recognition receptor signaling pathway	GO:0002221	FALSE	0.00899479	2.04601	252	896	28							FALSE	0.00458811	2.33837	252	715	25	FALSE	0.00616481	2.21008	252	729	25
GO:BP	regulation of lamellipodium assembly	GO:0010591	FALSE	0.00925124	2.0338	39	896	10	TRUE	0.00306886	2.51302	39	617	9	FALSE	0.0123041	1.90995	39	715	9	TRUE	0.0137118	1.8629	39	729	9	TRUE	0.00280479	2.5521	39	444	8
GO:BP	neuroinflammatory response	GO:0150076	FALSE	0.00969054	2.01365	77	896	14							FALSE	0.026541	1.57608	77	715	12	FALSE	0.0306811	1.51313	77	729	12
GO:BP	positive regulation of protein phosphorylation	GO:0001934	FALSE	0.0097634	2.0104	595	896	50													FALSE	0.0275997	1.5591	595	729	42
GO:BP	sequestering of calcium ion	GO:0051208	FALSE	0.00992933	2.00308	134	896	19	FALSE	0.0198482	1.70228	134	617	15							FALSE	0.00962902	2.01642	134	729	17
GO:BP	regulation of leukocyte degranulation	GO:0043300	FALSE	0.0100541	1.99766	48	896	11													FALSE	0.00135205	2.86901	48	729	11
GO:BP	Arp2/3 complex-mediated actin nucleation	GO:0034314	FALSE	0.0100541	1.99766	48	896	11	FALSE	0.00220241	2.6571	48	617	10							FALSE	0.00135205	2.86901	48	729	11	FALSE	8.03711e-06	5.0949	48	444	11
GO:BP	modulation by host of viral process	GO:0044788	TRUE	0.0100541	1.99766	48	896	11							TRUE	0.00989232	2.0047	48	715	10	TRUE	0.0111852	1.95136	48	729	10
GO:BP	NADPH regeneration	GO:0006740	FALSE	0.0100697	1.99698	24	896	8	FALSE	0.000533142	3.27316	24	617	8	FALSE	0.0019563	2.70856	24	715	8	FALSE	0.00215639	2.66627	24	729	8	FALSE	0.0182053	1.7398	24	444	6
GO:BP	positive regulation of protein processing	GO:0010954	FALSE	0.0100697	1.99698	24	896	8	FALSE	0.00847556	2.07183	24	617	7	FALSE	0.0019563	2.70856	24	715	8	FALSE	0.00215639	2.66627	24	729	8	FALSE	0.000987648	3.0054	24	444	7
GO:BP	endoderm development	GO:0007492	FALSE	0.0102239	1.99038	88	896	15													FALSE	0.00458577	2.33859	88	729	14	FALSE	0.0053316	2.27314	88	444	11
GO:BP	neutrophil degranulation	GO:0043312	FALSE	0.0104156	1.98231	12	896	6													FALSE	0.00313921	2.50318	12	729	6
GO:BP	nucleoside salvage	GO:0043174	FALSE	0.0104156	1.98231	12	896	6	FALSE	0.00103454	2.98525	12	617	6
GO:BP	cellular response to endogenous stimulus	GO:0071495	FALSE	0.0106206	1.97385	1215	896	85							FALSE	0.0148529	1.82819	1215	715	71
GO:BP	innate immune response-activating signaling pathway	GO:0002758	FALSE	0.0110682	1.95592	269	896	29							FALSE	0.00467921	2.32983	269	715	26	FALSE	0.00634598	2.1975	269	729	26
GO:BP	positive regulation of protein modification process	GO:0031401	FALSE	0.0113438	1.94524	751	896	59	FALSE	0.0243021	1.61436	751	617	44
GO:BP	signal transduction	GO:0007165	FALSE	0.0114112	1.94267	5979	896	315							FALSE	0.00209646	2.67851	5979	715	262	FALSE	0.00109838	2.95925	5979	729	268	FALSE	0.00324268	2.4891	5979	444	172
GO:BP	response to xenobiotic stimulus	GO:0009410	FALSE	0.0114879	1.93976	436	896	40	FALSE	0.012455	1.90466	436	617	31
GO:BP	regulation of nitric oxide biosynthetic process	GO:0045428	TRUE	0.0116268	1.93454	58	896	12													TRUE	0.00993718	2.00274	58	729	11	TRUE	0.00715113	2.14563	58	444	9
GO:BP	binding of sperm to zona pellucida	GO:0007339	FALSE	0.0118664	1.92568	40	896	10	FALSE	0.00385743	2.4137	40	617	9	FALSE	0.00163934	2.78533	40	715	10
GO:BP	Fc receptor mediated stimulatory signaling pathway	GO:0002431	FALSE	0.012308	1.90981	32	896	9													FALSE	0.00225602	2.64666	32	729	9
GO:BP	protein localization to chromosome, telomeric region	GO:0070198	FALSE	0.012308	1.90981	32	896	9	FALSE	0.000488037	3.31155	32	617	9	FALSE	0.00201582	2.69555	32	715	9
GO:BP	glucose catabolic process to pyruvate	GO:0061718	FALSE	0.0125372	1.9018	18	896	7	FALSE	0.000908695	3.04158	18	617	7	FALSE	0.00293648	2.53217	18	715	7
GO:BP	regulation of plasminogen activation	GO:0010755	FALSE	0.0125372	1.9018	18	896	7	FALSE	0.000908695	3.04158	18	617	7	FALSE	0.00293648	2.53217	18	715	7	FALSE	0.00318403	2.49702	18	729	7	FALSE	0.00279627	2.55342	18	444	6
GO:BP	NADH regeneration	GO:0006735	FALSE	0.0125372	1.9018	18	896	7	FALSE	0.000908695	3.04158	18	617	7	FALSE	0.00293648	2.53217	18	715	7
GO:BP	canonical glycolysis	GO:0061621	FALSE	0.0125372	1.9018	18	896	7	FALSE	0.000908695	3.04158	18	617	7	FALSE	0.00293648	2.53217	18	715	7
GO:BP	negative regulation of humoral immune response	GO:0002921	FALSE	0.0125372	1.9018	18	896	7	FALSE	0.0178754	1.74774	18	617	6	FALSE	0.00293648	2.53217	18	715	7
GO:BP	regulation of lipid metabolic process	GO:0019216	FALSE	0.0128325	1.89169	315	896	32							TRUE	0.0283565	1.54735	315	715	27	FALSE	0.00458686	2.33848	315	729	29	TRUE	0.029964	1.5234	315	444	20
GO:BP	establishment or maintenance of cell polarity	GO:0007163	TRUE	0.0133565	1.87431	229	896	26	TRUE	0.00907397	2.0422	229	617	21
GO:BP	myeloid cell differentiation	GO:0030099	FALSE	0.0135504	1.86805	439	896	40							FALSE	0.00291503	2.53536	439	715	36	FALSE	0.00161937	2.79065	439	729	37
GO:BP	plasma membrane invagination	GO:0099024	FALSE	0.0140343	1.85281	59	896	12													FALSE	0.00165372	2.78154	59	729	12	FALSE	0.00828234	2.08185	59	444	9
GO:BP	regulation of protein-containing complex disassembly	GO:0043244	FALSE	0.0141594	1.84896	125	896	18	FALSE	0.0016828	2.77397	125	617	16	FALSE	0.013477	1.87041	125	715	16
GO:BP	one-carbon compound transport	GO:0019755	FALSE	0.0142562	1.846	25	896	8	FALSE	0.000763927	3.11695	25	617	8
GO:BP	negative regulation of signal transduction	GO:0009968	FALSE	0.014784	1.83021	1300	896	89							FALSE	0.00671013	2.17327	1300	715	76	FALSE	0.0433466	1.36304	1300	729	74	FALSE	0.00741099	2.13012	1300	444	53
GO:BP	macrophage chemotaxis	GO:0048246	FALSE	0.0150982	1.82107	41	896	10							FALSE	0.00210248	2.67727	41	715	10	FALSE	0.00238748	2.62206	41	729	10
GO:BP	negative regulation of cell migration	GO:0030336	FALSE	0.0152375	1.81709	288	896	30
GO:BP	leukocyte activation involved in inflammatory response	GO:0002269	FALSE	0.0153745	1.8132	50	896	11							FALSE	0.0146111	1.83532	50	715	10	FALSE	0.0165004	1.7825	50	729	10
GO:BP	defense response to Gram-negative bacterium	GO:0050829	FALSE	0.0156851	1.80451	91	896	15	FALSE	0.00518972	2.28486	91	617	13	FALSE	0.00580099	2.2365	91	715	14	FALSE	0.00691916	2.15995	91	729	14	FALSE	0.00744858	2.12793	91	444	11
GO:BP	regulation of transmembrane transport	GO:0034762	FALSE	0.0159506	1.79722	442	896	40													FALSE	0.00190893	2.71921	442	729	37
GO:BP	negative regulation of intracellular signal transduction	GO:1902532	FALSE	0.016417	1.78471	640	896	52							FALSE	0.00948551	2.02294	640	715	45							FALSE	0.00198709	2.70178	640	444	34
GO:BP	negative regulation of cell motility	GO:2000146	FALSE	0.0165896	1.78017	304	896	31
GO:BP	peripheral nervous system axon regeneration	GO:0014012	TRUE	0.0166783	1.77785	8	896	5							TRUE	0.00577751	2.23826	8	715	5	TRUE	0.00605386	2.21797	8	729	5	TRUE	0.0279584	1.55349	8	444	4
GO:BP	'de novo' AMP biosynthetic process	GO:0044208	FALSE	0.0166783	1.77785	8	896	5							FALSE	0.00577751	2.23826	8	715	5
GO:BP	positive regulation of CoA-transferase activity	GO:1905920	FALSE	0.0166783	1.77785	8	896	5	FALSE	0.00232637	2.63332	8	617	5	FALSE	0.00577751	2.23826	8	715	5	FALSE	0.00605386	2.21797	8	729	5	FALSE	0.000475347	3.32299	8	444	5
GO:BP	regulation of CoA-transferase activity	GO:1905918	FALSE	0.0166783	1.77785	8	896	5	FALSE	0.00232637	2.63332	8	617	5	FALSE	0.00577751	2.23826	8	715	5	FALSE	0.00605386	2.21797	8	729	5	FALSE	0.000475347	3.32299	8	444	5
GO:BP	nucleobase-containing small molecule interconversion	GO:0015949	TRUE	0.0166783	1.77785	8	896	5
GO:BP	neural nucleus development	GO:0048857	FALSE	0.0167041	1.77718	70	896	13	FALSE	0.0119552	1.92244	70	617	11							FALSE	0.00172538	2.76312	70	729	13	FALSE	0.000506897	3.29508	70	444	11
GO:BP	regulation of nitric oxide metabolic process	GO:0080164	FALSE	0.0168687	1.77292	60	896	12													FALSE	0.0140429	1.85254	60	729	11	FALSE	0.00956383	2.01937	60	444	9
GO:BP	macrophage migration	GO:1905517	FALSE	0.0168687	1.77292	60	896	12							FALSE	0.00171416	2.76595	60	715	12	FALSE	0.00200254	2.69842	60	729	12
GO:BP	leukocyte proliferation	GO:0070661	FALSE	0.0185925	1.73066	351	896	34													FALSE	0.000561226	3.25086	351	729	33
GO:BP	cellular response to stress	GO:0033554	FALSE	0.0186699	1.72886	1786	896	114
GO:BP	positive regulation of protein kinase activity	GO:0045860	FALSE	0.0189706	1.72192	262	896	28	FALSE	0.00674372	2.1711	262	617	23							FALSE	0.0123571	1.90808	262	729	25
GO:BP	cortical actin cytoskeleton organization	GO:0030866	FALSE	0.0190642	1.71978	42	896	10													FALSE	0.0030368	2.51758	42	729	10
GO:BP	neutrophil activation involved in immune response	GO:0002283	FALSE	0.0191204	1.7185	19	896	7													FALSE	0.00489057	2.31064	19	729	7
GO:BP	circulatory system process	GO:0003013	FALSE	0.0192303	1.71601	593	896	49	FALSE	0.00540054	2.26756	593	617	39	FALSE	0.0167223	1.77671	593	715	42							FALSE	0.0229267	1.63966	593	444	30
GO:BP	apoptotic mitochondrial changes	GO:0008637	FALSE	0.0195277	1.70935	104	896	16							FALSE	0.0287408	1.5415	104	715	14	FALSE	0.0340036	1.46847	104	729	14
GO:BP	response to superoxide	GO:0000303	FALSE	0.0198248	1.70279	26	896	8	FALSE	0.0153059	1.81514	26	617	7	FALSE	0.0478501	1.32012	26	715	7
GO:BP	positive regulation of protein maturation	GO:1903319	FALSE	0.0198248	1.70279	26	896	8	FALSE	0.0153059	1.81514	26	617	7	FALSE	0.00391208	2.40759	26	715	8	FALSE	0.00430701	2.36582	26	729	8	FALSE	0.00180971	2.74239	26	444	7
GO:BP	receptor internalization	GO:0031623	FALSE	0.0198655	1.7019	128	896	18													FALSE	0.0222783	1.65212	128	729	16
GO:BP	antigen processing and presentation	GO:0019882	FALSE	0.0200877	1.69707	116	896	17													FALSE	0.00609972	2.21469	116	729	16
GO:BP	keratinization	GO:0031424	FALSE	0.0208155	1.68161	82	896	14																			TRUE	3.7142e-06	5.43014	82	444	14
GO:BP	negative regulation of protein-containing complex disassembly	GO:0043242	FALSE	0.0208155	1.68161	82	896	14	FALSE	0.00153739	2.81322	82	617	13	FALSE	0.00940974	2.02642	82	715	13
GO:BP	regulation of lipase activity	GO:0060191	FALSE	0.0213153	1.67131	34	896	9	FALSE	0.0101542	1.99335	34	617	8
GO:BP	negative regulation of cell communication	GO:0010648	FALSE	0.0215699	1.66615	1407	896	94							FALSE	0.0102933	1.98745	1407	715	80							FALSE	0.0164382	1.78415	1407	444	55
GO:BP	negative regulation of signaling	GO:0023057	FALSE	0.0215699	1.66615	1407	896	94							FALSE	0.0102933	1.98745	1407	715	80							FALSE	0.0164382	1.78415	1407	444	55
GO:BP	homeostasis of number of cells	GO:0048872	FALSE	0.0215739	1.66607	323	896	32							FALSE	0.00543127	2.2651	323	715	29	FALSE	0.000827809	3.08207	323	729	31
GO:BP	nucleobase-containing compound catabolic process	GO:0034655	FALSE	0.0216195	1.66515	529	896	45	FALSE	0.038216	1.41775	529	617	34	FALSE	0.0140981	1.85084	529	715	39	FALSE	0.0488742	1.31092	529	729	38
GO:BP	modification-dependent protein catabolic process	GO:0019941	FALSE	0.0221687	1.65426	613	896	50	FALSE	4.61051e-06	5.33625	613	617	47
GO:BP	metabolic process	GO:0008152	FALSE	0.0226199	1.64551	14188	896	663							FALSE	0.0459216	1.33798	14188	715	533
GO:BP	positive regulation of secretion by cell	GO:1903532	FALSE	0.0229221	1.63975	294	896	30													FALSE	0.010785	1.96718	294	729	27
GO:BP	nitric oxide biosynthetic process	GO:0006809	FALSE	0.0230646	1.63705	72	896	13																			FALSE	0.0440302	1.35625	72	444	9
GO:BP	response to insulin	GO:0032868	FALSE	0.0235181	1.6286	265	896	28
GO:BP	intermediate filament cytoskeleton organization	GO:0045104	FALSE	0.0236051	1.62699	94	896	15																			FALSE	2.33761e-05	4.63123	94	444	14
GO:BP	regulation of extrinsic apoptotic signaling pathway	GO:2001236	FALSE	0.0240257	1.61932	155	896	20	FALSE	0.0285441	1.54448	155	617	16	FALSE	0.0144322	1.84067	155	715	18	FALSE	0.0179156	1.74677	155	729	18	FALSE	0.0120522	1.91894	155	444	14
GO:BP	response to peptide hormone	GO:0043434	FALSE	0.0244274	1.61212	434	896	39													FALSE	0.0223629	1.65047	434	729	34
GO:BP	regulation of ERK1 and ERK2 cascade	GO:0070372	FALSE	0.0245031	1.61078	295	896	30							FALSE	0.000846215	3.07252	295	715	29	FALSE	0.00119953	2.92099	295	729	29	FALSE	0.0113837	1.94372	295	444	20
GO:BP	blood vessel endothelial cell migration	GO:0043534	FALSE	0.025354	1.59595	118	896	17							FALSE	0.028678	1.54245	118	715	15
GO:BP	modification-dependent macromolecule catabolic process	GO:0043632	FALSE	0.0264288	1.57792	617	896	50	FALSE	5.67653e-06	5.24592	617	617	47
GO:BP	symbiont entry into host cell	GO:0046718	FALSE	0.0264753	1.57716	156	896	20
GO:BP	intermediate filament-based process	GO:0045103	FALSE	0.0269416	1.56958	95	896	15																			FALSE	2.68947e-05	4.57033	95	444	14
GO:BP	telomere maintenance via telomerase	GO:0007004	FALSE	0.0269792	1.56897	73	896	13							FALSE	0.0150336	1.82294	73	715	12
GO:BP	regulation of secretion by cell	GO:1903530	FALSE	0.0270502	1.56783	567	896	47													FALSE	0.00143595	2.84286	567	729	44
GO:BP	response to oxygen radical	GO:0000305	FALSE	0.0271227	1.56667	27	896	8	FALSE	0.0201419	1.6959	27	617	7
GO:BP	peptidyl-cysteine modification	GO:0018198	TRUE	0.0276138	1.55887	35	896	9	TRUE	0.0128264	1.8919	35	617	8							TRUE	0.0492115	1.30793	35	729	8
GO:BP	sperm-egg recognition	GO:0035036	FALSE	0.027913	1.55419	53	896	11	FALSE	0.00575376	2.24005	53	617	10	FALSE	0.00338683	2.47021	53	715	11
GO:BP	glycolytic process through glucose-6-phosphate	GO:0061620	FALSE	0.0283346	1.54768	20	896	7	FALSE	0.00210293	2.67717	20	617	7	FALSE	0.00673949	2.17137	20	715	7
GO:BP	regulation of integrin-mediated signaling pathway	GO:2001044	FALSE	0.0283346	1.54768	20	896	7													FALSE	0.00729898	2.13674	20	729	7
GO:BP	regulation of protein neddylation	GO:2000434	TRUE	0.0283346	1.54768	20	896	7	TRUE	0.00210293	2.67717	20	617	7
GO:BP	protein phosphorylation	GO:0006468	FALSE	0.0284452	1.54599	1341	896	90							FALSE	0.0204886	1.68849	1341	715	76							FALSE	0.0370819	1.43084	1341	444	52
GO:BP	positive regulation of interleukin-8 production	GO:0032757	FALSE	0.0286006	1.54363	63	896	12							FALSE	0.00297735	2.52617	63	715	12	FALSE	0.00347175	2.45945	63	729	12
GO:BP	regulation of protein processing	GO:0070613	FALSE	0.0286006	1.54363	63	896	12	FALSE	0.00409716	2.38752	63	617	11	FALSE	0.0200869	1.69709	63	715	11	FALSE	0.0229583	1.63906	63	729	11	FALSE	0.0144785	1.83928	63	444	9
GO:BP	regulation of secretion	GO:0051046	FALSE	0.0314357	1.50258	621	896	50													FALSE	0.0029081	2.53639	621	729	46
GO:BP	complement receptor mediated signaling pathway	GO:0002430	FALSE	0.0314491	1.50239	14	896	6							FALSE	0.0090224	2.04468	14	715	6	FALSE	0.00961176	2.0172	14	729	6
GO:BP	positive regulation of heterotypic cell-cell adhesion	GO:0034116	FALSE	0.0314491	1.50239	14	896	6							FALSE	0.0090224	2.04468	14	715	6
GO:BP	cellular response to interleukin-7	GO:0098761	FALSE	0.0314491	1.50239	14	896	6
GO:BP	negative regulation of complement activation	GO:0045916	FALSE	0.0314491	1.50239	14	896	6	FALSE	0.00319725	2.49522	14	617	6	FALSE	0.0090224	2.04468	14	715	6
GO:BP	negative regulation of cell adhesion	GO:0007162	FALSE	0.0338615	1.47029	285	896	29							FALSE	0.00136268	2.86561	285	715	28	FALSE	0.000581237	3.23565	285	729	29	FALSE	0.000431302	3.36522	285	444	22
GO:BP	regulation of protein transport	GO:0051223	FALSE	0.0352904	1.45234	441	896	39													FALSE	0.012475	1.90396	441	729	35
GO:BP	positive regulation of lamellipodium organization	GO:1902745	FALSE	0.0354334	1.45059	36	896	9
GO:BP	nucleocytoplasmic transport	GO:0006913	FALSE	0.0354943	1.44984	331	896	32
GO:BP	nuclear transport	GO:0051169	FALSE	0.0354943	1.44984	331	896	32
GO:BP	cellular detoxification of aldehyde	GO:0110095	FALSE	0.0362041	1.44124	9	896	5
GO:BP	positive regulation of granulocyte chemotaxis	GO:0071624	FALSE	0.036558	1.43702	28	896	8													FALSE	0.00805734	2.09381	28	729	8
GO:BP	positive regulation of lamellipodium assembly	GO:0010592	FALSE	0.036558	1.43702	28	896	8	FALSE	0.0261789	1.58205	28	617	7													FALSE	0.0474353	1.3239	28	444	6
GO:BP	cell-cell recognition	GO:0009988	FALSE	0.0365963	1.43656	75	896	13	FALSE	0.00370459	2.43126	75	617	12	FALSE	0.00332287	2.47849	75	715	13
GO:BP	telomere maintenance via telomere lengthening	GO:0010833	FALSE	0.0366866	1.43549	86	896	14
GO:BP	positive regulation of protein catabolic process	GO:0045732	FALSE	0.0372235	1.42918	214	896	24	FALSE	0.0406007	1.39147	214	617	19
GO:BP	blood circulation	GO:0008015	FALSE	0.0384005	1.41566	508	896	43	FALSE	0.0164064	1.78499	508	617	34	FALSE	0.0132886	1.87652	508	715	38							TRUE	0.00931494	2.03082	508	444	28
GO:BP	cellular response to lipid	GO:0071396	FALSE	0.0390054	1.40888	609	896	49							FALSE	0.000161895	3.79077	609	715	48	FALSE	0.00169737	2.77022	609	729	46
GO:BP	regeneration	GO:0031099	FALSE	0.0401505	1.39631	201	896	23							FALSE	0.0463061	1.33436	201	715	20
GO:BP	reactive oxygen species biosynthetic process	GO:1903409	FALSE	0.0405355	1.39216	55	896	11							FALSE	0.0356897	1.44746	55	715	10	FALSE	0.040182	1.39597	55	729	10	FALSE	0.0413058	1.38399	55	444	8
GO:BP	NAD catabolic process	GO:0019677	FALSE	0.0409404	1.38785	21	896	7	FALSE	0.00307466	2.5122	21	617	7	FALSE	0.00981293	2.0082	21	715	7
GO:BP	podosome assembly	GO:0071800	TRUE	0.0409404	1.38785	21	896	7
GO:BP	leukocyte migration involved in inflammatory response	GO:0002523	FALSE	0.0409404	1.38785	21	896	7							FALSE	0.00981293	2.0082	21	715	7	FALSE	0.0106213	1.97382	21	729	7	FALSE	0.00774526	2.11096	21	444	6
GO:BP	neutral lipid metabolic process	GO:0006638	FALSE	0.0419232	1.37755	135	896	18	TRUE	0.0217354	1.66283	135	617	15
GO:BP	positive regulation of biosynthetic process	GO:0009891	FALSE	0.0455464	1.34155	2707	896	158	FALSE	0.0494314	1.306	2707	617	115	FALSE	0.00363008	2.44008	2707	715	136	FALSE	0.0037941	2.42089	2707	729	138
GO:BP	collagen fibril organization	GO:0030199	FALSE	0.0469192	1.32865	66	896	12													FALSE	0.0364368	1.43846	66	729	11	FALSE	0.000271443	3.56632	66	444	11
GO:BP	membrane invagination	GO:0010324	FALSE	0.0469192	1.32865	66	896	12													FALSE	0.00582343	2.23482	66	729	12	FALSE	0.0214117	1.66935	66	444	9
GO:BP	production of molecular mediator involved in inflammatory response	GO:0002532	FALSE	0.0480474	1.31833	88	896	14							FALSE	0.0210023	1.67773	88	715	13	FALSE	0.00458577	2.33859	88	729	14
GO:BP	negative regulation of oxidative stress-induced intrinsic apoptotic signaling pathway	GO:1902176	FALSE	0.0486062	1.31331	29	896	8
GO:BP	inflammatory response to antigenic stimulus	GO:0002437	FALSE	0.0490993	1.30892	77	896	13							FALSE	0.00453064	2.34384	77	715	13	FALSE	0.0306811	1.51313	77	729	12
GO:BP	RNA-templated DNA biosynthetic process	GO:0006278	FALSE	0.0490993	1.30892	77	896	13							FALSE	0.026541	1.57608	77	715	12
GO:BP	positive regulation of NF-kappaB transcription factor activity	GO:0051092	TRUE	0.0493252	1.30693	124	896	17													FALSE	0.00325183	2.48787	124	729	17
GO:CC	extracellular organelle	GO:0043230	FALSE	5e-324	323.306	2135	908	577	FALSE	4,9983527e-316	315.301	2135	625	446	FALSE	5e-324	323.306	2135	723	494	FALSE	5e-324	323.306	2135	737	504	FALSE	1.08634e-267	266.964	2135	449	350
GO:CC	extracellular space	GO:0005615	FALSE	5e-324	323.306	3303	908	653	FALSE	1.28621e-297	296.891	3303	625	499	TRUE	5e-324	323.306	3303	723	560	TRUE	5e-324	323.306	3303	737	567	FALSE	7.98897e-265	264.098	3303	449	394
GO:CC	extracellular membrane-bounded organelle	GO:0065010	FALSE	5e-324	323.306	2135	908	577	FALSE	4,9983527e-316	315.301	2135	625	446	FALSE	5e-324	323.306	2135	723	494	FALSE	5e-324	323.306	2135	737	504	FALSE	1.08634e-267	266.964	2135	449	350
GO:CC	vesicle	GO:0031982	FALSE	5e-324	323.306	4012	908	683	FALSE	1.21446e-246	245.916	4012	625	493	FALSE	1.00403e-294	293.998	4012	723	576	FALSE	1,61963224184e-312	311.791	4012	737	596	FALSE	2.20009e-221	220.658	4012	449	388
GO:CC	extracellular vesicle	GO:1903561	FALSE	5e-324	323.306	2134	908	577	FALSE	3,989663e-316	315.399	2134	625	446	FALSE	5e-324	323.306	2134	723	494	FALSE	5e-324	323.306	2134	737	504	FALSE	9.12756e-268	267.04	2134	449	350
GO:CC	extracellular region	GO:0005576	TRUE	5e-324	323.306	4232	908	694	FALSE	2.86466e-273	272.543	4232	625	522	FALSE	9.76249e-301	300.01	4232	723	591	FALSE	1.25286e-303	302.902	4232	737	600	FALSE	8.71005e-242	241.06	4232	449	407
GO:CC	extracellular exosome	GO:0070062	FALSE	5e-324	323.306	2110	908	576	TRUE	5,079923e-317	316.294	2110	625	445	FALSE	5e-324	323.306	2110	723	494	FALSE	5e-324	323.306	2110	737	504	TRUE	1.36029e-269	268.866	2110	449	350
GO:CC	secretory granule	GO:0030141	FALSE	2.98246e-198	197.525	897	908	300	FALSE	6.85861e-131	130.164	897	625	206	FALSE	2.01392e-172	171.696	897	723	254	TRUE	4.55615e-207	206.341	897	737	283	TRUE	1.22957e-142	141.91	897	449	189
GO:CC	secretory vesicle	GO:0099503	FALSE	1.69726e-180	179.77	1073	908	307	FALSE	1.42648e-116	115.846	1073	625	208	FALSE	5.63814e-157	156.249	1073	723	259	FALSE	4.54096e-190	189.343	1073	737	289	FALSE	1.00677e-129	128.997	1073	449	191
GO:CC	secretory granule lumen	GO:0034774	FALSE	7.81773e-170	169.107	321	908	184	TRUE	7.46725e-133	132.127	321	625	142	FALSE	9.48349e-157	156.023	321	723	164	FALSE	1.868e-171	170.729	321	737	174	FALSE	2.41398e-127	126.617	321	449	125
GO:CC	cytoplasmic vesicle lumen	GO:0060205	FALSE	8.86937e-169	168.052	324	908	184	FALSE	3.96968e-132	131.401	324	625	142	FALSE	7.35795e-156	155.133	324	723	164	FALSE	1.76012e-170	169.754	324	737	174	FALSE	1.0023e-126	125.999	324	449	125
GO:CC	vesicle lumen	GO:0031983	FALSE	1.97682e-168	167.704	325	908	184	FALSE	6.89484e-132	131.161	325	625	142	FALSE	1.44744e-155	154.839	325	723	164	FALSE	3.69104e-170	169.433	325	737	174	FALSE	1.60472e-126	125.795	325	449	125
GO:CC	intracellular vesicle	GO:0097708	FALSE	1.74462e-128	127.758	2529	908	384	FALSE	3.70142e-79	78.4316	2529	625	255	FALSE	4.21041e-120	119.376	2529	723	329	FALSE	9.88814e-144	143.005	2529	737	359	FALSE	1.70017e-87	86.7695	2529	449	221
GO:CC	cytoplasmic vesicle	GO:0031410	FALSE	4.97707e-128	127.303	2523	908	383	FALSE	1.27738e-78	77.8937	2523	625	254	FALSE	1.50091e-119	118.824	2523	723	328	FALSE	3.72656e-143	142.429	2523	737	358	FALSE	8.55308e-87	86.0679	2523	449	220
GO:CC	cytoplasm	GO:0005737	FALSE	3.89398e-106	105.41	12394	908	809	FALSE	2.78774e-61	60.5547	12394	625	543	FALSE	5.79767e-78	77.2367	12394	723	637	FALSE	1.4958e-92	91.8251	12394	737	665	FALSE	2.07129e-46	45.6838	12394	449	394
GO:CC	endomembrane system	GO:0012505	FALSE	4.26084e-93	92.3705	4803	908	476	FALSE	1.29477e-50	49.8878	4803	625	307	FALSE	3.37788e-84	83.4714	4803	723	396	FALSE	1.01773e-103	102.992	4803	737	429	FALSE	6.34187e-61	60.1978	4803	449	260
GO:CC	ficolin-1-rich granule	GO:0101002	FALSE	9.86386e-93	92.006	184	908	104	FALSE	7.18218e-62	61.1437	184	625	73	TRUE	7.45289e-77	76.1277	184	723	87	FALSE	1.11971e-97	96.9509	184	737	101	FALSE	5.12614e-62	61.2902	184	449	66
GO:CC	cytosol	GO:0005829	FALSE	4.17635e-83	82.3792	5513	908	497	FALSE	7.38031e-75	74.1319	5513	625	372	FALSE	3.29637e-59	58.482	5513	723	385	FALSE	6.98377e-57	56.1559	5513	737	386	FALSE	2.53759e-34	33.5956	5513	449	236
GO:CC	ficolin-1-rich granule lumen	GO:1904813	FALSE	9.35863e-76	75.0288	124	908	79	FALSE	7.55421e-54	53.1218	124	625	58	FALSE	2.44297e-65	64.6121	124	723	68	FALSE	5.88262e-78	77.2304	124	737	76	FALSE	4.96724e-51	50.3039	124	449	51
GO:CC	tertiary granule	GO:0070820	TRUE	2.51853e-68	67.5989	163	908	83	FALSE	1.07145e-31	30.97	163	625	47	FALSE	3.61218e-52	51.4422	163	723	66	FALSE	1.83725e-71	70.7358	163	737	80	FALSE	7.44225e-44	43.1283	163	449	51
GO:CC	azurophil granule	GO:0042582	FALSE	3.89549e-68	67.4094	154	908	81	FALSE	2.02404e-35	34.6938	154	625	49	FALSE	6.01621e-57	56.2207	154	723	68	FALSE	1.6829e-69	68.7739	154	737	77	FALSE	1.83298e-42	41.7368	154	449	49
GO:CC	primary lysosome	GO:0005766	FALSE	3.89549e-68	67.4094	154	908	81	FALSE	2.02404e-35	34.6938	154	625	49	FALSE	6.01621e-57	56.2207	154	723	68	FALSE	1.6829e-69	68.7739	154	737	77	FALSE	1.83298e-42	41.7368	154	449	49
GO:CC	blood microparticle	GO:0072562	FALSE	3.51577e-66	65.454	137	908	76	TRUE	3.51046e-77	76.4546	137	625	75	FALSE	7.6587e-74	73.1158	137	723	76	FALSE	3.23722e-73	72.4898	137	737	76	TRUE	8.64121e-78	77.0634	137	449	69
GO:CC	collagen-containing extracellular matrix	GO:0062023	FALSE	2.69981e-60	59.5687	425	908	116	FALSE	3.33505e-54	53.4769	425	625	94	FALSE	7.69274e-64	63.1139	425	723	109	FALSE	5.67829e-63	62.2458	425	737	109	FALSE	7.65901e-62	61.1158	425	449	89
GO:CC	extracellular matrix	GO:0031012	FALSE	1.31357e-56	55.8815	555	908	127	FALSE	5.77146e-51	50.2387	555	625	102	FALSE	1.10533e-59	58.9565	555	723	118	FALSE	8.41917e-58	57.0747	555	737	117	FALSE	1.16602e-55	54.9333	555	449	93
GO:CC	external encapsulating structure	GO:0030312	FALSE	1.64132e-56	55.7848	556	908	127	FALSE	6.89857e-51	50.1612	556	625	102	FALSE	1.36411e-59	58.8651	556	723	118	FALSE	1.03593e-57	56.9847	556	737	117	FALSE	1.37738e-55	54.8609	556	449	93
GO:CC	azurophil granule lumen	GO:0035578	FALSE	4.27905e-55	54.3687	91	908	58	FALSE	3.04185e-35	34.5169	91	625	40	FALSE	5.22866e-46	45.2816	91	723	49	FALSE	2.50978e-55	54.6004	91	737	55	FALSE	7.22319e-38	37.1413	91	449	38
GO:CC	membrane-bounded organelle	GO:0043227	FALSE	7.91069e-51	50.1018	15672	908	829	FALSE	5.64219e-34	33.2486	15672	625	570	FALSE	1.12894e-44	43.9473	15672	723	667	FALSE	2.71129e-49	48.5668	15672	737	685	FALSE	6.68183e-30	29.1751	15672	449	418
GO:CC	lytic vacuole	GO:0000323	FALSE	2.09898e-49	48.678	763	908	139	FALSE	2.9874e-25	24.5247	763	625	85	FALSE	1.88531e-43	42.7246	763	723	117	FALSE	2.27922e-52	51.6422	763	737	129	FALSE	5.92387e-32	31.2274	763	449	80
GO:CC	lysosome	GO:0005764	FALSE	2.09898e-49	48.678	763	908	139	FALSE	2.9874e-25	24.5247	763	625	85	FALSE	1.88531e-43	42.7246	763	723	117	FALSE	2.27922e-52	51.6422	763	737	129	FALSE	5.92387e-32	31.2274	763	449	80
GO:CC	vacuolar lumen	GO:0005775	FALSE	8.73925e-49	48.0585	178	908	71	FALSE	4.75559e-32	31.3228	178	625	49	FALSE	6.5419e-43	42.1843	178	723	61	FALSE	6.08922e-50	49.2154	178	737	67	FALSE	2.0809e-36	35.6817	178	449	47
GO:CC	vacuole	GO:0005773	FALSE	1.99682e-45	44.6997	856	908	142	FALSE	4.6194e-23	22.3354	856	625	87	FALSE	1.60667e-40	39.7941	856	723	120	FALSE	7.04927e-49	48.1519	856	737	132	FALSE	3.23559e-29	28.49	856	449	81
GO:CC	secretory granule membrane	GO:0030667	FALSE	7.28932e-45	44.1373	316	908	87	FALSE	1.77573e-17	16.7506	316	625	46	FALSE	1.297e-32	31.8871	316	723	67	FALSE	5.35834e-46	45.271	316	737	81	FALSE	1.41639e-21	20.8488	316	449	44
GO:CC	specific granule	GO:0042581	FALSE	2.68644e-44	43.5708	158	908	64	FALSE	3.97383e-21	20.4008	158	625	37	FALSE	6.1614e-39	38.2103	158	723	55	FALSE	2.18651e-47	46.6602	158	737	62	FALSE	6.11899e-30	29.2133	158	449	40
GO:CC	tertiary granule lumen	GO:1904724	FALSE	5.37834e-43	42.2694	55	908	41	FALSE	1.78838e-23	22.7475	55	625	26	FALSE	4.52651e-36	35.3442	55	723	35	FALSE	7.42604e-45	44.1292	55	737	40	FALSE	1.28241e-30	29.892	55	449	28
GO:CC	organelle	GO:0043226	FALSE	1.82445e-38	37.7389	16811	908	841	FALSE	3.09951e-24	23.5087	16811	625	576	FALSE	1.09585e-31	30.9602	16811	723	672	FALSE	2.6189e-36	35.5819	16811	737	691	FALSE	5.7356e-23	22.2414	16811	449	423
GO:CC	cell periphery	GO:0071944	FALSE	3.25581e-33	32.4873	6269	908	431	FALSE	1.3012e-20	19.8857	6269	625	292	FALSE	1.24629e-30	29.9044	6269	723	355	FALSE	1.44939e-38	37.8388	6269	737	379	FALSE	5.56205e-30	29.2548	6269	449	246
GO:CC	specific granule lumen	GO:0035580	FALSE	7.42095e-32	31.1295	61	908	36	FALSE	1.88434e-23	22.7248	61	625	27	FALSE	1.37646e-30	29.8612	61	723	33	FALSE	3.97451e-35	34.4007	61	737	36	FALSE	2.43154e-27	26.6141	61	449	27
GO:CC	melanosome	GO:0042470	FALSE	9.91367e-32	31.0038	112	908	46	FALSE	5.32484e-21	20.2737	112	625	32	FALSE	2.08472e-28	27.681	112	723	40	FALSE	8.1662e-36	35.088	112	737	46	FALSE	1.27905e-21	20.8931	112	449	29
GO:CC	pigment granule	GO:0048770	FALSE	9.91367e-32	31.0038	112	908	46	FALSE	5.32484e-21	20.2737	112	625	32	FALSE	2.08472e-28	27.681	112	723	40	FALSE	8.1662e-36	35.088	112	737	46	FALSE	1.27905e-21	20.8931	112	449	29
GO:CC	cell-substrate junction	GO:0030055	FALSE	1.24413e-31	30.9051	433	908	85	FALSE	3.76992e-26	25.4237	433	625	65	FALSE	8.05427e-29	28.094	433	723	73	FALSE	1.30348e-31	30.8849	433	737	77	FALSE	6.1654e-31	30.21	433	449	61
GO:CC	focal adhesion	GO:0005925	FALSE	7.96879e-31	30.0986	423	908	83	FALSE	6.43623e-26	25.1914	423	625	64	FALSE	1.13172e-28	27.9463	423	723	72	FALSE	1.72594e-31	30.763	423	737	76	FALSE	1.46219e-30	29.835	423	449	60
GO:CC	intracellular organelle lumen	GO:0070013	FALSE	1.06839e-27	26.9713	6663	908	434	FALSE	5.43284e-18	17.265	6663	625	297	FALSE	2.75623e-24	23.5597	6663	723	353	FALSE	9.11454e-30	29.0403	6663	737	373	FALSE	1.44331e-21	20.8406	6663	449	237
GO:CC	organelle lumen	GO:0043233	FALSE	1.06839e-27	26.9713	6663	908	434	FALSE	5.43284e-18	17.265	6663	625	297	FALSE	2.75623e-24	23.5597	6663	723	353	FALSE	9.11454e-30	29.0403	6663	737	373	FALSE	1.44331e-21	20.8406	6663	449	237
GO:CC	membrane-enclosed lumen	GO:0031974	FALSE	1.06839e-27	26.9713	6663	908	434	FALSE	5.43284e-18	17.265	6663	625	297	FALSE	2.75623e-24	23.5597	6663	723	353	FALSE	9.11454e-30	29.0403	6663	737	373	FALSE	1.44331e-21	20.8406	6663	449	237
GO:CC	anchoring junction	GO:0070161	FALSE	2.26676e-26	25.6446	905	908	117	FALSE	1.43636e-19	18.8427	905	625	84	FALSE	8.55826e-23	22.0676	905	723	97	FALSE	3.33731e-25	24.4766	905	737	102	FALSE	4.79158e-26	25.3195	905	449	79
GO:CC	platelet alpha granule	GO:0031091	FALSE	2.65555e-26	25.5758	91	908	38	FALSE	5.933e-31	30.2267	91	625	37	FALSE	5.44517e-26	25.264	91	723	35	FALSE	3.28052e-23	22.4841	91	737	33	FALSE	8.62199e-22	21.0644	91	449	27
GO:CC	endopeptidase complex	GO:1905369	FALSE	1.14125e-25	24.9426	100	908	39	FALSE	1.59882e-26	25.7962	100	625	35	FALSE	9.55517e-21	20.0198	100	723	32	FALSE	5.46591e-15	14.2623	100	737	27	FALSE	2.65313e-13	12.5762	100	449	21
GO:CC	proteasome complex	GO:0000502	FALSE	1.3586e-25	24.8669	67	908	33	TRUE	6.20038e-25	24.2076	67	625	29	FALSE	4.29007e-19	18.3675	67	723	26	FALSE	7.6537e-13	12.1161	67	737	21	FALSE	5.23449e-12	11.2811	67	449	17
GO:CC	platelet alpha granule lumen	GO:0031093	FALSE	3.10433e-24	23.508	67	908	32	FALSE	2.236e-29	28.6505	67	625	32	FALSE	6.81649e-26	25.1664	67	723	31	FALSE	6.98485e-23	22.1558	67	737	29	FALSE	1.90716e-24	23.7196	67	449	26
GO:CC	endoplasmic reticulum lumen	GO:0005788	FALSE	1.06259e-23	22.9736	312	908	63	FALSE	1.4309e-14	13.8444	312	625	42	FALSE	5.95416e-24	23.2252	312	723	57	FALSE	3.90178e-26	25.4087	312	737	60	FALSE	9.36649e-23	22.0284	312	449	45
GO:CC	vesicle membrane	GO:0012506	FALSE	1.51293e-22	21.8202	1248	908	134	FALSE	0.000116012	3.9355	1248	625	67	FALSE	3.28884e-17	16.483	1248	723	106	FALSE	5.25694e-26	25.2793	1248	737	124	FALSE	5.50587e-08	7.25917	1248	449	61
GO:CC	cytoplasmic vesicle membrane	GO:0030659	FALSE	1.63579e-22	21.7863	1234	908	133	FALSE	7.71329e-05	4.11276	1234	625	67	FALSE	4.41512e-17	16.3551	1234	723	105	FALSE	6.73111e-26	25.1719	1234	737	123	FALSE	3.5123e-08	7.45441	1234	449	61
GO:CC	peptidase complex	GO:1905368	FALSE	6.67038e-21	20.1758	129	908	39	FALSE	3.00881e-22	21.5216	129	625	35	FALSE	5.36803e-17	16.2702	129	723	32	FALSE	5.43619e-12	11.2647	129	737	27	FALSE	5.55843e-11	10.255	129	449	21
GO:CC	cell junction	GO:0030054	FALSE	5.3501e-19	18.2716	2236	908	186	FALSE	1.46939e-14	13.8329	2236	625	133	FALSE	1.69199e-17	16.7716	2236	723	155	FALSE	1.49843e-19	18.8244	2236	737	162	FALSE	6.00183e-17	16.2217	2236	449	111
GO:CC	proteasome core complex	GO:0005839	FALSE	9.44681e-19	18.0247	23	908	18	FALSE	6.63156e-16	15.1784	23	625	15	FALSE	1.43127e-18	17.8443	23	723	17	FALSE	1.87268e-18	17.7275	23	737	17	FALSE	4.32787e-18	17.3637	23	449	15
GO:CC	ficolin-1-rich granule membrane	GO:0101003	FALSE	7.55167e-17	16.122	60	908	25	FALSE	2.73185e-08	7.56354	60	625	15	FALSE	1.00823e-11	10.9964	60	723	19	FALSE	4.72102e-19	18.326	60	737	25	FALSE	2.36227e-10	9.62667	60	449	15
GO:CC	intracellular anatomical structure	GO:0005622	FALSE	1.25522e-16	15.9013	17842	908	828	FALSE	8.60006e-07	6.0655	17842	625	558	FALSE	8.04685e-10	9.09437	17842	723	651	FALSE	3.06001e-16	15.5143	17842	737	679	FALSE	6.08335e-06	5.21586	17842	449	405
GO:CC	bounding membrane of organelle	GO:0098588	FALSE	4.81921e-16	15.317	2217	908	177	FALSE	0.0367174	1.43513	2217	625	92	FALSE	7.80862e-13	12.1074	2217	723	142	FALSE	8.55803e-21	20.0676	2217	737	164	FALSE	4.13724e-06	5.38329	2217	449	84
GO:CC	lipoprotein particle	GO:1990777	FALSE	1.81507e-15	14.7411	39	908	20	FALSE	3.89863e-17	16.4091	39	625	19	FALSE	6.47525e-16	15.1887	39	723	19	FALSE	5.74257e-13	12.2409	39	737	17	FALSE	4.93861e-12	11.3064	39	449	14
GO:CC	plasma lipoprotein particle	GO:0034358	FALSE	1.81507e-15	14.7411	39	908	20	FALSE	3.89863e-17	16.4091	39	625	19	FALSE	6.47525e-16	15.1887	39	723	19	FALSE	5.74257e-13	12.2409	39	737	17	FALSE	4.93861e-12	11.3064	39	449	14
GO:CC	high-density lipoprotein particle	GO:0034364	FALSE	1.18516e-14	13.9262	28	908	17	TRUE	2.03965e-17	16.6904	28	625	17	FALSE	2.61243e-16	15.583	28	723	17	FALSE	1.66833e-11	10.7777	28	737	14	TRUE	7.48503e-13	12.1258	28	449	13
GO:CC	protein-lipid complex	GO:0032994	FALSE	1.2037e-14	13.9195	42	908	20	FALSE	2.33485e-16	15.6317	42	625	19	FALSE	3.82796e-15	14.417	42	723	19	FALSE	2.61008e-12	11.5833	42	737	17	FALSE	1.63709e-11	10.7859	42	449	14
GO:CC	tertiary granule membrane	GO:0070821	FALSE	1.38782e-14	13.8577	72	908	25							FALSE	4.01804e-10	9.39599	72	723	19	FALSE	2.18776e-14	13.66	72	737	23	FALSE	6.80433e-06	5.16721	72	449	12
GO:CC	membrane	GO:0016020	FALSE	1.54714e-14	13.8105	9912	908	530	FALSE	0.00343312	2.46431	9912	625	333	FALSE	1.5566e-11	10.8078	9912	723	423	FALSE	1.4496e-17	16.8388	9912	737	452	FALSE	1.32909e-06	5.87644	9912	449	262
GO:CC	actin cytoskeleton	GO:0015629	FALSE	2.13398e-14	13.6708	516	908	67	FALSE	1.5643e-13	12.8057	516	625	53	FALSE	1.24448e-12	11.905	516	723	56	FALSE	4.44819e-14	13.3518	516	737	59	FALSE	2.67255e-09	8.57307	516	449	38
GO:CC	cortical cytoskeleton	GO:0030863	FALSE	8.35387e-14	13.0781	107	908	29	FALSE	5.55988e-16	15.2549	107	625	27	FALSE	2.1963e-15	14.6583	107	723	28	FALSE	3.59923e-14	13.4438	107	737	27	FALSE	1.70147e-09	8.76918	107	449	18
GO:CC	cornified envelope	GO:0001533	FALSE	1.88187e-13	12.7254	59	908	22	TRUE	1.1664e-10	9.93315	59	625	17	FALSE	1.73804e-07	6.75994	59	723	15	FALSE	9.46621e-12	11.0238	59	737	19	TRUE	4.9427e-20	19.306	59	449	22
GO:CC	plasma membrane	GO:0005886	FALSE	3.26928e-13	12.4855	5783	908	345	FALSE	7.88708e-06	5.10308	5783	625	225	FALSE	8.13188e-11	10.0898	5783	723	277	FALSE	2.10166e-15	14.6774	5783	737	298	FALSE	3.04002e-11	10.5171	5783	449	189
GO:CC	phagocytic vesicle	GO:0045335	FALSE	9.74854e-13	12.0111	143	908	32	FALSE	4.1679e-05	4.38008	143	625	18	FALSE	5.1635e-11	10.2871	143	723	27	FALSE	2.4285e-15	14.6147	143	737	32	FALSE	2.39821e-07	6.62011	143	449	18
GO:CC	azurophil granule membrane	GO:0035577	FALSE	1.1613e-12	11.9351	57	908	21	FALSE	0.00976494	2.01033	57	625	9	FALSE	3.44365e-12	11.463	57	723	19	FALSE	2.9222e-13	12.5343	57	737	20	FALSE	5.35509e-06	5.27123	57	449	11
GO:CC	endocytic vesicle	GO:0030139	FALSE	3.14059e-12	11.503	346	908	50	FALSE	1.60243e-06	5.79522	346	625	32	FALSE	2.13203e-11	10.6712	346	723	43	FALSE	3.39411e-15	14.4693	346	737	49	FALSE	8.65335e-09	8.06282	346	449	30
GO:CC	intracellular membrane-bounded organelle	GO:0043231	FALSE	3.14178e-12	11.5028	14608	908	704	FALSE	0.00155478	2.80833	14608	625	464	FALSE	7.72151e-10	9.1123	14608	723	562	FALSE	3.76577e-17	16.4241	14608	737	596	FALSE	1.0226e-05	4.9903	14608	449	349
GO:CC	specific granule membrane	GO:0035579	FALSE	5.21897e-12	11.2824	90	908	25							FALSE	3.28133e-09	8.48395	90	723	20	FALSE	5.02783e-12	11.2986	90	737	23	FALSE	0.000661913	3.1792	90	449	11
GO:CC	endoplasmic reticulum	GO:0005783	FALSE	1.09063e-11	10.9623	2066	908	156	FALSE	0.0351136	1.45452	2066	625	87	FALSE	1.31369e-10	9.88151	2066	723	129	FALSE	2.81196e-16	15.551	2066	737	146	FALSE	3.43751e-07	6.46376	2066	449	83
GO:CC	side of membrane	GO:0098552	FALSE	1.76878e-11	10.7523	722	908	76	FALSE	9.42607e-09	8.02567	722	625	55	FALSE	4.78057e-13	12.3205	722	723	69	FALSE	3.89847e-12	11.4091	722	737	68	FALSE	8.70675e-09	8.06014	722	449	45
GO:CC	proteasome core complex, beta-subunit complex	GO:0019774	FALSE	5.01849e-11	10.2994	11	908	10	FALSE	1.39773e-06	5.85458	11	625	7	FALSE	7.74878e-10	9.11077	11	723	9	FALSE	5.90031e-12	11.2291	11	737	10	FALSE	1.33518e-09	8.87446	11	449	8
GO:CC	organelle membrane	GO:0031090	FALSE	8.7622e-11	10.0574	3787	908	241							FALSE	7.56476e-07	6.1212	3787	723	186	FALSE	2.15005e-14	13.6676	3787	737	216
GO:CC	cell surface	GO:0009986	FALSE	1.11141e-10	9.95413	904	908	86	FALSE	1.0403e-07	6.98284	904	625	61	FALSE	5.50339e-13	12.2594	904	723	79	FALSE	1.33724e-11	10.8738	904	737	77	FALSE	1.1744e-10	9.93018	904	449	55
GO:CC	cell cortex	GO:0005938	FALSE	4.32671e-10	9.36384	315	908	44	FALSE	8.34463e-11	10.0786	315	625	37	FALSE	3.63931e-10	9.43898	315	723	39	FALSE	1.40643e-10	9.85188	315	737	40	FALSE	1.07216e-05	4.96974	315	449	24
GO:CC	COP9 signalosome	GO:0008180	TRUE	7.78679e-10	9.10864	35	908	15	TRUE	6.36126e-07	6.19646	35	625	11	TRUE	0.0431086	1.36544	35	723	7	TRUE	0.00538706	2.26865	35	737	8
GO:CC	very-low-density lipoprotein particle	GO:0034361	FALSE	1.62902e-09	8.78807	21	908	12	FALSE	7.70967e-10	9.11296	21	625	11	FALSE	4.07043e-09	8.39036	21	723	11	FALSE	4.72582e-09	8.32552	21	737	11	FALSE	4.03076e-08	7.39461	21	449	9
GO:CC	triglyceride-rich plasma lipoprotein particle	GO:0034385	FALSE	1.62902e-09	8.78807	21	908	12	FALSE	7.70967e-10	9.11296	21	625	11	FALSE	4.07043e-09	8.39036	21	723	11	FALSE	4.72582e-09	8.32552	21	737	11	FALSE	4.03076e-08	7.39461	21	449	9
GO:CC	spherical high-density lipoprotein particle	GO:0034366	FALSE	2.86129e-09	8.54344	8	908	8	FALSE	1.3072e-10	9.88366	8	625	8	FALSE	4.62077e-10	9.33529	8	723	8	FALSE	1.19793e-07	6.92157	8	737	7	FALSE	5.76459e-07	6.23923	8	449	6
GO:CC	cortical actin cytoskeleton	GO:0030864	FALSE	3.01041e-09	8.52137	73	908	20	FALSE	4.50811e-10	9.34601	73	625	18	FALSE	4.66241e-11	10.3314	73	723	20	FALSE	6.28482e-11	10.2017	73	737	20	FALSE	6.45214e-08	7.1903	73	449	14
GO:CC	intracellular organelle	GO:0043229	FALSE	4.31269e-09	8.36525	16022	908	743							FALSE	4.07894e-06	5.38945	16022	723	588	FALSE	1.57434e-12	11.8029	16022	737	622	FALSE	3.93142e-05	4.40545	16022	449	372
GO:CC	lysosomal membrane	GO:0005765	FALSE	4.74965e-09	8.32334	446	908	52	FALSE	0.026296	1.58011	446	625	28	FALSE	2.37277e-09	8.62474	446	723	46	FALSE	3.24403e-10	9.48891	446	737	48	FALSE	0.00169694	2.77033	446	449	25
GO:CC	lytic vacuole membrane	GO:0098852	FALSE	4.74965e-09	8.32334	446	908	52	FALSE	0.026296	1.58011	446	625	28	FALSE	2.37277e-09	8.62474	446	723	46	FALSE	3.24403e-10	9.48891	446	737	48	FALSE	0.00169694	2.77033	446	449	25
GO:CC	endocytic vesicle lumen	GO:0071682	FALSE	6.94418e-09	8.15838	23	908	12	FALSE	7.98793e-11	10.0976	23	625	12	FALSE	4.86847e-10	9.31261	23	723	12	FALSE	5.75978e-10	9.23959	23	737	12	FALSE	1.4731e-12	11.8318	23	449	12
GO:CC	catalytic complex	GO:1902494	FALSE	8.19379e-09	8.08652	1699	908	127	FALSE	1.45084e-05	4.83838	1699	625	87	FALSE	1.67887e-05	4.77498	1699	723	97	FALSE	7.5909e-05	4.11971	1699	737	96
GO:CC	cell leading edge	GO:0031252	FALSE	1.20062e-08	7.9206	429	908	50	FALSE	1.95195e-07	6.70953	429	625	38	FALSE	1.13108e-06	5.94651	429	723	40	FALSE	1.11508e-09	8.95269	429	737	46	FALSE	2.12859e-08	7.67191	429	449	33
GO:CC	supramolecular fiber	GO:0099512	FALSE	2.66692e-08	7.57399	1053	908	89	FALSE	9.78727e-07	6.00934	1053	625	65	FALSE	0.00105306	2.97755	1053	723	63	FALSE	2.06226e-06	5.68566	1053	737	72	FALSE	1.44723e-08	7.83946	1053	449	56
GO:CC	supramolecular polymer	GO:0099081	FALSE	3.94858e-08	7.40356	1061	908	89	FALSE	1.3179e-06	5.88012	1061	625	65	FALSE	0.00134494	2.8713	1061	723	63	FALSE	2.82253e-06	5.54936	1061	737	72	FALSE	1.9315e-08	7.7141	1061	449	56
GO:CC	vacuolar membrane	GO:0005774	FALSE	4.70229e-08	7.32769	489	908	53							FALSE	1.63207e-08	7.78726	489	723	47	FALSE	2.59549e-09	8.58578	489	737	49	FALSE	0.00282211	2.54943	489	449	26
GO:CC	chaperonin-containing T-complex	GO:0005832	FALSE	1.1961e-07	6.92223	10	908	8	FALSE	5.59421e-09	8.25226	10	625	8	FALSE	1.96153e-08	7.70741	10	723	8	FALSE	0.00308707	2.51045	10	737	5
GO:CC	phagocytic vesicle membrane	GO:0030670	FALSE	2.33575e-07	6.63157	82	908	19							FALSE	2.16106e-05	4.66533	82	723	15	FALSE	6.50244e-09	8.18692	82	737	19	FALSE	0.0134401	1.8716	82	449	9
GO:CC	cytoskeleton	GO:0005856	FALSE	3.55673e-07	6.44895	2440	908	160	FALSE	3.79079e-06	5.42127	2440	625	116	FALSE	2.39661e-05	4.6204	2440	723	127	FALSE	3.11984e-07	6.50587	2440	737	136	FALSE	4.09093e-07	6.38818	2440	449	93
GO:CC	F-actin capping protein complex	GO:0008290	TRUE	5.41634e-07	6.26629	8	908	7	TRUE	3.64955e-08	7.43776	8	625	7	TRUE	1.10906e-07	6.95504	8	723	7	TRUE	1.23287e-05	4.90908	8	737	6
GO:CC	ankyrin-1 complex	GO:0170014	TRUE	5.41634e-07	6.26629	8	908	7	TRUE	3.64955e-08	7.43776	8	625	7	TRUE	0.000698773	3.15566	8	723	5	TRUE	0.0267171	1.57321	8	737	4
GO:CC	ruffle	GO:0001726	FALSE	6.13139e-07	6.21244	182	908	28	FALSE	8.12307e-05	4.09028	182	625	20	FALSE	0.000213764	3.67007	182	723	21	FALSE	1.42919e-07	6.84491	182	737	26	FALSE	3.14814e-07	6.50195	182	449	20
GO:CC	supramolecular complex	GO:0099080	FALSE	6.26619e-07	6.203	1426	908	106	FALSE	2.35085e-06	5.62878	1426	625	79	FALSE	0.00653764	2.18458	1426	723	76	FALSE	4.37055e-05	4.35946	1426	737	85	FALSE	1.46646e-06	5.83373	1426	449	63
GO:CC	pore complex	GO:0046930	FALSE	8.42818e-07	6.07427	26	908	11	FALSE	0.0237109	1.62505	26	625	6	FALSE	7.67777e-08	7.11476	26	723	11	FALSE	8.88749e-08	7.05122	26	737	11	FALSE	9.67135e-06	5.01451	26	449	8
GO:CC	cellular anatomical structure	GO:0110165	FALSE	8.4571e-07	6.07278	21571	908	907	FALSE	4.64422e-05	4.33309	21571	625	625	FALSE	8.1448e-05	4.08912	21571	723	722	FALSE	5.4649e-05	4.26242	21571	737	736	FALSE	0.0489213	1.3105	21571	449	448
GO:CC	platelet dense granule	GO:0042827	FALSE	1.1052e-06	5.95656	21	908	10	FALSE	7.90932e-07	6.10186	21	625	9	FALSE	1.22767e-07	6.91092	21	723	10	FALSE	3.44133e-06	5.46327	21	737	9	FALSE	3.88028e-05	4.41114	21	449	7
GO:CC	perinuclear region of cytoplasm	GO:0048471	FALSE	2.16419e-06	5.6647	737	908	65	FALSE	0.000402326	3.39542	737	625	45	FALSE	2.7502e-05	4.56064	737	723	53	FALSE	4.68733e-07	6.32907	737	737	58	FALSE	6.21945e-07	6.20625	737	449	42
GO:CC	hemoglobin complex	GO:0005833	FALSE	3.06318e-06	5.51383	13	908	8	FALSE	1.48389e-07	6.8286	13	625	8	FALSE	0.0140083	1.85362	13	723	5	FALSE	0.0145027	1.83855	13	737	5	FALSE	0.0325941	1.48686	13	449	4
GO:CC	chylomicron	GO:0042627	FALSE	3.06318e-06	5.51383	13	908	8	FALSE	1.48389e-07	6.8286	13	625	8	FALSE	5.14035e-07	6.28901	13	723	8	FALSE	2.21962e-05	4.65372	13	737	7	FALSE	3.24011e-05	4.48944	13	449	6
GO:CC	cell-cell junction	GO:0005911	FALSE	3.07207e-06	5.51257	519	908	51	FALSE	0.000268542	3.57099	519	625	36	FALSE	0.000199592	3.69986	519	723	40	FALSE	1.59059e-05	4.79844	519	737	43	FALSE	3.13443e-05	4.50384	519	449	31
GO:CC	mitochondrion	GO:0005739	FALSE	3.3839e-06	5.47058	1697	908	118							FALSE	0.00125249	2.90223	1697	723	90	FALSE	0.000248849	3.60406	1697	737	94
GO:CC	membrane protein complex	GO:0098796	FALSE	3.54403e-06	5.4505	1325	908	98							FALSE	6.89564e-06	5.16143	1325	723	82	FALSE	1.53225e-07	6.81467	1325	737	88
GO:CC	endocytic vesicle membrane	GO:0030666	FALSE	5.23041e-06	5.28146	200	908	28							FALSE	0.000264346	3.57783	200	723	22	FALSE	2.40288e-07	6.61927	200	737	27	FALSE	0.00487997	2.31158	200	449	15
GO:CC	platelet dense granule lumen	GO:0031089	FALSE	6.88934e-06	5.16182	14	908	8	FALSE	3.37664e-07	6.47152	14	625	8	FALSE	1.16499e-06	5.93368	14	723	8	FALSE	4.31132e-05	4.36539	14	737	7	FALSE	0.00182592	2.73852	14	449	5
GO:CC	lamellipodium	GO:0030027	FALSE	7.27773e-06	5.138	203	908	28	FALSE	2.62492e-05	4.58088	203	625	22	FALSE	0.000340799	3.4675	203	723	22	FALSE	2.86898e-05	4.54227	203	737	24	FALSE	0.000295566	3.52935	203	449	17
GO:CC	proteasome core complex, alpha-subunit complex	GO:0019773	FALSE	7.55586e-06	5.12172	10	908	7	FALSE	5.20995e-07	6.28317	10	625	7	FALSE	1.5707e-06	5.80391	10	723	7	FALSE	1.69462e-06	5.77093	10	737	7	FALSE	4.86052e-08	7.31332	10	449	7
GO:CC	lysosomal lumen	GO:0043202	FALSE	7.80463e-06	5.10765	100	908	19							FALSE	0.000318542	3.49683	100	723	15	FALSE	1.72509e-06	5.76319	100	737	18	FALSE	0.000278618	3.55499	100	449	12
GO:CC	proteasome accessory complex	GO:0022624	FALSE	8.8159e-06	5.05473	25	908	10	FALSE	2.26401e-07	6.64512	25	625	10	FALSE	0.00409583	2.38766	25	723	7
GO:CC	membrane attack complex	GO:0005579	FALSE	1.16249e-05	4.93461	7	908	6	TRUE	1.14112e-06	5.94267	7	625	6	FALSE	2.99403e-06	5.52374	7	723	6	FALSE	3.17202e-06	5.49866	7	737	6	TRUE	1.46632e-07	6.83377	7	449	6
GO:CC	cytoplasmic side of plasma membrane	GO:0009898	FALSE	1.63323e-05	4.78695	173	908	25	FALSE	3.51974e-05	4.45349	173	625	20	FALSE	8.90884e-07	6.05018	173	723	24	FALSE	1.2239e-06	5.91225	173	737	24	FALSE	0.00016398	3.78521	173	449	16
GO:CC	cytoplasmic side of membrane	GO:0098562	FALSE	1.88104e-05	4.7256	212	908	28	FALSE	5.66417e-05	4.24686	212	625	22	FALSE	6.2168e-07	6.20643	212	723	27	FALSE	8.85826e-07	6.05265	212	737	27	FALSE	0.000538931	3.26847	212	449	17
GO:CC	Arp2/3 protein complex	GO:0005885	FALSE	2.00389e-05	4.69813	11	908	7	FALSE	1.39773e-06	5.85458	11	625	7	FALSE	4.19718e-06	5.37704	11	723	7	FALSE	4.52574e-06	5.34431	11	737	7	FALSE	1.31328e-07	6.88164	11	449	7
GO:CC	endosome	GO:0005768	FALSE	2.83304e-05	4.54775	1070	908	81							FALSE	9.74099e-06	5.0114	1070	723	70	FALSE	7.63917e-07	6.11695	1070	737	74
GO:CC	fibrinogen complex	GO:0005577	FALSE	4.48745e-05	4.348	8	908	6	FALSE	4.455e-06	5.35115	8	625	6	FALSE	1.16434e-05	4.93392	8	723	6	FALSE	1.23287e-05	4.90908	8	737	6	FALSE	5.76459e-07	6.23923	8	449	6
GO:CC	proteasome regulatory particle, base subcomplex	GO:0008540	FALSE	4.63821e-05	4.33365	12	908	7	FALSE	3.27262e-06	5.4851	12	625	7	FALSE	0.00885893	2.05262	12	723	5
GO:CC	collagen trimer	GO:0005581	FALSE	5.54856e-05	4.25582	91	908	17	FALSE	0.0172282	1.76376	91	625	11	FALSE	9.05245e-05	4.04323	91	723	15	FALSE	0.00010916	3.96194	91	737	15	FALSE	9.86626e-05	4.00585	91	449	12
GO:CC	myofibril	GO:0030016	FALSE	0.000100209	3.99909	243	908	29	FALSE	0.00058484	3.23296	243	625	22	FALSE	0.00199616	2.6998	243	723	23	FALSE	0.000226689	3.64457	243	737	25	FALSE	0.0127508	1.89446	243	449	16
GO:CC	cell projection	GO:0042995	FALSE	0.000138075	3.85989	2399	908	147	FALSE	0.00326588	2.486	2399	625	103	FALSE	0.00132715	2.87708	2399	723	118	FALSE	8.19801e-05	4.08629	2399	737	125	FALSE	0.00314015	2.50305	2399	449	79
GO:CC	synapse	GO:0045202	FALSE	0.000170336	3.76869	1475	908	100	FALSE	0.00256256	2.59133	1475	625	71	FALSE	0.000165587	3.78097	1475	723	84	FALSE	2.9402e-06	5.53162	1475	737	91	FALSE	0.0233858	1.63105	1475	449	52
GO:CC	membrane microdomain	GO:0098857	FALSE	0.00017347	3.76078	292	908	32							FALSE	0.000490259	3.30957	292	723	27	FALSE	0.000207962	3.68201	292	737	28	FALSE	0.0340963	1.46729	292	449	17
GO:CC	podosome	GO:0002102	FALSE	0.000185053	3.7327	33	908	10	FALSE	0.000970653	3.01294	33	625	8	FALSE	0.00028458	3.5458	33	723	9	FALSE	0.000315268	3.50132	33	737	9
GO:CC	contractile muscle fiber	GO:0043292	FALSE	0.000234526	3.62981	253	908	29	FALSE	0.00113609	2.94459	253	625	22	FALSE	0.00388227	2.41091	253	723	23	FALSE	0.000478499	3.32012	253	737	25	FALSE	0.020633	1.68544	253	449	16
GO:CC	desmosome	GO:0030057	FALSE	0.000279615	3.55344	27	908	9	FALSE	0.00253514	2.596	27	625	7	FALSE	0.00714717	2.14587	27	723	7	FALSE	0.000643439	3.19149	27	737	8	FALSE	1.35006e-05	4.86965	27	449	8
GO:CC	oxidoreductase complex	GO:1990204	TRUE	0.00028968	3.53808	70	908	14							FALSE	0.0325127	1.48795	70	723	10	FALSE	0.0065479	2.1839	70	737	11
GO:CC	nuclear envelope	GO:0005635	FALSE	0.000299012	3.52431	501	908	45	FALSE	0.0145159	1.83816	501	625	31	FALSE	0.00143579	2.84291	501	723	37
GO:CC	basement membrane	GO:0005604	FALSE	0.000352386	3.45298	92	908	16	FALSE	0.00361901	2.44141	92	625	12	FALSE	0.000615905	3.21049	92	723	14	FALSE	0.000126461	3.89804	92	737	15	FALSE	0.0333325	1.47713	92	449	9
GO:CC	membrane raft	GO:0045121	FALSE	0.000480278	3.31851	291	908	31							FALSE	0.00144307	2.84071	291	723	26	FALSE	0.000622573	3.20581	291	737	27
GO:CC	sarcomere	GO:0030017	FALSE	0.000493982	3.30629	220	908	26	FALSE	0.00161139	2.7928	220	625	20	FALSE	0.0143809	1.84222	220	723	20	FALSE	0.00167415	2.77621	220	737	22
GO:CC	organelle envelope	GO:0031967	FALSE	0.000513755	3.28924	1300	908	89													FALSE	0.0100644	1.99721	1300	737	71
GO:CC	sarcolemma	GO:0042383	FALSE	0.000540039	3.26758	142	908	20	FALSE	0.00415315	2.38162	142	625	15	FALSE	0.00626545	2.20305	142	723	16	FALSE	0.00184213	2.73468	142	737	17
GO:CC	proteasome regulatory particle	GO:0005838	FALSE	0.00054695	3.26205	22	908	8	FALSE	2.94255e-05	4.53128	22	625	8
GO:CC	intracellular protein-containing complex	GO:0140535	FALSE	0.000552979	3.25729	948	908	70	FALSE	1.01001e-05	4.99567	948	625	58
GO:CC	haptoglobin-hemoglobin complex	GO:0031838	FALSE	0.000665593	3.17679	11	908	6	FALSE	6.83485e-05	4.16527	11	625	6	FALSE	0.00531076	2.27484	11	723	5							TRUE	0.0155373	1.80862	11	449	4
GO:CC	brush border	GO:0005903	FALSE	0.00078819	3.10337	109	908	17	FALSE	0.000815815	3.08841	109	625	14	FALSE	0.000972744	3.012	109	723	15	FALSE	0.000227466	3.64308	109	737	16	FALSE	0.000105091	3.97843	109	449	13
GO:CC	coated vesicle	GO:0030135	FALSE	0.000912092	3.03996	315	908	32													FALSE	9.60281e-05	4.0176	315	737	30
GO:CC	intermediate-density lipoprotein particle	GO:0034363	FALSE	0.0010306	2.98691	4	908	4	FALSE	0.000212079	3.6735	4	625	4	FALSE	0.000416624	3.38026	4	723	4	FALSE	0.0499286	1.30165	4	737	3
GO:CC	ruffle membrane	GO:0032587	FALSE	0.00110674	2.95595	100	908	16	FALSE	0.0410168	1.38704	100	625	11	FALSE	0.03784	1.42205	100	723	12	FALSE	0.000382052	3.41788	100	737	15	FALSE	0.00187885	2.72611	100	449	11
GO:CC	fibrillar collagen trimer	GO:0005583	FALSE	0.0012848	2.89116	12	908	6													FALSE	0.0091765	2.03732	12	737	5	TRUE	1.7751e-05	4.75078	12	449	6
GO:CC	banded collagen fibril	GO:0098643	FALSE	0.0012848	2.89116	12	908	6													FALSE	0.0091765	2.03732	12	737	5	FALSE	1.7751e-05	4.75078	12	449	6
GO:CC	external side of plasma membrane	GO:0009897	FALSE	0.00142553	2.84602	384	908	36	FALSE	6.2577e-05	4.20359	384	625	31	FALSE	0.000180951	3.74244	384	723	33	FALSE	0.000744367	3.12821	384	737	32	FALSE	0.00442953	2.35364	384	449	22
GO:CC	protein folding chaperone complex	GO:0101031	FALSE	0.00166279	2.77916	41	908	10	FALSE	5.16269e-05	4.28712	41	625	10	FALSE	0.000215771	3.66601	41	723	10
GO:CC	zona pellucida receptor complex	GO:0002199	FALSE	0.002127	2.67223	8	908	5	FALSE	0.000310728	3.50762	8	625	5	FALSE	0.000698773	3.15566	8	723	5	TRUE	0.0267171	1.57321	8	737	4
GO:CC	early endosome	GO:0005769	FALSE	0.00277314	2.55703	428	908	38							FALSE	0.00501234	2.29996	428	723	32	FALSE	0.000386679	3.41265	428	737	35
GO:CC	uropod	GO:0001931	FALSE	0.00389002	2.41005	14	908	6	FALSE	0.00964422	2.01573	14	625	5	FALSE	0.00105489	2.97679	14	723	6	FALSE	0.00111326	2.9534	14	737	6
GO:CC	endoplasmic reticulum-Golgi intermediate compartment	GO:0005793	FALSE	0.00432173	2.36434	136	908	18													FALSE	0.00101694	2.99271	136	737	17
GO:CC	spectrin	GO:0008091	FALSE	0.00462334	2.33504	9	908	5	FALSE	0.0238569	1.62239	9	625	4	TRUE	0.00152979	2.81537	9	723	5	FALSE	0.00158719	2.79937	9	737	5
GO:CC	spectrin-associated cytoskeleton	GO:0014731	TRUE	0.00462334	2.33504	9	908	5	TRUE	0.000682833	3.16569	9	625	5	FALSE	0.00152979	2.81537	9	723	5	TRUE	0.00158719	2.79937	9	737	5
GO:CC	plasma membrane bounded cell projection	GO:0120025	FALSE	0.00483359	2.31573	2286	908	134							FALSE	0.0493042	1.30712	2286	723	106	FALSE	0.00405506	2.392	2286	737	113	FALSE	0.0343899	1.46357	2286	449	72
GO:CC	secondary lysosome	GO:0005767	FALSE	0.00491965	2.30807	21	908	7							TRUE	0.00111062	2.95443	21	723	7	FALSE	0.00119081	2.92416	21	737	7	FALSE	0.0165022	1.78246	21	449	5
GO:CC	cell trailing edge	GO:0031254	FALSE	0.00625797	2.20357	15	908	6	FALSE	0.0141303	1.84985	15	625	5	FALSE	0.0017095	2.76713	15	723	6	FALSE	0.0018031	2.74398	15	737	6
GO:CC	cluster of actin-based cell projections	GO:0098862	FALSE	0.00655618	2.18335	167	908	20	FALSE	0.00739498	2.13106	167	625	16	FALSE	0.00353646	2.45143	167	723	18	FALSE	0.00432444	2.36407	167	737	18	FALSE	0.0121343	1.91599	167	449	13
GO:CC	coated vesicle membrane	GO:0030662	FALSE	0.00906897	2.04244	199	908	22													FALSE	0.00117359	2.93048	199	737	21
GO:CC	polymeric cytoskeletal fiber	GO:0099513	FALSE	0.00936165	2.02865	806	908	58	FALSE	0.0087951	2.05576	806	625	44													FALSE	0.00291826	2.53488	806	449	36
GO:CC	protein-containing complex	GO:0032991	FALSE	0.00951999	2.02136	7861	908	381	FALSE	0.00293331	2.53264	7861	625	274	FALSE	0.00763117	2.11741	7861	723	310
GO:CC	endoplasmic reticulum protein-containing complex	GO:0140534	FALSE	0.00961558	2.01702	118	908	16							FALSE	0.0116733	1.93281	118	723	14	FALSE	0.000672249	3.17247	118	737	16
GO:CC	NADPH oxidase complex	GO:0043020	FALSE	0.0144183	1.84109	17	908	6							FALSE	0.00399662	2.39831	17	723	6	FALSE	0.0042108	2.37564	17	737	6
GO:CC	endoplasmic reticulum chaperone complex	GO:0034663	FALSE	0.0158229	1.80071	11	908	5							FALSE	0.00531076	2.27484	11	723	5	FALSE	0.0055041	2.25931	11	737	5	TRUE	0.0155373	1.80862	11	449	4
GO:CC	leading edge membrane	GO:0031256	FALSE	0.0194415	1.71127	180	908	20													FALSE	0.0119669	1.92202	180	737	18	FALSE	0.0262734	1.58048	180	449	13
GO:CC	endosome membrane	GO:0010008	FALSE	0.0201968	1.69472	573	908	44							FALSE	0.00533878	2.27256	573	723	39	FALSE	0.00144726	2.83945	573	737	41
GO:CC	phagolysosome	GO:0032010	FALSE	0.0326506	1.48611	7	908	4							FALSE	0.0134744	1.87049	7	723	4	TRUE	0.0137212	1.86261	7	737	4
GO:CC	adherens junction	GO:0005912	FALSE	0.0357832	1.44632	188	908	20	FALSE	0.0310687	1.50768	188	625	16							FALSE	0.0212452	1.67274	188	737	18	FALSE	0.0100942	1.99593	188	449	14
GO:CC	nucleoid	GO:0009295	FALSE	0.0388687	1.4104	47	908	9													FALSE	0.0073377	2.13444	47	737	9
GO:CC	mitochondrial nucleoid	GO:0042645	FALSE	0.0388687	1.4104	47	908	9													FALSE	0.0073377	2.13444	47	737	9
GO:CC	phagocytic cup	GO:0001891	FALSE	0.0389505	1.40949	28	908	7													FALSE	0.00989171	2.00473	28	737	7
GO:CC	actin filament	GO:0005884	FALSE	0.0481498	1.31741	121	908	15	FALSE	0.0130502	1.88438	121	625	13													FALSE	0.00211527	2.67463	121	449	12
GO:CC	late endosome	GO:0005770	FALSE	0.0488104	1.31149	318	908	28													FALSE	0.0246171	1.60876	318	737	25
KEGG	Complement and coagulation cascades	KEGG:04610	FALSE	2.46328e-39	38.6085	86	593	54	FALSE	9.40968e-44	43.0264	86	407	51	FALSE	1.30068e-42	41.8858	86	486	53	FALSE	1.23638e-37	36.9078	86	501	50	FALSE	4.82953e-38	37.3161	86	302	43
KEGG	Proteasome	KEGG:03050	FALSE	5.31286e-18	17.2747	46	593	27	FALSE	3.91296e-18	17.4075	46	407	24	FALSE	4.66894e-15	14.3308	46	486	23	FALSE	2.93187e-11	10.5329	46	501	20	FALSE	2.73264e-09	8.56342	46	302	15
KEGG	Prion disease	KEGG:05020	FALSE	1.46843e-13	12.8331	271	593	59	FALSE	3.97546e-09	8.40061	271	407	41	FALSE	2.46033e-14	13.609	271	486	54	FALSE	2.83956e-11	10.5467	271	501	50	FALSE	2.45309e-09	8.61029	271	302	35
KEGG	Staphylococcus aureus infection	KEGG:05150	FALSE	5.35866e-13	12.2709	86	593	31	FALSE	8.31863e-10	9.07995	86	407	23	FALSE	1.40602e-12	11.852	86	486	28	FALSE	2.45795e-11	10.6094	86	501	27	FALSE	1.50064e-11	10.8237	86	302	22
KEGG	Neutrophil extracellular trap formation	KEGG:04613	FALSE	2.27939e-10	9.64218	188	593	43	FALSE	8.38543e-06	5.07647	188	407	28	FALSE	5.21661e-12	11.2826	188	486	41	FALSE	3.01324e-12	11.521	188	501	42	FALSE	9.7422e-09	8.01134	188	302	28
KEGG	Phagosome	KEGG:04145	FALSE	4.01481e-10	9.39634	147	593	37	FALSE	1.39368e-07	6.85584	147	407	27	FALSE	7.44448e-10	9.12817	147	486	33	FALSE	2.07999e-12	11.6819	147	501	37	FALSE	5.10174e-06	5.29228	147	302	21
KEGG	Carbon metabolism	KEGG:01200	FALSE	3.5774e-09	8.44643	115	593	31	FALSE	8.01571e-08	7.09606	115	407	24	FALSE	6.82902e-10	9.16564	115	486	29	FALSE	8.2396e-09	8.08409	115	501	28	FALSE	1.1568e-05	4.93674	115	302	18
KEGG	Pertussis	KEGG:05133	FALSE	1.75956e-08	7.7546	76	593	24	FALSE	2.75828e-08	7.55936	76	407	20	FALSE	1.92136e-09	8.71639	76	486	23	FALSE	3.6159e-09	8.44178	76	501	23	FALSE	1.0761e-08	7.96815	76	302	18
KEGG	Pentose phosphate pathway	KEGG:00030	FALSE	5.17452e-08	7.28613	31	593	15	FALSE	3.97933e-09	8.40019	31	407	14	FALSE	2.89023e-09	8.53907	31	486	15	FALSE	6.57713e-08	7.18196	31	501	14	FALSE	9.00555e-05	4.04549	31	302	9
KEGG	Amoebiasis	KEGG:05146	FALSE	4.277e-07	6.36886	101	593	26	FALSE	0.000606728	3.21701	101	407	17	FALSE	1.76967e-07	6.75211	101	486	24	FALSE	6.04846e-08	7.21836	101	501	25	FALSE	5.10374e-10	9.29211	101	302	22
KEGG	Cholesterol metabolism	KEGG:04979	FALSE	4.88588e-07	6.31106	51	593	18	FALSE	6.11563e-05	4.21356	51	407	13	FALSE	1.66435e-07	6.77875	51	486	17	FALSE	1.59178e-05	4.79812	51	501	15	FALSE	1.66374e-05	4.77891	51	302	12
KEGG	Parkinson disease	KEGG:05012	FALSE	2.13707e-06	5.67018	265	593	45	FALSE	1.43171e-05	4.84415	265	407	34	FALSE	4.67017e-06	5.33067	265	486	39	FALSE	0.000647528	3.18874	265	501	35	FALSE	0.000264088	3.57825	265	302	26
KEGG	Biosynthesis of amino acids	KEGG:01230	FALSE	2.16762e-06	5.66402	74	593	21	FALSE	5.7582e-06	5.23971	74	407	17	FALSE	3.80071e-07	6.42014	74	486	20	FALSE	3.93679e-06	5.40486	74	501	19	FALSE	0.00110342	2.95726	74	302	12
KEGG	Glutathione metabolism	KEGG:00480	FALSE	2.66964e-06	5.57355	56	593	18	FALSE	3.90541e-06	5.40833	56	407	15	FALSE	6.15661e-06	5.21066	56	486	16	FALSE	0.000365135	3.43755	56	501	14	FALSE	0.000377521	3.42306	56	302	11
KEGG	Metabolic pathways	KEGG:01100	FALSE	4.41737e-06	5.35484	1537	593	159	FALSE	0.01508	1.8216	1537	407	103	FALSE	0.00550421	2.25931	1537	486	122	FALSE	0.00380254	2.41993	1537	501	126
KEGG	Glycolysis / Gluconeogenesis	KEGG:00010	FALSE	1.05816e-05	4.97545	67	593	19	FALSE	1.15401e-06	5.93779	67	407	17	FALSE	2.60684e-06	5.58389	67	486	18	FALSE	0.000140099	3.85357	67	501	16	FALSE	0.0022977	2.63871	67	302	11
KEGG	Regulation of actin cytoskeleton	KEGG:04810	FALSE	1.44052e-05	4.84148	227	593	39	FALSE	7.00616e-08	7.15452	227	407	35	FALSE	2.33361e-05	4.63197	227	486	34	FALSE	4.41671e-07	6.3549	227	501	38	FALSE	1.82054e-09	8.7398	227	302	32
KEGG	Platelet activation	KEGG:04611	FALSE	3.87896e-05	4.41128	124	593	26							FALSE	0.000204994	3.68826	124	486	22	FALSE	5.42604e-06	5.26552	124	501	25	FALSE	0.000819781	3.0863	124	302	16
KEGG	Spinocerebellar ataxia	KEGG:05017	FALSE	4.50008e-05	4.34678	141	593	28	FALSE	0.000372232	3.42919	141	407	21	FALSE	4.07482e-05	4.38989	141	486	25	FALSE	0.00290246	2.53723	141	501	22	FALSE	0.00107409	2.96896	141	302	17
KEGG	Salmonella infection	KEGG:05132	FALSE	6.28564e-05	4.20165	249	593	40	FALSE	0.000308383	3.51091	249	407	30	FALSE	0.000210656	3.67643	249	486	34	FALSE	1.88534e-06	5.72461	249	501	39	FALSE	1.5845e-06	5.80011	249	302	29
KEGG	Coronavirus disease - COVID-19	KEGG:05171	FALSE	6.62089e-05	4.17908	231	593	38	FALSE	0.000595007	3.22548	231	407	28	FALSE	3.57216e-05	4.44707	231	486	34	FALSE	2.44508e-05	4.61171	231	501	35	FALSE	1.83728e-05	4.73582	231	302	26
KEGG	ECM-receptor interaction	KEGG:04512	FALSE	6.88259e-05	4.16225	89	593	21	FALSE	9.7825e-05	4.00955	89	407	17	FALSE	5.63055e-05	4.24945	89	486	19	FALSE	9.07075e-05	4.04236	89	501	19	FALSE	0.00740359	2.13056	89	302	12
KEGG	Legionellosis	KEGG:05134	FALSE	0.000100148	3.99936	56	593	16	FALSE	0.03269	1.48558	56	407	10	FALSE	0.000252053	3.59851	56	486	14	FALSE	9.5201e-06	5.02136	56	501	16	FALSE	4.98742e-05	4.30212	56	302	12
KEGG	Shigellosis	KEGG:05131	FALSE	0.000123566	3.9081	246	593	39	FALSE	0.000239427	3.62083	246	407	30	FALSE	5.49725e-05	4.25985	246	486	35	FALSE	0.000319334	3.49575	246	501	34	FALSE	0.000721116	3.142	246	302	24
KEGG	Systemic lupus erythematosus	KEGG:05322	FALSE	0.000138963	3.8571	132	593	26	FALSE	6.79433e-06	5.16785	132	407	23	FALSE	1.07848e-05	4.96719	132	486	25	FALSE	4.81051e-06	5.31781	132	501	26	FALSE	1.25338e-07	6.90192	132	302	22
KEGG	Focal adhesion	KEGG:04510	FALSE	0.000154944	3.80983	202	593	34	FALSE	0.0111653	1.95213	202	407	23	FALSE	0.00131027	2.88264	202	486	28	FALSE	8.9379e-06	5.04876	202	501	33	FALSE	0.00104204	2.98211	202	302	21
KEGG	Fc gamma R-mediated phagocytosis	KEGG:04666	FALSE	0.000259727	3.58548	96	593	21							FALSE	0.00316937	2.49903	96	486	17	FALSE	1.52396e-05	4.81703	96	501	21	FALSE	0.00352364	2.45301	96	302	13
KEGG	Leukocyte transendothelial migration	KEGG:04670	FALSE	0.000376729	3.42397	114	593	23	FALSE	0.011519	1.93859	114	407	16	FALSE	0.00018749	3.72702	114	486	21	FALSE	7.79681e-05	4.10808	114	501	22	FALSE	0.000268466	3.57111	114	302	16
KEGG	Lipid and atherosclerosis	KEGG:05417	FALSE	0.000589003	3.22988	214	593	34							FALSE	0.00142492	2.84621	214	486	29	FALSE	3.62384e-05	4.44083	214	501	33	FALSE	0.00252815	2.5972	214	302	21
KEGG	Alzheimer disease	KEGG:05010	FALSE	0.0012489	2.90347	382	593	50							FALSE	0.00782295	2.10663	382	486	41							FALSE	0.0038963	2.40935	382	302	30
KEGG	Ferroptosis	KEGG:04216	FALSE	0.00184577	2.73382	41	593	12							FALSE	0.00151593	2.81932	41	486	11	FALSE	0.00204415	2.68949	41	501	11
KEGG	Pathways of neurodegeneration - multiple diseases	KEGG:05022	FALSE	0.00194283	2.71157	474	593	58	FALSE	0.0179511	1.74591	474	407	41	FALSE	0.00403006	2.39469	474	486	49
KEGG	Amyotrophic lateral sclerosis	KEGG:05014	FALSE	0.00309026	2.51001	363	593	47	FALSE	0.0011656	2.93345	363	407	37	FALSE	0.0115647	1.93686	363	486	39	FALSE	0.0453747	1.34319	363	501	38	FALSE	0.0239776	1.62019	363	302	27
KEGG	Diabetic cardiomyopathy	KEGG:05415	FALSE	0.0031399	2.50308	202	593	31							FALSE	0.000148957	3.82694	202	486	30	FALSE	0.000282873	3.54841	202	501	30
KEGG	Huntington disease	KEGG:05016	FALSE	0.00431267	2.36525	305	593	41	FALSE	0.0157761	1.802	305	407	30	FALSE	0.00301372	2.5209	305	486	36
KEGG	Protein processing in endoplasmic reticulum	KEGG:04141	FALSE	0.00456375	2.34068	168	593	27													FALSE	0.015506	1.8095	168	501	23
KEGG	Pyruvate metabolism	KEGG:00620	FALSE	0.00828468	2.08172	47	593	12	FALSE	0.0381414	1.4186	47	407	9	FALSE	0.0311717	1.50624	47	486	10
KEGG	Tuberculosis	KEGG:05152	FALSE	0.0094682	2.02373	175	593	27							FALSE	0.0475747	1.32262	175	486	22	FALSE	0.00132975	2.87623	175	501	26
KEGG	Nucleotide metabolism	KEGG:01232	FALSE	0.0244628	1.61149	84	593	16
KEGG	Fluid shear stress and atherosclerosis	KEGG:05418	FALSE	0.0267208	1.57315	138	593	22	FALSE	0.0356061	1.44848	138	407	17	FALSE	0.0369161	1.43278	138	486	19
KEGG	Bacterial invasion of epithelial cells	KEGG:05100	FALSE	0.0297464	1.52657	77	593	15	FALSE	0.0016608	2.77968	77	407	14	FALSE	0.0120114	1.92041	77	486	14	FALSE	0.0167924	1.77489	77	501	14	FALSE	0.000294537	3.53086	77	302	13
KEGG	Biosynthesis of cofactors	KEGG:01240	FALSE	0.0467938	1.32981	153	593	23
KEGG	Leishmaniasis	KEGG:05140	FALSE	0.0486231	1.31316	72	593	14							FALSE	0.0227445	1.64312	72	486	13	FALSE	0.00784396	2.10546	72	501	14
REAC	Neutrophil degranulation	REAC:R-HSA-6798695	FALSE	9.88958e-149	148.005	476	794	238	FALSE	5.84293e-84	83.2334	476	544	153	FALSE	1.99592e-126	125.7	476	636	201	FALSE	3.8173e-155	154.418	476	663	227	FALSE	4.94117e-100	99.3062	476	402	148
REAC	Innate Immune System	REAC:R-HSA-168249	FALSE	1.1146e-133	132.953	1099	794	332	FALSE	2.26322e-93	92.6453	1099	544	234	FALSE	6.28799e-123	122.201	1099	636	286	FALSE	1.05586e-140	139.976	1099	663	310	FALSE	3.31731e-95	94.4792	1099	402	202
REAC	Immune System	REAC:R-HSA-168256	FALSE	1.34189e-86	85.8723	2079	794	390	FALSE	1.95723e-62	61.7084	2079	544	275	FALSE	1.20124e-83	82.9204	2079	636	335	FALSE	6.50222e-95	94.1869	2079	663	359	FALSE	2.15294e-66	65.667	2079	402	232
REAC	Platelet degranulation	REAC:R-HSA-114608	FALSE	7.87511e-36	35.1037	126	794	63	FALSE	1.37728e-39	38.861	126	544	58	FALSE	4.62133e-38	37.3352	126	636	60	FALSE	1.69062e-33	32.772	126	663	57	FALSE	1.82396e-31	30.739	126	402	46
REAC	Response to elevated platelet cytosolic Ca2+	REAC:R-HSA-76005	FALSE	1.22714e-35	34.9111	131	794	64	FALSE	2.17636e-38	37.6623	131	544	58	FALSE	5.28636e-38	37.2768	131	636	61	FALSE	1.78193e-33	32.7491	131	663	58	FALSE	1.40467e-30	29.8524	131	402	46
REAC	Platelet activation, signaling and aggregation	REAC:R-HSA-76002	FALSE	3.72529e-30	29.4288	259	794	83	FALSE	1.39043e-28	27.8568	259	544	68	FALSE	6.95521e-33	32.1577	259	636	78	FALSE	7.40305e-30	29.1306	259	663	76	FALSE	3.40848e-27	26.4674	259	402	58
REAC	Antigen processing-Cross presentation	REAC:R-HSA-1236975	FALSE	1.11102e-25	24.9543	105	794	49	FALSE	1.33618e-19	18.8741	105	544	37	FALSE	2.15967e-23	22.6656	105	636	43	FALSE	1.43504e-20	19.8431	105	663	41	FALSE	2.53673e-13	12.5957	105	402	27
REAC	Cellular response to chemical stress	REAC:R-HSA-9711123	FALSE	2.61574e-25	24.5824	211	794	69	FALSE	2.68376e-24	23.5713	211	544	57	FALSE	2.77645e-23	22.5565	211	636	60	FALSE	8.58196e-17	16.0664	211	663	53	FALSE	1.02537e-13	12.9891	211	402	38
REAC	ER-Phagosome pathway	REAC:R-HSA-1236974	FALSE	7.31623e-23	22.1357	90	794	43	FALSE	6.11781e-18	17.2134	90	544	33	FALSE	5.68341e-20	19.2454	90	636	37	FALSE	2.92127e-17	16.5344	90	663	35	FALSE	4.54803e-11	10.3422	90	402	23
REAC	Hemostasis	REAC:R-HSA-109582	FALSE	1.2565e-22	21.9008	673	794	128	FALSE	1.32828e-22	21.8767	673	544	102	FALSE	8.6754e-27	26.0617	673	636	119	FALSE	6.81618e-24	23.1665	673	663	117	FALSE	1.98372e-23	22.7025	673	402	87
REAC	Negative regulation of NOTCH4 signaling	REAC:R-HSA-9604323	FALSE	8.09003e-21	20.092	53	794	32	FALSE	1.06199e-21	20.9739	53	544	29	FALSE	3.45672e-17	16.4613	53	636	27	FALSE	5.27801e-11	10.2775	53	663	22	FALSE	1.42857e-09	8.8451	53	402	17
REAC	AUF1 (hnRNP D0) binds and destabilizes mRNA	REAC:R-HSA-450408	FALSE	1.85087e-20	19.7326	54	794	32	FALSE	4.91225e-20	19.3087	54	544	28	FALSE	6.54047e-17	16.1844	54	636	27	FALSE	7.28362e-12	11.1377	54	663	23	FALSE	1.04404e-11	10.9813	54	402	19
REAC	Programmed Cell Death	REAC:R-HSA-5357801	FALSE	4.0243e-20	19.3953	208	794	62	FALSE	1.28534e-18	17.891	208	544	50	FALSE	1.66557e-19	18.7784	208	636	55	FALSE	2.40473e-16	15.6189	208	663	52	FALSE	1.42698e-11	10.8456	208	402	35
REAC	GSK3B and BTRC:CUL1-mediated-degradation of NFE2L2	REAC:R-HSA-9762114	FALSE	6.96622e-20	19.157	52	794	31	FALSE	1.22528e-20	19.9118	52	544	28	FALSE	3.14329e-16	15.5026	52	636	26	FALSE	3.72331e-10	9.42907	52	663	21	FALSE	1.29588e-08	7.88744	52	402	16
REAC	Nuclear events mediated by NFE2L2	REAC:R-HSA-9759194	FALSE	1.30974e-19	18.8828	95	794	41	FALSE	2.14606e-21	20.6684	95	544	37	FALSE	5.85142e-18	17.2327	95	636	36	FALSE	7.60539e-11	10.1189	95	663	29	FALSE	1.58924e-10	9.79881	95	402	23
REAC	FBXL7 down-regulates AURKA during mitotic entry and in early mitosis	REAC:R-HSA-8854050	FALSE	7.31169e-19	18.136	55	794	31	FALSE	9.54823e-20	19.0201	55	544	28	FALSE	1.91091e-15	14.7188	55	636	26	FALSE	1.37248e-09	8.86249	55	663	21	FALSE	3.36087e-08	7.47355	55	402	16
REAC	SCF-beta-TrCP mediated degradation of Emi1	REAC:R-HSA-174113	FALSE	7.31169e-19	18.136	55	794	31	FALSE	9.54823e-20	19.0201	55	544	28	FALSE	1.91091e-15	14.7188	55	636	26	FALSE	1.37248e-09	8.86249	55	663	21	FALSE	3.36087e-08	7.47355	55	402	16
REAC	Apoptosis	REAC:R-HSA-109581	FALSE	9.67137e-19	18.0145	176	794	55	FALSE	6.84029e-17	16.1649	176	544	44	FALSE	2.04193e-17	16.69	176	636	48	FALSE	4.32438e-15	14.3641	176	663	46	FALSE	3.14574e-12	11.5023	176	402	33
REAC	Vpu mediated degradation of CD4	REAC:R-HSA-180534	FALSE	1.30339e-18	17.8849	52	794	30	FALSE	2.75631e-19	18.5597	52	544	27	FALSE	5.10444e-15	14.2921	52	636	25	FALSE	3.72331e-10	9.42907	52	663	21	FALSE	1.29588e-08	7.88744	52	402	16
REAC	Regulation of mRNA stability by proteins that bind AU-rich elements	REAC:R-HSA-450531	FALSE	1.6546e-18	17.7813	86	794	38	FALSE	1.65819e-16	15.7804	86	544	31	FALSE	1.56014e-16	15.8068	86	636	33	FALSE	4.03752e-12	11.3939	86	663	29	FALSE	1.45371e-09	8.83752	86	402	21
REAC	Regulation of activated PAK-2p34 by proteasome mediated degradation	REAC:R-HSA-211733	FALSE	4.95235e-18	17.3052	50	794	29	FALSE	1.54496e-18	17.8111	50	544	26	FALSE	1.50965e-15	14.8211	50	636	25	FALSE	1.46573e-10	9.83395	50	663	21	FALSE	6.58814e-09	8.18124	50	402	16
REAC	KEAP1-NFE2L2 pathway	REAC:R-HSA-9755511	FALSE	5.51626e-18	17.2584	124	794	45	FALSE	1.13681e-19	18.9443	124	544	40	FALSE	3.06864e-16	15.5131	124	636	39	FALSE	7.12567e-10	9.14717	124	663	32	FALSE	8.52977e-09	8.06906	124	402	24
REAC	Downstream signaling events of B Cell Receptor (BCR)	REAC:R-HSA-1168372	FALSE	8.74235e-18	17.0584	80	794	36	FALSE	1.35411e-17	16.8683	80	544	31	FALSE	1.45217e-14	13.838	80	636	30	FALSE	2.74058e-10	9.56216	80	663	26	FALSE	1.79776e-06	5.74527	80	402	17
REAC	NIK-->noncanonical NF-kB signaling	REAC:R-HSA-5676590	FALSE	1.22665e-17	16.9113	59	794	31	FALSE	1.14497e-18	17.9412	59	544	28	FALSE	1.70254e-14	13.7689	59	636	26	FALSE	6.71586e-09	8.1729	59	663	21	FALSE	1.08256e-07	6.96555	59	402	16
REAC	p53-Independent G1/S DNA damage checkpoint	REAC:R-HSA-69613	FALSE	2.25492e-17	16.6469	52	794	29	FALSE	5.73894e-18	17.2412	52	544	26	FALSE	5.10444e-15	14.2921	52	636	25	FALSE	3.72331e-10	9.42907	52	663	21	FALSE	1.29588e-08	7.88744	52	402	16
REAC	p53-Independent DNA Damage Response	REAC:R-HSA-69610	FALSE	2.25492e-17	16.6469	52	794	29	FALSE	5.73894e-18	17.2412	52	544	26	FALSE	5.10444e-15	14.2921	52	636	25	FALSE	3.72331e-10	9.42907	52	663	21	FALSE	1.29588e-08	7.88744	52	402	16
REAC	Autodegradation of the E3 ubiquitin ligase COP1	REAC:R-HSA-349425	FALSE	2.25492e-17	16.6469	52	794	29	FALSE	5.73894e-18	17.2412	52	544	26	FALSE	5.10444e-15	14.2921	52	636	25	FALSE	3.72331e-10	9.42907	52	663	21	FALSE	1.29588e-08	7.88744	52	402	16
REAC	Ubiquitin-dependent degradation of Cyclin D	REAC:R-HSA-75815	FALSE	2.25492e-17	16.6469	52	794	29	FALSE	5.73894e-18	17.2412	52	544	26	FALSE	5.10444e-15	14.2921	52	636	25	FALSE	3.72331e-10	9.42907	52	663	21	FALSE	1.29588e-08	7.88744	52	402	16
REAC	Ubiquitin Mediated Degradation of Phosphorylated Cdc25A	REAC:R-HSA-69601	FALSE	2.25492e-17	16.6469	52	794	29	FALSE	5.73894e-18	17.2412	52	544	26	FALSE	5.10444e-15	14.2921	52	636	25	FALSE	3.72331e-10	9.42907	52	663	21	FALSE	1.29588e-08	7.88744	52	402	16
REAC	Dectin-1 mediated noncanonical NF-kB signaling	REAC:R-HSA-5607761	FALSE	2.36549e-17	16.6261	60	794	31	FALSE	2.04849e-18	17.6886	60	544	28	FALSE	2.84239e-14	13.5463	60	636	26	FALSE	9.75201e-09	8.01091	60	663	21	FALSE	1.4271e-07	6.84554	60	402	16
REAC	GLI3 is processed to GLI3R by the proteasome	REAC:R-HSA-5610785	FALSE	2.36549e-17	16.6261	60	794	31	FALSE	2.04849e-18	17.6886	60	544	28	FALSE	2.84239e-14	13.5463	60	636	26	FALSE	9.75201e-09	8.01091	60	663	21	FALSE	1.4271e-07	6.84554	60	402	16
REAC	SCF(Skp2)-mediated degradation of p27/p21	REAC:R-HSA-187577	FALSE	2.36549e-17	16.6261	60	794	31	FALSE	2.04849e-18	17.6886	60	544	28	FALSE	2.84239e-14	13.5463	60	636	26	FALSE	9.75201e-09	8.01091	60	663	21	FALSE	1.4271e-07	6.84554	60	402	16
REAC	Degradation of GLI1 by the proteasome	REAC:R-HSA-5610780	FALSE	2.36549e-17	16.6261	60	794	31	FALSE	2.04849e-18	17.6886	60	544	28	FALSE	2.84239e-14	13.5463	60	636	26	FALSE	9.75201e-09	8.01091	60	663	21	FALSE	1.4271e-07	6.84554	60	402	16
REAC	Degradation of GLI2 by the proteasome	REAC:R-HSA-5610783	FALSE	2.36549e-17	16.6261	60	794	31	FALSE	2.04849e-18	17.6886	60	544	28	FALSE	2.84239e-14	13.5463	60	636	26	FALSE	9.75201e-09	8.01091	60	663	21	FALSE	1.4271e-07	6.84554	60	402	16
REAC	Hh mutants are degraded by ERAD	REAC:R-HSA-5362768	FALSE	2.41676e-17	16.6168	56	794	30	FALSE	3.53337e-18	17.4518	56	544	27	FALSE	3.3746e-15	14.4718	56	636	26	FALSE	2.05535e-10	9.68711	56	663	22	FALSE	3.91411e-09	8.40737	56	402	17
REAC	CLEC7A (Dectin-1) signaling	REAC:R-HSA-5607764	FALSE	3.06875e-17	16.513	97	794	39	FALSE	9.36696e-16	15.0284	97	544	32	FALSE	1.13471e-14	13.9451	97	636	33	FALSE	1.38424e-10	9.85879	97	663	29	FALSE	0.000216668	3.66421	97	402	16
REAC	Cross-presentation of soluble exogenous antigens (endosomes)	REAC:R-HSA-1236978	FALSE	4.08303e-17	16.389	49	794	28	FALSE	1.68529e-17	16.7733	49	544	25	FALSE	1.34367e-14	13.8717	49	636	24	FALSE	1.04496e-09	8.9809	49	663	20	FALSE	5.95015e-08	7.22547	49	402	15
REAC	Defective CFTR causes cystic fibrosis	REAC:R-HSA-5678895	FALSE	4.4831e-17	16.3484	61	794	31	FALSE	5.97526e-17	16.2236	61	544	27	FALSE	4.68663e-14	13.3291	61	636	26	FALSE	1.67883e-10	9.77499	61	663	23	FALSE	1.80993e-08	7.74234	61	402	17
REAC	Vif-mediated degradation of APOBEC3G	REAC:R-HSA-180585	FALSE	4.64135e-17	16.3334	53	794	29	FALSE	1.07491e-17	16.9686	53	544	26	FALSE	9.14079e-15	14.039	53	636	25	FALSE	5.82036e-10	9.23505	53	663	21	FALSE	1.79449e-08	7.74606	53	402	16
REAC	Regulation of Apoptosis	REAC:R-HSA-169911	FALSE	4.64135e-17	16.3334	53	794	29	FALSE	1.07491e-17	16.9686	53	544	26	FALSE	9.14079e-15	14.039	53	636	25	FALSE	5.82036e-10	9.23505	53	663	21	FALSE	1.79449e-08	7.74606	53	402	16
REAC	Degradation of DVL	REAC:R-HSA-4641258	FALSE	4.75545e-17	16.3228	57	794	30	FALSE	6.40583e-18	17.1934	57	544	27	FALSE	8.0435e-14	13.0946	57	636	25	FALSE	3.09742e-09	8.509	57	663	21	FALSE	6.11333e-08	7.21372	57	402	16
REAC	Activation of NF-kappaB in B cells	REAC:R-HSA-1169091	FALSE	1.27471e-16	15.8946	67	794	32	FALSE	8.34186e-17	16.0787	67	544	28	FALSE	6.70599e-14	13.1735	67	636	27	FALSE	1.37719e-08	7.86101	67	663	22	FALSE	8.45963e-07	6.07265	67	402	16
REAC	Hh mutants abrogate ligand secretion	REAC:R-HSA-5387390	FALSE	1.74105e-16	15.7592	59	794	30	FALSE	2.0119e-17	16.6964	59	544	27	FALSE	1.70254e-14	13.7689	59	636	26	FALSE	7.22922e-10	9.14091	59	663	22	FALSE	1.00124e-08	7.99946	59	402	17
REAC	Regulation of ornithine decarboxylase (ODC)	REAC:R-HSA-350562	FALSE	1.78762e-16	15.7477	51	794	28	FALSE	6.0193e-17	16.2205	51	544	25	FALSE	4.36862e-14	13.3597	51	636	24	FALSE	2.55272e-09	8.593	51	663	20	FALSE	1.12553e-07	6.94864	51	402	15
REAC	Regulation of RUNX3 expression and activity	REAC:R-HSA-8941858	FALSE	1.8424e-16	15.7346	55	794	29	FALSE	3.5795e-17	16.4462	55	544	26	FALSE	2.79291e-14	13.5539	55	636	25	FALSE	1.37248e-09	8.86249	55	663	21	FALSE	3.36087e-08	7.47355	55	402	16
REAC	Degradation of AXIN	REAC:R-HSA-4641257	FALSE	1.8424e-16	15.7346	55	794	29	FALSE	3.5795e-17	16.4462	55	544	26	FALSE	2.79291e-14	13.5539	55	636	25	FALSE	1.37248e-09	8.86249	55	663	21	FALSE	3.36087e-08	7.47355	55	402	16
REAC	Hedgehog ligand biogenesis	REAC:R-HSA-5358346	FALSE	4.93956e-16	15.3063	65	794	31	FALSE	3.07057e-17	16.5128	65	544	28	FALSE	2.64327e-14	13.5779	65	636	27	FALSE	8.0558e-10	9.09389	65	663	23	FALSE	5.35138e-09	8.27153	65	402	18
REAC	Stabilization of p53	REAC:R-HSA-69541	FALSE	6.75808e-16	15.1702	57	794	29	FALSE	1.11855e-16	15.9513	57	544	26	FALSE	8.0435e-14	13.0946	57	636	25	FALSE	3.09742e-09	8.509	57	663	21	FALSE	6.11333e-08	7.21372	57	402	16
REAC	Somitogenesis	REAC:R-HSA-9824272	FALSE	2.62201e-15	14.5814	55	794	28	FALSE	6.2091e-16	15.207	55	544	25	FALSE	3.7935e-13	12.421	55	636	24	FALSE	1.31992e-08	7.87945	55	663	20	FALSE	3.66956e-07	6.43539	55	402	15
REAC	Signaling by Interleukins	REAC:R-HSA-449147	FALSE	3.15059e-15	14.5016	472	794	90	FALSE	1.31899e-13	12.8798	472	544	69	FALSE	1.77619e-16	15.7505	472	636	81	FALSE	9.666e-14	13.0148	472	663	78	FALSE	1.44683e-09	8.83958	472	402	51
REAC	Oxygen-dependent proline hydroxylation of Hypoxia-inducible Factor Alpha	REAC:R-HSA-1234176	FALSE	9.92644e-15	14.0032	66	794	30	FALSE	7.33589e-16	15.1345	66	544	27	FALSE	4.82384e-13	12.3166	66	636	26	FALSE	9.80045e-09	8.00875	66	663	22	FALSE	6.66093e-07	6.17647	66	402	16
REAC	Regulation of RUNX2 expression and activity	REAC:R-HSA-8939902	FALSE	1.20842e-14	13.9178	71	794	31	FALSE	5.4445e-16	15.264	71	544	28	FALSE	3.89577e-12	11.4094	71	636	26	FALSE	3.54136e-07	6.45083	71	663	21	FALSE	2.10517e-06	5.67671	71	402	16
REAC	Orc1 removal from chromatin	REAC:R-HSA-68949	FALSE	1.20842e-14	13.9178	71	794	31	FALSE	5.4445e-16	15.264	71	544	28	FALSE	3.89577e-12	11.4094	71	636	26	FALSE	3.54136e-07	6.45083	71	663	21	FALSE	2.10517e-06	5.67671	71	402	16
REAC	Signaling by NOTCH4	REAC:R-HSA-9013694	FALSE	1.43472e-14	13.8432	81	794	33	FALSE	2.98261e-15	14.5254	81	544	29	FALSE	1.97679e-12	11.704	81	636	28	FALSE	1.34092e-07	6.8726	81	663	23	FALSE	2.19954e-06	5.65767	81	402	17
REAC	Metabolism of polyamines	REAC:R-HSA-351202	FALSE	1.61365e-14	13.7922	58	794	28	FALSE	3.05041e-15	14.5156	58	544	25	FALSE	1.65641e-12	11.7808	58	636	24	FALSE	4.0603e-08	7.39144	58	663	20	FALSE	8.29111e-07	6.08139	58	402	15
REAC	Regulation of RAS by GAPs	REAC:R-HSA-5658442	FALSE	1.67538e-14	13.7759	67	794	30	FALSE	1.17245e-15	14.9309	67	544	27	FALSE	7.78651e-12	11.1087	67	636	25	FALSE	1.05748e-07	6.97573	67	663	21	FALSE	8.45963e-07	6.07265	67	402	16
REAC	PCP/CE pathway	REAC:R-HSA-4086400	FALSE	2.05911e-14	13.6863	92	794	35	FALSE	1.60779e-15	14.7938	92	544	31	FALSE	1.47762e-13	12.8304	92	636	31	FALSE	1.526e-09	8.81645	92	663	27	FALSE	5.90324e-09	8.22891	92	402	21
REAC	ABC transporter disorders	REAC:R-HSA-5619084	FALSE	3.42813e-14	13.4649	78	794	32	FALSE	1.03707e-14	13.9842	78	544	28	FALSE	5.95074e-12	11.2254	78	636	27	FALSE	8.21589e-09	8.08535	78	663	24	FALSE	1.46942e-07	6.83285	78	402	18
REAC	Degradation of beta-catenin by the destruction complex	REAC:R-HSA-195253	FALSE	3.46249e-14	13.4606	83	794	33	FALSE	5.77214e-16	15.2387	83	544	30	FALSE	4.05435e-12	11.3921	83	636	28	FALSE	2.29643e-07	6.63895	83	663	23	FALSE	3.26107e-06	5.48664	83	402	17
REAC	Asymmetric localization of PCP proteins	REAC:R-HSA-4608870	FALSE	3.8155e-14	13.4184	64	794	29	FALSE	3.96458e-15	14.4018	64	544	26	FALSE	2.20364e-12	11.6569	64	636	25	FALSE	3.98487e-08	7.39959	64	663	21	FALSE	4.07025e-07	6.39038	64	402	16
REAC	Autodegradation of Cdh1 by Cdh1:APC/C	REAC:R-HSA-174084	FALSE	3.8155e-14	13.4184	64	794	29	FALSE	3.96458e-15	14.4018	64	544	26	FALSE	2.20364e-12	11.6569	64	636	25	FALSE	3.98487e-08	7.39959	64	663	21	FALSE	4.07025e-07	6.39038	64	402	16
REAC	p53-Dependent G1/S DNA damage checkpoint	REAC:R-HSA-69580	FALSE	1.06759e-13	12.9716	66	794	29	FALSE	9.92603e-15	14.0032	66	544	26	FALSE	5.15936e-12	11.2874	66	636	25	FALSE	7.69196e-08	7.11396	66	663	21	FALSE	6.66093e-07	6.17647	66	402	16
REAC	p53-Dependent G1 DNA Damage Response	REAC:R-HSA-69563	FALSE	1.06759e-13	12.9716	66	794	29	FALSE	9.92603e-15	14.0032	66	544	26	FALSE	5.15936e-12	11.2874	66	636	25	FALSE	7.69196e-08	7.11396	66	663	21	FALSE	6.66093e-07	6.17647	66	402	16
REAC	Host Interactions of HIV factors	REAC:R-HSA-162909	FALSE	1.78668e-13	12.748	126	794	40	FALSE	1.11175e-14	13.954	126	544	35	FALSE	9.88399e-12	11.0051	126	636	34	FALSE	3.26978e-08	7.48548	126	663	30	FALSE	2.78997e-06	5.5544	126	402	21
REAC	Cyclin E associated events during G1/S transition	REAC:R-HSA-69202	FALSE	1.96495e-13	12.7066	82	794	32	FALSE	4.75446e-14	13.3229	82	544	28	FALSE	1.99061e-10	9.70101	82	636	26	FALSE	1.08438e-06	5.96482	82	663	22	FALSE	1.89232e-05	4.72301	82	402	16
REAC	Downstream TCR signaling	REAC:R-HSA-202424	FALSE	2.09174e-13	12.6795	98	794	35	FALSE	1.28033e-14	13.8927	98	544	31	FALSE	6.3709e-11	10.1958	98	636	29	FALSE	2.75441e-07	6.55997	98	663	25	FALSE	0.000250351	3.60145	98	402	16
REAC	APC/C:Cdc20 mediated degradation of Securin	REAC:R-HSA-174154	FALSE	2.85129e-13	12.545	68	794	29	FALSE	2.39095e-14	13.6214	68	544	26	FALSE	1.16494e-11	10.9337	68	636	25	FALSE	1.44412e-07	6.8404	68	663	21	FALSE	1.06947e-06	5.97083	68	402	16
REAC	G1/S DNA Damage Checkpoints	REAC:R-HSA-69615	FALSE	2.85129e-13	12.545	68	794	29	FALSE	2.39095e-14	13.6214	68	544	26	FALSE	1.16494e-11	10.9337	68	636	25	FALSE	1.44412e-07	6.8404	68	663	21	FALSE	1.06947e-06	5.97083	68	402	16
REAC	MAPK6/MAPK4 signaling	REAC:R-HSA-5687128	FALSE	4.06314e-13	12.3911	89	794	33	FALSE	5.65782e-14	13.2474	89	544	29	FALSE	3.04199e-11	10.5168	89	636	28	FALSE	1.03814e-06	5.98375	89	663	23	FALSE	1.44334e-06	5.84063	89	402	18
REAC	Cyclin A:Cdk2-associated events at S phase entry	REAC:R-HSA-69656	FALSE	4.4877e-13	12.348	84	794	32	FALSE	9.79864e-14	13.0088	84	544	28	FALSE	3.75732e-10	9.42512	84	636	26	FALSE	1.7809e-06	5.74936	84	663	22	FALSE	2.7066e-05	4.56758	84	402	16
REAC	Regulation of PTEN stability and activity	REAC:R-HSA-8948751	FALSE	4.5844e-13	12.3387	69	794	29	FALSE	3.66078e-14	13.4364	69	544	26	FALSE	1.72831e-11	10.7624	69	636	25	FALSE	1.95944e-07	6.70787	69	663	21	FALSE	1.34604e-06	5.87094	69	402	16
REAC	The role of GTSE1 in G2/M progression after G2 checkpoint	REAC:R-HSA-8852276	FALSE	4.75877e-13	12.3225	79	794	31	FALSE	1.53283e-14	13.8145	79	544	28	FALSE	8.55279e-12	11.0679	79	636	27	FALSE	7.68028e-08	7.11462	79	663	23	FALSE	1.83957e-07	6.73528	79	402	18
REAC	Formation of Fibrin Clot (Clotting Cascade)	REAC:R-HSA-140877	FALSE	5.70103e-13	12.244	39	794	22	FALSE	4.19592e-15	14.3772	39	544	21	FALSE	1.09303e-13	12.9614	39	636	21	FALSE	7.25815e-11	10.1392	39	663	19	FALSE	7.32315e-11	10.1353	39	402	16
REAC	C-type lectin receptors (CLRs)	REAC:R-HSA-5621481	FALSE	5.82691e-13	12.2346	136	794	41	FALSE	4.59091e-11	10.3381	136	544	32	FALSE	1.13312e-10	9.94572	136	636	34	FALSE	5.1542e-08	7.28784	136	663	31	FALSE	0.019196	1.71679	136	402	16
REAC	Cellular response to hypoxia	REAC:R-HSA-1234174	FALSE	7.46929e-13	12.1267	75	794	30	FALSE	3.60169e-14	13.4435	75	544	27	FALSE	1.79025e-11	10.7471	75	636	26	FALSE	1.65077e-07	6.78231	75	663	22	FALSE	4.91095e-06	5.30883	75	402	16
REAC	Detoxification of Reactive Oxygen Species	REAC:R-HSA-3299685	FALSE	1.00997e-12	11.9957	36	794	21	FALSE	2.58153e-08	7.58812	36	544	15	FALSE	4.98489e-12	11.3023	36	636	19	FALSE	1.81509e-10	9.7411	36	663	18	FALSE	1.00069e-07	6.9997	36	402	13
REAC	Regulation of APC/C activators between G1/S and early anaphase	REAC:R-HSA-176408	FALSE	1.09344e-12	11.9612	81	794	31	FALSE	3.28134e-14	13.4839	81	544	28	FALSE	1.43695e-10	9.84256	81	636	26	FALSE	4.95423e-06	5.30502	81	663	21	FALSE	1.57543e-05	4.8026	81	402	16
REAC	TCR signaling	REAC:R-HSA-202403	FALSE	1.09363e-12	11.9611	120	794	38	FALSE	9.86422e-13	12.0059	120	544	32	FALSE	5.17209e-10	9.28633	120	636	31	FALSE	2.37259e-07	6.62478	120	663	28	FALSE	3.53196e-05	4.45198	120	402	19
REAC	Complement cascade	REAC:R-HSA-166658	FALSE	2.60867e-12	11.5836	111	794	36	FALSE	1.10156e-15	14.958	111	544	34	FALSE	2.30387e-15	14.6375	111	636	36	FALSE	5.12252e-13	12.2905	111	663	34	FALSE	1.02239e-11	10.9904	111	402	26
REAC	Cdc20:Phospho-APC/C mediated degradation of Cyclin A	REAC:R-HSA-174184	FALSE	2.77426e-12	11.5569	73	794	29	FALSE	1.85161e-13	12.7325	73	544	26	FALSE	7.74489e-11	10.111	73	636	25	FALSE	6.25327e-07	6.20389	73	663	21	FALSE	3.23978e-06	5.48949	73	402	16
REAC	CDK-mediated phosphorylation and removal of Cdc6	REAC:R-HSA-69017	FALSE	2.77426e-12	11.5569	73	794	29	FALSE	1.85161e-13	12.7325	73	544	26	FALSE	7.74489e-11	10.111	73	636	25	FALSE	6.25327e-07	6.20389	73	663	21	FALSE	3.23978e-06	5.48949	73	402	16
REAC	Regulation of Insulin-like Growth Factor (IGF) transport and uptake by Insulin-like Growth Factor Binding Proteins (IGFBPs)	REAC:R-HSA-381426	FALSE	3.64678e-12	11.4381	124	794	38	FALSE	2.74585e-12	11.5613	124	544	32	FALSE	8.85333e-13	12.0529	124	636	35	FALSE	4.82335e-13	12.3167	124	663	36	FALSE	3.19631e-13	12.4954	124	402	29
REAC	APC:Cdc20 mediated degradation of cell cycle proteins prior to satisfation of the cell cycle checkpoint	REAC:R-HSA-179419	FALSE	4.25226e-12	11.3714	74	794	29	FALSE	2.72371e-13	12.5648	74	544	26	FALSE	1.10656e-10	9.95603	74	636	25	FALSE	8.24126e-07	6.08401	74	663	21	FALSE	3.99611e-06	5.39836	74	402	16
REAC	APC/C:Cdh1 mediated degradation of Cdc20 and other APC/C:Cdh1 targeted proteins in late mitosis/early G1	REAC:R-HSA-174178	FALSE	4.25226e-12	11.3714	74	794	29	FALSE	2.72371e-13	12.5648	74	544	26	FALSE	1.10656e-10	9.95603	74	636	25	FALSE	8.24126e-07	6.08401	74	663	21	FALSE	3.99611e-06	5.39836	74	402	16
REAC	Formation of paraxial mesoderm	REAC:R-HSA-9793380	FALSE	4.29735e-12	11.3668	69	794	28	FALSE	4.32915e-13	12.3636	69	544	25	FALSE	1.61764e-10	9.79112	69	636	24	FALSE	1.34763e-06	5.87043	69	663	20	FALSE	1.08985e-05	4.96263	69	402	15
REAC	Gene and protein expression by JAK-STAT signaling after Interleukin-12 stimulation	REAC:R-HSA-8950505	FALSE	4.53817e-12	11.3431	38	794	21	FALSE	3.12369e-10	9.50533	38	544	17	FALSE	1.04195e-12	11.9822	38	636	20	FALSE	1.25421e-13	12.9016	38	663	21	FALSE	8.4734e-10	9.07194	38	402	15
REAC	Interleukin-1 signaling	REAC:R-HSA-9020702	FALSE	4.90132e-12	11.3097	113	794	36	FALSE	1.46121e-13	12.8353	113	544	32	FALSE	8.83257e-11	10.0539	113	636	31	FALSE	6.59346e-06	5.18089	113	663	25	FALSE	0.000366929	3.43542	113	402	17
REAC	RAF/MAP kinase cascade	REAC:R-HSA-5673001	FALSE	5.94915e-12	11.2255	264	794	58	FALSE	1.40865e-12	11.8512	264	544	48	FALSE	3.60966e-11	10.4425	264	636	50	FALSE	9.51415e-09	8.02163	264	663	47	FALSE	1.27011e-06	5.89616	264	402	32
REAC	APC/C:Cdc20 mediated degradation of mitotic proteins	REAC:R-HSA-176409	FALSE	9.73971e-12	11.0115	76	794	29	FALSE	5.76913e-13	12.2389	76	544	26	FALSE	2.2139e-10	9.65484	76	636	25	FALSE	1.40922e-06	5.85102	76	663	21	FALSE	6.0138e-06	5.22085	76	402	16
REAC	MAPK1/MAPK3 signaling	REAC:R-HSA-5684996	FALSE	1.42726e-11	10.8455	269	794	58	FALSE	3.00865e-12	11.5216	269	544	48	FALSE	7.72934e-11	10.1119	269	636	50	FALSE	1.87627e-08	7.7267	269	663	47	FALSE	2.02976e-06	5.69256	269	402	32
REAC	Activation of APC/C and APC/C:Cdc20 mediated degradation of mitotic proteins	REAC:R-HSA-176814	FALSE	1.4563e-11	10.8368	77	794	29	FALSE	8.31096e-13	12.0803	77	544	26	FALSE	3.10149e-10	9.50843	77	636	25	FALSE	1.82902e-06	5.73778	77	663	21	FALSE	7.3389e-06	5.13437	77	402	16
REAC	Regulation of mitotic cell cycle	REAC:R-HSA-453276	FALSE	1.60449e-11	10.7947	88	794	31	FALSE	3.8841e-13	12.4107	88	544	28	FALSE	1.2582e-09	8.90025	88	636	26	FALSE	2.41528e-05	4.61703	88	663	21	FALSE	5.35956e-05	4.27087	88	402	16
REAC	APC/C-mediated degradation of cell cycle proteins	REAC:R-HSA-174143	FALSE	1.60449e-11	10.7947	88	794	31	FALSE	3.8841e-13	12.4107	88	544	28	FALSE	1.2582e-09	8.90025	88	636	26	FALSE	2.41528e-05	4.61703	88	663	21	FALSE	5.35956e-05	4.27087	88	402	16
REAC	Beta-catenin independent WNT signaling	REAC:R-HSA-3858494	FALSE	2.14995e-11	10.6676	143	794	40	FALSE	8.32528e-13	12.0796	143	544	35	FALSE	9.85394e-11	10.0064	143	636	35	FALSE	1.98133e-07	6.70304	143	663	31	FALSE	1.06275e-06	5.97357	143	402	23
REAC	UCH proteinases	REAC:R-HSA-5689603	FALSE	3.93938e-11	10.4046	102	794	33	FALSE	4.03019e-13	12.3947	102	544	30	FALSE	1.99246e-10	9.70061	102	636	29	FALSE	1.73547e-05	4.76058	102	663	23	FALSE	1.3885e-05	4.85745	102	402	18
REAC	Hedgehog 'on' state	REAC:R-HSA-5632684	FALSE	3.95448e-11	10.4029	85	794	30	FALSE	1.35105e-12	11.8693	85	544	27	FALSE	3.74408e-09	8.42665	85	636	25	FALSE	1.2535e-05	4.90188	85	663	21	FALSE	3.22346e-05	4.49168	85	402	16
REAC	MAPK family signaling cascades	REAC:R-HSA-5683057	FALSE	4.95438e-11	10.305	308	794	62	FALSE	9.42948e-12	11.0255	308	544	51	FALSE	3.51116e-10	9.45455	308	636	53	FALSE	2.156e-07	6.66635	308	663	49	FALSE	4.53367e-06	5.34355	308	402	34
REAC	Switching of origins to a post-replicative state	REAC:R-HSA-69052	FALSE	6.48368e-11	10.1882	92	794	31	FALSE	1.41584e-12	11.849	92	544	28	FALSE	3.90767e-09	8.40808	92	636	26	FALSE	5.51541e-05	4.25842	92	663	21	FALSE	0.000101977	3.9915	92	402	16
REAC	Interleukin-12 signaling	REAC:R-HSA-9020591	FALSE	9.46009e-11	10.0241	47	794	22	FALSE	1.64721e-09	8.78325	47	544	18	FALSE	1.41303e-11	10.8498	47	636	21	FALSE	2.39549e-12	11.6206	47	663	22	FALSE	2.22641e-09	8.6524	47	402	16
REAC	Transcriptional regulation by RUNX2	REAC:R-HSA-8878166	FALSE	1.27901e-10	9.89313	118	794	35	FALSE	2.0765e-10	9.68267	118	544	29	FALSE	1.89436e-09	8.72254	118	636	30	FALSE	1.66209e-05	4.77935	118	663	25	FALSE	2.67337e-05	4.57294	118	402	19
REAC	Cellular responses to stress	REAC:R-HSA-2262752	FALSE	1.9887e-10	9.70143	792	794	114	FALSE	3.1183e-09	8.50608	792	544	85	FALSE	1.44875e-08	7.83901	792	636	93	FALSE	6.43782e-08	7.19126	792	663	94	FALSE	4.40273e-06	5.35628	792	402	62
REAC	ABC-family proteins mediated transport	REAC:R-HSA-382556	FALSE	3.34062e-10	9.47617	103	794	32	FALSE	3.44094e-11	10.4633	103	544	28	FALSE	1.07006e-08	7.97059	103	636	27	FALSE	4.36257e-06	5.36026	103	663	24	FALSE	1.62648e-05	4.78875	103	402	18
REAC	Extracellular matrix organization	REAC:R-HSA-1474244	FALSE	4.27407e-10	9.36916	298	794	59	FALSE	4.12972e-07	6.38408	298	544	42	FALSE	2.33379e-11	10.6319	298	636	54	FALSE	1.30408e-10	9.8847	298	663	54	FALSE	4.21649e-12	11.375	298	402	43
REAC	Cellular responses to stimuli	REAC:R-HSA-8953897	FALSE	6.57484e-10	9.18212	806	794	114	FALSE	7.95901e-09	8.09914	806	544	85	FALSE	3.83836e-08	7.41585	806	636	93	FALSE	1.67655e-07	6.77558	806	663	94	FALSE	8.56103e-06	5.06747	806	402	62
REAC	Interleukin-1 family signaling	REAC:R-HSA-446652	FALSE	7.35916e-10	9.13317	151	794	39	FALSE	1.76724e-10	9.75271	151	544	33	FALSE	2.81669e-09	8.55026	151	636	34	FALSE	5.19821e-05	4.28415	151	663	28	FALSE	0.000321352	3.49302	151	402	20
REAC	TNFR2 non-canonical NF-kB pathway	REAC:R-HSA-5668541	FALSE	8.21934e-10	9.08516	100	794	31	FALSE	1.5124e-11	10.8203	100	544	28	FALSE	3.09646e-08	7.50914	100	636	26	FALSE	0.000248134	3.60531	100	663	21	FALSE	0.000332291	3.47848	100	402	16
REAC	Interleukin-12 family signaling	REAC:R-HSA-447115	FALSE	1.27457e-09	8.89464	57	794	23	FALSE	7.0131e-08	7.15409	57	544	18	FALSE	1.34582e-10	9.87101	57	636	22	FALSE	2.99353e-11	10.5238	57	663	23	FALSE	6.11333e-08	7.21372	57	402	16
REAC	Hedgehog 'off' state	REAC:R-HSA-5610787	FALSE	5.46392e-09	8.2625	113	794	32	FALSE	6.22868e-11	10.2056	113	544	29	FALSE	1.07768e-07	6.96751	113	636	27	FALSE	0.000523634	3.28097	113	663	22	FALSE	0.000366929	3.43542	113	402	17
REAC	Post-translational protein phosphorylation	REAC:R-HSA-8957275	FALSE	5.99152e-09	8.22246	107	794	31	FALSE	6.88033e-10	9.16239	107	544	27	FALSE	7.60324e-10	9.119	107	636	29	FALSE	3.47573e-10	9.45895	107	663	30	FALSE	2.92682e-10	9.5336	107	402	24
REAC	Regulation of Complement cascade	REAC:R-HSA-977606	FALSE	6.41033e-09	8.19312	101	794	30	FALSE	1.99659e-11	10.6997	101	544	28	FALSE	2.13439e-11	10.6707	101	636	30	FALSE	6.45747e-11	10.1899	101	663	30	FALSE	7.49407e-11	10.1253	101	402	24
REAC	Transcriptional regulation by RUNX3	REAC:R-HSA-8878159	FALSE	6.66394e-09	8.17627	95	794	29	FALSE	2.30307e-10	9.63769	95	544	26	FALSE	5.47936e-08	7.26127	95	636	25	FALSE	9.90714e-05	4.00405	95	663	21	FALSE	0.000161303	3.79236	95	402	16
REAC	Disease	REAC:R-HSA-1643685	FALSE	8.91722e-09	8.04977	1767	794	199	FALSE	1.90033e-09	8.72117	1767	544	150	FALSE	1.20339e-09	8.9196	1767	636	170	FALSE	4.58281e-10	9.33887	1767	663	177	FALSE	1.31897e-07	6.87976	1767	402	114
REAC	Class I MHC mediated antigen processing & presentation	REAC:R-HSA-983169	FALSE	9.37666e-09	8.02795	380	794	66	FALSE	3.3007e-09	8.48139	380	544	53	FALSE	1.5395e-08	7.81262	380	636	57	FALSE	8.84159e-05	4.05347	380	663	50
REAC	Signaling by the B Cell Receptor (BCR)	REAC:R-HSA-983705	FALSE	9.63603e-09	8.0161	163	794	39	FALSE	4.21324e-08	7.37538	163	544	31	FALSE	5.11535e-07	6.29112	163	636	32	FALSE	7.82081e-05	4.10675	163	663	29	FALSE	0.0151435	1.81977	163	402	18
REAC	FCERI mediated NF-kB activation	REAC:R-HSA-2871837	FALSE	1.17841e-08	7.92871	136	794	35	FALSE	2.82275e-10	9.54933	136	544	31	FALSE	4.1921e-07	6.37757	136	636	29	FALSE	0.000300835	3.52167	136	663	25	FALSE	0.019196	1.71679	136	402	16
REAC	Metabolism	REAC:R-HSA-1430728	FALSE	1.37067e-08	7.86307	2079	794	225	FALSE	7.84823e-06	5.10523	2079	544	156	FALSE	5.67325e-06	5.24617	2079	636	178	FALSE	8.55963e-05	4.06754	2079	663	179
REAC	G1/S Transition	REAC:R-HSA-69206	FALSE	1.40829e-08	7.85131	130	794	34	FALSE	4.7838e-10	9.32023	130	544	30	FALSE	6.47414e-07	6.18882	130	636	28	FALSE	0.000467055	3.33063	130	663	24	FALSE	0.00266205	2.57478	130	402	17
REAC	G2/M Transition	REAC:R-HSA-69275	FALSE	1.58315e-08	7.80048	195	794	43	FALSE	6.40055e-10	9.19378	195	544	37	FALSE	2.71574e-07	6.56611	195	636	36	FALSE	3.76728e-05	4.42397	195	663	33	FALSE	0.000382726	3.41711	195	402	23
REAC	Cytokine Signaling in Immune system	REAC:R-HSA-1280215	FALSE	1.90987e-08	7.719	777	794	107	FALSE	2.74119e-07	6.56206	777	544	79	FALSE	8.06234e-10	9.09354	777	636	95	FALSE	2.70083e-07	6.5685	777	663	91	FALSE	0.000175032	3.75688	777	402	57
REAC	G2/M Checkpoints	REAC:R-HSA-69481	FALSE	2.13073e-08	7.67147	167	794	39	FALSE	2.26196e-11	10.6455	167	544	36	FALSE	1.20374e-08	7.91947	167	636	35	FALSE	1.03694e-05	4.98425	167	663	31	FALSE	9.8523e-07	6.00646	167	402	25
REAC	Mitotic G2-G2/M phases	REAC:R-HSA-453274	FALSE	2.25394e-08	7.64706	197	794	43	FALSE	8.84642e-10	9.05323	197	544	37	FALSE	3.64324e-07	6.43851	197	636	36	FALSE	4.84551e-05	4.31466	197	663	33	FALSE	0.000458681	3.33849	197	402	23
REAC	Fc epsilon receptor (FCERI) signaling	REAC:R-HSA-2454202	FALSE	2.259e-08	7.64608	182	794	41	FALSE	3.89703e-08	7.40927	182	544	33	FALSE	2.33379e-06	5.63194	182	636	33	FALSE	8.11187e-05	4.09088	182	663	31
REAC	Intrinsic Pathway of Fibrin Clot Formation	REAC:R-HSA-140837	FALSE	2.43481e-08	7.61354	23	794	14	FALSE	1.36308e-10	9.86548	23	544	14	FALSE	1.2447e-09	8.90493	23	636	14	FALSE	9.24357e-07	6.03416	23	663	12	FALSE	6.6324e-08	7.17833	23	402	11
REAC	Diseases of signal transduction by growth factor receptors and second messengers	REAC:R-HSA-5663202	FALSE	3.4568e-08	7.46133	418	794	69	FALSE	4.17533e-09	8.37931	418	544	56	FALSE	8.35893e-08	7.07785	418	636	59	FALSE	1.17549e-06	5.92978	418	663	58	FALSE	1.29384e-05	4.88812	418	402	40
REAC	Metabolism of proteins	REAC:R-HSA-392499	FALSE	4.53193e-08	7.34372	1962	794	213	FALSE	3.6483e-09	8.43791	1962	544	161	FALSE	1.03516e-05	4.98499	1962	636	169	FALSE	0.000217277	3.66299	1962	663	169
REAC	RUNX1 regulates transcription of genes involved in differentiation of HSCs	REAC:R-HSA-8939236	FALSE	5.26202e-08	7.27885	129	794	33	FALSE	3.8566e-10	9.4138	129	544	30	FALSE	1.10434e-07	6.9569	129	636	29	FALSE	0.000104928	3.97911	129	663	25	FALSE	2.29307e-05	4.63958	129	402	20
REAC	PTEN Regulation	REAC:R-HSA-6807070	FALSE	8.26175e-08	7.08293	138	794	34	FALSE	3.67686e-07	6.43452	138	544	27	FALSE	2.69041e-06	5.57018	138	636	28	FALSE	0.0014189	2.84805	138	663	24	FALSE	0.00599264	2.22238	138	402	17
REAC	Axon guidance	REAC:R-HSA-422475	FALSE	9.26391e-08	7.03321	549	794	82	FALSE	4.25638e-07	6.37096	549	544	62	FALSE	1.00683e-06	5.99705	549	636	68	FALSE	9.8284e-07	6.00752	549	663	70	FALSE	1.23113e-07	6.9097	549	402	52
REAC	Signaling by Hedgehog	REAC:R-HSA-5358351	FALSE	1.82108e-07	6.73967	149	794	35	FALSE	6.73977e-10	9.17135	149	544	32	FALSE	3.8907e-06	5.40997	149	636	29	FALSE	0.00559677	2.25206	149	663	24	FALSE	0.00109722	2.95971	149	402	19
REAC	Synthesis of DNA	REAC:R-HSA-69239	FALSE	1.87453e-07	6.72711	121	794	31	FALSE	2.59181e-09	8.5864	121	544	28	FALSE	2.68559e-06	5.57096	121	636	26	FALSE	0.00616489	2.21007	121	663	21	FALSE	0.00435164	2.36135	121	402	16
REAC	Assembly of the pre-replicative complex	REAC:R-HSA-68867	FALSE	1.88881e-07	6.72381	142	794	34	FALSE	9.62601e-10	9.01655	142	544	31	FALSE	2.70436e-07	6.56793	142	636	30	FALSE	0.00019366	3.71296	142	663	26	FALSE	0.000116875	3.93228	142	402	20
REAC	Common Pathway of Fibrin Clot Formation	REAC:R-HSA-140875	FALSE	2.07447e-07	6.68309	22	794	13	FALSE	4.3496e-08	7.36155	22	544	12	FALSE	2.86538e-07	6.54282	22	636	12	FALSE	4.67793e-07	6.32995	22	663	12	FALSE	8.84685e-07	6.05321	22	402	10
REAC	MAP2K and MAPK activation	REAC:R-HSA-5674135	FALSE	2.23384e-07	6.65095	39	794	17	FALSE	1.19897e-06	5.92119	39	544	14	FALSE	9.59507e-07	6.01795	39	636	15	FALSE	1.61643e-07	6.79144	39	663	16	FALSE	3.18008e-07	6.49756	39	402	13
REAC	Folding of actin by CCT/TriC	REAC:R-HSA-390450	FALSE	2.71795e-07	6.56576	10	794	9	FALSE	8.67952e-09	8.0615	10	544	9	FALSE	3.82067e-08	7.41786	10	636	9	FALSE	0.00463955	2.33352	10	663	6
REAC	Integrin cell surface interactions	REAC:R-HSA-216083	FALSE	3.1903e-07	6.49617	84	794	25	FALSE	1.06667e-05	4.97197	84	544	19	FALSE	8.11367e-07	6.09078	84	636	22	FALSE	2.98459e-07	6.52512	84	663	23	FALSE	8.85438e-10	9.05284	84	402	21
REAC	Post-translational protein modification	REAC:R-HSA-597592	FALSE	4.27979e-07	6.36858	1440	794	164	FALSE	2.58131e-08	7.58816	1440	544	126	FALSE	5.5884e-05	4.25271	1440	636	130	FALSE	0.00177178	2.75159	1440	663	128
REAC	Infectious disease	REAC:R-HSA-5663205	FALSE	4.83553e-07	6.31556	1000	794	124	FALSE	1.63606e-06	5.7862	1000	544	92	FALSE	1.0523e-06	5.97786	1000	636	104	FALSE	6.29878e-07	6.20074	1000	663	108	FALSE	3.51599e-06	5.45395	1000	402	73
REAC	Mitotic G1 phase and G1/S transition	REAC:R-HSA-453279	FALSE	5.05481e-07	6.2963	147	794	34	FALSE	1.35278e-08	7.86877	147	544	30	FALSE	1.16204e-05	4.93478	147	636	28	FALSE	0.00441463	2.35511	147	663	24	FALSE	0.0138262	1.8593	147	402	17
REAC	Neddylation	REAC:R-HSA-8951664	FALSE	8.23598e-07	6.08428	244	794	46	FALSE	1.30855e-10	9.88321	244	544	43	FALSE	0.000989717	3.00449	244	636	34
REAC	Nervous system development	REAC:R-HSA-9675108	FALSE	8.37749e-07	6.07689	574	794	82	FALSE	2.48207e-06	5.60519	574	544	62	FALSE	6.40779e-06	5.19329	574	636	68	FALSE	6.5004e-06	5.18706	574	663	70	FALSE	6.05771e-07	6.21769	574	402	52
REAC	Metabolism of carbohydrates	REAC:R-HSA-71387	FALSE	1.02583e-06	5.98892	288	794	51	FALSE	4.873e-07	6.3122	288	544	41	FALSE	5.35701e-06	5.27108	288	636	43	FALSE	6.23601e-06	5.20509	288	663	44
REAC	Adaptive Immune System	REAC:R-HSA-1280218	FALSE	1.95268e-06	5.70937	809	794	104	FALSE	1.99991e-05	4.69899	809	544	76	FALSE	2.66155e-06	5.57487	809	636	88	FALSE	2.00198e-05	4.69854	809	663	88	FALSE	0.0127647	1.89399	809	402	53
REAC	Signaling downstream of RAS mutants	REAC:R-HSA-9649948	FALSE	3.18417e-06	5.497	45	794	17	FALSE	1.05286e-06	5.97763	45	544	15	FALSE	1.06484e-06	5.97272	45	636	16	FALSE	2.09938e-07	6.67791	45	663	17	FALSE	2.33657e-06	5.63142	45	402	13
REAC	Paradoxical activation of RAF signaling by kinase inactive BRAF	REAC:R-HSA-6802955	FALSE	3.18417e-06	5.497	45	794	17	FALSE	1.05286e-06	5.97763	45	544	15	FALSE	1.06484e-06	5.97272	45	636	16	FALSE	2.09938e-07	6.67791	45	663	17	FALSE	2.33657e-06	5.63142	45	402	13
REAC	Signaling by RAS mutants	REAC:R-HSA-6802949	FALSE	3.18417e-06	5.497	45	794	17	FALSE	1.05286e-06	5.97763	45	544	15	FALSE	1.06484e-06	5.97272	45	636	16	FALSE	2.09938e-07	6.67791	45	663	17	FALSE	2.33657e-06	5.63142	45	402	13
REAC	Signaling by moderate kinase activity BRAF mutants	REAC:R-HSA-6802946	FALSE	3.18417e-06	5.497	45	794	17	FALSE	1.05286e-06	5.97763	45	544	15	FALSE	1.06484e-06	5.97272	45	636	16	FALSE	2.09938e-07	6.67791	45	663	17	FALSE	2.33657e-06	5.63142	45	402	13
REAC	Signaling by high-kinase activity BRAF mutants	REAC:R-HSA-6802948	FALSE	3.22939e-06	5.49088	35	794	15	FALSE	2.21904e-07	6.65383	35	544	14	FALSE	1.8357e-06	5.7362	35	636	14	FALSE	2.7904e-07	6.55433	35	663	15	FALSE	6.6119e-08	7.17967	35	402	13
REAC	Disorders of transmembrane transporters	REAC:R-HSA-5619115	FALSE	3.44691e-06	5.46257	173	794	36	FALSE	4.43342e-08	7.35326	173	544	32	FALSE	9.24316e-06	5.03418	173	636	31	FALSE	0.000939539	3.02709	173	663	28	FALSE	0.00275524	2.55984	173	402	20
REAC	Gastrulation	REAC:R-HSA-9758941	FALSE	3.73248e-06	5.428	114	794	28	FALSE	1.25409e-07	6.90167	114	544	25	FALSE	1.602e-05	4.79534	114	636	24	FALSE	0.00842433	2.07446	114	663	20	FALSE	0.00881057	2.055	114	402	15
REAC	DNA Replication Pre-Initiation	REAC:R-HSA-69002	FALSE	4.39344e-06	5.35719	159	794	34	FALSE	2.16703e-08	7.66414	159	544	31	FALSE	4.57044e-06	5.34004	159	636	30	FALSE	0.00180773	2.74287	159	663	26	FALSE	0.000737273	3.13237	159	402	20
REAC	Scavenging by Class A Receptors	REAC:R-HSA-3000480	FALSE	6.59732e-06	5.18063	19	794	11							FALSE	6.5284e-07	6.18519	19	636	11	FALSE	1.98869e-05	4.70143	19	663	10	FALSE	1.396e-07	6.85512	19	402	10
REAC	Vesicle-mediated transport	REAC:R-HSA-5653656	FALSE	1.00198e-05	4.99914	718	794	93	FALSE	7.47178e-06	5.12658	718	544	71	FALSE	0.000440039	3.35651	718	636	74	FALSE	3.22338e-06	5.49169	718	663	83	FALSE	1.16993e-05	4.93184	718	402	57
REAC	Signaling by WNT	REAC:R-HSA-195721	FALSE	1.18262e-05	4.92715	327	794	53	FALSE	6.61694e-08	7.17934	327	544	46	FALSE	1.08132e-05	4.96605	327	636	46	FALSE	0.00936598	2.02845	327	663	40	FALSE	0.00518852	2.28496	327	402	29
REAC	RHO GTPase Effectors	REAC:R-HSA-195258	FALSE	1.19039e-05	4.92431	318	794	52	FALSE	3.02637e-06	5.51908	318	544	42	FALSE	1.50413e-06	5.82272	318	636	47	FALSE	2.14825e-08	7.66792	318	663	52	FALSE	5.74001e-08	7.24109	318	402	38
REAC	RHO GTPases Activate NADPH Oxidases	REAC:R-HSA-5668599	FALSE	1.28548e-05	4.89093	24	794	12							FALSE	1.07533e-06	5.96846	24	636	12	FALSE	1.74714e-06	5.75767	24	663	12	FALSE	0.00867357	2.0618	24	402	7
REAC	Chylomicron assembly	REAC:R-HSA-8963888	FALSE	1.58997e-05	4.79861	10	794	8	FALSE	7.60527e-07	6.11889	10	544	8	FALSE	2.83527e-06	5.54741	10	636	8	FALSE	0.000167775	3.77527	10	663	7	FALSE	0.000220447	3.6567	10	402	6
REAC	HIV Infection	REAC:R-HSA-162906	FALSE	1.77623e-05	4.7505	225	794	41	FALSE	2.08178e-07	6.68156	225	544	36	FALSE	4.66432e-05	4.33121	225	636	35	FALSE	0.00829569	2.08115	225	663	31	FALSE	0.0420429	1.37631	225	402	21
REAC	Signaling by Rho GTPases	REAC:R-HSA-194315	FALSE	2.65412e-05	4.57608	701	794	90	FALSE	6.40449e-06	5.19352	701	544	70	FALSE	0.000715325	3.1455	701	636	72	FALSE	5.13273e-06	5.28965	701	663	81	FALSE	1.27063e-05	4.89598	701	402	56
REAC	Signaling by RAF1 mutants	REAC:R-HSA-9656223	FALSE	2.83262e-05	4.54781	40	794	15	FALSE	1.76117e-06	5.7542	40	544	14	FALSE	1.39841e-05	4.85437	40	636	14	FALSE	2.59717e-06	5.5855	40	663	15	FALSE	5.73929e-06	5.24114	40	402	12
REAC	DNA Replication	REAC:R-HSA-69306	FALSE	2.90402e-05	4.537	187	794	36	FALSE	8.23263e-08	7.08446	187	544	33	FALSE	5.95609e-05	4.22504	187	636	31	FALSE	0.0342397	1.46547	187	663	26	FALSE	0.00888513	2.05134	187	402	20
REAC	Degradation of the extracellular matrix	REAC:R-HSA-1474228	FALSE	3.16128e-05	4.50014	140	794	30	FALSE	0.00984699	2.0067	140	544	20	FALSE	6.33281e-05	4.1984	140	636	26	FALSE	0.000144855	3.83907	140	663	26	FALSE	1.90927e-05	4.71913	140	402	21
REAC	Ub-specific processing proteases	REAC:R-HSA-5689880	FALSE	3.17126e-05	4.49877	221	794	40	FALSE	1.84424e-06	5.73418	221	544	34	FALSE	2.94654e-05	4.53069	221	636	35							FALSE	0.0324407	1.48891	221	402	21
REAC	GRB2:SOS provides linkage to MAPK signaling for Integrins	REAC:R-HSA-354194	FALSE	4.16446e-05	4.38044	14	794	9	FALSE	1.45079e-06	5.8384	14	544	9	FALSE	0.000153418	3.81412	14	636	8	FALSE	9.00845e-06	5.04535	14	663	9	FALSE	0.000118472	3.92638	14	402	7
REAC	Terminal pathway of complement	REAC:R-HSA-166665	FALSE	4.19016e-05	4.37777	8	794	7	FALSE	2.87385e-06	5.54154	8	544	7	FALSE	9.22014e-06	5.03526	8	636	7	FALSE	1.24603e-05	4.90447	8	663	7	FALSE	3.34903e-07	6.47508	8	402	7
REAC	Metabolism of nucleotides	REAC:R-HSA-15869	FALSE	4.68168e-05	4.3296	91	794	23	FALSE	0.000218724	3.6601	91	544	18	FALSE	0.0348129	1.45826	91	636	16
REAC	Plasma lipoprotein assembly	REAC:R-HSA-8963898	FALSE	5.33541e-05	4.27283	18	794	10	FALSE	1.35452e-06	5.86821	18	544	10	FALSE	6.60523e-06	5.18011	18	636	10	FALSE	0.00017537	3.75604	18	663	9	FALSE	4.9451e-05	4.30583	18	402	8
REAC	Signaling by Rho GTPases, Miro GTPases and RHOBTB3	REAC:R-HSA-9716542	FALSE	7.13834e-05	4.1464	716	794	90	FALSE	1.52076e-05	4.81794	716	544	70	FALSE	0.00155795	2.80745	716	636	72	FALSE	1.34082e-05	4.87263	716	663	81	FALSE	2.64388e-05	4.57776	716	402	56
REAC	Mitotic Anaphase	REAC:R-HSA-68882	FALSE	7.62767e-05	4.11761	228	794	40	FALSE	1.14627e-06	5.94071	228	544	35	FALSE	6.52629e-05	4.18533	228	636	35	FALSE	0.0108328	1.96526	228	663	31
REAC	S Phase	REAC:R-HSA-69242	FALSE	8.60586e-05	4.06521	162	794	32	FALSE	3.33554e-06	5.47683	162	544	28	FALSE	0.00119025	2.92436	162	636	26
REAC	Mitotic Metaphase and Anaphase	REAC:R-HSA-2555396	FALSE	8.61388e-05	4.0648	229	794	40	FALSE	1.29106e-06	5.88905	229	544	35	FALSE	7.28787e-05	4.1374	229	636	35	FALSE	0.0118243	1.92723	229	663	31
REAC	p130Cas linkage to MAPK signaling for integrins	REAC:R-HSA-372708	FALSE	9.7389e-05	4.01149	15	794	9	FALSE	3.46716e-06	5.46003	15	544	9	FALSE	0.000311991	3.50586	15	636	8	FALSE	2.13088e-05	4.67144	15	663	9	FALSE	0.000215119	3.66732	15	402	7
REAC	Pentose phosphate pathway	REAC:R-HSA-71336	FALSE	9.7389e-05	4.01149	15	794	9	FALSE	3.46716e-06	5.46003	15	544	9	FALSE	1.46675e-05	4.83364	15	636	9	FALSE	2.13088e-05	4.67144	15	663	9	FALSE	0.00448859	2.34789	15	402	6
REAC	SARS-CoV-1 targets host intracellular signalling and regulatory pathways	REAC:R-HSA-9735871	FALSE	9.7389e-05	4.01149	15	794	9	FALSE	3.46716e-06	5.46003	15	544	9	FALSE	0.000311991	3.50586	15	636	8	FALSE	0.00687413	2.16278	15	663	7	FALSE	0.000215119	3.66732	15	402	7
REAC	Regulation of expression of SLITs and ROBOs	REAC:R-HSA-9010553	FALSE	9.81101e-05	4.00829	171	794	33	FALSE	0.000166285	3.77915	171	544	26	FALSE	0.0100201	1.99913	171	636	25							FALSE	0.0287114	1.54195	171	402	18
REAC	Platelet Aggregation (Plug Formation)	REAC:R-HSA-76009	FALSE	0.000102623	3.98876	38	794	14	FALSE	0.000764518	3.11661	38	544	11	FALSE	6.06451e-05	4.2172	38	636	13	FALSE	9.96123e-05	4.00169	38	663	13	FALSE	0.000380945	3.41914	38	402	10
REAC	Separation of Sister Chromatids	REAC:R-HSA-2467813	FALSE	0.000105106	3.97837	188	794	35	FALSE	1.67091e-06	5.77705	188	544	31	FALSE	0.000224743	3.64831	188	636	30	FALSE	0.013869	1.85795	188	663	27	FALSE	0.0314511	1.50236	188	402	19
REAC	Gluconeogenesis	REAC:R-HSA-70263	FALSE	0.000112483	3.94891	33	794	13	FALSE	0.00145215	2.83799	33	544	10	FALSE	8.67594e-05	4.06168	33	636	12	FALSE	1.39957e-05	4.85401	33	663	13	FALSE	0.00099098	3.00394	33	402	9
REAC	Signaling by NOTCH	REAC:R-HSA-157118	FALSE	0.000123378	3.90876	232	794	40	FALSE	1.83606e-06	5.73611	232	544	35	FALSE	0.000304027	3.51709	232	636	34
REAC	Transcriptional regulation by RUNX1	REAC:R-HSA-8878171	FALSE	0.000156069	3.80668	234	794	40	FALSE	2.31304e-06	5.63582	234	544	35	FALSE	4.05832e-05	4.39165	234	636	36	FALSE	0.0448247	1.34848	234	663	30	FALSE	0.00851205	2.06997	234	402	23
REAC	Transport of small molecules	REAC:R-HSA-382551	FALSE	0.000158617	3.79965	718	794	89	FALSE	3.22387e-06	5.49162	718	544	72	FALSE	5.02777e-05	4.29862	718	636	77	FALSE	0.0139245	1.85622	718	663	71	FALSE	0.0191674	1.71744	718	402	48
REAC	ECM proteoglycans	REAC:R-HSA-3000178	FALSE	0.000159349	3.79765	76	794	20							FALSE	0.00327484	2.48481	76	636	16	FALSE	0.000251414	3.59961	76	663	18	FALSE	0.00172954	2.76207	76	402	13
REAC	Signaling by ROBO receptors	REAC:R-HSA-376176	FALSE	0.000164457	3.78395	217	794	38	FALSE	0.00017634	3.75365	217	544	30	FALSE	0.0127369	1.89494	217	636	29	FALSE	0.0275544	1.55981	217	663	29	FALSE	0.00244256	2.61215	217	402	23
REAC	Erythrocytes take up oxygen and release carbon dioxide	REAC:R-HSA-1247673	FALSE	0.000176666	3.75285	9	794	7	FALSE	1.23757e-05	4.90743	9	544	7	FALSE	0.00151644	2.81918	9	636	6	FALSE	0.00195649	2.70852	9	663	6	FALSE	0.00364724	2.43804	9	402	5
REAC	Advanced glycosylation endproduct receptor signaling	REAC:R-HSA-879415	FALSE	0.000373011	3.42828	13	794	8							FALSE	0.00152763	2.81598	13	636	7	FALSE	9.67502e-05	4.01435	13	663	8	FALSE	0.0329558	1.48207	13	402	5
REAC	Deubiquitination	REAC:R-HSA-5688426	FALSE	0.000432862	3.36365	298	794	46	FALSE	4.43858e-06	5.35276	298	544	40	FALSE	0.000864913	3.06303	298	636	39
REAC	Activation of C3 and C5	REAC:R-HSA-174577	FALSE	0.000508277	3.2939	7	794	6	FALSE	0.00297537	2.52646	7	544	5	FALSE	0.000139851	3.85433	7	636	6	FALSE	0.00018124	3.74175	7	663	6	FALSE	0.0006464	3.1895	7	402	5
REAC	Chylomicron remodeling	REAC:R-HSA-8963901	FALSE	0.000551789	3.25823	10	794	7	FALSE	3.94776e-05	4.40365	10	544	7	FALSE	0.000124714	3.90408	10	636	7	FALSE	0.00463955	2.33352	10	663	6	FALSE	0.00707403	2.15033	10	402	5
REAC	Plasma lipoprotein remodeling	REAC:R-HSA-8963899	FALSE	0.000622554	3.20582	32	794	12	FALSE	9.59357e-06	5.01802	32	544	12	FALSE	5.8272e-05	4.23454	32	636	12	FALSE	0.0468414	1.32937	32	663	9
REAC	Syndecan interactions	REAC:R-HSA-3000170	FALSE	0.000661962	3.17917	27	794	11													FALSE	0.00116344	2.93426	27	663	10	FALSE	9.78017e-06	5.00965	27	402	10
REAC	Binding and Uptake of Ligands by Scavenger Receptors	REAC:R-HSA-2173782	FALSE	0.000666998	3.17588	97	794	22	FALSE	0.0109959	1.95877	97	544	16	FALSE	7.0971e-05	4.14892	97	636	21	FALSE	0.000633232	3.19844	97	663	20	FALSE	9.22299e-07	6.03513	97	402	19
REAC	Viral Infection Pathways	REAC:R-HSA-9824446	FALSE	0.00077536	3.1105	810	794	95	FALSE	0.00614868	2.21122	810	544	68	FALSE	0.00559589	2.25213	810	636	77	FALSE	0.00775897	2.1102	810	663	79
REAC	TCF dependent signaling in response to WNT	REAC:R-HSA-201681	FALSE	0.000824606	3.08375	231	794	38	FALSE	1.63396e-06	5.78676	231	544	35	FALSE	0.000801478	3.09611	231	636	33							FALSE	0.0210635	1.67647	231	402	22
REAC	Signaling by BRAF and RAF1 fusions	REAC:R-HSA-6802952	FALSE	0.00106821	2.97134	64	794	17	FALSE	0.000201927	3.69481	64	544	15	FALSE	0.00155655	2.80784	64	636	15	FALSE	8.83047e-05	4.05402	64	663	17	FALSE	2.97119e-05	4.52707	64	402	14
REAC	Cell Cycle Checkpoints	REAC:R-HSA-69620	FALSE	0.00109805	2.95938	289	794	44	FALSE	1.81451e-06	5.74124	289	544	40	FALSE	0.000395917	3.4024	289	636	39	FALSE	0.0167022	1.77723	289	663	36	FALSE	0.00407894	2.38945	289	402	27
REAC	Plasma lipoprotein assembly, remodeling, and clearance	REAC:R-HSA-174824	FALSE	0.00112244	2.94984	71	794	18	FALSE	3.65371e-06	5.43727	71	544	18	FALSE	4.38508e-05	4.35802	71	636	18	FALSE	0.0101164	1.99497	71	663	15	FALSE	0.000777819	3.10912	71	402	13
REAC	SARS-CoV-1-host interactions	REAC:R-HSA-9692914	FALSE	0.00180001	2.74473	95	794	21	FALSE	0.00196033	2.70767	95	544	17							FALSE	0.00751573	2.12403	95	663	18	FALSE	0.0209548	1.67872	95	402	13
REAC	RHOBTB GTPase Cycle	REAC:R-HSA-9706574	FALSE	0.00187657	2.72664	35	794	12	FALSE	0.00263135	2.57982	35	544	10
REAC	RHO GTPases Activate WASPs and WAVEs	REAC:R-HSA-5663213	FALSE	0.00187657	2.72664	35	794	12	FALSE	0.00263135	2.57982	35	544	10	FALSE	0.0112106	1.95037	35	636	10	FALSE	0.000289895	3.53776	35	663	12	FALSE	1.37208e-05	4.86262	35	402	11
REAC	Formation of the cornified envelope	REAC:R-HSA-6809371	FALSE	0.0023871	2.62213	128	794	25																			FALSE	2.58667e-09	8.58726	128	402	25
REAC	Oncogenic MAPK signaling	REAC:R-HSA-6802957	FALSE	0.00251182	2.60001	82	794	19	FALSE	0.00549321	2.26017	82	544	15	FALSE	0.00210109	2.67756	82	636	17	FALSE	0.000174521	3.75815	82	663	19	FALSE	0.000745522	3.12754	82	402	14
REAC	EPH-Ephrin signaling	REAC:R-HSA-2682334	FALSE	0.002816	2.55037	90	794	20	FALSE	0.000900809	3.04537	90	544	17	FALSE	8.96672e-05	4.04737	90	636	20	FALSE	0.000177285	3.75133	90	663	20	FALSE	1.1799e-05	4.92815	90	402	17
REAC	Diseases of hemostasis	REAC:R-HSA-9671793	FALSE	0.00306129	2.51409	16	794	8	FALSE	0.000166483	3.77863	16	544	8	FALSE	0.000592186	3.22754	16	636	8
REAC	Defects of contact activation system (CAS) and kallikrein/kinin system (KKS)	REAC:R-HSA-9651496	FALSE	0.00306129	2.51409	16	794	8	FALSE	0.000166483	3.77863	16	544	8	FALSE	0.000592186	3.22754	16	636	8
REAC	PIP3 activates AKT signaling	REAC:R-HSA-1257604	FALSE	0.00308347	2.51096	253	794	39	FALSE	0.00158688	2.79946	253	544	31	FALSE	0.0150632	1.82208	253	636	32
REAC	SARS-CoV-2 targets host intracellular signalling and regulatory pathways	REAC:R-HSA-9755779	FALSE	0.00319806	2.49511	12	794	7	FALSE	0.000238639	3.62226	12	544	7	FALSE	0.000742368	3.12938	12	636	7	FALSE	0.000994169	3.00254	12	663	7	FALSE	2.91533e-05	4.53531	12	402	7
REAC	Integrin signaling	REAC:R-HSA-354192	FALSE	0.0037846	2.42198	26	794	10	FALSE	0.00132021	2.87936	26	544	9	FALSE	0.00512119	2.29063	26	636	9	FALSE	0.000774401	3.11103	26	663	10	FALSE	0.0154651	1.81065	26	402	7
REAC	Regulation of TLR by endogenous ligand	REAC:R-HSA-5686938	FALSE	0.00383565	2.41616	21	794	9	FALSE	0.00210795	2.67614	21	544	8	FALSE	0.000627126	3.20265	21	636	9	FALSE	0.000898443	3.04651	21	663	9	FALSE	0.0403133	1.39455	21	402	6
REAC	Retinoid metabolism and transport	REAC:R-HSA-975634	FALSE	0.00480869	2.31797	44	794	13	FALSE	0.00370951	2.43068	44	544	11	FALSE	0.0173487	1.76073	44	636	11							FALSE	0.00164037	2.78506	44	402	10
REAC	Glucose metabolism	REAC:R-HSA-70326	FALSE	0.00527438	2.27783	86	794	19	FALSE	0.00998381	2.0007	86	544	15	FALSE	0.000945344	3.02441	86	636	18	FALSE	0.00724742	2.13982	86	663	17
REAC	HDL remodeling	REAC:R-HSA-8964058	FALSE	0.00536887	2.27012	9	794	6	FALSE	0.00056182	3.2504	9	544	6	FALSE	0.00151644	2.81918	9	636	6
REAC	Infection with Mycobacterium tuberculosis	REAC:R-HSA-9635486	FALSE	0.00562144	2.25015	27	794	10	FALSE	0.0176308	1.75373	27	544	8	FALSE	0.000788015	3.10347	27	636	10	FALSE	0.00116344	2.93426	27	663	10	FALSE	0.00187312	2.72744	27	402	8
REAC	Apoptotic execution phase	REAC:R-HSA-75153	FALSE	0.00562992	2.2495	51	794	14							FALSE	0.0147386	1.83154	51	636	12	FALSE	0.00420351	2.37639	51	663	13
REAC	VEGFA-VEGFR2 Pathway	REAC:R-HSA-4420097	FALSE	0.00565395	2.24765	94	794	20													FALSE	0.00645002	2.19044	94	663	18
REAC	COPI-mediated anterograde transport	REAC:R-HSA-6807878	FALSE	0.00587577	2.23093	102	794	21							FALSE	0.0417757	1.37908	102	636	17	FALSE	0.000351577	3.45398	102	663	21
REAC	Antigen processing: Ubiquitination & Proteasome degradation	REAC:R-HSA-983168	FALSE	0.0059399	2.22622	308	794	44	FALSE	3.67156e-06	5.43515	308	544	41	FALSE	0.0115954	1.93572	308	636	37
REAC	Metal sequestration by antimicrobial proteins	REAC:R-HSA-6799990	FALSE	0.00603537	2.2193	6	794	5	FALSE	0.000886559	3.05229	6	544	5	FALSE	0.00207563	2.68285	6	636	5	FALSE	0.00257969	2.58843	6	663	5	FALSE	0.000190456	3.72021	6	402	5
REAC	O2/CO2 exchange in erythrocytes	REAC:R-HSA-1480926	FALSE	0.00649395	2.18749	13	794	7	FALSE	0.000494852	3.30552	13	544	7	FALSE	0.0253102	1.5967	13	636	6	FALSE	0.0323674	1.48989	13	663	6	FALSE	0.0329558	1.48207	13	402	5
REAC	Chk1/Chk2(Cds1) mediated inactivation of Cyclin B:Cdk1 complex	REAC:R-HSA-75035	FALSE	0.00649395	2.18749	13	794	7	FALSE	0.000494852	3.30552	13	544	7	FALSE	0.00152763	2.81598	13	636	7	FALSE	0.00204116	2.69012	13	663	7	FALSE	6.11688e-05	4.21347	13	402	7
REAC	Erythrocytes take up carbon dioxide and release oxygen	REAC:R-HSA-1237044	FALSE	0.00649395	2.18749	13	794	7	FALSE	0.000494852	3.30552	13	544	7	FALSE	0.0253102	1.5967	13	636	6	FALSE	0.0323674	1.48989	13	663	6	FALSE	0.0329558	1.48207	13	402	5
REAC	Non-integrin membrane-ECM interactions	REAC:R-HSA-3000171	FALSE	0.00760673	2.1188	59	794	15													FALSE	0.00466056	2.33156	59	663	14	FALSE	0.000609686	3.21489	59	402	12
REAC	Prefoldin mediated transfer of substrate to CCT/TriC	REAC:R-HSA-389957	FALSE	0.00817833	2.08734	28	794	10	FALSE	0.000258123	3.58817	28	544	10	FALSE	0.00116228	2.93469	28	636	10
REAC	Membrane Trafficking	REAC:R-HSA-199991	FALSE	0.00838069	2.07672	624	794	74	FALSE	0.00581936	2.23513	624	544	56							FALSE	0.00313592	2.50363	624	663	66
REAC	RHOBTB2 GTPase cycle	REAC:R-HSA-9013418	FALSE	0.00933786	2.02975	23	794	9	FALSE	0.0456622	1.34044	23	544	7
REAC	SARS-CoV-1 Infection	REAC:R-HSA-9678108	FALSE	0.0122057	1.91344	140	794	25													FALSE	0.0192836	1.71481	140	663	22
REAC	Metabolism of fat-soluble vitamins	REAC:R-HSA-6806667	FALSE	0.0136115	1.86609	48	794	13	FALSE	0.00911466	2.04026	48	544	11	FALSE	0.0413014	1.38404	48	636	11							FALSE	0.00379009	2.42135	48	402	10
REAC	Intracellular signaling by second messengers	REAC:R-HSA-9006925	FALSE	0.0192779	1.71494	293	794	41	FALSE	0.0122394	1.91224	293	544	32
REAC	Amyloid fiber formation	REAC:R-HSA-977225	FALSE	0.0195582	1.70867	110	794	21	FALSE	0.000927521	3.03268	110	544	19	FALSE	0.00257179	2.58976	110	636	20	FALSE	0.00484278	2.31491	110	663	20	FALSE	0.000247811	3.60588	110	402	17
REAC	Metabolism of vitamins and cofactors	REAC:R-HSA-196854	FALSE	0.0207417	1.68316	189	794	30	FALSE	0.0330455	1.48089	189	544	23	FALSE	0.0202504	1.69357	189	636	26
REAC	Activation of BAD and translocation to mitochondria	REAC:R-HSA-111447	FALSE	0.0213941	1.66971	15	794	7	FALSE	0.00169993	2.76957	15	544	7	FALSE	0.00516796	2.28668	15	636	7	FALSE	0.00687413	2.16278	15	663	7	FALSE	0.000215119	3.66732	15	402	7
REAC	M Phase	REAC:R-HSA-68886	FALSE	0.0217533	1.66247	406	794	52	FALSE	0.000445672	3.35098	406	544	44	FALSE	0.00557228	2.25397	406	636	46							FALSE	0.0472395	1.32569	406	402	31
REAC	ER to Golgi Anterograde Transport	REAC:R-HSA-199977	FALSE	0.0258882	1.5869	155	794	26													FALSE	0.00358255	2.44581	155	663	25
REAC	GP1b-IX-V activation signalling	REAC:R-HSA-430116	FALSE	0.0260016	1.585	11	794	6							FALSE	0.007538	2.12274	11	636	6							FALSE	0.0125775	1.90041	11	402	5
REAC	Purine ribonucleoside monophosphate biosynthesis	REAC:R-HSA-73817	FALSE	0.0260016	1.585	11	794	6
REAC	Toll-like Receptor Cascades	REAC:R-HSA-168898	FALSE	0.0261357	1.58277	164	794	27	FALSE	0.000953885	3.0205	164	544	24	FALSE	0.00150673	2.82196	164	636	26	FALSE	0.0284705	1.54561	164	663	24
REAC	Signaling by VEGF	REAC:R-HSA-194138	FALSE	0.0267249	1.57308	104	794	20													FALSE	0.0268591	1.57091	104	663	18
REAC	Formation of tubulin folding intermediates by CCT/TriC	REAC:R-HSA-389960	FALSE	0.0292664	1.53363	26	794	9	FALSE	0.00132021	2.87936	26	544	9	FALSE	0.00512119	2.29063	26	636	9
REAC	Metabolism of amino acids and derivatives	REAC:R-HSA-71291	FALSE	0.0310897	1.50738	370	794	48
REAC	Deregulated CDK5 triggers multiple neurodegenerative pathways in Alzheimer's disease models	REAC:R-HSA-8862803	FALSE	0.0348617	1.45765	21	794	8	FALSE	0.0236307	1.62652	21	544	7													FALSE	0.00320736	2.49385	21	402	7
REAC	Neurodegenerative Diseases	REAC:R-HSA-8863678	FALSE	0.0348617	1.45765	21	794	8	FALSE	0.0236307	1.62652	21	544	7													FALSE	0.00320736	2.49385	21	402	7
REAC	Cooperation of Prefoldin and TriC/CCT in actin and tubulin folding	REAC:R-HSA-389958	FALSE	0.0413042	1.38401	33	794	10	FALSE	0.00145215	2.83799	33	544	10	FALSE	0.00628512	2.20169	33	636	10
REAC	Signaling by ALK in cancer	REAC:R-HSA-9700206	FALSE	0.0422687	1.37398	53	794	13
REAC	Signaling by ALK fusions and activated point mutants	REAC:R-HSA-9725370	FALSE	0.0422687	1.37398	53	794	13
REAC	EPHB-mediated forward signaling	REAC:R-HSA-3928662	FALSE	0.0488923	1.31076	40	794	11	FALSE	0.00134106	2.87255	40	544	11	FALSE	0.00647411	2.18882	40	636	11	FALSE	0.00968938	2.0137	40	663	11	FALSE	6.43744e-05	4.19129	40	402	11
REAC	Toll Like Receptor 4 (TLR4) Cascade	REAC:R-HSA-166016	FALSE	0.0495418	1.30503	143	794	24	FALSE	0.00395643	2.4027	143	544	21	FALSE	0.00440443	2.35611	143	636	23
REAC	Cross-presentation of particulate exogenous antigens (phagosomes)	REAC:R-HSA-1236973	FALSE	0.0497626	1.3031	8	794	5							FALSE	0.017554	1.75562	8	636	5	FALSE	0.0217229	1.66308	8	663	5
REAC	TP53 Regulates Metabolic Genes	REAC:R-HSA-5628897	FALSE	0.049851	1.30233	84	794	17							FALSE	0.0488007	1.31157	84	636	15							FALSE	0.00542436	2.26565	84	402	13
WP	Dengue 2 interactions with complement and coagulation cascades	WP:WP3896	FALSE	3.95348e-28	27.403	59	644	39	FALSE	5.49293e-31	30.2602	59	454	37	FALSE	9.45063e-30	29.0245	59	536	38	FALSE	1.41871e-26	25.8481	59	546	36	FALSE	9.26749e-28	27.033	59	342	32
WP	Complement system	WP:WP2806	FALSE	1.3581e-27	26.8671	94	644	48	FALSE	5.60511e-26	25.2514	94	454	41	FALSE	6.98411e-29	28.1559	94	536	46	FALSE	3.71654e-26	25.4299	94	546	44	FALSE	7.30181e-20	19.1366	94	342	32
WP	Complement and coagulation cascades	WP:WP558	FALSE	3.74023e-27	26.4271	58	644	38	FALSE	7.14629e-30	29.1459	58	454	36	FALSE	1.05786e-28	27.9756	58	536	37	FALSE	1.46948e-25	24.8328	58	546	35	FALSE	1.4018e-26	25.8533	58	342	31
WP	Proteasome degradation	WP:WP183	FALSE	2.57872e-19	18.5886	62	644	33	FALSE	7.86877e-18	17.1041	62	454	28	FALSE	5.03707e-17	16.2978	62	536	29	FALSE	1.93697e-12	11.7129	62	546	25	FALSE	2.49912e-07	6.60221	62	342	16
WP	Complement activation	WP:WP545	FALSE	7.19956e-17	16.1427	22	644	19	FALSE	5.34722e-16	15.2719	22	454	17	FALSE	2.14372e-18	17.6688	22	536	19	FALSE	1.30794e-14	13.8834	22	546	17	FALSE	1.68119e-14	13.7744	22	342	15
WP	Complement system in neuronal development and plasticity	WP:WP5090	FALSE	7.91423e-16	15.1016	106	644	39	FALSE	2.81342e-15	14.5508	106	454	33	FALSE	1.06963e-17	16.9708	106	536	38	FALSE	1.87094e-16	15.7279	106	546	37	FALSE	6.21226e-15	14.2068	106	342	29
WP	Selenium micronutrient network	WP:WP15	FALSE	2.34469e-10	9.62991	86	644	29	FALSE	1.55533e-10	9.80818	86	454	25	FALSE	2.05877e-12	11.6864	86	536	29	FALSE	9.73016e-09	8.01188	86	546	25	FALSE	2.14741e-10	9.66808	86	342	22
WP	Glycolysis and gluconeogenesis	WP:WP534	FALSE	2.24756e-09	8.64829	45	644	20	FALSE	7.33586e-09	8.13455	45	454	17	FALSE	8.93104e-10	9.0491	45	536	19	FALSE	1.40994e-08	7.8508	45	546	18	FALSE	0.000188675	3.72429	45	342	11
WP	VEGFA VEGFR2 signaling	WP:WP3888	FALSE	4.286e-09	8.36795	430	644	72	FALSE	1.65195e-06	5.782	430	454	52	FALSE	4.38649e-10	9.35788	430	536	66	FALSE	2.63441e-08	7.57932	430	546	63	FALSE	2.11347e-08	7.675	430	342	47
WP	Metabolic reprogramming in colon cancer	WP:WP4290	FALSE	5.09066e-09	8.29323	42	644	19	FALSE	2.43011e-08	7.61437	42	454	16	FALSE	2.4487e-09	8.61106	42	536	18	FALSE	2.81592e-10	9.55038	42	546	19	FALSE	8.07677e-07	6.09276	42	342	13
WP	Blood clotting cascade	WP:WP272	FALSE	5.411e-09	8.26672	22	644	14	FALSE	1.2865e-09	8.89059	22	454	13	FALSE	1.07774e-08	7.96748	22	536	13	FALSE	2.83401e-07	6.5476	22	546	12	FALSE	2.95471e-08	7.52948	22	342	11
WP	Aerobic glycolysis	WP:WP4629	FALSE	6.12608e-08	7.21282	12	644	10	FALSE	1.82037e-09	8.73984	12	454	10	FALSE	9.77522e-09	8.00987	12	536	10	FALSE	6.24323e-07	6.20459	12	546	9	FALSE	4.77406e-07	6.32111	12	342	8
WP	Microglia pathogen phagocytosis pathway	WP:WP3937	FALSE	1.9629e-07	6.7071	40	644	17	FALSE	0.00623714	2.20501	40	454	10	FALSE	1.13596e-05	4.94464	40	536	14	FALSE	1.5229e-08	7.81733	40	546	17	FALSE	0.000479234	3.31945	40	342	10
WP	Aerobic glycolysis augmented	WP:WP4628	FALSE	2.47918e-07	6.60569	13	644	10	FALSE	7.52303e-09	8.12361	13	454	10	FALSE	4.00361e-08	7.39755	13	536	10	FALSE	1.91667e-06	5.71745	13	546	9	FALSE	1.19902e-06	5.92117	13	342	8
WP	Folate metabolism	WP:WP176	FALSE	4.50811e-07	6.34601	69	644	22	FALSE	4.23441e-09	8.37321	69	454	21	FALSE	1.3221e-08	7.87873	69	536	22	FALSE	3.43671e-05	4.46386	69	546	18	FALSE	1.6443e-07	6.78402	69	342	17
WP	Network map of SARS CoV 2 signaling	WP:WP5115	FALSE	1.70688e-06	5.7678	253	644	46	FALSE	1.15486e-08	7.93747	253	454	41	FALSE	3.82993e-09	8.41681	253	536	46	FALSE	9.26718e-08	7.03305	253	546	44	FALSE	1.07774e-08	7.96748	253	342	35
WP	COVID 19 thrombosis and anticoagulation	WP:WP4927	FALSE	2.73753e-06	5.56264	7	644	7	FALSE	2.26186e-07	6.64553	7	454	7	FALSE	7.45347e-07	6.12764	7	536	7	FALSE	8.8189e-07	6.05459	7	546	7	FALSE	5.06029e-06	5.29582	7	342	6
WP	Alzheimer 39 s disease	WP:WP5124	FALSE	3.65328e-06	5.43732	259	644	46	FALSE	0.000948359	3.02303	259	454	32	FALSE	9.42709e-05	4.02562	259	536	38	FALSE	0.00111982	2.95085	259	546	36	FALSE	1.81976e-05	4.73999	259	342	30
WP	miR targeted genes in leukocytes	WP:WP2003	FALSE	4.68853e-06	5.32896	125	644	29							FALSE	0.00147284	2.83184	125	536	22	FALSE	2.31299e-06	5.63583	125	546	27	FALSE	0.000342792	3.46497	125	342	18
WP	Metabolic epileptic disorders	WP:WP5355	FALSE	5.64804e-06	5.2481	91	644	24	FALSE	0.000177602	3.75055	91	454	18	FALSE	4.39774e-06	5.35677	91	536	22	FALSE	3.14448e-05	4.50245	91	546	21	FALSE	0.0452341	1.34453	91	342	12
WP	Vitamin B12 metabolism	WP:WP1533	FALSE	6.17117e-06	5.20963	54	644	18	FALSE	2.02709e-07	6.69313	54	454	17	FALSE	3.34944e-07	6.47503	54	536	18	FALSE	2.46952e-05	4.60739	54	546	16	FALSE	2.613e-06	5.58286	54	342	14
WP	Alzheimer 39 s disease and miRNA effects	WP:WP2059	FALSE	6.73131e-06	5.1719	264	644	46	FALSE	0.00142575	2.84596	264	454	32	FALSE	0.000154259	3.81175	264	536	38	FALSE	0.00174229	2.75888	264	546	36	FALSE	2.79396e-05	4.55378	264	342	30
WP	Cori cycle	WP:WP1946	FALSE	1.28288e-05	4.89181	17	644	10	FALSE	4.23261e-07	6.37339	17	454	10	FALSE	2.17305e-06	5.66293	17	536	10	FALSE	2.69912e-06	5.56878	17	546	10	FALSE	7.80343e-07	6.10771	17	342	9
WP	Complement mediated inflammation of pulmonary alveolus in COVID 19 hypothetical pathway	WP:WP5148	FALSE	7.5762e-05	4.12055	12	644	8	FALSE	0.00310478	2.50797	12	454	6	FALSE	1.795e-05	4.74593	12	536	8	FALSE	0.000529091	3.27647	12	546	7	FALSE	0.000564838	3.24808	12	342	6
WP	Pentose phosphate metabolism	WP:WP134	FALSE	0.000245365	3.61019	7	644	6	FALSE	2.94465e-05	4.53097	7	454	6	FALSE	8.133e-05	4.08975	7	536	6	FALSE	9.43491e-05	4.02526	7	546	6	FALSE	0.00038036	3.4198	7	342	5
WP	Lipid particles composition	WP:WP3601	FALSE	0.000269474	3.56948	10	644	7	FALSE	2.36516e-05	4.62614	10	454	7	FALSE	7.59439e-05	4.11951	10	536	7	FALSE	0.0443551	1.35306	10	546	5
WP	Parkin ubiquitin proteasomal system pathway	WP:WP2359	FALSE	0.000600366	3.22158	71	644	18	FALSE	3.07867e-06	5.51164	71	454	18	FALSE	0.0200777	1.69729	71	536	14
WP	Focal adhesion	WP:WP306	FALSE	0.000631938	3.19933	198	644	34							FALSE	0.0171747	1.76511	198	536	27	FALSE	0.000140315	3.8529	198	546	32	FALSE	0.00654448	2.18412	198	342	21
WP	Glutathione metabolism	WP:WP100	FALSE	0.000685907	3.16373	19	644	9	FALSE	0.000526092	3.27894	19	454	8	FALSE	0.000144876	3.839	19	536	9	FALSE	0.0228649	1.64083	19	546	7
WP	Glycolysis in senescence	WP:WP5049	FALSE	0.000693801	3.15877	11	644	7	FALSE	6.21285e-05	4.20671	11	454	7	FALSE	0.00019778	3.70382	11	536	7	FALSE	0.000233024	3.6326	11	546	7	FALSE	0.000292039	3.53456	11	342	6
WP	Cholesterol metabolism	WP:WP5304	FALSE	0.000746347	3.12706	72	644	18	FALSE	0.0167505	1.77597	72	454	13	FALSE	0.00127501	2.89449	72	536	16	FALSE	0.00736116	2.13305	72	546	15	FALSE	0.0217491	1.66256	72	342	11
WP	Statin inhibition of cholesterol production	WP:WP430	FALSE	0.00166165	2.77946	31	644	11	FALSE	0.000498305	3.30251	31	454	10	FALSE	0.00225853	2.64617	31	536	10							FALSE	0.0334939	1.47503	31	342	7
WP	17p13 3 YWHAE copy number variation	WP:WP5376	FALSE	0.00190733	2.71957	21	644	9	FALSE	9.93528e-05	4.00282	21	454	9	FALSE	0.00449506	2.34726	21	536	8	FALSE	0.000500029	3.301	21	546	9	FALSE	0.0245628	1.60972	21	342	6
WP	Oxidative stress response	WP:WP408	FALSE	0.00236488	2.62619	32	644	11	FALSE	0.0401933	1.39585	32	454	8	FALSE	0.000393163	3.40543	32	536	11
WP	Familial hyperlipidemia type 3	WP:WP5110	FALSE	0.003163	2.4999	13	644	7	FALSE	0.00551333	2.25859	13	454	6	FALSE	0.0144785	1.83928	13	536	6							FALSE	0.0191673	1.71744	13	342	5
WP	Purine metabolism	WP:WP4792	FALSE	0.003163	2.4999	13	644	7	FALSE	0.00551333	2.25859	13	454	6	FALSE	0.000922485	3.03504	13	536	7
WP	AGE RAGE pathway	WP:WP2324	FALSE	0.00399797	2.39816	66	644	16							FALSE	0.036163	1.44174	66	536	13	FALSE	0.00242557	2.61519	66	546	15
WP	HDAC6 interactions in the central nervous system	WP:WP5426	FALSE	0.00436629	2.35989	112	644	22	FALSE	0.000998177	3.00079	112	454	19	FALSE	0.0106703	1.97182	112	536	19	FALSE	0.0042174	2.37495	112	546	20	FALSE	0.000317292	3.49854	112	342	17
WP	Purine metabolism and related disorders	WP:WP4224	FALSE	0.00463527	2.33392	23	644	9	FALSE	0.00283642	2.54723	23	454	8	FALSE	0.00102588	2.9889	23	536	9
WP	Acquired partial lipodystrophy Barraquer Simons syndrome	WP:WP5104	FALSE	0.00606373	2.21726	10	644	6	FALSE	0.0172978	1.76201	10	454	5	FALSE	0.0391095	1.40772	10	536	5	FALSE	0.00240394	2.61908	10	546	6	FALSE	0.000137269	3.86243	10	342	6
WP	Amino acid metabolism	WP:WP3925	FALSE	0.00660721	2.17998	91	644	19							FALSE	0.00749261	2.12537	91	536	17	FALSE	0.002583	2.58788	91	546	18
WP	Urotensin II mediated signaling	WP:WP5158	FALSE	0.00725778	2.1392	69	644	16							FALSE	0.00070399	3.15243	69	536	16	FALSE	0.0043013	2.3664	69	546	15
WP	Metabolic reprogramming in pancreatic cancer	WP:WP5220	FALSE	0.00786521	2.10429	42	644	12							FALSE	0.00742747	2.12916	42	536	11	FALSE	0.00152145	2.81774	42	546	12
WP	Kinin Kallikrein pathway	WP:WP5089	FALSE	0.00944585	2.02476	7	644	5	FALSE	0.00164346	2.78424	7	454	5	FALSE	0.0038078	2.41933	7	536	5	FALSE	0.00433147	2.36336	7	546	5	FALSE	0.0158846	1.79902	7	342	4
WP	Cysteine and methionine catabolism	WP:WP4504	FALSE	0.010402	1.98288	15	644	7							FALSE	0.0379756	1.4205	15	536	6
WP	Familial hyperlipidemia type 5	WP:WP5112	FALSE	0.010402	1.98288	15	644	7	FALSE	0.0147039	1.83257	15	454	6	FALSE	0.0379756	1.4205	15	536	6
WP	G13 signaling	WP:WP524	FALSE	0.0146513	1.83412	38	644	11	FALSE	0.00382095	2.41783	38	454	10							FALSE	0.0197695	1.704	38	546	10
WP	miRNA targets in ECM and membrane receptors	WP:WP2911	FALSE	0.0146513	1.83412	38	644	11													FALSE	0.0197695	1.704	38	546	10	FALSE	0.0192576	1.7154	38	342	8
WP	Burn wound healing	WP:WP5055	FALSE	0.0213801	1.66999	75	644	16							FALSE	0.00948474	2.02297	75	536	15	FALSE	0.00292429	2.53398	75	546	16
WP	Pentose phosphate pathway in senescent cells	WP:WP5043	FALSE	0.0236557	1.62606	8	644	5	FALSE	0.0041949	2.37728	8	454	5	FALSE	0.00964017	2.01592	8	536	5	FALSE	0.010955	1.96039	8	546	5
WP	Metabolic pathway of LDL HDL and TG including diseases	WP:WP4522	FALSE	0.0275777	1.55944	17	644	7	FALSE	0.0027831	2.55547	17	454	7	FALSE	0.00841607	2.07489	17	536	7
WP	Clear cell renal cell carcinoma pathways	WP:WP4018	FALSE	0.0303974	1.51716	85	644	17	FALSE	0.00143921	2.84187	85	454	16	FALSE	0.0029391	2.53179	85	536	17
WP	Fatty acid and lipoprotein transport in hepatocytes	WP:WP5323	FALSE	0.0357014	1.44731	35	644	10
WP	Familial hyperlipidemia type 1	WP:WP5108	FALSE	0.0422712	1.37396	18	644	7	FALSE	0.0477019	1.32146	18	454	6
TF	Factor: EHF; motif: NNCACTTCCTGNTNN	TF:M12540	FALSE	0.000542397	3.26568	1202	910	94							FALSE	0.0337051	1.4723	1202	725	73	FALSE	7.77669e-05	4.10921	1202	738	83
TF	Factor: PU.1; motif: NRAAAGAGGAAGTGRNN	TF:M10073	FALSE	0.00447994	2.34873	2423	910	158													FALSE	0.000303675	3.51759	2423	738	138
TF	Factor: PU.1; motif: NRAAAGAGGAAGTGARA	TF:M09659	FALSE	0.00907461	2.04217	2547	910	163													FALSE	0.000680805	3.16698	2547	738	142
TF	Factor: SRF; motif: CCWTATAWG; match class: 1	TF:M04680_1	FALSE	0.0109428	1.96087	36	910	10							FALSE	0.0140975	1.85086	36	725	9	FALSE	0.00164054	2.78501	36	738	10
TF	Factor: RARA; motif: ARRGGTCANSNGAGGTCA	TF:M04482	FALSE	0.018465	1.73365	3868	910	229													FALSE	0.0118777	1.92527	3868	738	192
TF	Factor: c-Ets; motif: KRCAGGAARTRNKT; match class: 1	TF:M00340_1	FALSE	0.0196824	1.70592	841	910	67							FALSE	0.00701652	2.15388	841	725	58	FALSE	0.00126655	2.89738	841	738	61
TF	Factor: Erg; motif: NRRSAGGAAGNGG; match class: 1	TF:M09907_1	FALSE	0.0277939	1.55605	5188	910	293													FALSE	0.042705	1.36952	5188	738	242
TF	Factor: ETSLIKE; motif: NACTTCCTNN; match class: 1	TF:M08881_1	FALSE	0.0330377	1.48099	290	910	31													FALSE	0.012628	1.89866	290	738	28
TF	Factor: IRF-4; motif: RGGAASWGR	TF:M04818	FALSE	0.040137	1.39646	9539	910	496													FALSE	0.0426545	1.37004	9539	738	408
TF	Factor: Spi-B; motif: NRAAAGAGGAAGTGARA	TF:M10074	FALSE	0.0472723	1.32539	1624	910	110													FALSE	0.00832652	2.07954	1624	738	96
TF	Factor: ER71; motif: NNARRCAGGAARYRGN	TF:M09914	FALSE	0.0473031	1.32511	552	910	48													FALSE	0.0279199	1.55409	552	738	42
MIRNA	hsa-miR-324-5p	MIRNA:hsa-miR-324-5p	FALSE	1.14106e-08	7.94269	295	791	47	FALSE	1.61049e-07	6.79304	295	541	36	FALSE	7.93446e-07	6.10048	295	629	38	FALSE	4.25589e-06	5.37101	295	639	37	FALSE	0.00128292	2.8918	295	373	23
MIRNA	hsa-miR-1-3p	MIRNA:hsa-miR-1-3p	FALSE	2.42201e-07	6.61582	921	791	95	FALSE	6.46736e-06	5.18927	921	541	69	FALSE	2.46114e-06	5.60886	921	629	78	FALSE	1.77334e-07	6.75121	921	639	82	FALSE	2.53494e-05	4.59603	921	373	52
MIRNA	hsa-miR-320a	MIRNA:hsa-miR-320a	FALSE	1.415e-06	5.84924	580	791	67	FALSE	0.000202229	3.69416	580	541	47	FALSE	3.0269e-07	6.519	580	629	59	FALSE	5.58187e-07	6.25322	580	639	59	FALSE	0.00844456	2.07342	580	373	33
MIRNA	hsa-miR-484	MIRNA:hsa-miR-484	FALSE	0.000169156	3.77171	891	791	84	FALSE	0.000542787	3.26537	891	541	62	FALSE	0.000663345	3.17826	891	629	69	FALSE	0.000134002	3.87289	891	639	72	FALSE	0.0496737	1.30387	891	373	42
MIRNA	hsa-miR-615-3p	MIRNA:hsa-miR-615-3p	FALSE	0.00031791	3.4977	890	791	83							FALSE	0.000636852	3.19596	890	629	69	FALSE	2.47324e-06	5.60673	890	639	77
MIRNA	hsa-miR-34a-5p	MIRNA:hsa-miR-34a-5p	FALSE	0.000456753	3.34032	728	791	71	FALSE	0.0208293	1.68133	728	541	49	FALSE	0.00221907	2.65383	728	629	58	FALSE	0.00362533	2.44065	728	639	58
MIRNA	hsa-miR-23b-3p	MIRNA:hsa-miR-23b-3p	FALSE	0.00122927	2.91035	322	791	39							FALSE	0.0154832	1.81014	322	629	31	FALSE	4.44505e-05	4.35212	322	639	37
MIRNA	hsa-miR-1301-3p	MIRNA:hsa-miR-1301-3p	FALSE	0.00174214	2.75892	197	791	28	FALSE	0.028831	1.54014	197	541	20	FALSE	0.000225164	3.6475	197	629	26	FALSE	0.00107006	2.97059	197	639	25
MIRNA	hsa-miR-222-3p	MIRNA:hsa-miR-222-3p	FALSE	0.0049327	2.30692	392	791	43	FALSE	0.00590418	2.22884	392	541	33	FALSE	0.00955036	2.01998	392	629	36	FALSE	0.0317105	1.4988	392	639	35
MIRNA	hsa-miR-92a-3p	MIRNA:hsa-miR-92a-3p	FALSE	0.00617725	2.20921	1401	791	112	FALSE	0.0152845	1.81575	1401	541	81	FALSE	0.00367881	2.43429	1401	629	94	FALSE	0.00712889	2.14698	1401	639	94
MIRNA	hsa-miR-1275	MIRNA:hsa-miR-1275	FALSE	0.0128999	1.88941	161	791	23
MIRNA	hsa-miR-4665-5p	MIRNA:hsa-miR-4665-5p	FALSE	0.0142929	1.84488	162	791	23
MIRNA	hsa-miR-133a-3p	MIRNA:hsa-miR-133a-3p	FALSE	0.0192512	1.71554	132	791	20	FALSE	0.0201563	1.69559	132	541	16	FALSE	0.000597116	3.22394	132	629	20	FALSE	0.00312295	2.50543	132	639	19	FALSE	0.000887428	3.05187	132	373	15
MIRNA	hsa-miR-378a-3p	MIRNA:hsa-miR-378a-3p	FALSE	0.0193251	1.71388	165	791	23	FALSE	0.0271445	1.56632	165	541	18	FALSE	0.0191813	1.71712	165	629	20
HPA	skin 1; fibrohistiocytic cells[‚â•Low]	HPA:0461441	FALSE	8.07032e-43	42.0931	885	750	181	FALSE	1.13074e-18	17.9466	885	503	106	FALSE	9.69149e-36	35.0136	885	596	148	FALSE	6.94884e-40	39.1581	885	614	157	FALSE	1.27306e-26	25.8952	885	368	100
HPA	skin 2; fibrohistiocytic cells[‚â•Low]	HPA:0471441	FALSE	6.82005e-42	41.1662	1021	750	195	FALSE	2.24432e-20	19.6489	1021	503	119	FALSE	1.08808e-36	35.9633	1021	596	162	FALSE	8.6888e-42	41.061	1021	614	173	FALSE	2.77729e-27	26.5564	1021	368	109
HPA	skin 1; fibrohistiocytic cells[‚â•Medium]	HPA:0461442	FALSE	3.69487e-37	36.4324	699	750	150	FALSE	2.68607e-13	12.5709	699	503	82	FALSE	1.96753e-32	31.7061	699	596	125	FALSE	2.29146e-36	35.6399	699	614	133	FALSE	2.3119e-26	25.636	699	368	88
HPA	skin 2; fibrohistiocytic cells[‚â•Medium]	HPA:0471442	FALSE	2.15419e-35	34.6667	833	750	163	FALSE	1.63729e-13	12.7859	833	503	92	FALSE	5.05186e-30	29.2965	833	596	134	FALSE	2.21629e-35	34.6544	833	614	145	FALSE	1.05256e-24	23.9778	833	368	94
HPA	skin 2; endothelial cells[‚â•Low]	HPA:0470201	FALSE	4.13945e-30	29.3831	888	750	160	FALSE	5.04298e-15	14.2973	888	503	99	FALSE	6.06455e-26	25.2172	888	596	132	FALSE	1.55466e-28	27.8084	888	614	139	FALSE	2.52533e-18	17.5977	888	368	87
HPA	skin 2; lymphocytes[‚â•Low]	HPA:0471471	FALSE	2.84266e-29	28.5463	802	750	149	FALSE	1.20021e-12	11.9207	802	503	88	FALSE	3.97566e-28	27.4006	802	596	128	FALSE	9.38464e-30	29.0276	802	614	133	FALSE	2.9403e-18	17.5316	802	368	82
HPA	skin 1; endothelial cells[‚â•Low]	HPA:0460201	FALSE	1.55061e-28	27.8095	841	750	152	FALSE	3.35234e-14	13.4747	841	503	94	FALSE	2.39643e-24	23.6204	841	596	125	FALSE	5.39025e-27	26.2684	841	614	132	FALSE	8.20414e-16	15.086	841	368	80
HPA	skin 2; langerhans cells[‚â•Low]	HPA:0471461	FALSE	3.41722e-26	25.4663	789	750	142	FALSE	1.92652e-07	6.71523	789	503	75	FALSE	2.69407e-20	19.5696	789	596	113	FALSE	4.89738e-24	23.31	789	614	122	FALSE	2.5049e-19	18.6012	789	368	83
HPA	skin 2; fibrohistiocytic cells[High]	HPA:0471443	FALSE	4.16048e-26	25.3809	467	750	104	FALSE	6.07309e-11	10.2166	467	503	60	FALSE	2.64565e-20	19.5775	467	596	83	FALSE	3.03465e-25	24.5179	467	614	92	FALSE	6.86462e-19	18.1634	467	368	62
HPA	skin 2; cells in basal layer[‚â•Low]	HPA:0471391	FALSE	6.36927e-26	25.1959	962	750	160	FALSE	3.96267e-10	9.40201	962	503	93	FALSE	5.95319e-21	20.2253	962	596	129	FALSE	2.26722e-25	24.6445	962	614	140	FALSE	3.84215e-17	16.4154	962	368	89
HPA	skin 2; cells in spinous layer[‚â•Low]	HPA:0471411	FALSE	1.10693e-24	23.9559	871	750	148	FALSE	1.06319e-09	8.97339	871	503	86	FALSE	9.60518e-19	18.0175	871	596	117	FALSE	3.47628e-22	21.4589	871	614	126	FALSE	4.31274e-20	19.3652	871	368	89
HPA	skin 1; langerhans cells[‚â•Low]	HPA:0461461	FALSE	1.32042e-24	23.8793	716	750	131	FALSE	1.36496e-08	7.86488	716	503	73	FALSE	5.38224e-20	19.269	716	596	106	FALSE	8.7368e-23	22.0586	716	614	113	FALSE	1.85623e-16	15.7314	716	368	74
HPA	skin 2; lymphocytes[‚â•Medium]	HPA:0471472	FALSE	1.70234e-24	23.769	647	750	123	FALSE	1.81686e-08	7.74068	647	503	68	FALSE	4.96666e-23	22.3039	647	596	105	FALSE	6.62019e-25	24.1791	647	614	110	FALSE	2.66827e-15	14.5738	647	368	68
HPA	skin 1; cells in basal layer[‚â•Low]	HPA:0461391	FALSE	3.84122e-24	23.4155	881	750	148	FALSE	2.94002e-10	9.53165	881	503	88	FALSE	2.51621e-19	18.5993	881	596	119	FALSE	7.5538e-24	23.1218	881	614	130	FALSE	8.04982e-17	16.0942	881	368	84
HPA	skin 1; lymphocytes[‚â•Low]	HPA:0461471	FALSE	1.09319e-22	21.9613	712	750	127	FALSE	1.83182e-07	6.73712	712	503	70	FALSE	9.64967e-21	20.0155	712	596	107	FALSE	7.20627e-22	21.1423	712	614	111	FALSE	2.93891e-14	13.5318	712	368	70
HPA	skin 1; cells in spinous layer[‚â•Low]	HPA:0461411	FALSE	1.45989e-22	21.8357	760	750	132	FALSE	4.99779e-09	8.30122	760	503	77	FALSE	1.80723e-18	17.743	760	596	107	FALSE	4.32619e-21	20.3639	760	614	114	FALSE	2.56795e-17	16.5904	760	368	78
HPA	skin 2; langerhans cells[‚â•Medium]	HPA:0471462	FALSE	1.89951e-22	21.7214	662	750	121	FALSE	0.000152955	3.81544	662	503	59	FALSE	3.66008e-16	15.4365	662	596	94	FALSE	1.44007e-20	19.8416	662	614	104	FALSE	2.28886e-15	14.6404	662	368	69
HPA	skin 1; fibrohistiocytic cells[High]	HPA:0461443	FALSE	2.51897e-21	20.5988	408	750	89	FALSE	3.86887e-09	8.41242	408	503	52	FALSE	8.91171e-18	17.05	408	596	73	FALSE	1.70822e-21	20.7675	408	614	80	FALSE	1.01097e-12	11.9953	408	368	49
HPA	skin 1; cells in granular layer[‚â•Low]	HPA:0460181	FALSE	3.58277e-21	20.4458	711	750	124	FALSE	4.32266e-07	6.36425	711	503	69	FALSE	1.53922e-16	15.8127	711	596	99	FALSE	8.22484e-21	20.0849	711	614	109	FALSE	1.78551e-18	17.7482	711	368	77
HPA	skin 1; langerhans cells[‚â•Medium]	HPA:0461462	FALSE	1.54758e-20	19.8103	578	750	108	FALSE	1.93519e-05	4.71328	578	503	56	FALSE	1.98805e-16	15.7016	578	596	87	FALSE	1.98367e-19	18.7025	578	614	94	FALSE	5.51833e-13	12.2582	578	368	60
HPA	skin 1; lymphocytes[‚â•Medium]	HPA:0461472	FALSE	1.0746e-19	18.9688	574	750	106	FALSE	2.39526e-06	5.62065	574	503	58	FALSE	7.24039e-19	18.1402	574	596	91	FALSE	1.19024e-19	18.9244	574	614	94	FALSE	1.53893e-12	11.8128	574	368	59
HPA	skin 2; lymphocytes[High]	HPA:0471473	FALSE	1.46239e-19	18.8349	456	750	92	FALSE	1.97755e-06	5.70387	456	503	50	FALSE	1.67848e-18	17.7751	456	596	79	FALSE	3.89948e-20	19.409	456	614	83	FALSE	1.15377e-12	11.9379	456	368	52
HPA	skin 2; cells in basal layer[‚â•Medium]	HPA:0471392	FALSE	2.35133e-19	18.6287	754	750	125	FALSE	8.92057e-07	6.04961	754	503	71	FALSE	3.38777e-16	15.4701	754	596	102	FALSE	1.0469e-17	16.9801	754	614	107	FALSE	7.34083e-11	10.1343	754	368	66
HPA	skin 1; endothelial cells[‚â•Medium]	HPA:0460202	FALSE	4.36694e-19	18.3598	593	750	107	FALSE	6.45468e-08	7.19013	593	503	63	FALSE	2.55405e-17	16.5928	593	596	90	FALSE	1.28414e-18	17.8914	593	614	94	FALSE	2.41952e-11	10.6163	593	368	58
HPA	skin 2; cells in granular layer[‚â•Low]	HPA:0470181	FALSE	1.01281e-18	17.9945	719	750	120	FALSE	0.000239281	3.62109	719	503	62	FALSE	2.76633e-13	12.5581	719	596	93	FALSE	9.19402e-18	17.0365	719	614	104	FALSE	5.933e-17	16.2267	719	368	75
HPA	skin 1; cells in granular layer[‚â•Medium]	HPA:0460182	FALSE	1.83422e-17	16.7365	558	750	100	FALSE	5.67675e-06	5.2459	558	503	56	FALSE	3.60865e-13	12.4427	558	596	79	FALSE	1.40363e-16	15.8527	558	614	87	FALSE	1.48428e-15	14.8285	558	368	63
HPA	skin 2; cells in spinous layer[‚â•Medium]	HPA:0471412	FALSE	3.59491e-17	16.4443	683	750	113	FALSE	0.000430587	3.36594	683	503	59	FALSE	6.78676e-12	11.1683	683	596	87	FALSE	7.78872e-16	15.1085	683	614	97	FALSE	1.70086e-13	12.7693	683	368	67
HPA	skin 2; endothelial cells[‚â•Medium]	HPA:0470202	FALSE	3.96022e-17	16.4023	637	750	108	FALSE	4.6097e-07	6.33633	637	503	64	FALSE	3.17684e-14	13.498	637	596	88	FALSE	2.19371e-15	14.6588	637	614	92	FALSE	5.39101e-09	8.26833	637	368	56
HPA	skin 2; melanocytes[‚â•Low]	HPA:0470671	FALSE	5.06853e-17	16.2951	724	750	117	FALSE	0.000303221	3.51824	724	503	62	FALSE	4.97955e-14	13.3028	724	596	95	FALSE	5.02592e-16	15.2988	724	614	101	FALSE	2.58045e-07	6.5883	724	368	57
HPA	skin 1; lymphocytes[High]	HPA:0461473	FALSE	6.25868e-17	16.2035	394	750	80	FALSE	2.78562e-05	4.55508	394	503	43	FALSE	5.82169e-15	14.235	394	596	67	FALSE	4.59134e-16	15.3381	394	614	70	FALSE	2.21697e-11	10.6542	394	368	46
HPA	spleen; cells in red pulp[‚â•Medium]	HPA:0530712	FALSE	6.83428e-17	16.1653	3143	750	325	FALSE	3.68513e-07	6.43355	3143	503	205	FALSE	1.72216e-15	14.7639	3143	596	266	FALSE	5.09307e-18	17.293	3143	614	280	FALSE	4.16927e-07	6.37994	3143	368	158
HPA	skin 2; cells in granular layer[‚â•Medium]	HPA:0470182	FALSE	1.02332e-16	15.99	562	750	99	FALSE	0.00128963	2.88953	562	503	50	FALSE	1.43813e-10	9.8422	562	596	74	FALSE	2.64899e-15	14.5769	562	614	85	FALSE	4.95763e-16	15.3047	562	368	64
HPA	skin 1; cells in basal layer[‚â•Medium]	HPA:0461392	FALSE	1.22969e-16	15.9102	637	750	107	FALSE	1.17566e-06	5.92972	637	503	63	FALSE	1.0013e-14	13.9994	637	596	89	FALSE	6.15482e-17	16.2108	637	614	95	FALSE	1.29635e-11	10.8873	637	368	61
HPA	skin 2; melanocytes[‚â•Medium]	HPA:0470672	FALSE	1.61786e-15	14.7911	640	750	105	FALSE	0.00519956	2.28403	640	503	53	FALSE	1.22594e-12	11.9115	640	596	85	FALSE	9.54837e-15	14.0201	640	614	91	FALSE	1.50599e-06	5.82218	640	368	51
HPA	spleen; cells in red pulp[‚â•Low]	HPA:0530711	FALSE	1.99809e-15	14.6994	5333	750	476	FALSE	0.000123322	3.90896	5333	503	298	FALSE	1.70838e-15	14.7674	5333	596	390	FALSE	9.52352e-18	17.0212	5333	614	407	FALSE	0.000361298	3.44213	5333	368	223
HPA	skin 1; cells in spinous layer[‚â•Medium]	HPA:0461412	FALSE	4.31734e-15	14.3648	592	750	99	FALSE	0.000102974	3.98727	592	503	55	FALSE	3.34422e-12	11.4757	592	596	80	FALSE	2.12838e-14	13.672	592	614	86	FALSE	7.9956e-11	10.0971	592	368	57
HPA	bone marrow	HPA:0040000	FALSE	4.50105e-15	14.3467	6496	750	550	FALSE	6.98377e-06	5.15591	6496	503	355	FALSE	3.62634e-13	12.4405	6496	596	442	FALSE	1.47712e-12	11.8306	6496	614	452
HPA	bone marrow; hematopoietic cells[‚â•Low]	HPA:0040081	FALSE	4.50105e-15	14.3467	6496	750	550	FALSE	6.98377e-06	5.15591	6496	503	355	FALSE	3.62634e-13	12.4405	6496	596	442	FALSE	1.47712e-12	11.8306	6496	614	452
HPA	spleen	HPA:0530000	FALSE	6.8665e-15	14.1633	5893	750	511	FALSE	0.00020751	3.68296	5893	503	322	FALSE	3.38424e-14	13.4705	5893	596	415	FALSE	3.86283e-15	14.4131	5893	614	429
HPA	skin 1; cells in corneal layer[‚â•Low]	HPA:0461401	FALSE	1.99263e-14	13.7006	93	750	34	FALSE	5.45313e-09	8.26335	93	503	23	FALSE	5.47519e-10	9.2616	93	596	26	FALSE	3.52694e-14	13.4526	93	614	31	FALSE	2.33743e-18	17.6313	93	368	29
HPA	bone marrow; hematopoietic cells[‚â•Medium]	HPA:0040082	FALSE	2.38159e-14	13.6231	4256	750	398	FALSE	5.05703e-05	4.2961	4256	503	250	FALSE	5.73827e-13	12.2412	4256	596	323	FALSE	5.52561e-15	14.2576	4256	614	338	FALSE	0.00131647	2.88059	4256	368	184
HPA	bone marrow; hematopoietic cells[High]	HPA:0040083	FALSE	8.02101e-14	13.0958	1453	750	178	FALSE	2.94563e-08	7.53082	1453	503	118	FALSE	6.21051e-13	12.2069	1453	596	148	FALSE	1.81552e-15	14.741	1453	614	158	FALSE	6.23422e-06	5.20522	1453	368	87
HPA	rectum; mucosal lymphoid cells[‚â•Low]	HPA:0401331	FALSE	9.03131e-14	13.0442	543	750	91	FALSE	3.54551e-05	4.45032	543	503	53	FALSE	7.90148e-12	11.1023	543	596	75	FALSE	1.19361e-14	13.9231	543	614	82	FALSE	1.49262e-07	6.82605	543	368	48
HPA	rectum; mucosal lymphoid cells[‚â•Medium]	HPA:0401332	FALSE	8.51775e-13	12.0697	398	750	73	FALSE	0.000100522	3.99774	398	503	42	FALSE	8.49329e-11	10.0709	398	596	60	FALSE	2.01391e-16	15.696	398	614	71	FALSE	2.18053e-09	8.66144	398	368	43
HPA	colon; mucosal lymphoid cells[‚â•Medium]	HPA:0131332	FALSE	1.07722e-12	11.9677	365	750	69	FALSE	8.77916e-06	5.05655	365	503	42	FALSE	7.69551e-11	10.1138	365	596	57	FALSE	7.61905e-15	14.1181	365	614	65	FALSE	3.12706e-08	7.50486	365	368	39
HPA	skin 2; cells in corneal layer[‚â•Low]	HPA:0471401	FALSE	2.19407e-12	11.6587	138	750	39	FALSE	3.28149e-08	7.48393	138	503	27	FALSE	1.20465e-08	7.91914	138	596	30	FALSE	4.84773e-12	11.3145	138	614	35	FALSE	4.2681e-18	17.3698	138	368	34
HPA	colon; mucosal lymphoid cells[‚â•Low]	HPA:0131331	FALSE	3.56398e-12	11.4481	509	750	84	FALSE	0.000933365	3.02995	509	503	47	FALSE	2.39295e-10	9.62107	509	596	69	FALSE	3.68761e-13	12.4333	509	614	76	FALSE	1.73728e-07	6.76013	509	368	46
HPA	skin 2; langerhans cells[High]	HPA:0471463	FALSE	1.6817e-11	10.7743	266	750	55							FALSE	3.06263e-07	6.51391	266	596	41	FALSE	4.99741e-09	8.30126	266	614	45	FALSE	8.22107e-08	7.08507	266	368	32
HPA	skin 1; langerhans cells[High]	HPA:0461463	FALSE	6.16492e-11	10.2101	218	750	48							FALSE	6.33288e-06	5.1984	218	596	34	FALSE	6.71979e-11	10.1726	218	614	43	FALSE	8.25463e-05	4.0833	218	368	24
HPA	skin 1; endothelial cells[High]	HPA:0460203	FALSE	2.44482e-10	9.61175	317	750	59	FALSE	0.00257705	2.58888	317	503	33	FALSE	1.69311e-09	8.77132	317	596	50	FALSE	8.09119e-12	11.092	317	614	55	FALSE	7.71077e-05	4.1129	317	368	30
HPA	skin 1; cells in granular layer[High]	HPA:0460183	FALSE	6.75729e-10	9.17023	248	750	50	FALSE	0.000956875	3.01914	248	503	29	FALSE	5.09623e-05	4.29275	248	596	35	FALSE	9.90005e-11	10.0044	248	614	46	FALSE	1.06242e-10	9.9737	248	368	35
HPA	skin 2; cells in spinous layer[High]	HPA:0471413	FALSE	6.75729e-10	9.17023	248	750	50	FALSE	0.0209904	1.67798	248	503	26	FALSE	5.09623e-05	4.29275	248	596	35	FALSE	3.04678e-07	6.51616	248	614	40	FALSE	6.01541e-08	7.22073	248	368	31
HPA	skin 2; cells in granular layer[High]	HPA:0470183	FALSE	6.75729e-10	9.17023	248	750	50	FALSE	0.0209904	1.67798	248	503	26	FALSE	0.00126536	2.89779	248	596	32	FALSE	3.04678e-07	6.51616	248	614	40	FALSE	2.722e-09	8.56511	248	368	33
HPA	skin 2; cells in corneal layer[‚â•Medium]	HPA:0471402	FALSE	1.13477e-09	8.94509	90	750	28	FALSE	8.87364e-07	6.0519	90	503	20	FALSE	2.79892e-06	5.55301	90	596	21	FALSE	3.37321e-09	8.47196	90	614	25	FALSE	2.18542e-15	14.6605	90	368	26
HPA	skin 2; melanocytes[High]	HPA:0470673	FALSE	1.47196e-09	8.8321	357	750	62							FALSE	4.36282e-08	7.36023	357	596	51	FALSE	4.17606e-08	7.37923	357	614	52	FALSE	0.0192531	1.7155	357	368	27
HPA	spleen; cells in red pulp[High]	HPA:0530713	FALSE	1.9133e-09	8.71822	817	750	108	FALSE	0.00101113	2.99519	817	503	66	FALSE	2.72417e-10	9.56477	817	596	94	FALSE	3.74371e-14	13.4267	817	614	105	FALSE	1.83121e-07	6.73726	817	368	62
HPA	skin 1; cells in corneal layer[‚â•Medium]	HPA:0461402	FALSE	3.43026e-09	8.46467	64	750	23	FALSE	5.79461e-06	5.23698	64	503	16	FALSE	5.9911e-05	4.22249	64	596	16	FALSE	3.85049e-08	7.41448	64	614	20	FALSE	2.80518e-12	11.552	64	368	20
HPA	skin 1; hair follicles[‚â•Low]	HPA:0461451	FALSE	5.01049e-09	8.30012	367	750	62	FALSE	0.0485894	1.31346	367	503	33	FALSE	2.31795e-05	4.6349	367	596	46	FALSE	1.21532e-08	7.91531	367	614	54	FALSE	3.16594e-11	10.4995	367	368	44
HPA	skin 1; cells in spinous layer[High]	HPA:0461413	FALSE	8.89668e-09	8.05077	207	750	43	FALSE	0.00261802	2.58203	207	503	25	FALSE	2.05854e-05	4.68644	207	596	32	FALSE	9.51046e-10	9.0218	207	614	40	FALSE	7.35977e-06	5.13314	207	368	25
HPA	skin 2; extracellular matrix[‚â•Low]	HPA:0471431	FALSE	1.44378e-08	7.8405	68	750	23	FALSE	3.25293e-08	7.48773	68	503	19	FALSE	1.11618e-09	8.95227	68	596	22	FALSE	1.69437e-08	7.77099	68	614	21	FALSE	1.61276e-08	7.79243	68	368	17
HPA	lung; macrophages[High]	HPA:0300413	FALSE	3.64716e-08	7.43805	1371	750	153							FALSE	1.35971e-06	5.86655	1371	596	123	FALSE	1.074e-09	8.969	1371	614	136	FALSE	0.000668086	3.17517	1371	368	77
HPA	skin 1; extracellular matrix[‚â•Low]	HPA:0461431	FALSE	4.87189e-08	7.3123	60	750	21	FALSE	2.7912e-09	8.55421	60	503	19	FALSE	6.08974e-10	9.2154	60	596	21	FALSE	6.92606e-07	6.15951	60	614	18	FALSE	2.08095e-08	7.68174	60	368	16
HPA	endometrium; macrophages[‚â•Low]	HPA:0640411	FALSE	5.95818e-08	7.22489	26	750	14	FALSE	2.15055e-06	5.66745	26	503	11	FALSE	5.11826e-08	7.29088	26	596	13	FALSE	1.22175e-06	5.91302	26	614	12	FALSE	7.51156e-08	7.12427	26	368	11
HPA	endometrium; macrophages[‚â•Medium]	HPA:0640412	FALSE	5.95818e-08	7.22489	26	750	14	FALSE	2.15055e-06	5.66745	26	503	11	FALSE	5.11826e-08	7.29088	26	596	13	FALSE	1.22175e-06	5.91302	26	614	12	FALSE	7.51156e-08	7.12427	26	368	11
HPA	liver; cholangiocytes[‚â•Medium]	HPA:0291162	FALSE	1.65475e-07	6.78127	1964	750	199	FALSE	0.0164642	1.78346	1964	503	124	FALSE	2.08127e-05	4.68167	1964	596	157	FALSE	2.12067e-06	5.67353	1964	614	165
HPA	skin 1; sebaceous glands[‚â•Low]	HPA:0461481	FALSE	2.02133e-07	6.69436	202	750	40							FALSE	1.13846e-05	4.94368	202	596	32	FALSE	1.86671e-06	5.72892	202	614	34	FALSE	1.94052e-05	4.71208	202	368	24
HPA	skin 1; cells in corneal layer[High]	HPA:0461403	FALSE	2.8985e-07	6.53783	33	750	15	FALSE	4.02452e-05	4.39529	33	503	11	FALSE	2.21256e-05	4.65511	33	596	12	FALSE	2.89523e-06	5.53832	33	614	13	FALSE	2.37301e-10	9.6247	33	368	14
HPA	lymph node; non-germinal center cells[High]	HPA:0310443	FALSE	3.06704e-07	6.51328	1209	750	136							FALSE	3.26205e-07	6.48651	1209	596	114	FALSE	1.21798e-07	6.91436	1209	614	118
HPA	spleen; cells in white pulp[‚â•Low]	HPA:0530721	FALSE	3.43506e-07	6.46407	4339	750	374							FALSE	5.14886e-06	5.28829	4339	596	300	FALSE	2.11503e-05	4.67468	4339	614	305
HPA	skin 1; hair follicles[‚â•Medium]	HPA:0461452	FALSE	3.54047e-07	6.45094	293	750	50							FALSE	1.66751e-05	4.77793	293	596	40	FALSE	4.4637e-07	6.3503	293	614	44	FALSE	1.39003e-08	7.85698	293	368	35
HPA	skin 2; endothelial cells[High]	HPA:0470203	FALSE	3.76012e-07	6.4248	321	750	53							FALSE	9.13637e-06	5.03923	321	596	43	FALSE	8.95932e-08	7.04773	321	614	48	FALSE	0.00292894	2.53329	321	368	27
HPA	kidney; proximal tubules (cell body)[‚â•Low]	HPA:0271141	FALSE	4.3111e-07	6.36541	728	750	93	FALSE	0.000365604	3.43699	728	503	62	FALSE	0.000102494	3.9893	728	596	72	FALSE	7.98378e-06	5.09779	728	614	77	FALSE	1.58265e-05	4.80061	728	368	53
HPA	lung; endothelial cells[‚â•Low]	HPA:0300201	FALSE	5.88202e-07	6.23047	798	750	99							FALSE	0.000820305	3.08602	798	596	74	FALSE	9.8233e-06	5.00774	798	614	82
HPA	lung; alveolar cells type II[‚â•Low]	HPA:0301371	FALSE	5.96721e-07	6.22423	1533	750	162							FALSE	0.000146286	3.8348	1533	596	126	FALSE	7.2811e-07	6.1378	1533	614	138
HPA	lymph node; non-germinal center cells[‚â•Medium]	HPA:0310442	FALSE	6.09867e-07	6.21476	3989	750	348							FALSE	3.65159e-06	5.43752	3989	596	281	FALSE	1.04202e-06	5.98212	3989	614	291
HPA	skin 1; sebaceous glands[‚â•Medium]	HPA:0461482	FALSE	1.36495e-06	5.86488	165	750	34							FALSE	1.83753e-05	4.73577	165	596	28	FALSE	5.79184e-07	6.23718	165	614	31	FALSE	8.63904e-06	5.06353	165	368	22
HPA	appendix; non-germinal center cells[‚â•Low]	HPA:0030441	FALSE	1.96568e-06	5.70649	336	750	53							FALSE	1.24117e-05	4.90617	336	596	44	FALSE	4.32876e-07	6.36364	336	614	48	FALSE	0.0023805	2.62333	336	368	28
HPA	appendix; non-germinal center cells[‚â•Medium]	HPA:0030442	FALSE	2.26666e-06	5.64461	263	750	45							FALSE	7.34883e-05	4.13378	263	596	36	FALSE	1.56974e-07	6.80417	263	614	42	FALSE	0.000217444	3.66265	263	368	26
HPA	lung; alveolar cells type II[‚â•Medium]	HPA:0301372	FALSE	3.91387e-06	5.40739	1233	750	134							FALSE	0.000581369	3.23555	1233	596	104	FALSE	1.16818e-05	4.93249	1233	614	113
HPA	lung; endothelial cells[‚â•Medium]	HPA:0300202	FALSE	4.02598e-06	5.39513	651	750	83							FALSE	0.000604719	3.21845	651	596	64	FALSE	1.93012e-05	4.71442	651	614	70
HPA	endometrium; macrophages[High]	HPA:0640413	FALSE	4.20637e-06	5.37609	20	750	11	FALSE	1.41871e-06	5.8481	20	503	10	FALSE	7.10717e-06	5.1483	20	596	10	FALSE	0.000152119	3.81782	20	614	9	FALSE	1.74508e-06	5.75818	20	368	9
HPA	kidney; proximal tubules (cell body)[‚â•Medium]	HPA:0271142	FALSE	1.00421e-05	4.99817	567	750	74	FALSE	0.00759831	2.11928	567	503	48	FALSE	0.00241301	2.61744	567	596	56	FALSE	6.47902e-05	4.18849	567	614	62	FALSE	4.12133e-05	4.38496	567	368	44
HPA	spleen; cells in white pulp[‚â•Medium]	HPA:0530722	FALSE	1.10479e-05	4.95672	2720	750	249							FALSE	2.58593e-05	4.58738	2720	596	203	FALSE	0.00174084	2.75924	2720	614	199
HPA	colon; mucosal lymphoid cells[High]	HPA:0131333	FALSE	1.37693e-05	4.86109	155	750	31							FALSE	0.000254589	3.59416	155	596	25	FALSE	5.07363e-07	6.29468	155	614	30	FALSE	0.00123233	2.90927	155	368	18
HPA	tonsil; non-germinal center cells[High]	HPA:0600443	FALSE	1.53866e-05	4.81286	1321	750	139							FALSE	0.000162391	3.78944	1321	596	112	FALSE	2.293e-05	4.6396	1321	614	118
HPA	skin 1; extracellular matrix[‚â•Medium]	HPA:0461432	FALSE	1.6986e-05	4.76991	48	750	16	FALSE	5.29738e-06	5.27594	48	503	14	FALSE	6.21786e-07	6.20636	48	596	16	FALSE	0.000448572	3.34817	48	614	13	FALSE	0.000113372	3.94549	48	368	11
HPA	skin 1; eccrine glands[‚â•Low]	HPA:0461421	FALSE	2.29143e-05	4.63989	246	750	41							FALSE	0.00291607	2.5352	246	596	31	FALSE	8.70778e-05	4.06009	246	614	35	FALSE	5.87775e-05	4.23079	246	368	26
HPA	skin 1; sebaceous glands[High]	HPA:0461483	FALSE	3.34962e-05	4.475	83	750	21							FALSE	0.000106023	3.9746	83	596	18	FALSE	3.25161e-05	4.4879	83	614	19	FALSE	0.000167698	3.77547	83	368	14
HPA	cerebellum; white matter cells - cytoplasm/membrane[‚â•Medium]	HPA:0091072	FALSE	3.83294e-05	4.41647	223	750	38	FALSE	0.0264015	1.57837	223	503	24	FALSE	0.00107932	2.96685	223	596	30	FALSE	0.000234233	3.63035	223	614	32	FALSE	0.0174414	1.75842	223	368	20
HPA	skin 2; extracellular matrix[‚â•Medium]	HPA:0471432	FALSE	4.45443e-05	4.35121	51	750	16	FALSE	9.98659e-05	4.00058	51	503	13	FALSE	1.36671e-05	4.86432	51	596	15	FALSE	2.06558e-05	4.68496	51	614	15	FALSE	0.000218394	3.66076	51	368	11
HPA	tonsil; non-germinal center cells[‚â•Medium]	HPA:0600442	FALSE	6.91196e-05	4.1604	4200	750	352							FALSE	0.000499572	3.3014	4200	596	282	FALSE	5.16509e-05	4.28692	4200	614	295
HPA	skin 2; cells in basal layer[High]	HPA:0471393	FALSE	8.51716e-05	4.06971	296	750	45							FALSE	0.0012773	2.89371	296	596	36	FALSE	0.00014013	3.85347	296	614	39	FALSE	0.005872	2.23121	296	368	25
HPA	rectum; mucosal lymphoid cells[High]	HPA:0401333	FALSE	8.51869e-05	4.06963	176	750	32							FALSE	7.4843e-05	4.12585	176	596	28	FALSE	2.92401e-06	5.53402	176	614	31	FALSE	0.0251591	1.5993	176	368	17
HPA	placenta; hofbauer cells[‚â•Medium]	HPA:0381202	FALSE	0.000138072	3.85989	381	750	53	FALSE	0.0447542	1.34917	381	503	34	FALSE	0.000180643	3.74318	381	596	45	FALSE	2.59403e-05	4.58603	381	614	48
HPA	endometrium; endothelial cells[‚â•Low]	HPA:0640201	FALSE	0.000157337	3.80317	49	750	15	FALSE	5.98847e-05	4.22268	49	503	13	FALSE	0.000407434	3.38994	49	596	13	FALSE	0.019832	1.70263	49	614	11	FALSE	0.00904686	2.0435	49	368	9
HPA	endometrium; stromal fibroblasts[‚â•Low]	HPA:0641531	FALSE	0.000157337	3.80317	49	750	15	FALSE	0.000455658	3.34136	49	503	12	FALSE	0.000407434	3.38994	49	596	13	FALSE	0.019832	1.70263	49	614	11	FALSE	0.00904686	2.0435	49	368	9
HPA	skin 1; cells in basal layer[High]	HPA:0461393	FALSE	0.000188705	3.72422	191	750	33							FALSE	0.00390191	2.40872	191	596	26	FALSE	2.10853e-05	4.67602	191	614	31
HPA	cerebellum; white matter cells - cytoplasm/membrane[‚â•Low]	HPA:0091071	FALSE	0.000286645	3.54266	289	750	43	FALSE	0.044291	1.35368	289	503	28	FALSE	0.00191338	2.7182	289	596	35	FALSE	0.000561676	3.25051	289	614	37	FALSE	0.0113521	1.94492	289	368	24
HPA	skin 1; eccrine glands[‚â•Medium]	HPA:0461422	FALSE	0.00034812	3.45827	187	750	32													FALSE	0.00153254	2.81459	187	614	27	FALSE	0.0163353	1.78687	187	368	18
HPA	appendix; enterocytes[‚â•Low]	HPA:0031301	FALSE	0.000379678	3.42058	478	750	61							FALSE	0.00720827	2.14217	478	596	48	FALSE	0.000149058	3.82664	478	614	54
HPA	placenta; hofbauer cells[‚â•Low]	HPA:0381201	FALSE	0.000397879	3.40025	436	750	57	FALSE	0.0300662	1.52192	436	503	38	FALSE	0.000588344	3.23037	436	596	48	FALSE	0.0001085	3.96457	436	614	51
HPA	placenta; syncytiotrophoblasts - microvilli[‚â•Medium]	HPA:0381222	FALSE	0.000460767	3.33652	304	750	44	FALSE	0.00731264	2.13593	304	503	31	FALSE	0.000349884	3.45608	304	596	38	FALSE	0.000103067	3.98688	304	614	40	FALSE	0.000339527	3.46913	304	368	28
HPA	cerebellum; white matter cells - cytoplasm/membrane[High]	HPA:0091073	FALSE	0.000462788	3.33462	120	750	24	FALSE	0.0346025	1.46089	120	503	16	FALSE	0.00695068	2.15797	120	596	19	FALSE	0.000819692	3.08635	120	614	21	FALSE	0.000139241	3.85623	120	368	17
HPA	endometrium	HPA:0640000	FALSE	0.000462788	3.33462	120	750	24	FALSE	0.000619252	3.20813	120	503	19	FALSE	0.000500515	3.30058	120	596	21	FALSE	0.0106849	1.97123	120	614	19	FALSE	0.00321579	2.49271	120	368	15
HPA	endometrium; endothelial cells[‚â•Medium]	HPA:0640202	FALSE	0.000548526	3.2608	47	750	14	FALSE	0.000280521	3.55203	47	503	12	FALSE	0.00162123	2.79016	47	596	12							FALSE	0.044193	1.35465	47	368	8
HPA	liver; cholangiocytes[‚â•Low]	HPA:0291161	FALSE	0.000559964	3.25184	3965	750	330							FALSE	0.0296027	1.52867	3965	596	258	FALSE	0.043196	1.36456	3965	614	264
HPA	cerebellum; granular cells - cytoplasm/membrane[‚â•Low]	HPA:0090971	FALSE	0.000602466	3.22007	297	750	43							FALSE	0.00862141	2.06442	297	596	34	FALSE	0.0160549	1.79439	297	614	34
HPA	skin 1; hair follicles[High]	HPA:0461453	FALSE	0.000630903	3.20004	122	750	24													FALSE	0.000279751	3.55323	122	614	22	FALSE	6.07214e-06	5.21666	122	368	19
HPA	skin 2; cells in corneal layer[High]	HPA:0471403	FALSE	0.000808566	3.09228	36	750	12	FALSE	0.00806194	2.09356	36	503	9	FALSE	0.0297885	1.52595	36	596	9	FALSE	0.00587422	2.23105	36	614	10	FALSE	2.99982e-07	6.5229	36	368	12
HPA	duodenum; enterocytes[‚â•Medium]	HPA:0151302	FALSE	0.000908118	3.04186	426	750	55							FALSE	0.0356509	1.44793	426	596	42	FALSE	0.00071689	3.14455	426	614	48
HPA	duodenum; enterocytes[‚â•Low]	HPA:0151301	FALSE	0.00106514	2.97259	537	750	65													FALSE	0.00054307	3.26514	537	614	57
HPA	endometrium; stromal fibroblasts[‚â•Medium]	HPA:0641532	FALSE	0.00107204	2.96979	43	750	13	FALSE	0.000789348	3.10273	43	503	11	FALSE	0.00393915	2.4046	43	596	11							FALSE	0.0228978	1.64021	43	368	8
HPA	colon; enterocytes[‚â•Low]	HPA:0131301	FALSE	0.00113927	2.94337	505	750	62													FALSE	0.000826914	3.08254	505	614	54
HPA	endometrium; nonciliated luminal epithelial cells[‚â•Medium]	HPA:0641522	FALSE	0.00142785	2.84532	44	750	13	FALSE	0.00100968	2.99582	44	503	11	FALSE	0.000759783	3.11931	44	596	12	FALSE	0.00673308	2.17179	44	614	11	FALSE	0.00361802	2.44153	44	368	9
HPA	endometrium; smooth muscle cells[‚â•Low]	HPA:0640691	FALSE	0.00163486	2.78652	65	750	16	FALSE	0.00191515	2.7178	65	503	13	FALSE	0.0114592	1.94085	65	596	13
HPA	adipose tissue; adipocytes[‚â•Low]	HPA:0010011	FALSE	0.00195778	2.70824	3943	750	325							FALSE	0.00208897	2.68007	3943	596	264
HPA	adipose tissue	HPA:0010000	FALSE	0.00195778	2.70824	3943	750	325							FALSE	0.00208897	2.68007	3943	596	264
HPA	spleen; cells in white pulp[High]	HPA:0530723	FALSE	0.00198198	2.7029	847	750	91							FALSE	0.000557198	3.25399	847	596	78	FALSE	0.00598716	2.22278	847	614	76
HPA	cerebellum; granular cells - cytoplasm/membrane[‚â•Medium]	HPA:0090972	FALSE	0.00198309	2.70266	231	750	35							FALSE	0.00607509	2.21645	231	596	29
HPA	skin 2; eccrine glands[‚â•Low]	HPA:0471421	FALSE	0.00211889	2.67389	89	750	19							FALSE	0.00612828	2.21266	89	596	16	FALSE	0.00900206	2.04566	89	614	16
HPA	lung; alveolar cells type I[‚â•Low]	HPA:0301361	FALSE	0.00225045	2.64773	1091	750	111													FALSE	0.0245832	1.60936	1091	614	90
HPA	placenta; syncytiotrophoblasts - cell body[‚â•Low]	HPA:0381211	FALSE	0.00252387	2.59793	551	750	65	FALSE	0.0324187	1.4892	551	503	45	FALSE	0.00893193	2.04905	551	596	53	FALSE	0.00121905	2.91398	551	614	57
HPA	placenta; cytotrophoblasts[‚â•Low]	HPA:0381191	FALSE	0.00299856	2.52309	476	750	58	FALSE	0.0434607	1.3619	476	503	40	FALSE	0.00139014	2.85694	476	596	50	FALSE	0.000679658	3.16771	476	614	52
HPA	skin 2; sebaceous glands[‚â•Low]	HPA:0471481	FALSE	0.0030322	2.51824	133	750	24													FALSE	0.0143445	1.84331	133	614	20
HPA	lymph node; non-germinal center cells[‚â•Low]	HPA:0310441	FALSE	0.00303698	2.51756	6061	750	469							FALSE	0.0076564	2.11598	6061	596	376	FALSE	0.00317194	2.49867	6061	614	389
HPA	colon; enterocytes[‚â•Medium]	HPA:0131302	FALSE	0.00308267	2.51107	379	750	49													FALSE	0.000362003	3.44129	379	614	45
HPA	kidney; proximal tubules (microvilli)[‚â•Low]	HPA:0271151	FALSE	0.00314556	2.5023	151	750	26	FALSE	0.00543226	2.26502	151	503	20	FALSE	0.0192599	1.71535	151	596	21	FALSE	0.00315542	2.50094	151	614	23	FALSE	0.000845363	3.07296	151	368	18
HPA	kidney; proximal tubules (microvilli)[‚â•Medium]	HPA:0271152	FALSE	0.00353609	2.45148	143	750	25	FALSE	0.00237778	2.62383	143	503	20	FALSE	0.0264666	1.5773	143	596	20	FALSE	0.00123794	2.9073	143	614	23	FALSE	0.000380874	3.41922	143	368	18
HPA	rectum; enterocytes[‚â•Low]	HPA:0401301	FALSE	0.00379267	2.42106	513	750	61													FALSE	0.00584179	2.23345	513	614	52
HPA	lung; alveolar cells type II[High]	HPA:0301373	FALSE	0.00405684	2.39181	662	750	74													FALSE	0.0199306	1.70048	662	614	61
HPA	placenta; syncytiotrophoblasts - microvilli[‚â•Low]	HPA:0381221	FALSE	0.00419665	2.3771	362	750	47	FALSE	0.0163218	1.78723	362	503	34	FALSE	0.001684	2.77366	362	596	41	FALSE	0.000623375	3.20525	362	614	43	FALSE	0.00349699	2.45631	362	368	29
HPA	duodenum; goblet cells[‚â•Low]	HPA:0150891	FALSE	0.00426139	2.37045	405	750	51													FALSE	0.000944179	3.02495	405	614	46
HPA	placenta; syncytiotrophoblasts - cell body[‚â•Medium]	HPA:0381212	FALSE	0.004385	2.35803	482	750	58							FALSE	0.0183561	1.73622	482	596	47	FALSE	0.00214586	2.6684	482	614	51
HPA	kidney; collecting ducts[‚â•Low]	HPA:0271121	FALSE	0.00532554	2.27364	598	750	68							FALSE	0.0217318	1.6629	598	596	55	FALSE	0.000413236	3.3838	598	614	62
HPA	placenta; hofbauer cells[High]	HPA:0381203	FALSE	0.00543425	2.26486	282	750	39							FALSE	0.00721875	2.14154	282	596	33	FALSE	0.00216534	2.66447	282	614	35
HPA	rectum; goblet cells[‚â•Low]	HPA:0400891	FALSE	0.00598492	2.22294	410	750	51													FALSE	0.0029881	2.52461	410	614	45
HPA	kidney; distal tubules[‚â•Low]	HPA:0271131	FALSE	0.00615015	2.21111	705	750	77							FALSE	0.0498304	1.30251	705	596	61	FALSE	0.00160668	2.79407	705	614	68	FALSE	0.0263804	1.57872	705	368	43
HPA	lung; alveolar cells type I[‚â•Medium]	HPA:0301362	FALSE	0.00724147	2.14017	887	750	92													FALSE	0.0484118	1.31505	887	614	75
HPA	endometrium; nonciliated glandular epithelial cells[‚â•Low]	HPA:0641511	FALSE	0.00807284	2.09297	58	750	14	FALSE	0.0167889	1.77498	58	503	11	FALSE	0.0160232	1.79525	58	596	12							FALSE	0.00584547	2.23318	58	368	10
HPA	skin 1; eccrine glands[High]	HPA:0461423	FALSE	0.00807609	2.0928	89	750	18													FALSE	0.00218943	2.65967	89	614	17
HPA	skin 2; hair follicles[‚â•Low]	HPA:0471451	FALSE	0.00820715	2.08581	197	750	30													FALSE	0.031025	1.50829	197	614	25	FALSE	0.00286803	2.54242	197	368	20
HPA	placenta; syncytiotrophoblasts - microvilli[High]	HPA:0381223	FALSE	0.00831573	2.0801	178	750	28													FALSE	0.0161375	1.79216	178	614	24
HPA	endometrium; nonciliated luminal epithelial cells[‚â•Low]	HPA:0641521	FALSE	0.00993152	2.00298	59	750	14	FALSE	0.0198012	1.70331	59	503	11	FALSE	0.0191415	1.71802	59	596	12							FALSE	0.00683235	2.16543	59	368	10
HPA	endometrium; stromal fibroblasts[High]	HPA:0641533	FALSE	0.010703	1.97049	32	750	10	FALSE	0.0229124	1.63993	32	503	8	FALSE	0.0107789	1.96743	32	596	9
HPA	endometrium; nonciliated glandular epithelial cells[‚â•Medium]	HPA:0641512	FALSE	0.0133586	1.87424	46	750	12	FALSE	0.0107025	1.97052	46	503	10	FALSE	0.0078777	2.1036	46	596	11							FALSE	0.00530029	2.2757	46	368	9
HPA	skin 1; vascular mural cells[‚â•Low]	HPA:0461491	FALSE	0.0135423	1.86831	242	750	34							FALSE	0.036336	1.43966	242	596	28	FALSE	0.00384964	2.41458	242	614	31
HPA	endometrium; endothelial cells[High]	HPA:0640203	FALSE	0.0144288	1.84077	33	750	10	FALSE	0.0290498	1.53686	33	503	8
HPA	placenta; cytotrophoblasts[‚â•Medium]	HPA:0381192	FALSE	0.0148046	1.8296	424	750	51							FALSE	0.00325791	2.48706	424	596	45	FALSE	0.00702948	2.15308	424	614	45
HPA	skin 2; sebaceous glands[‚â•Medium]	HPA:0471482	FALSE	0.0148422	1.8285	110	750	20
HPA	skin 1; extracellular matrix[High]	HPA:0461433	FALSE	0.0149988	1.82394	27	750	9							FALSE	0.0022977	2.63871	27	596	9	FALSE	0.024707	1.60718	27	614	8	FALSE	0.00668709	2.17476	27	368	7
HPA	skin 1	HPA:0460000	FALSE	0.0151771	1.81881	7246	750	542
HPA	placenta; endothelial cells[High]	HPA:0380203	FALSE	0.0160518	1.79448	244	750	34							FALSE	0.0418879	1.37791	244	596	28	FALSE	0.00169592	2.77059	244	614	32
HPA	rectum; endothelial cells[‚â•Medium]	HPA:0400202	FALSE	0.0169695	1.77033	185	750	28													FALSE	0.0108782	1.96344	185	614	25
HPA	cerebellum; molecular layer cells - cytoplasm/membrane[‚â•Low]	HPA:0091001	FALSE	0.0171322	1.76619	339	750	43													FALSE	0.0461871	1.33548	339	614	36
HPA	kidney; proximal tubules (cell body)[High]	HPA:0271143	FALSE	0.0198898	1.70137	288	750	38													FALSE	0.0203011	1.69248	288	614	33	FALSE	0.010733	1.96928	288	368	24
HPA	small intestine; enterocytes[‚â•Medium]	HPA:0481302	FALSE	0.0199589	1.69986	440	750	52													FALSE	0.0356993	1.44734	440	614	44
HPA	duodenum; endocrine cells[‚â•Low]	HPA:0151291	FALSE	0.0207241	1.68352	497	750	57													FALSE	0.00239833	2.62009	497	614	52
HPA	skin 2; extracellular matrix[High]	HPA:0471433	FALSE	0.0207798	1.68236	28	750	9							FALSE	0.0261945	1.58179	28	596	8	FALSE	0.00418105	2.37872	28	614	9	FALSE	0.00866247	2.06236	28	368	7
HPA	appendix; germinal center cells[‚â•Medium]	HPA:0030432	FALSE	0.021192	1.67383	227	750	32													FALSE	0.00285789	2.54396	227	614	30
HPA	duodenum; endocrine cells[‚â•Medium]	HPA:0151292	FALSE	0.0222043	1.65356	453	750	53													FALSE	0.00388867	2.4102	453	614	48
HPA	liver; cholangiocytes[High]	HPA:0291163	FALSE	0.0233772	1.63121	322	750	41													FALSE	0.0160229	1.79526	322	614	36
HPA	adipose tissue; adipocytes[‚â•Medium]	HPA:0010012	FALSE	0.0251004	1.60032	2236	750	194
HPA	placenta; endothelial cells[‚â•Medium]	HPA:0380202	FALSE	0.025518	1.59315	334	750	42													FALSE	0.00670809	2.1734	334	614	38
HPA	skin 2; vascular mural cells[‚â•Low]	HPA:0471491	FALSE	0.0269048	1.57017	240	750	33
HPA	cerebellum; molecular layer cells - cytoplasm/membrane[‚â•Medium]	HPA:0091002	FALSE	0.0318602	1.49675	305	750	39
HPA	caudate; glial cells[High]	HPA:0080123	FALSE	0.0363549	1.43944	683	750	72
HPA	appendix; germinal center cells[‚â•Low]	HPA:0030431	FALSE	0.0403503	1.39415	287	750	37													FALSE	0.00319997	2.49485	287	614	35
HPA	rectum; goblet cells[‚â•Medium]	HPA:0400892	FALSE	0.046533	1.33224	343	750	42													FALSE	0.0121458	1.91557	343	614	38
HPA	small intestine; enterocytes[‚â•Low]	HPA:0481301	FALSE	0.0487399	1.31212	571	750	62
HPA	rectum; enterocytes[‚â•Medium]	HPA:0401302	FALSE	0.0490489	1.30937	388	750	46													FALSE	0.0083083	2.08049	388	614	42
CORUM	PA700-20S-PA28 complex	CORUM:193	FALSE	1.30011e-13	12.886	33	274	21	FALSE	1.03907e-16	15.9834	33	190	21	FALSE	2.00047e-11	10.6989	33	222	18	FALSE	1.3772e-06	5.861	33	232	14	FALSE	4.59605e-06	5.33762	33	133	11
CORUM	PA28-20S proteasome	CORUM:192	FALSE	7.65719e-13	12.1159	13	274	13	FALSE	1.06291e-14	13.9735	13	190	13	FALSE	5.34519e-14	13.272	13	222	13	FALSE	8.45113e-14	13.0731	13	232	13	FALSE	3.63709e-12	11.4392	13	133	11
CORUM	26S proteasome	CORUM:181	FALSE	1.3151e-11	10.881	19	274	15	FALSE	9.25704e-14	13.0335	19	190	15	FALSE	1.01603e-09	8.99309	19	222	13	FALSE	9.1e-07	6.04096	19	232	11	FALSE	2.87858e-09	8.54082	19	133	11
CORUM	20S proteasome	CORUM:191	FALSE	1.26316e-10	9.89854	11	274	11	FALSE	3.792e-12	11.4211	11	190	11	FALSE	1.37122e-11	10.8629	11	222	11	FALSE	1.97581e-11	10.7043	11	232	11	FALSE	4.98833e-14	13.302	11	133	11
CORUM	PA28gamma-20S proteasome	CORUM:194	FALSE	1.40742e-09	8.85158	12	274	11	FALSE	4.32898e-11	10.3636	12	190	11	FALSE	1.55108e-10	9.80937	12	222	11	FALSE	2.22853e-10	9.65198	12	232	11	FALSE	5.78747e-13	12.2375	12	133	11
CORUM	CCT complex (chaperonin containing TCP1 complex)	CORUM:126	FALSE	2.60713e-07	6.58384	8	274	8	FALSE	2.4563e-08	7.60972	8	190	8	FALSE	5.45022e-08	7.26359	8	222	8	FALSE	0.0107589	1.96823	8	232	5
CORUM	Arp2/3 protein complex	CORUM:27	FALSE	3.2965e-06	5.48195	7	274	7	FALSE	4.53141e-07	6.34377	7	190	7	FALSE	8.55811e-07	6.06762	7	222	7	FALSE	1.02682e-06	5.9885	7	232	7	FALSE	2.69268e-08	7.56981	7	133	7
CORUM	COP9 signalosome complex	CORUM:2174	FALSE	0.00101032	2.99554	8	274	6	FALSE	0.00021163	3.67442	8	190	6
CORUM	CSA complex	CORUM:727	FALSE	0.0018254	2.73864	12	274	7	FALSE	0.000281551	3.55044	12	190	7
CORUM	DDB2 complex	CORUM:726	FALSE	0.0018254	2.73864	12	274	7	FALSE	0.000281551	3.55044	12	190	7
CORUM	CSA-POLIIa complex	CORUM:728	FALSE	0.0018254	2.73864	12	274	7	FALSE	0.000281551	3.55044	12	190	7
CORUM	Kinase maturation complex 1	CORUM:5199	FALSE	0.00187946	2.72597	16	274	8	FALSE	0.000213514	3.67057	16	190	8	FALSE	0.000441364	3.3552	16	222	8	FALSE	0.000541995	3.266	16	232	8	FALSE	0.000228552	3.64102	16	133	7
CORUM	CNS-P53 complex	CORUM:2179	FALSE	0.0028253	2.54893	9	274	6	FALSE	0.000605285	3.21804	9	190	6
CORUM	APOL1 complex A (APOL1, APOA1, HPR, C3)	CORUM:6819	FALSE	0.00652802	2.18522	4	274	4	FALSE	0.00275873	2.55929	4	190	4	FALSE	0.00322839	2.49101	4	222	4	FALSE	0.0033838	2.47059	4	232	4	FALSE	0.000494949	3.30544	4	133	4
CORUM	ITGA2B-ITGB3-FN1-TGM2 complex	CORUM:2376	FALSE	0.00652802	2.18522	4	274	4	FALSE	0.00275873	2.55929	4	190	4
CORUM	BBS-chaperonin complex	CORUM:6247	FALSE	0.00658465	2.18147	10	274	6	FALSE	0.00144271	2.84082	10	190	6	FALSE	0.00224321	2.64913	10	222	6	FALSE	0.0431709	1.36481	10	232	5
CORUM	PA700 complex	CORUM:32	FALSE	0.0137866	1.86054	20	274	8	FALSE	0.00171833	2.76489	20	190	8
CORUM	Ubiquitin E3 ligase (CSN1, CSN8, HRT1, SKP1, SKP2, CUL1, CUL2, CUL3)	CORUM:2715	FALSE	0.023782	1.62375	8	274	5	FALSE	0.00739317	2.13117	8	190	5
CORUM	prohibitin 2 complex, mitochondrial	CORUM:6289	FALSE	0.0305536	1.51494	5	274	4							FALSE	0.0153088	1.81506	5	222	4	FALSE	0.0160057	1.79572	5	232	4
CORUM	APOL1 complex B (APOL1, APOA1, HPR, FN1, IGHM)	CORUM:6820	FALSE	0.0305536	1.51494	5	274	4	FALSE	0.0131862	1.87988	5	190	4	FALSE	0.0153088	1.81506	5	222	4	FALSE	0.0160057	1.79572	5	232	4	FALSE	0.00239916	2.61994	5	133	4
CORUM	ITGA2b-ITGB3-CD9-GP1b-CD47 complex	CORUM:2872	FALSE	0.0305536	1.51494	5	274	4	FALSE	0.0131862	1.87988	5	190	4
HP	Abnormality of blood and blood-forming tissues	HP:0001871	FALSE	1.79193e-13	12.7467	1501	388	189	FALSE	1.33202e-10	9.87549	1501	266	135	FALSE	3.91308e-15	14.4075	1501	318	166	FALSE	1.38143e-12	11.8597	1501	341	169	FALSE	2.72226e-09	8.56507	1501	208	109
HP	Anemia due to reduced life span of red cells	HP:0011895	FALSE	1.28287e-10	9.89182	168	388	44	FALSE	2.01311e-14	13.6961	168	266	41	FALSE	1.53221e-11	10.8147	168	318	41	FALSE	1.51712e-06	5.81898	168	341	35	FALSE	0.00636409	2.19626	168	208	21
HP	Hemolytic anemia	HP:0001878	FALSE	3.05163e-10	9.51547	165	388	43	FALSE	6.78748e-14	13.1683	165	266	40	FALSE	4.29625e-11	10.3669	165	318	40	FALSE	3.66246e-06	5.43623	165	341	34	FALSE	0.0176279	1.7538	165	208	20
HP	Abnormality of the coagulation cascade	HP:0003256	FALSE	7.2365e-10	9.14047	162	388	42	FALSE	9.69146e-09	8.01361	162	266	33	FALSE	1.55505e-08	7.80826	162	318	36	FALSE	1.20848e-09	8.91776	162	341	39	FALSE	0.0133115	1.87577	162	208	20
HP	Abnormality of complement system	HP:0005339	FALSE	3.73265e-09	8.42798	60	388	24	FALSE	1.27709e-07	6.89378	60	266	19	FALSE	5.26424e-09	8.27866	60	318	22	FALSE	2.16112e-08	7.66532	60	341	22	FALSE	1.75826e-08	7.75492	60	208	18
HP	Abnormal erythrocyte morphology	HP:0001877	FALSE	3.90316e-07	6.40858	700	388	98	FALSE	1.16758e-07	6.93271	700	266	76	FALSE	1.56947e-07	6.80425	700	318	86	FALSE	8.20184e-05	4.08609	700	341	83
HP	Reduced circulating complement concentration	HP:0004431	FALSE	5.80809e-07	6.23597	57	388	21	FALSE	4.3445e-07	6.36206	57	266	18	FALSE	1.37463e-07	6.86181	57	318	20	FALSE	3.79934e-06	5.42029	57	341	19	FALSE	7.94392e-07	6.09997	57	208	16
HP	Abnormality of coagulation	HP:0001928	FALSE	7.76884e-07	6.10964	229	388	46	FALSE	2.36064e-06	5.62697	229	266	36	FALSE	2.62542e-06	5.5808	229	318	40	FALSE	5.16081e-07	6.28728	229	341	43
HP	Abnormality of the common coagulation pathway	HP:0010990	FALSE	8.40183e-07	6.07563	69	388	23	FALSE	1.88238e-06	5.72529	69	266	19	FALSE	6.56274e-06	5.18291	69	318	20	FALSE	5.12753e-07	6.29009	69	341	22	FALSE	0.0312683	1.5049	69	208	12
HP	Skin ulcer	HP:0200042	FALSE	1.19471e-06	5.92274	134	388	33							FALSE	1.64451e-07	6.78396	134	318	31	FALSE	4.2556e-08	7.37104	134	341	33	FALSE	0.00282212	2.54942	134	208	19
HP	Anemia	HP:0001903	FALSE	1.68624e-06	5.77308	637	388	90	FALSE	5.10284e-07	6.29219	637	266	70	FALSE	1.16444e-07	6.93388	637	318	81	FALSE	0.000129073	3.88917	637	341	77	FALSE	0.0471815	1.32623	637	208	47
HP	Subcutaneous hemorrhage	HP:0001933	FALSE	4.19235e-06	5.37754	257	388	48	FALSE	0.0001848	3.7333	257	266	35	FALSE	2.59698e-05	4.58553	257	318	41	FALSE	2.14605e-05	4.66836	257	341	43	FALSE	5.69914e-05	4.24419	257	208	31
HP	Recurrent gram-negative bacterial infections	HP:0005420	FALSE	4.95598e-06	5.30487	37	388	16	FALSE	3.06123e-06	5.5141	37	266	14	FALSE	3.41349e-06	5.4668	37	318	15	FALSE	8.5869e-05	4.06616	37	341	14	FALSE	2.09648e-05	4.67851	37	208	12
HP	Hypercoagulability	HP:0100724	FALSE	6.3175e-06	5.19945	17	388	11	FALSE	3.29308e-06	5.4824	17	266	10	FALSE	2.11238e-05	4.67523	17	318	10	FALSE	4.15918e-05	4.38099	17	341	10
HP	Reticulocytosis	HP:0001923	FALSE	7.91848e-06	5.10136	48	388	18	FALSE	1.57054e-08	7.80395	48	266	18	FALSE	3.55051e-07	6.44971	48	318	18	FALSE	0.0034329	2.46434	48	341	14
HP	Atrophic scars	HP:0001075	FALSE	7.96966e-06	5.09856	38	388	16							FALSE	0.000462664	3.33473	38	318	13	FALSE	0.000127793	3.89349	38	341	14	FALSE	2.95485e-05	4.52946	38	208	12
HP	Abnormal erythrocyte physiology	HP:0020054	FALSE	2.21108e-05	4.6554	15	388	10	FALSE	5.58527e-07	6.25296	15	266	10	FALSE	3.65349e-06	5.43729	15	318	10	FALSE	0.00322638	2.49128	15	341	8
HP	Spontaneous hemolytic crises	HP:0005525	FALSE	2.48603e-05	4.60449	7	388	7	FALSE	1.78716e-06	5.74784	7	266	7	FALSE	7.07771e-06	5.15011	7	318	7	FALSE	1.15916e-05	4.93586	7	341	7
HP	Generalized abnormality of skin	HP:0011354	FALSE	3.92395e-05	4.40628	1087	388	128	FALSE	0.000202143	3.69434	1087	266	93	FALSE	2.7902e-05	4.55437	1087	318	110	FALSE	0.000492107	3.30794	1087	341	112	FALSE	0.00851778	2.06967	1087	208	72
HP	Bruising susceptibility	HP:0000978	FALSE	6.8072e-05	4.16703	179	388	36	FALSE	0.0089278	2.04926	179	266	25	FALSE	0.000909059	3.04141	179	318	30	FALSE	0.000117387	3.93038	179	341	33	FALSE	0.0012953	2.88763	179	208	23
HP	Cigarette-paper scars	HP:0001073	FALSE	7.32048e-05	4.13546	10	388	8							FALSE	0.0194712	1.71061	10	318	6	FALSE	0.00116435	2.93392	10	341	7	FALSE	5.00739e-07	6.30039	10	208	8
HP	Increased red cell osmotic fragility	HP:0005502	FALSE	7.57207e-05	4.12079	13	388	9	FALSE	2.75349e-06	5.56012	13	266	9	FALSE	1.51341e-05	4.82004	13	318	9	FALSE	0.0139435	1.85563	13	341	7
HP	Prolonged bleeding following circumcision	HP:0030137	FALSE	7.57207e-05	4.12079	13	388	9	FALSE	2.75349e-06	5.56012	13	266	9	FALSE	0.00873003	2.05898	13	318	7	FALSE	0.000727432	3.13821	13	341	8
HP	Splenomegaly	HP:0001744	FALSE	7.59213e-05	4.11964	494	388	71	FALSE	0.00980541	2.00853	494	266	49	FALSE	0.0019717	2.70516	494	318	58	FALSE	0.000896191	3.0476	494	341	62
HP	Abnormality of circulating fibrinogen	HP:0011898	FALSE	8.34507e-05	4.07857	49	388	17	FALSE	0.0014273	2.84548	49	266	13	FALSE	0.000287727	3.54102	49	318	15	FALSE	1.38225e-05	4.85941	49	341	17
HP	Abnormality of skin physiology	HP:0011122	FALSE	0.000127318	3.89511	580	388	79	FALSE	0.0425906	1.37069	580	266	53	FALSE	0.00209358	2.67911	580	318	65	FALSE	5.68137e-05	4.24555	580	341	73	FALSE	0.0458181	1.33896	580	208	44
HP	Abnormal circulating metabolite concentration	HP:0032180	FALSE	0.000174428	3.75838	1438	388	156	FALSE	0.020604	1.68605	1438	266	107	FALSE	0.00161106	2.79289	1438	318	129	FALSE	0.0013805	2.85996	1438	341	137
HP	Abnormal umbilical stump bleeding	HP:0011884	FALSE	0.000185813	3.73092	8	388	7	FALSE	1.36586e-05	4.86459	8	266	7	FALSE	5.35844e-05	4.27096	8	318	7	FALSE	8.73906e-05	4.05854	8	341	7	FALSE	0.000197908	3.70354	8	208	6
HP	Spherocytosis	HP:0004444	FALSE	0.000185813	3.73092	8	388	7	FALSE	1.36586e-05	4.86459	8	266	7	FALSE	5.35844e-05	4.27096	8	318	7	FALSE	0.00437558	2.35896	8	341	6
HP	Abnormal bleeding	HP:0001892	FALSE	0.000263221	3.57968	539	388	74	FALSE	0.0108815	1.96331	539	266	52	FALSE	0.000706686	3.15077	539	318	63	FALSE	0.000892385	3.04945	539	341	66	FALSE	0.00108207	2.96575	539	208	46
HP	Fragile skin	HP:0001030	FALSE	0.000377508	3.42307	37	388	14													FALSE	0.0372039	1.42941	37	341	11	FALSE	0.000240698	3.61853	37	208	11
HP	Prolonged bleeding following procedure	HP:0011890	FALSE	0.000387311	3.41194	32	388	13	FALSE	4.22338e-06	5.37434	32	266	13	FALSE	0.0300099	1.52274	32	318	10
HP	Prolonged bleeding after dental extraction	HP:0006298	FALSE	0.000452419	3.34446	23	388	11	FALSE	9.11803e-06	5.0401	23	266	11	FALSE	0.00986161	2.00605	23	318	9
HP	Persistent bleeding after trauma	HP:0001934	FALSE	0.000461306	3.33601	15	388	9	FALSE	1.75586e-05	4.75551	15	266	9	FALSE	0.00188977	2.72359	15	318	8	FALSE	0.00322638	2.49128	15	341	8	FALSE	0.0277633	1.55653	15	208	6
HP	Abnormality of the skin	HP:0000951	FALSE	0.000514649	3.28849	2128	388	210	FALSE	0.00436451	2.36006	2128	266	148	FALSE	0.000458623	3.33854	2128	318	177	FALSE	0.00149858	2.82432	2128	341	186	FALSE	0.0249585	1.60278	2128	208	117
HP	Inflammatory abnormality of the skin	HP:0011123	FALSE	0.000533706	3.2727	508	388	70	FALSE	0.0215191	1.66718	508	266	49	FALSE	0.00043041	3.36612	508	318	61	FALSE	8.93972e-05	4.04868	508	341	66	FALSE	0.0490251	1.30958	508	208	40
HP	Abnormality of metabolism/homeostasis	HP:0001939	FALSE	0.000637575	3.19547	2672	388	251							FALSE	0.0228535	1.64105	2672	318	204	FALSE	0.0160466	1.79462	2672	341	218
HP	Macular purpura	HP:0031365	FALSE	0.00069519	3.1579	88	388	22													FALSE	0.0308551	1.51067	88	341	18
HP	Abnormal enzyme concentration or activity	HP:0034684	FALSE	0.000702106	3.1536	729	388	91
HP	Atypical scarring of skin	HP:0000987	FALSE	0.000769743	3.11365	75	388	20							FALSE	0.0220668	1.65626	75	318	16	FALSE	0.0125225	1.90231	75	341	17	FALSE	0.00254291	2.59467	75	208	14
HP	Scarring	HP:0100699	FALSE	0.000842168	3.0746	103	388	24							FALSE	0.00820057	2.08616	103	318	20	FALSE	0.00631461	2.19965	103	341	21	FALSE	0.00116364	2.93418	103	208	17
HP	Vascular skin abnormality	HP:0011276	FALSE	0.00103384	2.98555	588	388	77	FALSE	0.0302599	1.51913	588	266	54	FALSE	0.00343184	2.46447	588	318	65	FALSE	0.00235816	2.62743	588	341	69	FALSE	0.00530802	2.27507	588	208	47
HP	Poikilocytosis	HP:0004447	FALSE	0.00124052	2.9064	64	388	18	FALSE	3.61343e-06	5.44208	64	266	18	FALSE	6.93977e-05	4.15865	64	318	18	FALSE	0.0287971	1.54065	64	341	15
HP	Purpura	HP:0000979	FALSE	0.00161044	2.79306	129	388	27													FALSE	0.023286	1.63291	129	341	23
HP	Skin rash	HP:0000988	FALSE	0.00168519	2.77335	169	388	32							FALSE	0.00285241	2.54479	169	318	28	FALSE	0.000341669	3.46639	169	341	31
HP	Fever	HP:0001945	FALSE	0.00176134	2.75416	424	388	60							FALSE	0.00488822	2.31085	424	318	51	FALSE	0.00155892	2.80718	424	341	55
HP	Recurrent Neisserial infections	HP:0005430	FALSE	0.00216232	2.66508	7	388	6	FALSE	0.000233417	3.63187	7	266	6	FALSE	0.000763258	3.11733	7	318	6	FALSE	0.00115944	2.93575	7	341	6	FALSE	0.00371688	2.42982	7	208	5
HP	Hypofibrinogenemia	HP:0011900	FALSE	0.00229054	2.64006	42	388	14	FALSE	0.0118135	1.92762	42	266	11	FALSE	0.0118277	1.9271	42	318	12	FALSE	0.000545332	3.26334	42	341	14
HP	Abnormality of humoral immunity	HP:0005368	FALSE	0.0041184	2.38527	347	388	51							FALSE	0.00655119	2.18368	347	318	44	FALSE	0.001324	2.87811	347	341	48
HP	Menometrorrhagia	HP:0400008	FALSE	0.00437553	2.35897	5	388	5	FALSE	0.000678168	3.16866	5	266	5							FALSE	0.00265183	2.57645	5	341	5
HP	Abnormal circulating protein concentration	HP:0010876	FALSE	0.00489635	2.31013	696	388	85							FALSE	0.0390596	1.40827	696	318	70	FALSE	0.00128554	2.89091	696	341	79
HP	Abnormal circulating enzyme concentration or activity	HP:0012379	FALSE	0.00601579	2.22071	646	388	80
HP	Gingivitis	HP:0000230	FALSE	0.00670773	2.17342	34	388	12							FALSE	0.000925647	3.03355	34	318	12	FALSE	0.00196972	2.70559	34	341	12	FALSE	0.010083	1.99641	34	208	9
HP	Abnormal platelet volume	HP:0011876	FALSE	0.00670773	2.17342	34	388	12													FALSE	0.0149516	1.82531	34	341	11
HP	Arthritis	HP:0001369	FALSE	0.00685889	2.16375	250	388	40							FALSE	0.0211452	1.67479	250	318	34	FALSE	0.015079	1.82163	250	341	36
HP	Stomatocytosis	HP:0004446	FALSE	0.00742469	2.12932	15	388	8	FALSE	0.000424882	3.37173	15	266	8	FALSE	0.00188977	2.72359	15	318	8
HP	Cerebral venous thrombosis	HP:0005305	FALSE	0.00809186	2.09195	8	388	6	FALSE	0.0333058	1.47748	8	266	5	FALSE	0.00289228	2.53876	8	318	6	FALSE	0.00437558	2.35896	8	341	6	FALSE	0.00958183	2.01855	8	208	5
HP	Venous thrombosis	HP:0004936	FALSE	0.00963274	2.01625	87	388	20	FALSE	0.0149071	1.82661	87	266	16	FALSE	0.00223676	2.65038	87	318	19	FALSE	0.0064233	2.19224	87	341	19	FALSE	0.00306147	2.51407	87	208	15
HP	Extramedullary hematopoiesis	HP:0001978	FALSE	0.0109474	1.96069	20	388	9	FALSE	0.000466852	3.33082	20	266	9	FALSE	0.00239838	2.62008	20	318	9	FALSE	0.00432196	2.36432	20	341	9
HP	Gout	HP:0001997	FALSE	0.0109474	1.96069	20	388	9	FALSE	0.000466852	3.33082	20	266	9	FALSE	0.00239838	2.62008	20	318	9	FALSE	0.0468411	1.32937	20	341	8
HP	Abnormal skin morphology	HP:0011121	FALSE	0.0118637	1.92578	1989	388	193							FALSE	0.00829952	2.08095	1989	318	163	FALSE	0.0429021	1.36752	1989	341	170
HP	Recurrent spontaneous abortion	HP:0200067	FALSE	0.0140255	1.85308	12	388	7	FALSE	0.00112659	2.94823	12	266	7
HP	Hematuria	HP:0000790	FALSE	0.0144813	1.83919	186	388	32	FALSE	0.00561947	2.2503	186	266	26	FALSE	0.0196341	1.70699	186	318	28
HP	Abnormal urine cytology	HP:0012614	FALSE	0.0144813	1.83919	186	388	32	FALSE	0.00561947	2.2503	186	266	26	FALSE	0.0196341	1.70699	186	318	28
HP	Abnormal spleen morphology	HP:0025408	FALSE	0.0152333	1.81721	608	388	75
HP	Abnormal mean corpuscular hemoglobin concentration	HP:0025546	FALSE	0.0178777	1.74769	21	388	9	FALSE	0.00077986	3.10798	21	266	9	FALSE	0.00396809	2.40142	21	318	9	FALSE	0.00712015	2.14751	21	341	9
HP	Abnormality of the spleen	HP:0001743	FALSE	0.0214191	1.6692	635	388	77
HP	Joint hemorrhage	HP:0005261	FALSE	0.024457	1.6116	17	388	8	FALSE	0.00146369	2.83455	17	266	8
HP	Decreased circulating terminal complement component concentration	HP:0033057	FALSE	0.0246021	1.60903	6	388	5	FALSE	0.00389462	2.40953	6	266	5	FALSE	0.0106223	1.97378	6	318	5	FALSE	0.0150332	1.82295	6	341	5	FALSE	0.00109855	2.95918	6	208	5
HP	Recurrent meningococcal disease	HP:0005381	FALSE	0.0246021	1.60903	6	388	5	FALSE	0.00389462	2.40953	6	266	5	FALSE	0.0106223	1.97378	6	318	5	FALSE	0.0150332	1.82295	6	341	5
HP	Recurrent Klebsiella infections	HP:0002742	FALSE	0.0246021	1.60903	6	388	5							FALSE	0.0106223	1.97378	6	318	5	FALSE	0.0150332	1.82295	6	341	5
HP	Orthostatic hypotension	HP:0001278	FALSE	0.0247623	1.60621	44	388	13
HP	Menorrhagia	HP:0000132	FALSE	0.02499	1.60223	38	388	12	FALSE	0.00400694	2.39719	38	266	11
HP	Constitutional symptom	HP:0025142	FALSE	0.0280397	1.55223	1275	388	133							FALSE	0.0416105	1.3808	1275	318	112	FALSE	0.00402529	2.3952	1275	341	123
HP	Deep venous thrombosis	HP:0002625	FALSE	0.0282342	1.54923	22	388	9	FALSE	0.0012598	2.8997	22	266	9
HP	Poor wound healing	HP:0001058	FALSE	0.0295864	1.52891	51	388	14													FALSE	0.041211	1.38499	51	341	13	FALSE	0.00108104	2.96616	51	208	12
HP	Abnormal circulating organic compound concentration	HP:0430071	FALSE	0.0378174	1.42231	754	388	87
HP	Recurrent Burkholderia cepacia infections	HP:0002842	FALSE	0.0432891	1.36362	23	388	9
HP	Miscarriage	HP:0005268	FALSE	0.0442559	1.35403	34	388	11	FALSE	0.0100186	1.99919	34	266	10
GO:MF	copper ion binding	GO:0005507							TRUE	0.00789391	2.10271	61	622	10
GO:MF	S100 protein binding	GO:0044548							FALSE	0.0218831	1.65989	14	622	5	FALSE	0.0497318	1.30337	14	721	5							FALSE	0.00432208	2.36431	14	447	5
GO:MF	ribonucleoside triphosphate phosphatase activity	GO:0017111							FALSE	0.0257188	1.58975	738	622	43
GO:MF	catalytic activity, acting on a protein	GO:0140096							FALSE	0.0301557	1.52063	2358	622	105
GO:MF	AMP binding	GO:0016208							FALSE	0.0319941	1.49493	15	622	5
GO:MF	oxygen binding	GO:0019825							FALSE	0.0334517	1.47558	34	622	7													FALSE	0.0442925	1.35367	34	447	6
GO:MF	pyrophosphatase activity	GO:0016462							FALSE	0.0361848	1.44147	797	622	45
GO:MF	hydrolase activity, acting on acid anhydrides, in phosphorus-containing anhydrides	GO:0016818							FALSE	0.0372544	1.42882	798	622	45
GO:MF	hydrolase activity, acting on acid anhydrides	GO:0016817							FALSE	0.0372544	1.42882	798	622	45
GO:BP	ubiquitin-dependent protein catabolic process	GO:0006511							FALSE	8.05756e-06	5.0938	603	617	46
GO:BP	regulation of proteasomal protein catabolic process	GO:0061136							FALSE	0.00347644	2.45887	198	617	20
GO:BP	positive regulation of response to wounding	GO:1903036							FALSE	0.00370459	2.43126	75	617	12	FALSE	0.0200752	1.69734	75	715	12	FALSE	0.0232354	1.63385	75	729	12	FALSE	0.00104369	2.98143	75	444	11
GO:BP	positive regulation of wound healing	GO:0090303							FALSE	0.00409716	2.38752	63	617	11	FALSE	0.0200869	1.69709	63	715	11	FALSE	0.0229583	1.63906	63	729	11	FALSE	0.00163498	2.78649	63	444	10
GO:BP	chaperone-mediated autophagy	GO:0061684							FALSE	0.00519646	2.28429	15	617	6													FALSE	0.0225494	1.64687	15	444	5
GO:BP	regulation of protein maturation	GO:1903317							FALSE	0.00768842	2.11416	67	617	11	FALSE	0.0370513	1.4312	67	715	11	FALSE	0.042244	1.37423	67	729	11	FALSE	0.0242776	1.61479	67	444	9
GO:BP	antibacterial humoral response	GO:0019731							FALSE	0.00893187	2.04906	68	617	11	FALSE	0.00695503	2.1577	68	715	12	FALSE	0.00808482	2.09233	68	729	12	FALSE	3.70104e-05	4.43168	68	444	12
GO:BP	embryo implantation	GO:0007566							TRUE	0.0114664	1.94057	57	617	10	FALSE	0.0495617	1.30485	57	715	10
GO:BP	negative regulation of extrinsic apoptotic signaling pathway	GO:2001237							FALSE	0.0120575	1.91874	98	617	13
GO:BP	glucose catabolic process	GO:0006007							FALSE	0.0153059	1.81514	26	617	7	FALSE	0.0478501	1.32012	26	715	7
GO:BP	regulation of tube diameter	GO:0035296							FALSE	0.0172614	1.76292	149	617	16	FALSE	0.00821278	2.08551	149	715	18
GO:BP	blood vessel diameter maintenance	GO:0097746							FALSE	0.0172614	1.76292	149	617	16	FALSE	0.00821278	2.08551	149	715	18
GO:BP	purine ribonucleoside biosynthetic process	GO:0046129							FALSE	0.0178322	1.74879	11	617	5	FALSE	0.0437624	1.3589	11	715	5	FALSE	0.0457776	1.33935	11	729	5
GO:BP	complement-dependent cytotoxicity	GO:0097278							FALSE	0.0178322	1.74879	11	617	5	FALSE	0.0437624	1.3589	11	715	5	FALSE	0.0457776	1.33935	11	729	5	FALSE	0.00372069	2.42938	11	444	5
GO:BP	purine nucleoside biosynthetic process	GO:0042451							FALSE	0.0178322	1.74879	11	617	5	FALSE	0.0437624	1.3589	11	715	5	FALSE	0.0457776	1.33935	11	729	5
GO:BP	ribonucleoside biosynthetic process	GO:0042455							FALSE	0.0178322	1.74879	11	617	5	FALSE	0.0437624	1.3589	11	715	5	FALSE	0.0457776	1.33935	11	729	5
GO:BP	L-ascorbic acid metabolic process	GO:0019852							FALSE	0.0178322	1.74879	11	617	5	FALSE	0.0437624	1.3589	11	715	5
GO:BP	lactone metabolic process	GO:1901334							FALSE	0.0178322	1.74879	11	617	5	FALSE	0.0437624	1.3589	11	715	5
GO:BP	purine nucleotide salvage	GO:0032261							FALSE	0.0178322	1.74879	11	617	5
GO:BP	nucleotide salvage	GO:0043173							FALSE	0.0178754	1.74774	18	617	6
GO:BP	regulation of tube size	GO:0035150							FALSE	0.0188071	1.72568	150	617	16	FALSE	0.00904182	2.04374	150	715	18
GO:BP	regulation of very-low-density lipoprotein particle remodeling	GO:0010901							FALSE	0.0219331	1.6589	6	617	4	FALSE	0.0471654	1.32638	6	715	4
GO:BP	xylulose 5-phosphate metabolic process	GO:0051167							FALSE	0.0219331	1.6589	6	617	4
GO:BP	chylomicron remnant clearance	GO:0034382							FALSE	0.0219331	1.6589	6	617	4	TRUE	0.0471654	1.32638	6	715	4
GO:BP	very-low-density lipoprotein particle clearance	GO:0034447							FALSE	0.0219331	1.6589	6	617	4	FALSE	0.0471654	1.32638	6	715	4
GO:BP	'de novo' IMP biosynthetic process	GO:0006189							FALSE	0.0219331	1.6589	6	617	4	FALSE	0.0471654	1.32638	6	715	4
GO:BP	xylulose 5-phosphate biosynthetic process	GO:1901159							FALSE	0.0219331	1.6589	6	617	4
GO:BP	monosaccharide catabolic process	GO:0046365							FALSE	0.0229024	1.64012	49	617	9
GO:BP	nucleobase-containing small molecule biosynthetic process	GO:0034404							FALSE	0.0254783	1.59383	19	617	6
GO:BP	nucleoside biosynthetic process	GO:0009163							FALSE	0.0254783	1.59383	19	617	6
GO:BP	lipoprotein metabolic process	GO:0042157							FALSE	0.0291973	1.53466	91	617	12
GO:BP	neutrophil-mediated killing of symbiont cell	GO:0070943							FALSE	0.0298306	1.52534	12	617	5													FALSE	0.00626759	2.2029	12	444	5
GO:BP	high-density lipoprotein particle assembly	GO:0034380							FALSE	0.0298306	1.52534	12	617	5
GO:BP	regulation of lipoprotein lipase activity	GO:0051004							FALSE	0.0298306	1.52534	12	617	5
GO:BP	glyceraldehyde-3-phosphate metabolic process	GO:0019682							FALSE	0.0298306	1.52534	12	617	5
GO:BP	protein neddylation	GO:0045116							FALSE	0.0336391	1.47316	29	617	7
GO:BP	regulation of cell shape	GO:0008360							FALSE	0.0337719	1.47144	140	617	15							FALSE	0.0041503	2.38192	140	729	18	FALSE	0.0192165	1.71633	140	444	13
GO:BP	purine nucleobase metabolic process	GO:0006144							FALSE	0.0354964	1.44982	20	617	6
GO:BP	actin filament bundle assembly	GO:0051017							FALSE	0.0393277	1.4053	159	617	16
GO:BP	negative regulation of receptor-mediated endocytosis	GO:0048261							FALSE	0.042772	1.36884	30	617	7
GO:BP	regulation of small molecule metabolic process	GO:0062012							FALSE	0.0434194	1.36232	314	617	24							FALSE	0.0359862	1.44386	314	729	27
GO:BP	regulation of podosome assembly	GO:0071801							FALSE	0.0473038	1.3251	13	617	5
GO:BP	pentose metabolic process	GO:0019321							FALSE	0.0473038	1.3251	13	617	5
GO:BP	regulation of lipoprotein particle clearance	GO:0010984							FALSE	0.0484651	1.31457	21	617	6
GO:BP	actin filament bundle organization	GO:0061572							FALSE	0.0496473	1.3041	162	617	16
GO:BP	triglyceride-rich lipoprotein particle clearance	GO:0071830							FALSE	0.049985	1.30116	7	617	4
GO:BP	methylglyoxal metabolic process	GO:0009438							FALSE	0.049985	1.30116	7	617	4
GO:CC	low-density lipoprotein particle	GO:0034362							FALSE	0.0141303	1.84985	15	625	5	FALSE	0.0309522	1.50931	15	723	5
KEGG	Fructose and mannose metabolism	KEGG:00051							FALSE	0.0182431	1.7389	34	407	8
KEGG	Purine metabolism	KEGG:00230							FALSE	0.0376188	1.4246	126	407	16
REAC	RHO GTPases activate PKNs	REAC:R-HSA-5625740							FALSE	0.00144666	2.83963	93	544	17	FALSE	0.00307484	2.51218	93	636	18	FALSE	0.0055217	2.25793	93	663	18	FALSE	0.000119078	3.92417	93	402	16
REAC	Clathrin-mediated endocytosis	REAC:R-HSA-8856828							FALSE	0.00442081	2.3545	144	544	21
REAC	DNA Damage Recognition in GG-NER	REAC:R-HSA-5696394							FALSE	0.0059181	2.22782	38	544	10
REAC	Cooperation of PDCL (PhLP1) and TRiC/CCT in G-protein beta folding	REAC:R-HSA-6814122							FALSE	0.0059181	2.22782	38	544	10	FALSE	0.0246258	1.60861	38	636	10
REAC	Antimicrobial peptides	REAC:R-HSA-6803157							FALSE	0.00961639	2.01699	96	544	16	FALSE	0.0188157	1.72548	96	636	17	FALSE	0.0320993	1.4935	96	663	17	FALSE	3.21211e-05	4.49321	96	402	17
REAC	Glycolysis	REAC:R-HSA-70171							FALSE	0.0129661	1.88719	68	544	13	FALSE	0.0162482	1.78919	68	636	14
REAC	Glutathione conjugation	REAC:R-HSA-156590							FALSE	0.0154925	1.80988	34	544	9
REAC	Chaperone Mediated Autophagy	REAC:R-HSA-9613829							FALSE	0.0331796	1.47913	22	544	7													FALSE	0.00455605	2.34141	22	402	7
REAC	LDL remodeling	REAC:R-HSA-8964041							FALSE	0.0430882	1.36564	6	544	4
REAC	Initial triggering of complement	REAC:R-HSA-166663							FALSE	0.0437935	1.35859	76	544	13
REAC	Bacterial Infection Pathways	REAC:R-HSA-9824439							FALSE	0.0442537	1.35405	66	544	12	FALSE	0.0113729	1.94413	66	636	14	FALSE	0.0182643	1.7384	66	663	14
REAC	RHOBTB1 GTPase cycle	REAC:R-HSA-9013422							FALSE	0.0456622	1.34044	23	544	7
REAC	Response of Mtb to phagocytosis	REAC:R-HSA-9637690							FALSE	0.0456622	1.34044	23	544	7	FALSE	0.0156596	1.80522	23	636	8	FALSE	0.0213721	1.67015	23	663	8	FALSE	0.00634326	2.19769	23	402	7
WP	Pathogenic Escherichia coli infection	WP:WP2272							FALSE	0.0044241	2.35418	55	454	12	FALSE	0.0230331	1.63765	55	536	12	FALSE	0.0285495	1.5444	55	546	12	FALSE	0.00156396	2.80577	55	342	11
WP	Familial hyperlipidemia type 2	WP:WP5109							FALSE	0.022498	1.64786	16	454	6
WP	NRF2 pathway	WP:WP2884							FALSE	0.0276602	1.55814	141	454	19
WP	16p11 2 proximal deletion syndrome	WP:WP4949							FALSE	0.0298278	1.52538	76	454	13	FALSE	0.0431499	1.36502	76	536	14
TF	Factor: HNF-1alpha; motif: GGTTAATNWTTAMCN	TF:M00132							FALSE	0.0498989	1.30191	850	626	50
HPA	endometrium; smooth muscle cells[‚â•Medium]	HPA:0640692							FALSE	0.0130478	1.88446	47	503	10
CORUM	ITGA2b-ITGB3-TLN1 complex	CORUM:2378							FALSE	0.0498637	1.30222	3	190	3							FALSE	0.0499443	1.30151	3	232	3
CORUM	RANBP1-RAN-KPNB1 complex	CORUM:1554							FALSE	0.0498637	1.30222	3	190	3
CORUM	ITGA2b-ITGB3-CD47-SRC complex	CORUM:2377							FALSE	0.0498637	1.30222	3	190	3							FALSE	0.0499443	1.30151	3	232	3
CORUM	Fibrinogen complex	CORUM:6417							FALSE	0.0498637	1.30222	3	190	3	FALSE	0.0498264	1.30254	3	222	3	FALSE	0.0499443	1.30151	3	232	3	FALSE	0.0128687	1.89047	3	133	3
CORUM	CP‚ÄìLF‚ÄìMPO complex	CORUM:6823							FALSE	0.0498637	1.30222	3	190	3	FALSE	0.0498264	1.30254	3	222	3	FALSE	0.0499443	1.30151	3	232	3	FALSE	0.0128687	1.89047	3	133	3
CORUM	Cofilin-actin-CAP1 complex	CORUM:2255							FALSE	0.0498637	1.30222	3	190	3	FALSE	0.0498264	1.30254	3	222	3	FALSE	0.0499443	1.30151	3	232	3	FALSE	0.0128687	1.89047	3	133	3
HP	Abnormal reticulocyte morphology	HP:0004312							FALSE	0.000368176	3.43394	84	266	18	FALSE	0.00577299	2.2386	84	318	18
HP	Gingival bleeding	HP:0000225							FALSE	0.00149315	2.8259	57	266	14
HP	Macular hemorrhage	HP:0025574							FALSE	0.0130476	1.88447	7	266	5	FALSE	0.0352697	1.4526	7	318	5	FALSE	0.0497174	1.30349	7	341	5
HP	Platelet anisocytosis	HP:0032438							FALSE	0.0131389	1.88144	4	266	4							FALSE	0.0399427	1.39856	4	341	4
HP	Generalized amyloid deposition	HP:0003216							FALSE	0.0131389	1.88144	4	266	4	FALSE	0.0301698	1.52043	4	318	4	FALSE	0.0399427	1.39856	4	341	4	FALSE	0.00471286	2.32672	4	208	4
HP	Prolonged whole-blood clotting time	HP:0005542							FALSE	0.0131389	1.88144	4	266	4
HP	Abnormal thrombosis	HP:0001977							FALSE	0.0137658	1.8612	207	266	27	FALSE	0.0203671	1.69107	207	318	30	FALSE	0.0110946	1.95489	207	341	32	FALSE	0.000365781	3.43678	207	208	26
HP	Acute kidney injury	HP:0001919							FALSE	0.0151468	1.81968	43	266	11
HP	Recurrent bacterial infections	HP:0002718							FALSE	0.0215937	1.66567	212	266	27
HP	Prolonged bleeding after surgery	HP:0004846							FALSE	0.0220342	1.6569	17	266	7
HP	Congenital hemolytic anemia	HP:0004804							FALSE	0.0333058	1.47748	8	266	5
HP	Macular drusen	HP:0030499							FALSE	0.0333058	1.47748	8	266	5
HP	Cholelithiasis	HP:0001081							FALSE	0.041507	1.38188	84	266	15
HP	Hyperbilirubinemia	HP:0002904							FALSE	0.0425435	1.37117	137	266	20
HP	Anuria	HP:0100519							FALSE	0.0437371	1.35915	13	266	6													FALSE	0.0102002	1.99139	13	208	6
HP	Epistaxis	HP:0000421							FALSE	0.045304	1.34386	105	266	17
HP	Abnormal circulating bilirubin concentration	HP:0033479							FALSE	0.0474398	1.32386	138	266	20
GO:MF	lipid transporter activity	GO:0005319													TRUE	0.0174508	1.75818	167	721	18							FALSE	0.00236768	2.62568	167	447	15
GO:MF	D-glucose binding	GO:0005536													FALSE	0.0208825	1.68022	12	721	5	FALSE	0.0248802	1.60415	12	735	5
GO:MF	ankyrin binding	GO:0030506													FALSE	0.0209837	1.67812	19	721	6	FALSE	0.0253941	1.59527	19	735	6
GO:MF	phosphatase binding	GO:0019902													FALSE	0.0300752	1.52179	190	721	19	FALSE	0.0421768	1.37493	190	735	19
GO:BP	cellular response to biotic stimulus	GO:0071216													FALSE	0.0012532	2.90198	251	715	26	FALSE	0.00573732	2.24129	251	729	25
GO:BP	cellular response to molecule of bacterial origin	GO:0071219													FALSE	0.00657241	2.18228	224	715	23	FALSE	0.028493	1.54526	224	729	22
GO:BP	hemopoiesis	GO:0030097													FALSE	0.00760392	2.11896	971	715	61	FALSE	0.00664898	2.17725	971	729	62
GO:BP	cellular response to lipopolysaccharide	GO:0071222													FALSE	0.0105804	1.9755	214	715	22	FALSE	0.0452833	1.34406	214	729	21
GO:BP	regulation of intracellular transport	GO:0032386													FALSE	0.0121175	1.91659	266	715	25	FALSE	0.0161354	1.79222	266	729	25
GO:BP	transition metal ion transport	GO:0000041													FALSE	0.0160619	1.7942	99	715	14	FALSE	0.0190624	1.71982	99	729	14
GO:BP	cellular extravasation	GO:0045123													FALSE	0.0200752	1.69734	75	715	12
GO:BP	regulation of biological process involved in symbiotic interaction	GO:0043903													FALSE	0.0235186	1.62859	64	715	11	FALSE	0.0268641	1.57083	64	729	11
GO:BP	regulation of apoptotic cell clearance	GO:2000425													FALSE	0.0245592	1.60979	10	715	5
GO:BP	cell-substrate junction organization	GO:0150115													FALSE	0.0256623	1.5907	103	715	14	FALSE	0.00626297	2.20322	103	729	15	FALSE	0.0250225	1.60167	103	444	11
GO:BP	positive regulation of pattern recognition receptor signaling pathway	GO:0062208													FALSE	0.0274492	1.56147	65	715	11
GO:BP	regulation of metabolic process	GO:0019222													FALSE	0.0349043	1.45712	7076	715	294
GO:BP	defense response to Gram-positive bacterium	GO:0050830													FALSE	0.0352205	1.4532	120	715	15
GO:BP	regulation of macrophage migration	GO:1905521													FALSE	0.0353546	1.45155	44	715	9	FALSE	0.0392804	1.40582	44	729	9
GO:BP	cellular response to UV-A	GO:0071492													TRUE	0.0437624	1.3589	11	715	5	TRUE	0.0457776	1.33935	11	729	5
GO:BP	adaptive immune response	GO:0002250													FALSE	0.0464294	1.33321	745	715	48	FALSE	0.00155387	2.80858	745	729	53
GO:BP	positive regulation of leukocyte degranulation	GO:0043302													FALSE	0.0478501	1.32012	26	715	7
GO:BP	membrane raft organization	GO:0031579													FALSE	0.0478501	1.32012	26	715	7
GO:BP	icosanoid biosynthetic process	GO:0046456													TRUE	0.0495617	1.30485	57	715	10
GO:CC	plasma membrane protein complex	GO:0098797													FALSE	0.0230896	1.63658	723	723	44	FALSE	0.0337734	1.47142	723	737	44
KEGG	Antigen processing and presentation	KEGG:04612													FALSE	0.0145131	1.83824	69	486	13	FALSE	0.019915	1.70082	69	501	13
REAC	MyD88 deficiency (TLR2/4)	REAC:R-HSA-5602498													FALSE	0.0140926	1.85101	17	636	7	FALSE	0.0186611	1.72906	17	663	7
REAC	IRAK4 deficiency (TLR2/4)	REAC:R-HSA-5603041													FALSE	0.0219065	1.65943	18	636	7	FALSE	0.0289431	1.53845	18	663	7
REAC	Dissolution of Fibrin Clot	REAC:R-HSA-75205													FALSE	0.0253102	1.5967	13	636	6	FALSE	0.0323674	1.48989	13	663	6	FALSE	0.00163889	2.78545	13	402	6
REAC	Alternative complement activation	REAC:R-HSA-173736													FALSE	0.0299229	1.524	5	636	4	FALSE	0.0356692	1.44771	5	663	4
REAC	RHO GTPases activate CIT	REAC:R-HSA-5625900													FALSE	0.0329508	1.48213	19	636	7	FALSE	0.0434378	1.36213	19	663	7
REAC	RHO GTPases Activate ROCKs	REAC:R-HSA-5627117													FALSE	0.0329508	1.48213	19	636	7	FALSE	0.0434378	1.36213	19	663	7
REAC	Activation of Matrix Metalloproteinases	REAC:R-HSA-1592389													FALSE	0.0437534	1.35899	33	636	9
WP	Oxidative damage response	WP:WP3941													FALSE	0.0261183	1.58306	40	536	10	FALSE	0.0316427	1.49973	40	546	10	FALSE	0.0282789	1.54854	40	342	8
WP	Fibrin complement receptor 3 signaling	WP:WP4136													FALSE	0.0499943	1.30108	43	536	10
TF	Factor: c-MAF:NF-E2p45; motif: ATGACTCAGCANWTN	TF:M07114													FALSE	0.0467504	1.33021	752	725	51	FALSE	0.0367356	1.43491	752	738	52
MIRNA	hsa-miR-518c-5p	MIRNA:hsa-miR-518c-5p													FALSE	0.0438374	1.35815	73	629	12
MIRNA	hsa-miR-330-5p	MIRNA:hsa-miR-330-5p													FALSE	0.0478134	1.32045	122	629	16
HPA	placenta; cytotrophoblasts[High]	HPA:0381193													FALSE	0.0179447	1.74606	295	596	33
CORUM	Emerin complex 52	CORUM:5615													FALSE	0.0217318	1.66291	19	222	7	FALSE	0.0252369	1.59796	19	232	7
CORUM	Emerin complex 25	CORUM:5613													FALSE	0.0403984	1.39364	15	222	6
CORUM	ACTB-ANP32A-C1QBP-PSMA1-PTMA-PSMA1 complex	CORUM:7298													FALSE	0.0435609	1.3609	6	222	4	FALSE	0.0454307	1.34265	6	232	4
CORUM	HMGB1-HMGB2-HSC70-ERP60-GAPDH complex	CORUM:280													FALSE	0.0498264	1.30254	3	222	3	FALSE	0.0499443	1.30151	3	232	3
HP	Abnormal circulating dicarboxylic acid concentration	HP:0010995													FALSE	0.0178419	1.74856	165	318	26
HP	Liver abscess	HP:0100523													FALSE	0.0194712	1.71061	10	318	6	FALSE	0.0292172	1.53436	10	341	6
HP	Recurrent Serratia marcescens infections	HP:0002741													FALSE	0.0301698	1.52043	4	318	4	FALSE	0.0399427	1.39856	4	341	4
HP	Recurrent E. coli infections	HP:0002740													FALSE	0.0301698	1.52043	4	318	4	FALSE	0.0399427	1.39856	4	341	4
HP	Renal amyloidosis	HP:0001917													FALSE	0.0405879	1.3916	11	318	6
HP	Systemic lupus erythematosus	HP:0002725													FALSE	0.0406984	1.39042	33	318	10
GO:MF	intramolecular oxidoreductase activity, transposing S-S bonds	GO:0016864																			FALSE	0.0253941	1.59527	19	735	6
GO:MF	protein disulfide isomerase activity	GO:0003756																			FALSE	0.0253941	1.59527	19	735	6
GO:MF	fibronectin binding	GO:0001968																			FALSE	0.0392899	1.40572	29	735	7
GO:BP	regulation of leukocyte mediated immunity	GO:0002703																			FALSE	0.00317724	2.49795	243	729	25
GO:BP	myeloid cell activation involved in immune response	GO:0002275																			FALSE	0.00427886	2.36867	100	729	15
GO:BP	T cell activation	GO:0042110																			FALSE	0.00566555	2.24676	558	729	42
GO:BP	regulation of leukocyte activation	GO:0002694																			FALSE	0.00648738	2.18793	561	729	42
GO:BP	leukocyte activation involved in immune response	GO:0002366																			FALSE	0.00726062	2.13903	305	729	28
GO:BP	regulation of monoatomic ion transport	GO:0043269																			FALSE	0.00727705	2.13804	449	729	36
GO:BP	lymphocyte proliferation	GO:0046651																			FALSE	0.00877003	2.057	308	729	28
GO:BP	cell activation involved in immune response	GO:0002263																			FALSE	0.00933388	2.02994	309	729	28
GO:BP	midbrain development	GO:0030901																			FALSE	0.0102563	1.98901	94	729	14	FALSE	0.00147871	2.83012	94	444	12
GO:BP	cell-substrate junction assembly	GO:0007044																			FALSE	0.013211	1.87907	96	729	14	FALSE	0.012628	1.89866	96	444	11
GO:BP	mononuclear cell proliferation	GO:0032943																			FALSE	0.0134754	1.87046	315	729	28
GO:BP	positive regulation of cell activation	GO:0050867																			FALSE	0.0162317	1.78964	372	729	31
GO:BP	phagocytosis, engulfment	GO:0006911																			FALSE	0.0165004	1.7825	50	729	10
GO:BP	multicellular organismal-level homeostasis	GO:0048871																			FALSE	0.0175075	1.75677	809	729	53
GO:BP	chaperone-mediated protein complex assembly	GO:0051131																			TRUE	0.0210756	1.67622	23	729	7
GO:BP	positive regulation of leukocyte cell-cell adhesion	GO:1903039																			FALSE	0.0223273	1.65116	271	729	25
GO:BP	sequestering of metal ion	GO:0051238																			TRUE	0.0257047	1.58999	10	729	5
GO:BP	cellular response to hormone stimulus	GO:0032870																			FALSE	0.0293616	1.53222	637	729	44
GO:BP	positive regulation of DNA-binding transcription factor activity	GO:0051091																			FALSE	0.0316089	1.50019	209	729	21
GO:BP	regulation of lipid biosynthetic process	GO:0046890																			FALSE	0.0317062	1.49886	177	729	19
GO:BP	negative regulation of small molecule metabolic process	GO:0062014																			FALSE	0.0340036	1.46847	104	729	14
GO:BP	actin filament severing	GO:0051014																			FALSE	0.0362274	1.44096	17	729	6	FALSE	0.0448694	1.34805	17	444	5
GO:BP	positive regulation of lipid localization	GO:1905954																			FALSE	0.038003	1.42018	105	729	14
GO:BP	positive regulation of MAPK cascade	GO:0043410																			FALSE	0.0390785	1.40806	465	729	35
GO:BP	T cell mediated cytotoxicity	GO:0001913																			FALSE	0.040182	1.39597	55	729	10
GO:BP	gastrulation	GO:0007369																			TRUE	0.0402315	1.39543	196	729	20	FALSE	0.00978805	2.0093	196	444	16
GO:BP	tissue remodeling	GO:0048771																			FALSE	0.0402942	1.39476	180	729	19
GO:BP	regulation of cell killing	GO:0031341																			FALSE	0.0424114	1.37252	106	729	14
GO:BP	regulation of monoatomic cation transmembrane transport	GO:1904062																			TRUE	0.0441735	1.35484	282	729	25
GO:BP	positive regulation of leukocyte activation	GO:0002696																			FALSE	0.046371	1.33375	355	729	29
GO:BP	regulation of cell-matrix adhesion	GO:0001952																			FALSE	0.0465313	1.33225	121	729	15	FALSE	0.0216922	1.6637	121	444	12
GO:BP	positive regulation of regulated secretory pathway	GO:1903307																			FALSE	0.0476022	1.32237	45	729	9
GO:CC	cytolytic granule	GO:0044194																			FALSE	0.0219412	1.65874	14	737	5
GO:CC	protein complex involved in cell adhesion	GO:0098636																			TRUE	0.0473856	1.32435	59	737	9
GO:CC	keratohyalin granule	GO:0036457																			FALSE	0.0499286	1.30165	4	737	3	FALSE	0.0103001	1.98716	4	449	3
KEGG	Pathogenic Escherichia coli infection	KEGG:05130																			FALSE	0.0106941	1.97085	197	501	26	FALSE	0.000193751	3.71276	197	302	22
KEGG	Starch and sucrose metabolism	KEGG:00500																			FALSE	0.0218332	1.66088	36	501	9
KEGG	Endocytosis	KEGG:04144																			FALSE	0.0369382	1.43252	248	501	29
REAC	Signaling by Receptor Tyrosine Kinases	REAC:R-HSA-9006934																			FALSE	0.00956164	2.01947	507	663	55
REAC	ROS and RNS production in phagocytes	REAC:R-HSA-1222556																			FALSE	0.0212842	1.67194	36	663	10
REAC	Asparagine N-linked glycosylation	REAC:R-HSA-446203																			FALSE	0.0232076	1.63437	305	663	37
REAC	Apoptotic cleavage of cellular proteins	REAC:R-HSA-111465																			FALSE	0.0275982	1.55912	37	663	10
REAC	Glycogen metabolism	REAC:R-HSA-8982491																			FALSE	0.0422956	1.3737	25	663	8
WP	Physiological and pathological hypertrophy of the heart	WP:WP1528																			FALSE	0.0163336	1.78692	24	546	8
WP	Glycogen synthesis and degradation	WP:WP500																			FALSE	0.0251184	1.60001	39	546	10
TF	Factor: ESE-1; motif: NNANVAGGAAGTNN	TF:M09902																			FALSE	0.00529008	2.27654	3224	738	167
TF	Factor: AR; motif: ARGAACANNNTGTNC	TF:M07204																			FALSE	0.0449357	1.34741	4940	738	232
TF	Factor: Elf-1; motif: NANCAGGAAGTR	TF:M11445																			FALSE	0.0455784	1.34124	1692	738	96
MIRNA	hsa-miR-324-3p	MIRNA:hsa-miR-324-3p																			FALSE	0.0193401	1.71354	336	639	32
HPA	skin 1; vascular mural cells[High]	HPA:0461493																			FALSE	0.00550425	2.2593	135	614	21
HPA	rectum; goblet cells[High]	HPA:0400893																			FALSE	0.00573964	2.24112	212	614	28
HPA	kidney; collecting ducts[‚â•Medium]	HPA:0271122																			FALSE	0.00692041	2.15987	463	614	48
HPA	small intestine; paneth cells[‚â•Medium]	HPA:0481352																			FALSE	0.00710006	2.14874	226	614	29
HPA	colon; goblet cells[‚â•Low]	HPA:0130891																			FALSE	0.00790744	2.10196	413	614	44
HPA	colon; endocrine cells[‚â•Medium]	HPA:0131292																			FALSE	0.0106255	1.97365	405	614	43
HPA	appendix; endocrine cells[‚â•Low]	HPA:0031291																			FALSE	0.0133595	1.87421	422	614	44
HPA	colon; endocrine cells[‚â•Low]	HPA:0131291																			FALSE	0.0138308	1.85915	449	614	46
HPA	appendix; goblet cells[‚â•Low]	HPA:0030891																			FALSE	0.014247	1.84628	384	614	41
HPA	skin 1; vascular mural cells[‚â•Medium]	HPA:0461492																			FALSE	0.015622	1.80626	189	614	25
HPA	colon; goblet cells[‚â•Medium]	HPA:0130892																			FALSE	0.017475	1.75758	336	614	37
HPA	appendix; enterocytes[‚â•Medium]	HPA:0031302																			FALSE	0.017934	1.74632	362	614	39
HPA	appendix; non-germinal center cells[High]	HPA:0030443																			FALSE	0.0205825	1.6865	105	614	17
HPA	kidney; distal tubules[‚â•Medium]	HPA:0271132																			FALSE	0.0233987	1.63081	554	614	53
HPA	duodenum; paneth cells[‚â•Low]	HPA:0151351																			FALSE	0.0239553	1.6206	278	614	32
HPA	rectum; endothelial cells[‚â•Low]	HPA:0400201																			FALSE	0.0249739	1.60251	254	614	30
HPA	duodenum; glands of Brunner[‚â•Low]	HPA:0151341																			FALSE	0.0263279	1.57958	267	614	31
HPA	rectum; endocrine cells[‚â•Medium]	HPA:0401292																			FALSE	0.026739	1.57285	408	614	42
HPA	tonsil; non-germinal center cells[‚â•Low]	HPA:0600441																			FALSE	0.0279233	1.55403	6117	614	386
HPA	appendix; goblet cells[‚â•Medium]	HPA:0030892																			FALSE	0.0455346	1.34166	313	614	34
HP	Unusual infection by anatomical site	HP:0032158																			FALSE	0.00956232	2.01944	114	341	22
HP	Unusual CNS infection	HP:0011450																			FALSE	0.0119577	1.92235	107	341	21
HP	Abnormal macrophage morphology	HP:0004311																			FALSE	0.0155706	1.8077	47	341	13
HP	Pain	HP:0012531																			FALSE	0.0285201	1.54485	852	341	87
HP	Granulomatosis	HP:0002955																			FALSE	0.0292172	1.53436	10	341	6
HP	Gingival recession	HP:0030816																			FALSE	0.0497174	1.30349	7	341	5	FALSE	0.00371688	2.42982	7	208	5
GO:MF	fatty acid binding	GO:0005504																									FALSE	0.000449697	3.34708	48	447	9
GO:MF	extracellular matrix structural constituent conferring tensile strength	GO:0030020																									FALSE	0.00278657	2.55493	45	447	8
GO:MF	lipid transfer activity	GO:0120013																									FALSE	0.0113017	1.94686	54	447	8
GO:MF	lipoprotein particle binding	GO:0071813																									FALSE	0.0138827	1.85753	28	447	6
GO:MF	protein-lipid complex binding	GO:0071814																									FALSE	0.0138827	1.85753	28	447	6
GO:MF	high-density lipoprotein particle binding	GO:0008035																									FALSE	0.0338548	1.47038	11	447	4
GO:MF	MHC protein complex binding	GO:0023023																									FALSE	0.0371649	1.42987	33	447	6
GO:MF	heme binding	GO:0020037																									TRUE	0.0434525	1.36199	144	447	12
GO:BP	transforming growth factor beta production	GO:0071604																									FALSE	0.0127889	1.89317	34	444	7
GO:BP	neutrophil mediated cytotoxicity	GO:0070942																									FALSE	0.0152981	1.81536	14	444	5
GO:BP	negative regulation of cell activation	GO:0050866																									FALSE	0.0196414	1.70683	207	444	16
GO:BP	detoxification of hydrogen peroxide	GO:0061691																									FALSE	0.0203611	1.6912	3	444	3
GO:BP	protein targeting to lysosome involved in chaperone-mediated autophagy	GO:0061740																									FALSE	0.0203611	1.6912	3	444	3
GO:BP	positive regulation of plasminogen activation	GO:0010756																									FALSE	0.0279584	1.55349	8	444	4
GO:BP	cytolysis by host of symbiont cells	GO:0051838																									FALSE	0.0279584	1.55349	8	444	4
GO:BP	low-density lipoprotein particle remodeling	GO:0034374																									FALSE	0.0322307	1.49173	16	444	5
GO:BP	intermembrane lipid transfer	GO:0120009																									FALSE	0.0359545	1.44425	54	444	8
GO:BP	lamellipodium assembly	GO:0030032																									FALSE	0.0392503	1.40616	71	444	9
GO:BP	formation of primary germ layer	GO:0001704																									FALSE	0.0416583	1.3803	129	444	12
GO:BP	negative regulation of intrinsic apoptotic signaling pathway	GO:2001243																									FALSE	0.0429835	1.3667	109	444	11
GO:BP	innate immune response in mucosa	GO:0002227																									FALSE	0.0474353	1.3239	28	444	6
GO:CC	intermediate filament	GO:0005882																									FALSE	3.3816e-05	4.47088	217	449	19
GO:CC	intermediate filament cytoskeleton	GO:0045111																									FALSE	8.31944e-05	4.07991	253	449	20
GO:CC	complex of collagen trimers	GO:0098644																									FALSE	0.000892433	3.04942	21	449	6
GO:CC	keratin filament	GO:0045095																									FALSE	0.00734049	2.13428	95	449	10
GO:CC	peptidase inhibitor complex	GO:1904090																									TRUE	0.0155373	1.80862	11	449	4
GO:CC	other organism part	GO:0044217																									FALSE	0.0253612	1.59583	5	449	3
GO:CC	phagocytic vesicle lumen	GO:0097013																									FALSE	0.0253612	1.59583	5	449	3
GO:CC	cell projection membrane	GO:0031253																									FALSE	0.0445616	1.35104	357	449	19
GO:CC	autolysosome	GO:0044754																									FALSE	0.0449013	1.34774	14	449	4
KEGG	Tight junction	KEGG:04530																									FALSE	0.00356566	2.44786	170	302	18
KEGG	Adherens junction	KEGG:04520																									FALSE	0.0478924	1.31973	93	302	11
REAC	Developmental Biology	REAC:R-HSA-1266738																									FALSE	8.63493e-06	5.06374	1225	402	83
[truncated: 33 more rows]
