# Supplementary material for: Human fingertip regeneration follows clinical phases with distinct proteomic signatures
Source: NPJ Regen Med. 2025 Nov 5;10:51. doi: 10.1038/s41536-025-00441-y (PMC12589496; doi:10.1038/s41536-025-00441-y)
Supplement: Supplementary file 12 — Supplementary Data 11_GSEA_ranked_gene_list [file 41536_2025_441_MOESM12_ESM.xlsx]

## Sheet: GSEA_ranked_gene_list_CvsH_1741
NAME	TITLE	SCORE
FN3K	fructosamine 3 kinase [Source:HGNC Symbol;Acc:HGNC:24822]	1.048162
FN3KRP	fructosamine 3 kinase related protein [Source:HGNC Symbol;Acc:HGNC:25700]	0.9837541
C8A	complement C8 alpha chain [Source:HGNC Symbol;Acc:HGNC:1352]	0.98363763
GPX1	glutathione peroxidase 1 [Source:HGNC Symbol;Acc:HGNC:4553]	0.8917797
NIF3L1	NGG1 interacting factor 3 like 1 [Source:HGNC Symbol;Acc:HGNC:13390]	0.88961136
SNCA	synuclein alpha [Source:HGNC Symbol;Acc:HGNC:11138]	0.8877567
CBR1	carbonyl reductase 1 [Source:HGNC Symbol;Acc:HGNC:1548]	0.8861638
AHSP	alpha hemoglobin stabilizing protein [Source:HGNC Symbol;Acc:HGNC:18075]	0.8727724
COPS2	COP9 signalosome subunit 2 [Source:HGNC Symbol;Acc:HGNC:30747]	0.84736896
PCID2	PCI domain containing 2 [Source:HGNC Symbol;Acc:HGNC:25653]	0.8105432
APOC3	apolipoprotein C3 [Source:HGNC Symbol;Acc:HGNC:610]	0.8042318
UROD	uroporphyrinogen decarboxylase [Source:HGNC Symbol;Acc:HGNC:12591]	0.7830965
RHAG	Rh associated glycoprotein [Source:HGNC Symbol;Acc:HGNC:10006]	0.7826606
TANGO2	transport and golgi organization 2 homolog [Source:HGNC Symbol;Acc:HGNC:25439]	0.7290099
PCMT1	protein-L-isoaspartate (D-aspartate) O-methyltransferase [Source:HGNC Symbol;Acc:HGNC:8728]	0.719931
PSMD9	proteasome 26S subunit, non-ATPase 9 [Source:HGNC Symbol;Acc:HGNC:9567]	0.6961655
HMBS	hydroxymethylbilane synthase [Source:HGNC Symbol;Acc:HGNC:4982]	0.6849803
SKP1	S-phase kinase associated protein 1 [Source:HGNC Symbol;Acc:HGNC:10899]	0.6844282
DNPH1	2'-deoxynucleoside 5'-phosphate N-hydrolase 1 [Source:HGNC Symbol;Acc:HGNC:21218]	0.6743435
EIF5A	eukaryotic translation initiation factor 5A [Source:HGNC Symbol;Acc:HGNC:3300]	0.6637143
AKR1A1	aldo-keto reductase family 1 member A1 [Source:HGNC Symbol;Acc:HGNC:380]	0.66329396
HBQ1	hemoglobin subunit theta 1 [Source:HGNC Symbol;Acc:HGNC:4833]	0.6623239
HEBP1	heme binding protein 1 [Source:HGNC Symbol;Acc:HGNC:17176]	0.6621311
YOD1	YOD1 deubiquitinase [Source:HGNC Symbol;Acc:HGNC:25035]	0.6620859
CYB5R3	cytochrome b5 reductase 3 [Source:HGNC Symbol;Acc:HGNC:2873]	0.6610736
CNRIP1	cannabinoid receptor interacting protein 1 [Source:HGNC Symbol;Acc:HGNC:24546]	0.6554994
ATP2B4	ATPase plasma membrane Ca2+ transporting 4 [Source:HGNC Symbol;Acc:HGNC:817]	0.65327257
AKR7A2	aldo-keto reductase family 7 member A2 [Source:HGNC Symbol;Acc:HGNC:389]	0.65130645
PSMB5	proteasome 20S subunit beta 5 [Source:HGNC Symbol;Acc:HGNC:9542]	0.6503583
PRDX4	peroxiredoxin 4 [Source:HGNC Symbol;Acc:HGNC:17169]	0.6492534
COPS7A	COP9 signalosome subunit 7A [Source:HGNC Symbol;Acc:HGNC:16758]	0.6443745
SLC4A1	solute carrier family 4 member 1 (Diego blood group) [Source:HGNC Symbol;Acc:HGNC:11027]	0.64365876
GLO1	glyoxalase I [Source:HGNC Symbol;Acc:HGNC:4323]	0.6370169
F5	coagulation factor V [Source:HGNC Symbol;Acc:HGNC:3542]	0.63656855
HBZ	hemoglobin subunit zeta [Source:HGNC Symbol;Acc:HGNC:4835]	0.6315208
KNG1	kininogen 1 [Source:HGNC Symbol;Acc:HGNC:6383]	0.63149685
TPM3	tropomyosin 3 [Source:HGNC Symbol;Acc:HGNC:12012]	0.6303584
EPB42	erythrocyte membrane protein band 4.2 [Source:HGNC Symbol;Acc:HGNC:3381]	0.6295837
ZG16B	zymogen granule protein 16B [Source:HGNC Symbol;Acc:HGNC:30456]	0.6288058
HAGH	hydroxyacylglutathione hydrolase [Source:HGNC Symbol;Acc:HGNC:4805]	0.6279782
FBXO7	F-box protein 7 [Source:HGNC Symbol;Acc:HGNC:13586]	0.6241775
QDPR	quinoid dihydropteridine reductase [Source:HGNC Symbol;Acc:HGNC:9752]	0.62377197
GSTM3	glutathione S-transferase mu 3 [Source:HGNC Symbol;Acc:HGNC:4635]	0.62363803
DERA	deoxyribose-phosphate aldolase [Source:HGNC Symbol;Acc:HGNC:24269]	0.62322646
AK1	adenylate kinase 1 [Source:HGNC Symbol;Acc:HGNC:361]	0.6213737
HSPB1	heat shock protein family B (small) member 1 [Source:HGNC Symbol;Acc:HGNC:5246]	0.6204761
BPGM	bisphosphoglycerate mutase [Source:HGNC Symbol;Acc:HGNC:1093]	0.61815614
RAD23A	RAD23 homolog A, nucleotide excision repair protein [Source:HGNC Symbol;Acc:HGNC:9812]	0.6065619
UBE2V1	ubiquitin conjugating enzyme E2 V1 [Source:HGNC Symbol;Acc:HGNC:12494]	0.6029709
F9	coagulation factor IX [Source:HGNC Symbol;Acc:HGNC:3551]	0.59662944
C8B	complement C8 beta chain [Source:HGNC Symbol;Acc:HGNC:1353]	0.5881114
PRDX2	peroxiredoxin 2 [Source:HGNC Symbol;Acc:HGNC:9353]	0.5858969
GCLM	glutamate-cysteine ligase modifier subunit [Source:HGNC Symbol;Acc:HGNC:4312]	0.5848361
PRDX1	peroxiredoxin 1 [Source:HGNC Symbol;Acc:HGNC:9352]	0.5782855
PRPS1	phosphoribosyl pyrophosphate synthetase 1 [Source:HGNC Symbol;Acc:HGNC:9462]	0.57732
PRDX6	peroxiredoxin 6 [Source:HGNC Symbol;Acc:HGNC:16753]	0.57595164
RHCE	Rh blood group CcEe antigens [Source:HGNC Symbol;Acc:HGNC:10008]	0.57476515
PSME1	proteasome activator subunit 1 [Source:HGNC Symbol;Acc:HGNC:9568]	0.5711417
CAST	calpastatin [Source:HGNC Symbol;Acc:HGNC:1515]	0.5661714
SORD	sorbitol dehydrogenase [Source:HGNC Symbol;Acc:HGNC:11184]	0.5578431
USP14	ubiquitin specific peptidase 14 [Source:HGNC Symbol;Acc:HGNC:12612]	0.5568788
C1RL	complement C1r subcomponent like [Source:HGNC Symbol;Acc:HGNC:21265]	0.5549659
ANK1	ankyrin 1 [Source:HGNC Symbol;Acc:HGNC:492]	0.5544574
EPB41	erythrocyte membrane protein band 4.1 [Source:HGNC Symbol;Acc:HGNC:3377]	0.54781914
HSPA4	heat shock protein family A (Hsp70) member 4 [Source:HGNC Symbol;Acc:HGNC:5237]	0.5471288
BLVRA	biliverdin reductase A [Source:HGNC Symbol;Acc:HGNC:1062]	0.54635376
SERPINA5	serpin family A member 5 [Source:HGNC Symbol;Acc:HGNC:8723]	0.5365738
CD5L	CD5 molecule like [Source:HGNC Symbol;Acc:HGNC:1690]	0.5364383
PSMB6	proteasome 20S subunit beta 6 [Source:HGNC Symbol;Acc:HGNC:9543]	0.53303725
CCT2	chaperonin containing TCP1 subunit 2 [Source:HGNC Symbol;Acc:HGNC:1615]	0.5239475
ESD	esterase D [Source:HGNC Symbol;Acc:HGNC:3465]	0.52053565
TPP2	tripeptidyl peptidase 2 [Source:HGNC Symbol;Acc:HGNC:12016]	0.51995176
PTPA	protein phosphatase 2 phosphatase activator [Source:HGNC Symbol;Acc:HGNC:9308]	0.51903063
PAFAH1B3	platelet activating factor acetylhydrolase 1b catalytic subunit 3 [Source:HGNC Symbol;Acc:HGNC:8576]	0.5180556
UBAC1	UBA domain containing 1 [Source:HGNC Symbol;Acc:HGNC:30221]	0.5180402
HBD	hemoglobin subunit delta [Source:HGNC Symbol;Acc:HGNC:4829]	0.51713145
KRT77	keratin 77 [Source:HGNC Symbol;Acc:HGNC:20411]	0.515231
SLC29A1	solute carrier family 29 member 1 (Augustine blood group) [Source:HGNC Symbol;Acc:HGNC:11003]	0.51515454
SPTA1	spectrin alpha, erythrocytic 1 [Source:HGNC Symbol;Acc:HGNC:11272]	0.51457256
PPBP	pro-platelet basic protein [Source:HGNC Symbol;Acc:HGNC:9240]	0.5140241
COPS8	COP9 signalosome subunit 8 [Source:HGNC Symbol;Acc:HGNC:24335]	0.5117948
ALDH9A1	aldehyde dehydrogenase 9 family member A1 [Source:HGNC Symbol;Acc:HGNC:412]	0.5099792
GSTO1	glutathione S-transferase omega 1 [Source:HGNC Symbol;Acc:HGNC:13312]	0.50979114
GUK1	guanylate kinase 1 [Source:HGNC Symbol;Acc:HGNC:4693]	0.50932866
MPST	mercaptopyruvate sulfurtransferase [Source:HGNC Symbol;Acc:HGNC:7223]	0.5090176
USP5	ubiquitin specific peptidase 5 [Source:HGNC Symbol;Acc:HGNC:12628]	0.5080223
NAPA	NSF attachment protein alpha [Source:HGNC Symbol;Acc:HGNC:7641]	0.50666416
BLVRB	biliverdin reductase B [Source:HGNC Symbol;Acc:HGNC:1063]	0.50592005
HBB	hemoglobin subunit beta [Source:HGNC Symbol;Acc:HGNC:4827]	0.50522363
GLOD4	glyoxalase domain containing 4 [Source:HGNC Symbol;Acc:HGNC:14111]	0.5043842
ALAD	aminolevulinate dehydratase [Source:HGNC Symbol;Acc:HGNC:395]	0.5023627
SLC2A1	solute carrier family 2 member 1 [Source:HGNC Symbol;Acc:HGNC:11005]	0.49879003
HBA2	hemoglobin subunit alpha 2 [Source:HGNC Symbol;Acc:HGNC:4824]	0.49861455
SHBG	sex hormone binding globulin [Source:HGNC Symbol;Acc:HGNC:10839]	0.49804318
PIP4K2A	phosphatidylinositol-5-phosphate 4-kinase type 2 alpha [Source:HGNC Symbol;Acc:HGNC:8997]	0.4978718
SPTB	spectrin beta, erythrocytic [Source:HGNC Symbol;Acc:HGNC:11274]	0.49465954
DDI2	DNA damage inducible 1 homolog 2 [Source:HGNC Symbol;Acc:HGNC:24578]	0.49442512
GMPR	guanosine monophosphate reductase [Source:HGNC Symbol;Acc:HGNC:4376]	0.4939303
THBS1	thrombospondin 1 [Source:HGNC Symbol;Acc:HGNC:11785]	0.4937758
SELENBP1	selenium binding protein 1 [Source:HGNC Symbol;Acc:HGNC:10719]	0.49349627
CA2	carbonic anhydrase 2 [Source:HGNC Symbol;Acc:HGNC:1373]	0.49136066
RNH1	ribonuclease/angiogenin inhibitor 1 [Source:HGNC Symbol;Acc:HGNC:10074]	0.4908426
PSMB7	proteasome 20S subunit beta 7 [Source:HGNC Symbol;Acc:HGNC:9544]	0.49079546
ARF1	ADP ribosylation factor 1 [Source:HGNC Symbol;Acc:HGNC:652]	0.48963332
PPA1	inorganic pyrophosphatase 1 [Source:HGNC Symbol;Acc:HGNC:9226]	0.4885506
RANBP1	RAN binding protein 1 [Source:HGNC Symbol;Acc:HGNC:9847]	0.48694187
CA3	carbonic anhydrase 3 [Source:HGNC Symbol;Acc:HGNC:1374]	0.48361933
AQP1	aquaporin 1 (Colton blood group) [Source:HGNC Symbol;Acc:HGNC:633]	0.48036963
COMP	cartilage oligomeric matrix protein [Source:HGNC Symbol;Acc:HGNC:2227]	0.4799955
PIGR	polymeric immunoglobulin receptor [Source:HGNC Symbol;Acc:HGNC:8968]	0.47729716
CMPK1	cytidine/uridine monophosphate kinase 1 [Source:HGNC Symbol;Acc:HGNC:18170]	0.47607875
DSG1	desmoglein 1 [Source:HGNC Symbol;Acc:HGNC:3048]	0.47466552
GRHPR	glyoxylate and hydroxypyruvate reductase [Source:HGNC Symbol;Acc:HGNC:4570]	0.47339255
SRI	sorcin [Source:HGNC Symbol;Acc:HGNC:11292]	0.46758744
ADD1	adducin 1 [Source:HGNC Symbol;Acc:HGNC:243]	0.46578962
PGLYRP2	peptidoglycan recognition protein 2 [Source:HGNC Symbol;Acc:HGNC:30013]	0.46349093
CUL3	cullin 3 [Source:HGNC Symbol;Acc:HGNC:2553]	0.46316808
PDXP	pyridoxal phosphatase [Source:HGNC Symbol;Acc:HGNC:30259]	0.4564906
YWHAE	tyrosine 3-monooxygenase/tryptophan 5-monooxygenase activation protein epsilon [Source:HGNC Symbol;Acc:HGNC:12851]	0.4561005
CCS	copper chaperone for superoxide dismutase [Source:HGNC Symbol;Acc:HGNC:1613]	0.45602563
PITHD1	PITH domain containing 1 [Source:HGNC Symbol;Acc:HGNC:25022]	0.4517863
PNP	purine nucleoside phosphorylase [Source:HGNC Symbol;Acc:HGNC:7892]	0.45090282
C4BPB	complement component 4 binding protein beta [Source:HGNC Symbol;Acc:HGNC:1328]	0.45028883
ACP1	acid phosphatase 1 [Source:HGNC Symbol;Acc:HGNC:122]	0.44794446
GCLC	glutamate-cysteine ligase catalytic subunit [Source:HGNC Symbol;Acc:HGNC:4311]	0.44599274
DCUN1D1	defective in cullin neddylation 1 domain containing 1 [Source:HGNC Symbol;Acc:HGNC:18184]	0.44556186
UCHL3	ubiquitin C-terminal hydrolase L3 [Source:HGNC Symbol;Acc:HGNC:12515]	0.4435517
IGLV2-18	immunoglobulin lambda variable 2-18 [Source:HGNC Symbol;Acc:HGNC:5889]	0.44302663
MTAP	methylthioadenosine phosphorylase [Source:HGNC Symbol;Acc:HGNC:7413]	0.44219276
TSTA3	tissue specific transplantation antigen P35B [Source:HGNC Symbol;Acc:HGNC:12390]	0.43990234
AGO2	argonaute RISC catalytic component 2 [Source:HGNC Symbol;Acc:HGNC:3263]	0.43863901
CLU	clusterin [Source:HGNC Symbol;Acc:HGNC:2095]	0.4373109
SELENOP	selenoprotein P [Source:HGNC Symbol;Acc:HGNC:10751]	0.43480006
ADD2	adducin 2 [Source:HGNC Symbol;Acc:HGNC:244]	0.43368062
PSMD1	proteasome 26S subunit, non-ATPase 1 [Source:HGNC Symbol;Acc:HGNC:9554]	0.43363872
PSMA5	proteasome 20S subunit alpha 5 [Source:HGNC Symbol;Acc:HGNC:9534]	0.43259722
HPRT1	hypoxanthine phosphoribosyltransferase 1 [Source:HGNC Symbol;Acc:HGNC:5157]	0.4310841
CA1	carbonic anhydrase 1 [Source:HGNC Symbol;Acc:HGNC:1368]	0.43035164
ADSL	adenylosuccinate lyase [Source:HGNC Symbol;Acc:HGNC:291]	0.42930117
APOA2	apolipoprotein A2 [Source:HGNC Symbol;Acc:HGNC:601]	0.42914796
ITGB3	integrin subunit beta 3 [Source:HGNC Symbol;Acc:HGNC:6156]	0.42815188
VCP	valosin containing protein [Source:HGNC Symbol;Acc:HGNC:12666]	0.42787963
CCT5	chaperonin containing TCP1 subunit 5 [Source:HGNC Symbol;Acc:HGNC:1618]	0.42743328
APOA4	apolipoprotein A4 [Source:HGNC Symbol;Acc:HGNC:602]	0.42575878
KRT80	keratin 80 [Source:HGNC Symbol;Acc:HGNC:27056]	0.42502904
STIP1	stress induced phosphoprotein 1 [Source:HGNC Symbol;Acc:HGNC:11387]	0.42463076
LXN	latexin [Source:HGNC Symbol;Acc:HGNC:13347]	0.42416278
TGM2	transglutaminase 2 [Source:HGNC Symbol;Acc:HGNC:11778]	0.42378348
ALDH1A1	aldehyde dehydrogenase 1 family member A1 [Source:HGNC Symbol;Acc:HGNC:402]	0.4199352
USP15	ubiquitin specific peptidase 15 [Source:HGNC Symbol;Acc:HGNC:12613]	0.41823274
PSMC6	proteasome 26S subunit, ATPase 6 [Source:HGNC Symbol;Acc:HGNC:9553]	0.41783583
HBG2	hemoglobin subunit gamma 2 [Source:HGNC Symbol;Acc:HGNC:4832]	0.41650328
DDB1	damage specific DNA binding protein 1 [Source:HGNC Symbol;Acc:HGNC:2717]	0.41623685
EEF1A1	eukaryotic translation elongation factor 1 alpha 1 [Source:HGNC Symbol;Acc:HGNC:3189]	0.41545454
MST1	macrophage stimulating 1 [Source:HGNC Symbol;Acc:HGNC:7380]	0.41333234
RAN	RAN, member RAS oncogene family [Source:HGNC Symbol;Acc:HGNC:9846]	0.41214612
OXSR1	oxidative stress responsive kinase 1 [Source:HGNC Symbol;Acc:HGNC:8508]	0.41041416
ST13P5	ST13, Hsp70 interacting protein pseudogene 5 [Source:HGNC Symbol;Acc:HGNC:18556]	0.40927625
ITGA2B	integrin subunit alpha 2b [Source:HGNC Symbol;Acc:HGNC:6138]	0.40850523
LGALS7B	galectin 7B [Source:HGNC Symbol;Acc:HGNC:34447]	0.403794
PKLR	pyruvate kinase L/R [Source:HGNC Symbol;Acc:HGNC:9020]	0.40312466
HABP2	hyaluronan binding protein 2 [Source:HGNC Symbol;Acc:HGNC:4798]	0.4021663
UBA1	ubiquitin like modifier activating enzyme 1 [Source:HGNC Symbol;Acc:HGNC:12469]	0.40195236
ACLY	ATP citrate lyase [Source:HGNC Symbol;Acc:HGNC:115]	0.3994516
SOD1	superoxide dismutase 1 [Source:HGNC Symbol;Acc:HGNC:11179]	0.39592144
APEH	acylaminoacyl-peptide hydrolase [Source:HGNC Symbol;Acc:HGNC:586]	0.39533207
CAT	catalase [Source:HGNC Symbol;Acc:HGNC:1516]	0.38666525
APRT	adenine phosphoribosyltransferase [Source:HGNC Symbol;Acc:HGNC:626]	0.38352504
PSMA1	proteasome 20S subunit alpha 1 [Source:HGNC Symbol;Acc:HGNC:9530]	0.38333046
CUL1	cullin 1 [Source:HGNC Symbol;Acc:HGNC:2551]	0.38274163
ALDH16A1	aldehyde dehydrogenase 16 family member A1 [Source:HGNC Symbol;Acc:HGNC:28114]	0.38223395
DSP	desmoplakin [Source:HGNC Symbol;Acc:HGNC:3052]	0.3809874
TKFC	triokinase and FMN cyclase [Source:HGNC Symbol;Acc:HGNC:24552]	0.38009986
F13B	coagulation factor XIII B chain [Source:HGNC Symbol;Acc:HGNC:3534]	0.37930432
XPO7	exportin 7 [Source:HGNC Symbol;Acc:HGNC:14108]	0.37888005
PIP	prolactin induced protein [Source:HGNC Symbol;Acc:HGNC:8993]	0.37839946
GYPA	glycophorin A (MNS blood group) [Source:HGNC Symbol;Acc:HGNC:4702]	0.3768512
RNF123	ring finger protein 123 [Source:HGNC Symbol;Acc:HGNC:21148]	0.3751587
CCT3	chaperonin containing TCP1 subunit 3 [Source:HGNC Symbol;Acc:HGNC:1616]	0.37270024
MPP1	membrane palmitoylated protein 1 [Source:HGNC Symbol;Acc:HGNC:7219]	0.37053066
IPO9	importin 9 [Source:HGNC Symbol;Acc:HGNC:19425]	0.37031862
LANCL1	LanC like 1 [Source:HGNC Symbol;Acc:HGNC:6508]	0.36946133
DDT	D-dopachrome tautomerase [Source:HGNC Symbol;Acc:HGNC:2732]	0.36675417
UBE2K	ubiquitin conjugating enzyme E2 K [Source:HGNC Symbol;Acc:HGNC:4914]	0.36400703
GPLD1	glycosylphosphatidylinositol specific phospholipase D1 [Source:HGNC Symbol;Acc:HGNC:4459]	0.36376625
PSME2	proteasome activator subunit 2 [Source:HGNC Symbol;Acc:HGNC:9569]	0.3628164
GGCT	gamma-glutamylcyclotransferase [Source:HGNC Symbol;Acc:HGNC:21705]	0.3615118
CCT4	chaperonin containing TCP1 subunit 4 [Source:HGNC Symbol;Acc:HGNC:1617]	0.3611533
TXNDC17	thioredoxin domain containing 17 [Source:HGNC Symbol;Acc:HGNC:28218]	0.36030835
UBA52	ubiquitin A-52 residue ribosomal protein fusion product 1 [Source:HGNC Symbol;Acc:HGNC:12458]	0.35982552
CAND1	cullin associated and neddylation dissociated 1 [Source:HGNC Symbol;Acc:HGNC:30688]	0.35972357
CFI	complement factor I [Source:HGNC Symbol;Acc:HGNC:5394]	0.35699347
AHCY	adenosylhomocysteinase [Source:HGNC Symbol;Acc:HGNC:343]	0.3526329
IGLC7	immunoglobulin lambda constant 7 [Source:HGNC Symbol;Acc:HGNC:5861]	0.34948182
PROS1	protein S [Source:HGNC Symbol;Acc:HGNC:9456]	0.34823322
NSF	N-ethylmaleimide sensitive factor, vesicle fusing ATPase [Source:HGNC Symbol;Acc:HGNC:8016]	0.3460531
PSMF1	proteasome inhibitor subunit 1 [Source:HGNC Symbol;Acc:HGNC:9571]	0.34592235
ITIH2	inter-alpha-trypsin inhibitor heavy chain 2 [Source:HGNC Symbol;Acc:HGNC:6167]	0.34583744
PSMC2	proteasome 26S subunit, ATPase 2 [Source:HGNC Symbol;Acc:HGNC:9548]	0.34540275
TMOD1	tropomodulin 1 [Source:HGNC Symbol;Acc:HGNC:11871]	0.34323108
C1S	complement C1s [Source:HGNC Symbol;Acc:HGNC:1247]	0.3402527
PFAS	phosphoribosylformylglycinamidine synthase [Source:HGNC Symbol;Acc:HGNC:8863]	0.33791283
IDE	insulin degrading enzyme [Source:HGNC Symbol;Acc:HGNC:5381]	0.33661363
UBE2N	ubiquitin conjugating enzyme E2 N [Source:HGNC Symbol;Acc:HGNC:12492]	0.3317472
RAB5C	RAB5C, member RAS oncogene family [Source:HGNC Symbol;Acc:HGNC:9785]	0.33142564
DCTN1	dynactin subunit 1 [Source:HGNC Symbol;Acc:HGNC:2711]	0.3306511
PPP2R1A	protein phosphatase 2 scaffold subunit Aalpha [Source:HGNC Symbol;Acc:HGNC:9302]	0.327952
NUTF2	nuclear transport factor 2 [Source:HGNC Symbol;Acc:HGNC:13722]	0.3275577
HSPA8	heat shock protein family A (Hsp70) member 8 [Source:HGNC Symbol;Acc:HGNC:5241]	0.32723933
IPO5	importin 5 [Source:HGNC Symbol;Acc:HGNC:6402]	0.32456914
IGHV1-18	immunoglobulin heavy variable 1-18 [Source:HGNC Symbol;Acc:HGNC:5549]	0.32322186
IGFALS	insulin like growth factor binding protein acid labile subunit [Source:HGNC Symbol;Acc:HGNC:5468]	0.32061917
RAP2B	RAP2B, member of RAS oncogene family [Source:HGNC Symbol;Acc:HGNC:9862]	0.32015172
BROX	BRO1 domain and CAAX motif containing [Source:HGNC Symbol;Acc:HGNC:26512]	0.32007444
PSMD2	proteasome 26S subunit, non-ATPase 2 [Source:HGNC Symbol;Acc:HGNC:9559]	0.3194978
CLTC	clathrin heavy chain [Source:HGNC Symbol;Acc:HGNC:2092]	0.31928238
IPO7	importin 7 [Source:HGNC Symbol;Acc:HGNC:9852]	0.31906378
DIAPH1	diaphanous related formin 1 [Source:HGNC Symbol;Acc:HGNC:2876]	0.31790987
APOC2	apolipoprotein C2 [Source:HGNC Symbol;Acc:HGNC:609]	0.3176619
PSMC3	proteasome 26S subunit, ATPase 3 [Source:HGNC Symbol;Acc:HGNC:9549]	0.31427947
TXNL1	thioredoxin like 1 [Source:HGNC Symbol;Acc:HGNC:12436]	0.31289893
RPIA	ribose 5-phosphate isomerase A [Source:HGNC Symbol;Acc:HGNC:10297]	0.31252578
RAP1B	RAP1B, member of RAS oncogene family [Source:HGNC Symbol;Acc:HGNC:9857]	0.3109557
F11	coagulation factor XI [Source:HGNC Symbol;Acc:HGNC:3529]	0.3109371
EIF4A1	eukaryotic translation initiation factor 4A1 [Source:HGNC Symbol;Acc:HGNC:3282]	0.30931002
FLG	filaggrin [Source:HGNC Symbol;Acc:HGNC:3748]	0.30909243
F12	coagulation factor XII [Source:HGNC Symbol;Acc:HGNC:3530]	0.3090698
PDCD6IP	programmed cell death 6 interacting protein [Source:HGNC Symbol;Acc:HGNC:8766]	0.3090083
C2	complement C2 [Source:HGNC Symbol;Acc:HGNC:1248]	0.3089015
CYFIP1	cytoplasmic FMR1 interacting protein 1 [Source:HGNC Symbol;Acc:HGNC:13759]	0.30765396
ATIC	5-aminoimidazole-4-carboxamide ribonucleotide formyltransferase/IMP cyclohydrolase [Source:HGNC Symbol;Acc:HGNC:794]	0.30653244
TBCA	tubulin folding cofactor A [Source:HGNC Symbol;Acc:HGNC:11579]	0.30388543
TCP1	t-complex 1 [Source:HGNC Symbol;Acc:HGNC:11655]	0.3034618
JUP	junction plakoglobin [Source:HGNC Symbol;Acc:HGNC:6207]	0.30023524
PPIA	peptidylprolyl isomerase A [Source:HGNC Symbol;Acc:HGNC:9253]	0.29898542
LRP1	LDL receptor related protein 1 [Source:HGNC Symbol;Acc:HGNC:6692]	0.29888654
AC021066.1	keratin 86 [Source:NCBI gene;Acc:3892]	0.29888654
KPNB1	karyopherin subunit beta 1 [Source:HGNC Symbol;Acc:HGNC:6400]	0.29825237
CCT8	chaperonin containing TCP1 subunit 8 [Source:HGNC Symbol;Acc:HGNC:1623]	0.29651466
RAB6A	RAB6A, member RAS oncogene family [Source:HGNC Symbol;Acc:HGNC:9786]	0.2953877
APOA1	apolipoprotein A1 [Source:HGNC Symbol;Acc:HGNC:600]	0.28838983
CLIC4	chloride intracellular channel 4 [Source:HGNC Symbol;Acc:HGNC:13518]	0.28474957
WBP2	WW domain binding protein 2 [Source:HGNC Symbol;Acc:HGNC:12738]	0.28241205
COPS4	COP9 signalosome subunit 4 [Source:HGNC Symbol;Acc:HGNC:16702]	0.2821211
NME1	NME/NM23 nucleoside diphosphate kinase 1 [Source:HGNC Symbol;Acc:HGNC:7849]	0.27971655
DNM2	dynamin 2 [Source:HGNC Symbol;Acc:HGNC:2974]	0.27806014
GPS1	G protein pathway suppressor 1 [Source:HGNC Symbol;Acc:HGNC:4549]	0.275976
XPO1	exportin 1 [Source:HGNC Symbol;Acc:HGNC:12825]	0.2754483
CCT7	chaperonin containing TCP1 subunit 7 [Source:HGNC Symbol;Acc:HGNC:1622]	0.27524668
PFKL	phosphofructokinase, liver type [Source:HGNC Symbol;Acc:HGNC:8876]	0.2730305
KRT78	keratin 78 [Source:HGNC Symbol;Acc:HGNC:28926]	0.27160186
S100A6	S100 calcium binding protein A6 [Source:HGNC Symbol;Acc:HGNC:10496]	0.27058476
CAPNS1	calpain small subunit 1 [Source:HGNC Symbol;Acc:HGNC:1481]	0.26909602
CCT6A	chaperonin containing TCP1 subunit 6A [Source:HGNC Symbol;Acc:HGNC:1620]	0.26560453
HSP90AA1	heat shock protein 90 alpha family class A member 1 [Source:HGNC Symbol;Acc:HGNC:5253]	0.26461902
FSCN1	fascin actin-bundling protein 1 [Source:HGNC Symbol;Acc:HGNC:11148]	0.26323533
S100A4	S100 calcium binding protein A4 [Source:HGNC Symbol;Acc:HGNC:10494]	0.26244533
LCAT	lecithin-cholesterol acyltransferase [Source:HGNC Symbol;Acc:HGNC:6522]	0.26099294
F2	coagulation factor II, thrombin [Source:HGNC Symbol;Acc:HGNC:3535]	0.25765753
THBS4	thrombospondin 4 [Source:HGNC Symbol;Acc:HGNC:11788]	0.2560299
UBE2I	ubiquitin conjugating enzyme E2 I [Source:HGNC Symbol;Acc:HGNC:12485]	0.25556192
PAICS	phosphoribosylaminoimidazole carboxylase and phosphoribosylaminoimidazolesuccinocarboxamide synthase [Source:HGNC Symbol;Acc:HGNC:8587]	0.25108966
CNDP1	carnosine dipeptidase 1 [Source:HGNC Symbol;Acc:HGNC:20675]	0.24921021
OLA1	Obg like ATPase 1 [Source:HGNC Symbol;Acc:HGNC:28833]	0.2489532
CRABP2	cellular retinoic acid binding protein 2 [Source:HGNC Symbol;Acc:HGNC:2339]	0.24717288
POF1B	POF1B actin binding protein [Source:HGNC Symbol;Acc:HGNC:13711]	0.24717288
SPRR2E	small proline rich protein 2E [Source:HGNC Symbol;Acc:HGNC:11265]	0.24717288
SPRR1B	small proline rich protein 1B [Source:HGNC Symbol;Acc:HGNC:11260]	0.24717288
PFKM	phosphofructokinase, muscle [Source:HGNC Symbol;Acc:HGNC:8877]	0.24630344
LYVE1	lymphatic vessel endothelial hyaluronan receptor 1 [Source:HGNC Symbol;Acc:HGNC:14687]	0.24597713
PAFAH1B1	platelet activating factor acetylhydrolase 1b regulatory subunit 1 [Source:HGNC Symbol;Acc:HGNC:8574]	0.2451385
PARK7	Parkinsonism associated deglycase [Source:HGNC Symbol;Acc:HGNC:16369]	0.24312453
CFHR1	complement factor H related 1 [Source:HGNC Symbol;Acc:HGNC:4888]	0.24304932
PSMD13	proteasome 26S subunit, non-ATPase 13 [Source:HGNC Symbol;Acc:HGNC:9558]	0.24204239
F13A1	coagulation factor XIII A chain [Source:HGNC Symbol;Acc:HGNC:3531]	0.2348908
DHX9	DExH-box helicase 9 [Source:HGNC Symbol;Acc:HGNC:2750]	0.23439161
MASP1	mannan binding lectin serine peptidase 1 [Source:HGNC Symbol;Acc:HGNC:6901]	0.23198666
GDI2	GDP dissociation inhibitor 2 [Source:HGNC Symbol;Acc:HGNC:4227]	0.23181948
DPP3	dipeptidyl peptidase 3 [Source:HGNC Symbol;Acc:HGNC:3008]	0.23005392
NQO2	N-ribosyldihydronicotinamide:quinone reductase 2 [Source:HGNC Symbol;Acc:HGNC:7856]	0.22980134
COPS3	COP9 signalosome subunit 3 [Source:HGNC Symbol;Acc:HGNC:2239]	0.22565812
ITIH1	inter-alpha-trypsin inhibitor heavy chain 1 [Source:HGNC Symbol;Acc:HGNC:6166]	0.22507906
ABI3BP	ABI family member 3 binding protein [Source:HGNC Symbol;Acc:HGNC:17265]	0.22485177
NUDT5	nudix hydrolase 5 [Source:HGNC Symbol;Acc:HGNC:8052]	0.22484587
SP8	Sp8 transcription factor [Source:HGNC Symbol;Acc:HGNC:19196]	0.22299652
FETUB	fetuin B [Source:HGNC Symbol;Acc:HGNC:3658]	0.21940067
AHSG	alpha 2-HS glycoprotein [Source:HGNC Symbol;Acc:HGNC:349]	0.21663389
LMNA	lamin A/C [Source:HGNC Symbol;Acc:HGNC:6636]	0.21516033
DSC1	desmocollin 1 [Source:HGNC Symbol;Acc:HGNC:3035]	0.21210025
IGHV3-20	immunoglobulin heavy variable 3-20 [Source:HGNC Symbol;Acc:HGNC:5585]	0.2083906
GSS	glutathione synthetase [Source:HGNC Symbol;Acc:HGNC:4624]	0.20604093
UBE2L3	ubiquitin conjugating enzyme E2 L3 [Source:HGNC Symbol;Acc:HGNC:12488]	0.20566583
CAPN1	calpain 1 [Source:HGNC Symbol;Acc:HGNC:1476]	0.20501667
IGKV1-5	immunoglobulin kappa variable 1-5 [Source:HGNC Symbol;Acc:HGNC:5741]	0.20214234
RAB1B	RAB1B, member RAS oncogene family [Source:HGNC Symbol;Acc:HGNC:18370]	0.19935004
MTHFD1	methylenetetrahydrofolate dehydrogenase, cyclohydrolase and formyltetrahydrofolate synthetase 1 [Source:HGNC Symbol;Acc:HGNC:7432]	0.19768739
NAPRT	nicotinate phosphoribosyltransferase [Source:HGNC Symbol;Acc:HGNC:30450]	0.19767274
FCGBP	Fc fragment of IgG binding protein [Source:HGNC Symbol;Acc:HGNC:13572]	0.19729866
TNXB	tenascin XB [Source:HGNC Symbol;Acc:HGNC:11976]	0.19503517
THBS2	thrombospondin 2 [Source:HGNC Symbol;Acc:HGNC:11786]	0.19464445
PSMA6	proteasome 20S subunit alpha 6 [Source:HGNC Symbol;Acc:HGNC:9535]	0.1940126
DCXR	dicarbonyl and L-xylulose reductase [Source:HGNC Symbol;Acc:HGNC:18985]	0.19236363
IGHD	immunoglobulin heavy constant delta [Source:HGNC Symbol;Acc:HGNC:5480]	0.1876695
YWHAQ	tyrosine 3-monooxygenase/tryptophan 5-monooxygenase activation protein theta [Source:HGNC Symbol;Acc:HGNC:12854]	0.18508409
PLXDC2	plexin domain containing 2 [Source:HGNC Symbol;Acc:HGNC:21013]	0.18344082
PCYOX1	prenylcysteine oxidase 1 [Source:HGNC Symbol;Acc:HGNC:20588]	0.1814031
SELL	selectin L [Source:HGNC Symbol;Acc:HGNC:10720]	0.18134627
PSMD5	proteasome 26S subunit, non-ATPase 5 [Source:HGNC Symbol;Acc:HGNC:9563]	0.17609437
PSMA4	proteasome 20S subunit alpha 4 [Source:HGNC Symbol;Acc:HGNC:9533]	0.17014503
KLKB1	kallikrein B1 [Source:HGNC Symbol;Acc:HGNC:6371]	0.16584875
APOL1	apolipoprotein L1 [Source:HGNC Symbol;Acc:HGNC:618]	0.16572265
PLG	plasminogen [Source:HGNC Symbol;Acc:HGNC:9071]	0.16196348
KRT7	keratin 7 [Source:HGNC Symbol;Acc:HGNC:6445]	0.1615038
PSMB4	proteasome 20S subunit beta 4 [Source:HGNC Symbol;Acc:HGNC:9541]	0.16006434
CPN1	carboxypeptidase N subunit 1 [Source:HGNC Symbol;Acc:HGNC:2312]	0.15977576
VWF	von Willebrand factor [Source:HGNC Symbol;Acc:HGNC:12726]	0.15863214
C1R	complement C1r [Source:HGNC Symbol;Acc:HGNC:1246]	0.15835015
PPP2CA	protein phosphatase 2 catalytic subunit alpha [Source:HGNC Symbol;Acc:HGNC:9299]	0.15663259
IGHV2-5	immunoglobulin heavy variable 2-5 [Source:HGNC Symbol;Acc:HGNC:5576]	0.15584292
NPEPPS	aminopeptidase puromycin sensitive [Source:HGNC Symbol;Acc:HGNC:7900]	0.15543833
FABP5	fatty acid binding protein 5 [Source:HGNC Symbol;Acc:HGNC:3560]	0.15490389
PA2G4	proliferation-associated 2G4 [Source:HGNC Symbol;Acc:HGNC:8550]	0.1516292
BCHE	butyrylcholinesterase [Source:HGNC Symbol;Acc:HGNC:983]	0.1492882
CPN2	carboxypeptidase N subunit 2 [Source:HGNC Symbol;Acc:HGNC:2313]	0.14892441
TXN	thioredoxin [Source:HGNC Symbol;Acc:HGNC:12435]	0.14746656
MDH1	malate dehydrogenase 1 [Source:HGNC Symbol;Acc:HGNC:6970]	0.14665565
SPTBN1	spectrin beta, non-erythrocytic 1 [Source:HGNC Symbol;Acc:HGNC:11275]	0.1456907
NCCRP1	NCCRP1, F-box associated domain containing [Source:HGNC Symbol;Acc:HGNC:33739]	0.1448552
PEBP1	phosphatidylethanolamine binding protein 1 [Source:HGNC Symbol;Acc:HGNC:8630]	0.14174743
ALDOA	aldolase, fructose-bisphosphate A [Source:HGNC Symbol;Acc:HGNC:414]	0.1413781
PGK1	phosphoglycerate kinase 1 [Source:HGNC Symbol;Acc:HGNC:8896]	0.14082675
SERPIND1	serpin family D member 1 [Source:HGNC Symbol;Acc:HGNC:4838]	0.13753098
APOE	apolipoprotein E [Source:HGNC Symbol;Acc:HGNC:613]	0.13718517
AP2B1	adaptor related protein complex 2 subunit beta 1 [Source:HGNC Symbol;Acc:HGNC:563]	0.13650392
CMBL	carboxymethylenebutenolidase homolog [Source:HGNC Symbol;Acc:HGNC:25090]	0.13610405
AFM	afamin [Source:HGNC Symbol;Acc:HGNC:316]	0.13593756
EEF2	eukaryotic translation elongation factor 2 [Source:HGNC Symbol;Acc:HGNC:3214]	0.13142653
IGKV3-7	immunoglobulin kappa variable 3-7 (non-functional) [Source:HGNC Symbol;Acc:HGNC:5821]	0.12722474
PCBP1	poly(rC) binding protein 1 [Source:HGNC Symbol;Acc:HGNC:8647]	0.119322695
DYNLL1	dynein light chain LC8-type 1 [Source:HGNC Symbol;Acc:HGNC:15476]	0.11841633
AGT	angiotensinogen [Source:HGNC Symbol;Acc:HGNC:333]	0.11829087
CDH5	cadherin 5 [Source:HGNC Symbol;Acc:HGNC:1764]	0.117534384
CFH	complement factor H [Source:HGNC Symbol;Acc:HGNC:4883]	0.11480131
SERPINA4	serpin family A member 4 [Source:HGNC Symbol;Acc:HGNC:8948]	0.11314759
SERPINA10	serpin family A member 10 [Source:HGNC Symbol;Acc:HGNC:15996]	0.11282228
AMBP	alpha-1-microglobulin/bikunin precursor [Source:HGNC Symbol;Acc:HGNC:453]	0.10849494
OTUB1	OTU deubiquitinase, ubiquitin aldehyde binding 1 [Source:HGNC Symbol;Acc:HGNC:23077]	0.10788249
TUBA1C	tubulin alpha 1c [Source:HGNC Symbol;Acc:HGNC:20768]	0.1075808
HRG	histidine rich glycoprotein [Source:HGNC Symbol;Acc:HGNC:5181]	0.10619917
NME2	NME/NM23 nucleoside diphosphate kinase 2 [Source:HGNC Symbol;Acc:HGNC:7850]	0.10371045
KRT6B	keratin 6B [Source:HGNC Symbol;Acc:HGNC:6444]	0.10331889
IGKV2-24	immunoglobulin kappa variable 2-24 [Source:HGNC Symbol;Acc:HGNC:5781]	0.09865999
PGM2	phosphoglucomutase 2 [Source:HGNC Symbol;Acc:HGNC:8906]	0.097689375
IGHV3-49	immunoglobulin heavy variable 3-49 [Source:HGNC Symbol;Acc:HGNC:5607]	0.0940074
AMPD3	adenosine monophosphate deaminase 3 [Source:HGNC Symbol;Acc:HGNC:470]	0.09379019
GDI1	GDP dissociation inhibitor 1 [Source:HGNC Symbol;Acc:HGNC:4226]	0.09321531
IGHG4	immunoglobulin heavy constant gamma 4 (G4m marker) [Source:HGNC Symbol;Acc:HGNC:5528]	0.09306921
LPA	lipoprotein(a) [Source:HGNC Symbol;Acc:HGNC:6667]	0.09111614
GP1BA	glycoprotein Ib platelet subunit alpha [Source:HGNC Symbol;Acc:HGNC:4439]	0.08727618
HSD17B12	hydroxysteroid 17-beta dehydrogenase 12 [Source:HGNC Symbol;Acc:HGNC:18646]	0.08707397
HDHD2	haloacid dehalogenase like hydrolase domain containing 2 [Source:HGNC Symbol;Acc:HGNC:25364]	0.085347295
ITIH3	inter-alpha-trypsin inhibitor heavy chain 3 [Source:HGNC Symbol;Acc:HGNC:6168]	0.08336598
TGM1	transglutaminase 1 [Source:HGNC Symbol;Acc:HGNC:11777]	0.08033193
PEPD	peptidase D [Source:HGNC Symbol;Acc:HGNC:8840]	0.07929466
HNRNPA1	heterogeneous nuclear ribonucleoprotein A1 [Source:HGNC Symbol;Acc:HGNC:5031]	0.079146326
FCN3	ficolin 3 [Source:HGNC Symbol;Acc:HGNC:3625]	0.07645334
IGLV9-49	immunoglobulin lambda variable 9-49 [Source:HGNC Symbol;Acc:HGNC:5933]	0.06729794
ATP6V1A	ATPase H+ transporting V1 subunit A [Source:HGNC Symbol;Acc:HGNC:851]	0.060336243
CD14	CD14 molecule [Source:HGNC Symbol;Acc:HGNC:1628]	0.05946005
CLEC3B	C-type lectin domain family 3 member B [Source:HGNC Symbol;Acc:HGNC:11891]	0.058588676
ITIH4	inter-alpha-trypsin inhibitor heavy chain 4 [Source:HGNC Symbol;Acc:HGNC:6169]	0.05707179
GSN	gelsolin [Source:HGNC Symbol;Acc:HGNC:4620]	0.056622405
CFL1	cofilin 1 [Source:HGNC Symbol;Acc:HGNC:1874]	0.055843566
C6	complement C6 [Source:HGNC Symbol;Acc:HGNC:1339]	0.053866167
FBLN1	fibulin 1 [Source:HGNC Symbol;Acc:HGNC:3600]	0.051078733
APOF	apolipoprotein F [Source:HGNC Symbol;Acc:HGNC:615]	0.050859775
YWHAG	tyrosine 3-monooxygenase/tryptophan 5-monooxygenase activation protein gamma [Source:HGNC Symbol;Acc:HGNC:12852]	0.050750315
IGKV2-40	immunoglobulin kappa variable 2-40 [Source:HGNC Symbol;Acc:HGNC:5789]	0.04750311
HGFAC	HGF activator [Source:HGNC Symbol;Acc:HGNC:4894]	0.04613563
RAB11B	RAB11B, member RAS oncogene family [Source:HGNC Symbol;Acc:HGNC:9761]	0.044774342
FCGR3B	Fc fragment of IgG receptor IIIb [Source:HGNC Symbol;Acc:HGNC:3620]	0.044543542
C4BPA	complement component 4 binding protein alpha [Source:HGNC Symbol;Acc:HGNC:1325]	0.044378303
APOC1	apolipoprotein C1 [Source:HGNC Symbol;Acc:HGNC:607]	0.043108918
LYPLA1	lysophospholipase 1 [Source:HGNC Symbol;Acc:HGNC:6737]	0.04107152
GBE1	1,4-alpha-glucan branching enzyme 1 [Source:HGNC Symbol;Acc:HGNC:4180]	0.039187547
APOM	apolipoprotein M [Source:HGNC Symbol;Acc:HGNC:13916]	0.038291875
PSMA7	proteasome 20S subunit alpha 7 [Source:HGNC Symbol;Acc:HGNC:9536]	0.035810743
IGKV1D-13	immunoglobulin kappa variable 1D-13 [Source:HGNC Symbol;Acc:HGNC:5747]	0.03568471
ATP6V1B2	ATPase H+ transporting V1 subunit B2 [Source:HGNC Symbol;Acc:HGNC:854]	0.034995258
CD44	CD44 molecule (Indian blood group) [Source:HGNC Symbol;Acc:HGNC:1681]	0.034678888
CLIC1	chloride intracellular channel 1 [Source:HGNC Symbol;Acc:HGNC:2062]	0.033223473
JCHAIN	joining chain of multimeric IgA and IgM [Source:HGNC Symbol;Acc:HGNC:5713]	0.03198195
IGKV1-17	immunoglobulin kappa variable 1-17 [Source:HGNC Symbol;Acc:HGNC:5733]	0.031352073
PKP1	plakophilin 1 [Source:HGNC Symbol;Acc:HGNC:9023]	0.029758895
KRT9	keratin 9 [Source:HGNC Symbol;Acc:HGNC:6447]	0.029429859
S100A14	S100 calcium binding protein A14 [Source:HGNC Symbol;Acc:HGNC:18901]	0.028527044
HRNR	hornerin [Source:HGNC Symbol;Acc:HGNC:20846]	0.024411082
RACK1	receptor for activated C kinase 1 [Source:HGNC Symbol;Acc:HGNC:4399]	0.024411082
LSM6	LSM6 homolog, U6 small nuclear RNA and mRNA degradation associated [Source:HGNC Symbol;Acc:HGNC:17017]	0.024411082
IGKV1D-33	immunoglobulin kappa variable 1D-33 [Source:HGNC Symbol;Acc:HGNC:5753]	0.02256584
IGKV6D-21	immunoglobulin kappa variable 6D-21 (non-functional) [Source:HGNC Symbol;Acc:HGNC:5837]	0.021485431
TAGLN2	transgelin 2 [Source:HGNC Symbol;Acc:HGNC:11554]	0.019231595
CPA4	carboxypeptidase A4 [Source:HGNC Symbol;Acc:HGNC:15740]	0.0178299
PRG4	proteoglycan 4 [Source:HGNC Symbol;Acc:HGNC:9364]	0.017792882
IGHV1-2	immunoglobulin heavy variable 1-2 [Source:HGNC Symbol;Acc:HGNC:5550]	0.016904643
ARHGAP1	Rho GTPase activating protein 1 [Source:HGNC Symbol;Acc:HGNC:673]	0.016904643
RSU1	Ras suppressor protein 1 [Source:HGNC Symbol;Acc:HGNC:10464]	0.015680239
C9	complement C9 [Source:HGNC Symbol;Acc:HGNC:1358]	0.011855735
SERPINC1	serpin family C member 1 [Source:HGNC Symbol;Acc:HGNC:775]	0.009140319
VASN	vasorin [Source:HGNC Symbol;Acc:HGNC:18517]	0.008758976
NAXE	NAD(P)HX epimerase [Source:HGNC Symbol;Acc:HGNC:18453]	0.006452135
IGHV6-1	immunoglobulin heavy variable 6-1 [Source:HGNC Symbol;Acc:HGNC:5662]	0.0033788634
KLK7	kallikrein related peptidase 7 [Source:HGNC Symbol;Acc:HGNC:6368]	0.0024327715
ETHE1	ETHE1 persulfide dioxygenase [Source:HGNC Symbol;Acc:HGNC:23287]	0.0
PPP3CA	protein phosphatase 3 catalytic subunit alpha [Source:HGNC Symbol;Acc:HGNC:9314]	0.0
KLK13	kallikrein related peptidase 13 [Source:HGNC Symbol;Acc:HGNC:6361]	0.0
EPPK1	epiplakin 1 [Source:HGNC Symbol;Acc:HGNC:15577]	0.0
ILK	integrin linked kinase [Source:HGNC Symbol;Acc:HGNC:6040]	0.0
VCAN	versican [Source:HGNC Symbol;Acc:HGNC:2464]	0.0
NCKAP1L	NCK associated protein 1 like [Source:HGNC Symbol;Acc:HGNC:4862]	0.0
TREX2	three prime repair exonuclease 2 [Source:HGNC Symbol;Acc:HGNC:12270]	0.0
AKR1B10	aldo-keto reductase family 1 member B10 [Source:HGNC Symbol;Acc:HGNC:382]	0.0
KRT23	keratin 23 [Source:HGNC Symbol;Acc:HGNC:6438]	0.0
KRT31	keratin 31 [Source:HGNC Symbol;Acc:HGNC:6448]	0.0
FAH	fumarylacetoacetate hydrolase [Source:HGNC Symbol;Acc:HGNC:3579]	0.0
KRT84	keratin 84 [Source:HGNC Symbol;Acc:HGNC:6461]	0.0
WDR1	WD repeat domain 1 [Source:HGNC Symbol;Acc:HGNC:12754]	-0.001365381
IGHM	immunoglobulin heavy constant mu [Source:HGNC Symbol;Acc:HGNC:5541]	-0.006428338
CFB	complement factor B [Source:HGNC Symbol;Acc:HGNC:1037]	-0.007353795
CALM1	calmodulin 1 [Source:HGNC Symbol;Acc:HGNC:1442]	-0.00749512
IGHV3-15	immunoglobulin heavy variable 3-15 [Source:HGNC Symbol;Acc:HGNC:5582]	-0.008276016
ARHGDIA	Rho GDP dissociation inhibitor alpha [Source:HGNC Symbol;Acc:HGNC:678]	-0.008645569
CPB2	carboxypeptidase B2 [Source:HGNC Symbol;Acc:HGNC:2300]	-0.009924015
C5	complement C5 [Source:HGNC Symbol;Acc:HGNC:1331]	-0.013965895
RAB2A	RAB2A, member RAS oncogene family [Source:HGNC Symbol;Acc:HGNC:9763]	-0.0142775625
SBSN	suprabasin [Source:HGNC Symbol;Acc:HGNC:24950]	-0.015604857
RNPEP	arginyl aminopeptidase [Source:HGNC Symbol;Acc:HGNC:10078]	-0.016334621
IGHA1	immunoglobulin heavy constant alpha 1 [Source:HGNC Symbol;Acc:HGNC:5478]	-0.017978732
LUM	lumican [Source:HGNC Symbol;Acc:HGNC:6724]	-0.018844906
C8G	complement C8 gamma chain [Source:HGNC Symbol;Acc:HGNC:1354]	-0.019532083
RBP4	retinol binding protein 4 [Source:HGNC Symbol;Acc:HGNC:9922]	-0.022208193
BLMH	bleomycin hydrolase [Source:HGNC Symbol;Acc:HGNC:1059]	-0.022731783
TLN1	talin 1 [Source:HGNC Symbol;Acc:HGNC:11845]	-0.022994354
AZGP1	alpha-2-glycoprotein 1, zinc-binding [Source:HGNC Symbol;Acc:HGNC:910]	-0.024302255
SDR9C7	short chain dehydrogenase/reductase family 9C member 7 [Source:HGNC Symbol;Acc:HGNC:29958]	-0.028032014
FERMT3	fermitin family member 3 [Source:HGNC Symbol;Acc:HGNC:23151]	-0.030900301
HNRNPH1	heterogeneous nuclear ribonucleoprotein H1 [Source:HGNC Symbol;Acc:HGNC:5041]	-0.032452643
QPCT	glutaminyl-peptide cyclotransferase [Source:HGNC Symbol;Acc:HGNC:9753]	-0.032452643
LDHA	lactate dehydrogenase A [Source:HGNC Symbol;Acc:HGNC:6535]	-0.035149865
GSR	glutathione-disulfide reductase [Source:HGNC Symbol;Acc:HGNC:4623]	-0.03590569
APCS	amyloid P component, serum [Source:HGNC Symbol;Acc:HGNC:584]	-0.038560435
IGHG3	immunoglobulin heavy constant gamma 3 (G3m marker) [Source:HGNC Symbol;Acc:HGNC:5527]	-0.0387429
UBE2D2	ubiquitin conjugating enzyme E2 D2 [Source:HGNC Symbol;Acc:HGNC:12475]	-0.03923772
HSPD1	heat shock protein family D (Hsp60) member 1 [Source:HGNC Symbol;Acc:HGNC:5261]	-0.041707292
IGHV3-64D	immunoglobulin heavy variable 3-64D [Source:HGNC Symbol;Acc:HGNC:49603]	-0.04437991
SOD3	superoxide dismutase 3 [Source:HGNC Symbol;Acc:HGNC:11181]	-0.04501894
CASP14	caspase 14 [Source:HGNC Symbol;Acc:HGNC:1502]	-0.04535866
ADIPOQ	adiponectin, C1Q and collagen domain containing [Source:HGNC Symbol;Acc:HGNC:13633]	-0.045609783
PSMA3	proteasome 20S subunit alpha 3 [Source:HGNC Symbol;Acc:HGNC:9532]	-0.049493242
IGHV3-64	immunoglobulin heavy variable 3-64 [Source:HGNC Symbol;Acc:HGNC:5617]	-0.05002038
IGLV3-10	immunoglobulin lambda variable 3-10 [Source:HGNC Symbol;Acc:HGNC:5897]	-0.051643845
CRTAC1	cartilage acidic protein 1 [Source:HGNC Symbol;Acc:HGNC:14882]	-0.052263297
IGLV3-27	immunoglobulin lambda variable 3-27 [Source:HGNC Symbol;Acc:HGNC:5910]	-0.055972677
GAPDH	glyceraldehyde-3-phosphate dehydrogenase [Source:HGNC Symbol;Acc:HGNC:4141]	-0.058668777
TUBB	tubulin beta class I [Source:HGNC Symbol;Acc:HGNC:20778]	-0.06248831
PSMB1	proteasome 20S subunit beta 1 [Source:HGNC Symbol;Acc:HGNC:9537]	-0.06434267
ANXA7	annexin A7 [Source:HGNC Symbol;Acc:HGNC:545]	-0.06618121
CST6	cystatin E/M [Source:HGNC Symbol;Acc:HGNC:2478]	-0.06634988
CD47	CD47 molecule [Source:HGNC Symbol;Acc:HGNC:1682]	-0.06671646
IGHV3-38	immunoglobulin heavy variable 3-38 (non-functional) [Source:HGNC Symbol;Acc:HGNC:5601]	-0.06946236
TMED9	transmembrane p24 trafficking protein 9 [Source:HGNC Symbol;Acc:HGNC:24878]	-0.07247371
GOT1	glutamic-oxaloacetic transaminase 1 [Source:HGNC Symbol;Acc:HGNC:4432]	-0.073639974
HEBP2	heme binding protein 2 [Source:HGNC Symbol;Acc:HGNC:15716]	-0.074458644
GPX3	glutathione peroxidase 3 [Source:HGNC Symbol;Acc:HGNC:4555]	-0.076382406
FDPS	farnesyl diphosphate synthase [Source:HGNC Symbol;Acc:HGNC:3631]	-0.07737133
PGLS	6-phosphogluconolactonase [Source:HGNC Symbol;Acc:HGNC:8903]	-0.07990498
SERPINA7	serpin family A member 7 [Source:HGNC Symbol;Acc:HGNC:11583]	-0.08130041
HNRNPK	heterogeneous nuclear ribonucleoprotein K [Source:HGNC Symbol;Acc:HGNC:5044]	-0.08245069
IGHV1-46	immunoglobulin heavy variable 1-46 [Source:HGNC Symbol;Acc:HGNC:5554]	-0.082636535
PI16	peptidase inhibitor 16 [Source:HGNC Symbol;Acc:HGNC:21245]	-0.08274768
IGKV3-11	immunoglobulin kappa variable 3-11 [Source:HGNC Symbol;Acc:HGNC:5815]	-0.083182015
COL12A1	collagen type XII alpha 1 chain [Source:HGNC Symbol;Acc:HGNC:2188]	-0.087043315
NCF2	neutrophil cytosolic factor 2 [Source:HGNC Symbol;Acc:HGNC:7661]	-0.09185768
IGHG2	immunoglobulin heavy constant gamma 2 (G2m marker) [Source:HGNC Symbol;Acc:HGNC:5526]	-0.092020705
CHL1	cell adhesion molecule L1 like [Source:HGNC Symbol;Acc:HGNC:1939]	-0.092664175
HSPA1A	heat shock protein family A (Hsp70) member 1A [Source:HGNC Symbol;Acc:HGNC:5232]	-0.09576659
IGHV3-72	immunoglobulin heavy variable 3-72 [Source:HGNC Symbol;Acc:HGNC:5622]	-0.09618798
RPS3	ribosomal protein S3 [Source:HGNC Symbol;Acc:HGNC:10420]	-0.09874269
IMPDH2	inosine monophosphate dehydrogenase 2 [Source:HGNC Symbol;Acc:HGNC:6053]	-0.09874269
RAB18	RAB18, member RAS oncogene family [Source:HGNC Symbol;Acc:HGNC:14244]	-0.09874269
IGHV3-7	immunoglobulin heavy variable 3-7 [Source:HGNC Symbol;Acc:HGNC:5620]	-0.098916575
SERPINB3	serpin family B member 3 [Source:HGNC Symbol;Acc:HGNC:10569]	-0.10221597
FKBP1A	FKBP prolyl isomerase 1A [Source:HGNC Symbol;Acc:HGNC:3711]	-0.10353071
IMPA1	inositol monophosphatase 1 [Source:HGNC Symbol;Acc:HGNC:6050]	-0.104176395
YWHAZ	tyrosine 3-monooxygenase/tryptophan 5-monooxygenase activation protein zeta [Source:HGNC Symbol;Acc:HGNC:12855]	-0.10440915
ENO1	enolase 1 [Source:HGNC Symbol;Acc:HGNC:3350]	-0.105995886
CP	ceruloplasmin [Source:HGNC Symbol;Acc:HGNC:2295]	-0.10677472
A1BG	alpha-1-B glycoprotein [Source:HGNC Symbol;Acc:HGNC:5]	-0.110234655
PSMA2	proteasome 20S subunit alpha 2 [Source:HGNC Symbol;Acc:HGNC:9531]	-0.11467102
C3	complement C3 [Source:HGNC Symbol;Acc:HGNC:1318]	-0.11729328
SH3BGRL3	SH3 domain binding glutamate rich protein like 3 [Source:HGNC Symbol;Acc:HGNC:15568]	-0.11778855
VTN	vitronectin [Source:HGNC Symbol;Acc:HGNC:12724]	-0.1201861
IGKV3-20	immunoglobulin kappa variable 3-20 [Source:HGNC Symbol;Acc:HGNC:5817]	-0.12124392
PSMB2	proteasome 20S subunit beta 2 [Source:HGNC Symbol;Acc:HGNC:9539]	-0.124397635
CD59	CD59 molecule (CD59 blood group) [Source:HGNC Symbol;Acc:HGNC:1689]	-0.12722358
CRP	C-reactive protein [Source:HGNC Symbol;Acc:HGNC:2367]	-0.12725097
CALML3	calmodulin like 3 [Source:HGNC Symbol;Acc:HGNC:1452]	-0.12741837
ANXA2	annexin A2 [Source:HGNC Symbol;Acc:HGNC:537]	-0.12881255
CSTA	cystatin A [Source:HGNC Symbol;Acc:HGNC:2481]	-0.13036256
OSTF1	osteoclast stimulating factor 1 [Source:HGNC Symbol;Acc:HGNC:8510]	-0.1310985
YWHAB	tyrosine 3-monooxygenase/tryptophan 5-monooxygenase activation protein beta [Source:HGNC Symbol;Acc:HGNC:12849]	-0.13193856
IGKV4-1	immunoglobulin kappa variable 4-1 [Source:HGNC Symbol;Acc:HGNC:5834]	-0.13194877
EFEMP1	EGF containing fibulin extracellular matrix protein 1 [Source:HGNC Symbol;Acc:HGNC:3218]	-0.13336402
CALML5	calmodulin like 5 [Source:HGNC Symbol;Acc:HGNC:18180]	-0.13520089
DBNL	drebrin like [Source:HGNC Symbol;Acc:HGNC:2696]	-0.13762775
APOD	apolipoprotein D [Source:HGNC Symbol;Acc:HGNC:612]	-0.13846639
STOM	stomatin [Source:HGNC Symbol;Acc:HGNC:3383]	-0.13868174
IGLV1-51	immunoglobulin lambda variable 1-51 [Source:HGNC Symbol;Acc:HGNC:5882]	-0.13982096
SERPING1	serpin family G member 1 [Source:HGNC Symbol;Acc:HGNC:1228]	-0.14142276
PDCD6	programmed cell death 6 [Source:HGNC Symbol;Acc:HGNC:8765]	-0.14166589
CD163	CD163 molecule [Source:HGNC Symbol;Acc:HGNC:1631]	-0.14302132
IGHV4-39	immunoglobulin heavy variable 4-39 [Source:HGNC Symbol;Acc:HGNC:5651]	-0.14343351
FLOT1	flotillin 1 [Source:HGNC Symbol;Acc:HGNC:3757]	-0.144333
CFD	complement factor D [Source:HGNC Symbol;Acc:HGNC:2771]	-0.14476858
APOB	apolipoprotein B [Source:HGNC Symbol;Acc:HGNC:603]	-0.14868194
TPI1	triosephosphate isomerase 1 [Source:HGNC Symbol;Acc:HGNC:12009]	-0.15274999
IGHV3-13	immunoglobulin heavy variable 3-13 [Source:HGNC Symbol;Acc:HGNC:5581]	-0.15379657
LGALS3BP	galectin 3 binding protein [Source:HGNC Symbol;Acc:HGNC:6564]	-0.15465367
SERPINB7	serpin family B member 7 [Source:HGNC Symbol;Acc:HGNC:13902]	-0.156317
IGLV1-40	immunoglobulin lambda variable 1-40 [Source:HGNC Symbol;Acc:HGNC:5877]	-0.1567998
IGHA2	immunoglobulin heavy constant alpha 2 (A2m marker) [Source:HGNC Symbol;Acc:HGNC:5479]	-0.15705311
SERPINB13	serpin family B member 13 [Source:HGNC Symbol;Acc:HGNC:8944]	-0.15946622
SEC22B	SEC22 homolog B, vesicle trafficking protein (gene/pseudogene) [Source:HGNC Symbol;Acc:HGNC:10700]	-0.16136444
HAL	histidine ammonia-lyase [Source:HGNC Symbol;Acc:HGNC:4806]	-0.16136444
IGLV8-61	immunoglobulin lambda variable 8-61 [Source:HGNC Symbol;Acc:HGNC:5931]	-0.16187476
TSN	translin [Source:HGNC Symbol;Acc:HGNC:12379]	-0.1622388
LBP	lipopolysaccharide binding protein [Source:HGNC Symbol;Acc:HGNC:6517]	-0.16784868
PGD	phosphogluconate dehydrogenase [Source:HGNC Symbol;Acc:HGNC:8891]	-0.1684453
G6PD	glucose-6-phosphate dehydrogenase [Source:HGNC Symbol;Acc:HGNC:4057]	-0.17084305
HSP90B1	heat shock protein 90 beta family member 1 [Source:HGNC Symbol;Acc:HGNC:12028]	-0.1718061
FLG2	filaggrin family member 2 [Source:HGNC Symbol;Acc:HGNC:33276]	-0.17247795
MAPK14	mitogen-activated protein kinase 14 [Source:HGNC Symbol;Acc:HGNC:6876]	-0.17591634
PLEC	plectin [Source:HGNC Symbol;Acc:HGNC:9069]	-0.17656927
C1QC	complement C1q C chain [Source:HGNC Symbol;Acc:HGNC:1245]	-0.18341427
MBL2	mannose binding lectin 2 [Source:HGNC Symbol;Acc:HGNC:6922]	-0.18519399
SERPINA3	serpin family A member 3 [Source:HGNC Symbol;Acc:HGNC:16]	-0.18600596
WARS1	tryptophanyl-tRNA synthetase 1 [Source:HGNC Symbol;Acc:HGNC:12729]	-0.18980965
SERPINB12	serpin family B member 12 [Source:HGNC Symbol;Acc:HGNC:14220]	-0.19024016
SERPINB2	serpin family B member 2 [Source:HGNC Symbol;Acc:HGNC:8584]	-0.19170502
RAB7A	RAB7A, member RAS oncogene family [Source:HGNC Symbol;Acc:HGNC:9788]	-0.19528948
RHOB	ras homolog family member B [Source:HGNC Symbol;Acc:HGNC:668]	-0.19581705
MYH9	myosin heavy chain 9 [Source:HGNC Symbol;Acc:HGNC:7579]	-0.19614087
DAD1	defender against cell death 1 [Source:HGNC Symbol;Acc:HGNC:2664]	-0.19677614
BASP1	brain abundant membrane attached signal protein 1 [Source:HGNC Symbol;Acc:HGNC:957]	-0.19927867
IGHV5-51	immunoglobulin heavy variable 5-51 [Source:HGNC Symbol;Acc:HGNC:5659]	-0.1996515
SAA4	serum amyloid A4, constitutive [Source:HGNC Symbol;Acc:HGNC:10516]	-0.20306136
TALDO1	transaldolase 1 [Source:HGNC Symbol;Acc:HGNC:11559]	-0.20444535
PADI2	peptidyl arginine deiminase 2 [Source:HGNC Symbol;Acc:HGNC:18341]	-0.20455936
SERPINA12	serpin family A member 12 [Source:HGNC Symbol;Acc:HGNC:18359]	-0.204752
S100A7	S100 calcium binding protein A7 [Source:HGNC Symbol;Acc:HGNC:10497]	-0.20639938
GNS	glucosamine (N-acetyl)-6-sulfatase [Source:HGNC Symbol;Acc:HGNC:4422]	-0.2069031
IGLV1-47	immunoglobulin lambda variable 1-47 [Source:HGNC Symbol;Acc:HGNC:5880]	-0.21045902
H2AZ1	H2A.Z variant histone 1 [Source:HGNC Symbol;Acc:HGNC:4741]	-0.2111254
MAPK1	mitogen-activated protein kinase 1 [Source:HGNC Symbol;Acc:HGNC:6871]	-0.2129342
RNASE7	ribonuclease A family member 7 [Source:HGNC Symbol;Acc:HGNC:19278]	-0.21312976
PKM	pyruvate kinase M1/2 [Source:HGNC Symbol;Acc:HGNC:9021]	-0.2133094
CAB39	calcium binding protein 39 [Source:HGNC Symbol;Acc:HGNC:20292]	-0.21387301
MSN	moesin [Source:HGNC Symbol;Acc:HGNC:7373]	-0.22063611
RAB27A	RAB27A, member RAS oncogene family [Source:HGNC Symbol;Acc:HGNC:9766]	-0.22124252
PERP	p53 apoptosis effector related to PMP22 [Source:HGNC Symbol;Acc:HGNC:17637]	-0.22242045
HOOK3	hook microtubule tethering protein 3 [Source:HGNC Symbol;Acc:HGNC:23576]	-0.22255878
COPB2	coatomer protein complex subunit beta 2 [Source:HGNC Symbol;Acc:HGNC:2232]	-0.22283694
MTPN	myotrophin [Source:HGNC Symbol;Acc:HGNC:15667]	-0.22447789
LAMP1	lysosomal associated membrane protein 1 [Source:HGNC Symbol;Acc:HGNC:6499]	-0.2244973
IGKV1-16	immunoglobulin kappa variable 1-16 [Source:HGNC Symbol;Acc:HGNC:5732]	-0.22457778
ARCN1	archain 1 [Source:HGNC Symbol;Acc:HGNC:649]	-0.2246986
TGFBI	transforming growth factor beta induced [Source:HGNC Symbol;Acc:HGNC:11771]	-0.22521806
CTSH	cathepsin H [Source:HGNC Symbol;Acc:HGNC:2535]	-0.2258138
NIBAN1	niban apoptosis regulator 1 [Source:HGNC Symbol;Acc:HGNC:16784]	-0.2258138
COL5A2	collagen type V alpha 2 chain [Source:HGNC Symbol;Acc:HGNC:2210]	-0.2258138
RPL14	ribosomal protein L14 [Source:HGNC Symbol;Acc:HGNC:10305]	-0.2258138
RPSA	ribosomal protein SA [Source:HGNC Symbol;Acc:HGNC:6502]	-0.2258138
ILF2	interleukin enhancer binding factor 2 [Source:HGNC Symbol;Acc:HGNC:6037]	-0.2258138
CFP	complement factor properdin [Source:HGNC Symbol;Acc:HGNC:8864]	-0.22946727
TF	transferrin [Source:HGNC Symbol;Acc:HGNC:11740]	-0.23010635
LBR	lamin B receptor [Source:HGNC Symbol;Acc:HGNC:6518]	-0.23096152
ARPC1B	actin related protein 2/3 complex subunit 1B [Source:HGNC Symbol;Acc:HGNC:704]	-0.23121147
IGHV3-30	immunoglobulin heavy variable 3-30 [Source:HGNC Symbol;Acc:HGNC:5591]	-0.23186964
HSD17B11	hydroxysteroid 17-beta dehydrogenase 11 [Source:HGNC Symbol;Acc:HGNC:22960]	-0.23450632
FLOT2	flotillin 2 [Source:HGNC Symbol;Acc:HGNC:3758]	-0.23596135
PHB	prohibitin [Source:HGNC Symbol;Acc:HGNC:8912]	-0.23603278
GYS1	glycogen synthase 1 [Source:HGNC Symbol;Acc:HGNC:4706]	-0.23603278
MYO1F	myosin IF [Source:HGNC Symbol;Acc:HGNC:7600]	-0.23607944
IGHV3-74	immunoglobulin heavy variable 3-74 [Source:HGNC Symbol;Acc:HGNC:5624]	-0.23666544
EHD1	EH domain containing 1 [Source:HGNC Symbol;Acc:HGNC:3242]	-0.2395968
PTX3	pentraxin 3 [Source:HGNC Symbol;Acc:HGNC:9692]	-0.24263015
HNRNPC	heterogeneous nuclear ribonucleoprotein C [Source:HGNC Symbol;Acc:HGNC:5035]	-0.24292664
NADSYN1	NAD synthetase 1 [Source:HGNC Symbol;Acc:HGNC:29832]	-0.24292664
ACSL1	acyl-CoA synthetase long chain family member 1 [Source:HGNC Symbol;Acc:HGNC:3569]	-0.24292664
HPR	haptoglobin-related protein [Source:HGNC Symbol;Acc:HGNC:5156]	-0.24544205
TOR1AIP1	torsin 1A interacting protein 1 [Source:HGNC Symbol;Acc:HGNC:29456]	-0.24681446
TSNAX	translin associated factor X [Source:HGNC Symbol;Acc:HGNC:12380]	-0.24739735
RTN3	reticulon 3 [Source:HGNC Symbol;Acc:HGNC:10469]	-0.2489768
IGHV1-69	immunoglobulin heavy variable 1-69 [Source:HGNC Symbol;Acc:HGNC:5558]	-0.25122988
IGHV4-28	immunoglobulin heavy variable 4-28 [Source:HGNC Symbol;Acc:HGNC:5645]	-0.25611293
PRG2	proteoglycan 2, pro eosinophil major basic protein [Source:HGNC Symbol;Acc:HGNC:9362]	-0.25663665
CAPZA2	capping actin protein of muscle Z-line subunit alpha 2 [Source:HGNC Symbol;Acc:HGNC:1490]	-0.2570378
GSTP1	glutathione S-transferase pi 1 [Source:HGNC Symbol;Acc:HGNC:4638]	-0.25707397
PADI4	peptidyl arginine deiminase 4 [Source:HGNC Symbol;Acc:HGNC:18368]	-0.25877
SYNGR2	synaptogyrin 2 [Source:HGNC Symbol;Acc:HGNC:11499]	-0.25977623
RTN4	reticulon 4 [Source:HGNC Symbol;Acc:HGNC:14085]	-0.26018924
IGLV3-9	immunoglobulin lambda variable 3-9 (gene/pseudogene) [Source:HGNC Symbol;Acc:HGNC:5918]	-0.26058608
FGA	fibrinogen alpha chain [Source:HGNC Symbol;Acc:HGNC:3661]	-0.26154965
PDIA3	protein disulfide isomerase family A member 3 [Source:HGNC Symbol;Acc:HGNC:4606]	-0.26309562
RAC1	Rac family small GTPase 1 [Source:HGNC Symbol;Acc:HGNC:9801]	-0.26394546
TGM3	transglutaminase 3 [Source:HGNC Symbol;Acc:HGNC:11779]	-0.26509383
HNRNPA2B1	heterogeneous nuclear ribonucleoprotein A2/B1 [Source:HGNC Symbol;Acc:HGNC:5033]	-0.26620343
TNC	tenascin C [Source:HGNC Symbol;Acc:HGNC:5318]	-0.2664285
QSOX1	quiescin sulfhydryl oxidase 1 [Source:HGNC Symbol;Acc:HGNC:9756]	-0.26718134
PSMB9	proteasome 20S subunit beta 9 [Source:HGNC Symbol;Acc:HGNC:9546]	-0.26997942
APOH	apolipoprotein H [Source:HGNC Symbol;Acc:HGNC:616]	-0.27208218
GM2A	GM2 ganglioside activator [Source:HGNC Symbol;Acc:HGNC:4367]	-0.27226353
LAMB1	laminin subunit beta 1 [Source:HGNC Symbol;Acc:HGNC:6486]	-0.2739278
FCER1G	Fc fragment of IgE receptor Ig [Source:HGNC Symbol;Acc:HGNC:3611]	-0.2756015
GPD2	glycerol-3-phosphate dehydrogenase 2 [Source:HGNC Symbol;Acc:HGNC:4456]	-0.2756015
ADGRE3	adhesion G protein-coupled receptor E3 [Source:HGNC Symbol;Acc:HGNC:23647]	-0.2756015
LAMTOR3	late endosomal/lysosomal adaptor, MAPK and MTOR activator 3 [Source:HGNC Symbol;Acc:HGNC:15606]	-0.2756015
RBBP4	RB binding protein 4, chromatin remodeling factor [Source:HGNC Symbol;Acc:HGNC:9887]	-0.2756015
VAV1	vav guanine nucleotide exchange factor 1 [Source:HGNC Symbol;Acc:HGNC:12657]	-0.2756015
HNRNPU	heterogeneous nuclear ribonucleoprotein U [Source:HGNC Symbol;Acc:HGNC:5048]	-0.2758871
GSDMA	gasdermin A [Source:HGNC Symbol;Acc:HGNC:13311]	-0.2758871
NAMPT	nicotinamide phosphoribosyltransferase [Source:HGNC Symbol;Acc:HGNC:30092]	-0.27597854
MYL12B	myosin light chain 12B [Source:HGNC Symbol;Acc:HGNC:29827]	-0.27744663
SERPINF2	serpin family F member 2 [Source:HGNC Symbol;Acc:HGNC:9075]	-0.27757567
FLNA	filamin A [Source:HGNC Symbol;Acc:HGNC:3754]	-0.27798098
SH3BGRL	SH3 domain binding glutamate rich protein like [Source:HGNC Symbol;Acc:HGNC:10823]	-0.27808008
GNAI2	G protein subunit alpha i2 [Source:HGNC Symbol;Acc:HGNC:4385]	-0.2784947
IGKC	immunoglobulin kappa constant [Source:HGNC Symbol;Acc:HGNC:5716]	-0.27885592
A2M	alpha-2-macroglobulin [Source:HGNC Symbol;Acc:HGNC:7]	-0.2797043
PLTP	phospholipid transfer protein [Source:HGNC Symbol;Acc:HGNC:9093]	-0.2804057
DNAJC13	DnaJ heat shock protein family (Hsp40) member C13 [Source:HGNC Symbol;Acc:HGNC:30343]	-0.2829036
IGKV3D-15	immunoglobulin kappa variable 3D-15 (gene/pseudogene) [Source:HGNC Symbol;Acc:HGNC:5824]	-0.28364912
ACTB	actin beta [Source:HGNC Symbol;Acc:HGNC:132]	-0.28525704
VAT1	vesicle amine transport 1 [Source:HGNC Symbol;Acc:HGNC:16919]	-0.28628388
DYSF	dysferlin [Source:HGNC Symbol;Acc:HGNC:3097]	-0.28674886
H1-3	H1.3 linker histone, cluster member [Source:HGNC Symbol;Acc:HGNC:4717]	-0.28877422
MMP9	matrix metallopeptidase 9 [Source:HGNC Symbol;Acc:HGNC:7176]	-0.2888286
P4HB	prolyl 4-hydroxylase subunit beta [Source:HGNC Symbol;Acc:HGNC:8548]	-0.28968808
LMNB1	lamin B1 [Source:HGNC Symbol;Acc:HGNC:6637]	-0.29092643
IGKV1-8	immunoglobulin kappa variable 1-8 [Source:HGNC Symbol;Acc:HGNC:5743]	-0.29117125
NCAM1	neural cell adhesion molecule 1 [Source:HGNC Symbol;Acc:HGNC:7656]	-0.29323035
ARL8B	ADP ribosylation factor like GTPase 8B [Source:HGNC Symbol;Acc:HGNC:25564]	-0.2937154
SERPINA6	serpin family A member 6 [Source:HGNC Symbol;Acc:HGNC:1540]	-0.29628825
RPS8	ribosomal protein S8 [Source:HGNC Symbol;Acc:HGNC:10441]	-0.29746318
RAB32	RAB32, member RAS oncogene family [Source:HGNC Symbol;Acc:HGNC:9772]	-0.29746318
INPP5D	inositol polyphosphate-5-phosphatase D [Source:HGNC Symbol;Acc:HGNC:6079]	-0.29746318
A2ML1	alpha-2-macroglobulin like 1 [Source:HGNC Symbol;Acc:HGNC:23336]	-0.29746318
FCN1	ficolin 1 [Source:HGNC Symbol;Acc:HGNC:3623]	-0.29750538
HLA-B	major histocompatibility complex, class I, B [Source:HGNC Symbol;Acc:HGNC:4932]	-0.29796857
NCF4	neutrophil cytosolic factor 4 [Source:HGNC Symbol;Acc:HGNC:7662]	-0.3007853
SERPINF1	serpin family F member 1 [Source:HGNC Symbol;Acc:HGNC:8824]	-0.30170643
GNB4	G protein subunit beta 4 [Source:HGNC Symbol;Acc:HGNC:20731]	-0.30245927
IGKV1-27	immunoglobulin kappa variable 1-27 [Source:HGNC Symbol;Acc:HGNC:5735]	-0.30278096
CAPZB	capping actin protein of muscle Z-line subunit beta [Source:HGNC Symbol;Acc:HGNC:1491]	-0.30292898
ANXA5	annexin A5 [Source:HGNC Symbol;Acc:HGNC:543]	-0.30294278
SFN	stratifin [Source:HGNC Symbol;Acc:HGNC:10773]	-0.30321854
ATRN	attractin [Source:HGNC Symbol;Acc:HGNC:885]	-0.3042511
PPP1CB	protein phosphatase 1 catalytic subunit beta [Source:HGNC Symbol;Acc:HGNC:9282]	-0.3070024
PZP	PZP alpha-2-macroglobulin like [Source:HGNC Symbol;Acc:HGNC:9750]	-0.3081389
SLC2A3	solute carrier family 2 member 3 [Source:HGNC Symbol;Acc:HGNC:11007]	-0.30859023
GGH	gamma-glutamyl hydrolase [Source:HGNC Symbol;Acc:HGNC:4248]	-0.30900502
FGR	FGR proto-oncogene, Src family tyrosine kinase [Source:HGNC Symbol;Acc:HGNC:3697]	-0.30943948
GMIP	GEM interacting protein [Source:HGNC Symbol;Acc:HGNC:24852]	-0.30974835
ACAP1	ArfGAP with coiled-coil, ankyrin repeat and PH domains 1 [Source:HGNC Symbol;Acc:HGNC:16467]	-0.30974835
HADHA	hydroxyacyl-CoA dehydrogenase trifunctional multienzyme complex subunit alpha [Source:HGNC Symbol;Acc:HGNC:4801]	-0.30974835
EEF1G	eukaryotic translation elongation factor 1 gamma [Source:HGNC Symbol;Acc:HGNC:3213]	-0.31040257
ALB	albumin [Source:HGNC Symbol;Acc:HGNC:399]	-0.31041756
FOLR3	folate receptor gamma [Source:HGNC Symbol;Acc:HGNC:3795]	-0.31120726
PSMB3	proteasome 20S subunit beta 3 [Source:HGNC Symbol;Acc:HGNC:9540]	-0.31188658
VPS35	VPS35 retromer complex component [Source:HGNC Symbol;Acc:HGNC:13487]	-0.3126755
YWHAH	tyrosine 3-monooxygenase/tryptophan 5-monooxygenase activation protein eta [Source:HGNC Symbol;Acc:HGNC:12853]	-0.3141933
PTPRC	protein tyrosine phosphatase receptor type C [Source:HGNC Symbol;Acc:HGNC:9666]	-0.31632873
CAPZA1	capping actin protein of muscle Z-line subunit alpha 1 [Source:HGNC Symbol;Acc:HGNC:1488]	-0.3172221
DDX39B	DExD-box helicase 39B [Source:HGNC Symbol;Acc:HGNC:13917]	-0.3176189
LPCAT2	lysophosphatidylcholine acyltransferase 2 [Source:HGNC Symbol;Acc:HGNC:26032]	-0.3176189
STK4	serine/threonine kinase 4 [Source:HGNC Symbol;Acc:HGNC:11408]	-0.3176189
MVP	major vault protein [Source:HGNC Symbol;Acc:HGNC:7531]	-0.31951222
LAMP2	lysosomal associated membrane protein 2 [Source:HGNC Symbol;Acc:HGNC:6501]	-0.3195739
TIMP1	TIMP metallopeptidase inhibitor 1 [Source:HGNC Symbol;Acc:HGNC:11820]	-0.31987113
PLSCR1	phospholipid scramblase 1 [Source:HGNC Symbol;Acc:HGNC:9092]	-0.32072505
MIF	macrophage migration inhibitory factor [Source:HGNC Symbol;Acc:HGNC:7097]	-0.32129163
PRTN3	proteinase 3 [Source:HGNC Symbol;Acc:HGNC:9495]	-0.32148927
ANXA1	annexin A1 [Source:HGNC Symbol;Acc:HGNC:533]	-0.32284695
ARHGAP9	Rho GTPase activating protein 9 [Source:HGNC Symbol;Acc:HGNC:14130]	-0.32309198
VASP	vasodilator stimulated phosphoprotein [Source:HGNC Symbol;Acc:HGNC:12652]	-0.32309198
TUFM	Tu translation elongation factor, mitochondrial [Source:HGNC Symbol;Acc:HGNC:12420]	-0.32309198
C1QA	complement C1q A chain [Source:HGNC Symbol;Acc:HGNC:1241]	-0.32449433
HEXB	hexosaminidase subunit beta [Source:HGNC Symbol;Acc:HGNC:4879]	-0.3253692
MYDGF	myeloid derived growth factor [Source:HGNC Symbol;Acc:HGNC:16948]	-0.3253692
LGALS3	galectin 3 [Source:HGNC Symbol;Acc:HGNC:6563]	-0.3263386
SKAP2	src kinase associated phosphoprotein 2 [Source:HGNC Symbol;Acc:HGNC:15687]	-0.32711825
NONO	non-POU domain containing octamer binding [Source:HGNC Symbol;Acc:HGNC:7871]	-0.32711825
MAN2B1	mannosidase alpha class 2B member 1 [Source:HGNC Symbol;Acc:HGNC:6826]	-0.32711825
LRG1	leucine rich alpha-2-glycoprotein 1 [Source:HGNC Symbol;Acc:HGNC:29480]	-0.3273807
PON1	paraoxonase 1 [Source:HGNC Symbol;Acc:HGNC:9204]	-0.32919672
OLFM4	olfactomedin 4 [Source:HGNC Symbol;Acc:HGNC:17190]	-0.3294951
PRKCD	protein kinase C delta [Source:HGNC Symbol;Acc:HGNC:9399]	-0.33020443
ALDOC	aldolase, fructose-bisphosphate C [Source:HGNC Symbol;Acc:HGNC:418]	-0.33118597
C1QB	complement C1q B chain [Source:HGNC Symbol;Acc:HGNC:1242]	-0.33184958
DLD	dihydrolipoamide dehydrogenase [Source:HGNC Symbol;Acc:HGNC:2898]	-0.33264533
SYK	spleen associated tyrosine kinase [Source:HGNC Symbol;Acc:HGNC:11491]	-0.33264533
NLRC4	NLR family CARD domain containing 4 [Source:HGNC Symbol;Acc:HGNC:16412]	-0.33264533
NCF1	neutrophil cytosolic factor 1 [Source:HGNC Symbol;Acc:HGNC:7660]	-0.33338016
TSPO	translocator protein [Source:HGNC Symbol;Acc:HGNC:1158]	-0.33407536
CTSG	cathepsin G [Source:HGNC Symbol;Acc:HGNC:2532]	-0.33413023
UGP2	UDP-glucose pyrophosphorylase 2 [Source:HGNC Symbol;Acc:HGNC:12527]	-0.33993194
CAMP	cathelicidin antimicrobial peptide [Source:HGNC Symbol;Acc:HGNC:1472]	-0.33994654
PRKCSH	protein kinase C substrate 80K-H [Source:HGNC Symbol;Acc:HGNC:9411]	-0.3402135
HSD17B10	hydroxysteroid 17-beta dehydrogenase 10 [Source:HGNC Symbol;Acc:HGNC:4800]	-0.34066945
NIT2	nitrilase family member 2 [Source:HGNC Symbol;Acc:HGNC:29878]	-0.3409543
ANXA6	annexin A6 [Source:HGNC Symbol;Acc:HGNC:544]	-0.3416032
LMAN2	lectin, mannose binding 2 [Source:HGNC Symbol;Acc:HGNC:16986]	-0.3420575
ERO1A	endoplasmic reticulum oxidoreductase 1 alpha [Source:HGNC Symbol;Acc:HGNC:13280]	-0.34366032
ATP5MD	ATP synthase membrane subunit DAPIT [Source:HGNC Symbol;Acc:HGNC:30889]	-0.34366032
MYADM	myeloid associated differentiation marker [Source:HGNC Symbol;Acc:HGNC:7544]	-0.34386617
S100A12	S100 calcium binding protein A12 [Source:HGNC Symbol;Acc:HGNC:10489]	-0.3475698
CEACAM1	CEA cell adhesion molecule 1 [Source:HGNC Symbol;Acc:HGNC:1814]	-0.34772202
CTSC	cathepsin C [Source:HGNC Symbol;Acc:HGNC:2528]	-0.34831706
ICAM3	intercellular adhesion molecule 3 [Source:HGNC Symbol;Acc:HGNC:5346]	-0.35000947
S100A2	S100 calcium binding protein A2 [Source:HGNC Symbol;Acc:HGNC:10492]	-0.351465
GNPDA1	glucosamine-6-phosphate deaminase 1 [Source:HGNC Symbol;Acc:HGNC:4417]	-0.35278898
BST1	bone marrow stromal cell antigen 1 [Source:HGNC Symbol;Acc:HGNC:1118]	-0.35312474
PLP2	proteolipid protein 2 [Source:HGNC Symbol;Acc:HGNC:9087]	-0.35343203
BIN2	bridging integrator 2 [Source:HGNC Symbol;Acc:HGNC:1053]	-0.3541698
ATP5F1A	ATP synthase F1 subunit alpha [Source:HGNC Symbol;Acc:HGNC:823]	-0.35738373
H2AC20	H2A clustered histone 20 [Source:HGNC Symbol;Acc:HGNC:4738]	-0.36117852
PDXK	pyridoxal kinase [Source:HGNC Symbol;Acc:HGNC:8819]	-0.3612235
MNDA	myeloid cell nuclear differentiation antigen [Source:HGNC Symbol;Acc:HGNC:7183]	-0.3632778
LTA4H	leukotriene A4 hydrolase [Source:HGNC Symbol;Acc:HGNC:6710]	-0.36476907
ERP29	endoplasmic reticulum protein 29 [Source:HGNC Symbol;Acc:HGNC:13799]	-0.36608306
PTPN6	protein tyrosine phosphatase non-receptor type 6 [Source:HGNC Symbol;Acc:HGNC:9658]	-0.36614826
MYL6	myosin light chain 6 [Source:HGNC Symbol;Acc:HGNC:7587]	-0.36796045
MGST1	microsomal glutathione S-transferase 1 [Source:HGNC Symbol;Acc:HGNC:7061]	-0.367964
CYP4F3	cytochrome P450 family 4 subfamily F member 3 [Source:HGNC Symbol;Acc:HGNC:2646]	-0.36900982
IGKV1-39	immunoglobulin kappa variable 1-39 (gene/pseudogene) [Source:HGNC Symbol;Acc:HGNC:5740]	-0.36973345
GLIPR2	GLI pathogenesis related 2 [Source:HGNC Symbol;Acc:HGNC:18007]	-0.36987087
ME2	malic enzyme 2 [Source:HGNC Symbol;Acc:HGNC:6984]	-0.36995962
PRKCB	protein kinase C beta [Source:HGNC Symbol;Acc:HGNC:9395]	-0.37136567
ATP2A3	ATPase sarcoplasmic/endoplasmic reticulum Ca2+ transporting 3 [Source:HGNC Symbol;Acc:HGNC:813]	-0.37302703
SLC25A11	solute carrier family 25 member 11 [Source:HGNC Symbol;Acc:HGNC:10981]	-0.37501594
MBOAT7	membrane bound O-acyltransferase domain containing 7 [Source:HGNC Symbol;Acc:HGNC:15505]	-0.37501594
KDELR1	KDEL endoplasmic reticulum protein retention receptor 1 [Source:HGNC Symbol;Acc:HGNC:6304]	-0.37501594
RAB31	RAB31, member RAS oncogene family [Source:HGNC Symbol;Acc:HGNC:9771]	-0.37712508
RP2	RP2 activator of ARL3 GTPase [Source:HGNC Symbol;Acc:HGNC:10274]	-0.377577
MACROH2A1	macroH2A.1 histone [Source:HGNC Symbol;Acc:HGNC:4740]	-0.37796137
SPTAN1	spectrin alpha, non-erythrocytic 1 [Source:HGNC Symbol;Acc:HGNC:11273]	-0.37894338
ERLIN2	ER lipid raft associated 2 [Source:HGNC Symbol;Acc:HGNC:1356]	-0.38040665
GOT2	glutamic-oxaloacetic transaminase 2 [Source:HGNC Symbol;Acc:HGNC:4433]	-0.38040665
VAMP8	vesicle associated membrane protein 8 [Source:HGNC Symbol;Acc:HGNC:12647]	-0.38443714
HSPA5	heat shock protein family A (Hsp70) member 5 [Source:HGNC Symbol;Acc:HGNC:5238]	-0.38485706
NCSTN	nicastrin [Source:HGNC Symbol;Acc:HGNC:17091]	-0.3850523
IDH1	isocitrate dehydrogenase (NADP(+)) 1 [Source:HGNC Symbol;Acc:HGNC:5382]	-0.38595012
CYBB	cytochrome b-245 beta chain [Source:HGNC Symbol;Acc:HGNC:2578]	-0.38698158
TMX1	thioredoxin related transmembrane protein 1 [Source:HGNC Symbol;Acc:HGNC:15487]	-0.38870916
DNAJC5	DnaJ heat shock protein family (Hsp40) member C5 [Source:HGNC Symbol;Acc:HGNC:16235]	-0.38870916
STXBP2	syntaxin binding protein 2 [Source:HGNC Symbol;Acc:HGNC:11445]	-0.38870916
VDAC3	voltage dependent anion channel 3 [Source:HGNC Symbol;Acc:HGNC:12674]	-0.39036578
GLRX	glutaredoxin [Source:HGNC Symbol;Acc:HGNC:4330]	-0.39198247
CANX	calnexin [Source:HGNC Symbol;Acc:HGNC:1473]	-0.3926621
PLEK	pleckstrin [Source:HGNC Symbol;Acc:HGNC:9070]	-0.39345413
SNAP23	synaptosome associated protein 23 [Source:HGNC Symbol;Acc:HGNC:11131]	-0.39399707
ACADVL	acyl-CoA dehydrogenase very long chain [Source:HGNC Symbol;Acc:HGNC:92]	-0.39399707
FTL	ferritin light chain [Source:HGNC Symbol;Acc:HGNC:3999]	-0.3941042
CAPG	capping actin protein, gelsolin like [Source:HGNC Symbol;Acc:HGNC:1474]	-0.39522746
ATP5MG	ATP synthase membrane subunit g [Source:HGNC Symbol;Acc:HGNC:14247]	-0.39632347
MCEMP1	mast cell expressed membrane protein 1 [Source:HGNC Symbol;Acc:HGNC:27291]	-0.39723575
COX4I1	cytochrome c oxidase subunit 4I1 [Source:HGNC Symbol;Acc:HGNC:2265]	-0.39723575
ALPL	alkaline phosphatase, biomineralization associated [Source:HGNC Symbol;Acc:HGNC:438]	-0.39723575
VDAC1	voltage dependent anion channel 1 [Source:HGNC Symbol;Acc:HGNC:12669]	-0.39724904
APMAP	adipocyte plasma membrane associated protein [Source:HGNC Symbol;Acc:HGNC:13238]	-0.39797875
ATP6V0D1	ATPase H+ transporting V0 subunit d1 [Source:HGNC Symbol;Acc:HGNC:13724]	-0.3990299
SIRPA	signal regulatory protein alpha [Source:HGNC Symbol;Acc:HGNC:9662]	-0.39906397
SDCBP	syndecan binding protein [Source:HGNC Symbol;Acc:HGNC:10662]	-0.3994623
VCL	vinculin [Source:HGNC Symbol;Acc:HGNC:12665]	-0.40062273
ARG1	arginase 1 [Source:HGNC Symbol;Acc:HGNC:663]	-0.40103263
CHIT1	chitinase 1 [Source:HGNC Symbol;Acc:HGNC:1936]	-0.40107417
ANXA11	annexin A11 [Source:HGNC Symbol;Acc:HGNC:535]	-0.40143394
CXCR2	C-X-C motif chemokine receptor 2 [Source:HGNC Symbol;Acc:HGNC:6027]	-0.40158725
MME	membrane metalloendopeptidase [Source:HGNC Symbol;Acc:HGNC:7154]	-0.40164432
VNN1	vanin 1 [Source:HGNC Symbol;Acc:HGNC:12705]	-0.40196684
GNB2	G protein subunit beta 2 [Source:HGNC Symbol;Acc:HGNC:4398]	-0.402905
MMP8	matrix metallopeptidase 8 [Source:HGNC Symbol;Acc:HGNC:7175]	-0.4039314
CALR	calreticulin [Source:HGNC Symbol;Acc:HGNC:1455]	-0.40405574
C5AR1	complement C5a receptor 1 [Source:HGNC Symbol;Acc:HGNC:1338]	-0.40462694
PHB2	prohibitin 2 [Source:HGNC Symbol;Acc:HGNC:30306]	-0.40484756
CPNE3	copine 3 [Source:HGNC Symbol;Acc:HGNC:2316]	-0.4055412
RHOA	ras homolog family member A [Source:HGNC Symbol;Acc:HGNC:667]	-0.40882427
COPA	coatomer protein complex subunit alpha [Source:HGNC Symbol;Acc:HGNC:2230]	-0.4093773
IDH2	isocitrate dehydrogenase (NADP(+)) 2 [Source:HGNC Symbol;Acc:HGNC:5383]	-0.40969968
NPC2	NPC intracellular cholesterol transporter 2 [Source:HGNC Symbol;Acc:HGNC:14537]	-0.4111277
EPX	eosinophil peroxidase [Source:HGNC Symbol;Acc:HGNC:3423]	-0.41134992
SNRPD3	small nuclear ribonucleoprotein D3 polypeptide [Source:HGNC Symbol;Acc:HGNC:11160]	-0.41282704
FGG	fibrinogen gamma chain [Source:HGNC Symbol;Acc:HGNC:3694]	-0.41308853
APEX1	apurinic/apyrimidinic endodeoxyribonuclease 1 [Source:HGNC Symbol;Acc:HGNC:587]	-0.41872913
BPI	bactericidal permeability increasing protein [Source:HGNC Symbol;Acc:HGNC:1095]	-0.41892898
PTBP1	polypyrimidine tract binding protein 1 [Source:HGNC Symbol;Acc:HGNC:9583]	-0.41958457
RNASE2	ribonuclease A family member 2 [Source:HGNC Symbol;Acc:HGNC:10045]	-0.4197181
LYZ	lysozyme [Source:HGNC Symbol;Acc:HGNC:6740]	-0.4216016
LYPD3	LY6/PLAUR domain containing 3 [Source:HGNC Symbol;Acc:HGNC:24880]	-0.42218703
RPN1	ribophorin I [Source:HGNC Symbol;Acc:HGNC:10381]	-0.42267144
SERPINB10	serpin family B member 10 [Source:HGNC Symbol;Acc:HGNC:8942]	-0.42336804
RNASET2	ribonuclease T2 [Source:HGNC Symbol;Acc:HGNC:21686]	-0.42347625
FPR2	formyl peptide receptor 2 [Source:HGNC Symbol;Acc:HGNC:3827]	-0.42445493
BAX	BCL2 associated X, apoptosis regulator [Source:HGNC Symbol;Acc:HGNC:959]	-0.42544258
IGLC3	immunoglobulin lambda constant 3 (Kern-Oz+ marker) [Source:HGNC Symbol;Acc:HGNC:5857]	-0.4262574
ANXA4	annexin A4 [Source:HGNC Symbol;Acc:HGNC:542]	-0.4265958
CST3	cystatin C [Source:HGNC Symbol;Acc:HGNC:2475]	-0.42675325
GANAB	glucosidase II alpha subunit [Source:HGNC Symbol;Acc:HGNC:4138]	-0.42769954
LAMTOR2	late endosomal/lysosomal adaptor, MAPK and MTOR activator 2 [Source:HGNC Symbol;Acc:HGNC:29796]	-0.42769954
FCAR	Fc fragment of IgA receptor [Source:HGNC Symbol;Acc:HGNC:3608]	-0.42769954
GMFG	glia maturation factor gamma [Source:HGNC Symbol;Acc:HGNC:4374]	-0.42972183
IGF2R	insulin like growth factor 2 receptor [Source:HGNC Symbol;Acc:HGNC:5467]	-0.42972183
ITGAM	integrin subunit alpha M [Source:HGNC Symbol;Acc:HGNC:6149]	-0.43005845
PGAM1	phosphoglycerate mutase 1 [Source:HGNC Symbol;Acc:HGNC:8888]	-0.4308982
PTPRJ	protein tyrosine phosphatase receptor type J [Source:HGNC Symbol;Acc:HGNC:9673]	-0.43103018
GC	GC vitamin D binding protein [Source:HGNC Symbol;Acc:HGNC:4187]	-0.4322026
HMGB2	high mobility group box 2 [Source:HGNC Symbol;Acc:HGNC:5000]	-0.43517834
ELANE	elastase, neutrophil expressed [Source:HGNC Symbol;Acc:HGNC:3309]	-0.43532196
PYGL	glycogen phosphorylase L [Source:HGNC Symbol;Acc:HGNC:9725]	-0.43701434
CORO1C	coronin 1C [Source:HGNC Symbol;Acc:HGNC:2254]	-0.4375534
ALOX5AP	arachidonate 5-lipoxygenase activating protein [Source:HGNC Symbol;Acc:HGNC:436]	-0.43834433
VDAC2	voltage dependent anion channel 2 [Source:HGNC Symbol;Acc:HGNC:12672]	-0.43878558
KCNAB2	potassium voltage-gated channel subfamily A regulatory beta subunit 2 [Source:HGNC Symbol;Acc:HGNC:6229]	-0.43915066
TMEM30A	transmembrane protein 30A [Source:HGNC Symbol;Acc:HGNC:16667]	-0.44163105
ORM1	orosomucoid 1 [Source:HGNC Symbol;Acc:HGNC:8498]	-0.4423802
PRSS57	serine protease 57 [Source:HGNC Symbol;Acc:HGNC:31397]	-0.4441207
DDOST	dolichyl-diphosphooligosaccharide--protein glycosyltransferase non-catalytic subunit [Source:HGNC Symbol;Acc:HGNC:2728]	-0.44430026
UNC13D	unc-13 homolog D [Source:HGNC Symbol;Acc:HGNC:23147]	-0.44430026
ALOX5	arachidonate 5-lipoxygenase [Source:HGNC Symbol;Acc:HGNC:435]	-0.44557515
GYG1	glycogenin 1 [Source:HGNC Symbol;Acc:HGNC:4699]	-0.44775265
HMGB1	high mobility group box 1 [Source:HGNC Symbol;Acc:HGNC:4983]	-0.44873452
CHI3L1	chitinase 3 like 1 [Source:HGNC Symbol;Acc:HGNC:1932]	-0.4497477
ANPEP	alanyl aminopeptidase, membrane [Source:HGNC Symbol;Acc:HGNC:500]	-0.45007762
DHRS7	dehydrogenase/reductase 7 [Source:HGNC Symbol;Acc:HGNC:21524]	-0.4503282
ASAH1	N-acylsphingosine amidohydrolase 1 [Source:HGNC Symbol;Acc:HGNC:735]	-0.4503742
CORO1A	coronin 1A [Source:HGNC Symbol;Acc:HGNC:2252]	-0.45446053
ARPC5	actin related protein 2/3 complex subunit 5 [Source:HGNC Symbol;Acc:HGNC:708]	-0.4544992
ATP5F1B	ATP synthase F1 subunit beta [Source:HGNC Symbol;Acc:HGNC:830]	-0.45452785
VNN2	vanin 2 [Source:HGNC Symbol;Acc:HGNC:12706]	-0.45520237
H3C3	H3 clustered histone 3 [Source:HGNC Symbol;Acc:HGNC:4768]	-0.45767227
S100P	S100 calcium binding protein P [Source:HGNC Symbol;Acc:HGNC:10504]	-0.4584633
FGB	fibrinogen beta chain [Source:HGNC Symbol;Acc:HGNC:3662]	-0.45860922
CEACAM6	CEA cell adhesion molecule 6 [Source:HGNC Symbol;Acc:HGNC:1818]	-0.46055567
SLC44A2	solute carrier family 44 member 2 [Source:HGNC Symbol;Acc:HGNC:17292]	-0.46080163
LAMC1	laminin subunit gamma 1 [Source:HGNC Symbol;Acc:HGNC:6492]	-0.46209538
TYMP	thymidine phosphorylase [Source:HGNC Symbol;Acc:HGNC:3148]	-0.46370402
ANXA3	annexin A3 [Source:HGNC Symbol;Acc:HGNC:541]	-0.4642292
FN1	fibronectin 1 [Source:HGNC Symbol;Acc:HGNC:3778]	-0.46473238
SLC25A5	solute carrier family 25 member 5 [Source:HGNC Symbol;Acc:HGNC:10991]	-0.46571234
MGAM	maltase-glucoamylase [Source:HGNC Symbol;Acc:HGNC:7043]	-0.4661153
ACTR2	actin related protein 2 [Source:HGNC Symbol;Acc:HGNC:169]	-0.46888313
DEFA3	defensin alpha 3 [Source:HGNC Symbol;Acc:HGNC:2762]	-0.46968114
AK2	adenylate kinase 2 [Source:HGNC Symbol;Acc:HGNC:362]	-0.4700909
GCA	grancalcin [Source:HGNC Symbol;Acc:HGNC:15990]	-0.4701642
ARPC3	actin related protein 2/3 complex subunit 3 [Source:HGNC Symbol;Acc:HGNC:706]	-0.47179484
UQCRC2	ubiquinol-cytochrome c reductase core protein 2 [Source:HGNC Symbol;Acc:HGNC:12586]	-0.47227803
S100A11	S100 calcium binding protein A11 [Source:HGNC Symbol;Acc:HGNC:10488]	-0.47247222
ITGB2	integrin subunit beta 2 [Source:HGNC Symbol;Acc:HGNC:6155]	-0.473636
CDIPT	CDP-diacylglycerol--inositol 3-phosphatidyltransferase [Source:HGNC Symbol;Acc:HGNC:1769]	-0.47500637
TTR	transthyretin [Source:HGNC Symbol;Acc:HGNC:12405]	-0.4756398
PPIB	peptidylprolyl isomerase B [Source:HGNC Symbol;Acc:HGNC:9255]	-0.4782539
CYCS	cytochrome c, somatic [Source:HGNC Symbol;Acc:HGNC:19986]	-0.48218918
CREG1	cellular repressor of E1A stimulated genes 1 [Source:HGNC Symbol;Acc:HGNC:2351]	-0.48619848
C4B	complement C4B (Chido blood group) [Source:HGNC Symbol;Acc:HGNC:1324]	-0.48713857
PSAP	prosaposin [Source:HGNC Symbol;Acc:HGNC:9498]	-0.4874149
CAP1	cyclase associated actin cytoskeleton regulatory protein 1 [Source:HGNC Symbol;Acc:HGNC:20040]	-0.4885974
LSM2	LSM2 homolog, U6 small nuclear RNA and mRNA degradation associated [Source:HGNC Symbol;Acc:HGNC:13940]	-0.4903575
RNASE3	ribonuclease A family member 3 [Source:HGNC Symbol;Acc:HGNC:10046]	-0.4919152
CD63	CD63 molecule [Source:HGNC Symbol;Acc:HGNC:1692]	-0.49327952
SNRPD2	small nuclear ribonucleoprotein D2 polypeptide [Source:HGNC Symbol;Acc:HGNC:11159]	-0.4944961
SERPINB1	serpin family B member 1 [Source:HGNC Symbol;Acc:HGNC:3311]	-0.49571875
DPP7	dipeptidyl peptidase 7 [Source:HGNC Symbol;Acc:HGNC:14892]	-0.49577197
FMNL1	formin like 1 [Source:HGNC Symbol;Acc:HGNC:1212]	-0.49577197
HSPG2	heparan sulfate proteoglycan 2 [Source:HGNC Symbol;Acc:HGNC:5273]	-0.4971606
CYBA	cytochrome b-245 alpha chain [Source:HGNC Symbol;Acc:HGNC:2577]	-0.49818942
PDIA6	protein disulfide isomerase family A member 6 [Source:HGNC Symbol;Acc:HGNC:30168]	-0.49824554
ORM2	orosomucoid 2 [Source:HGNC Symbol;Acc:HGNC:8499]	-0.50012547
LTF	lactotransferrin [Source:HGNC Symbol;Acc:HGNC:6720]	-0.50357795
SLC25A3	solute carrier family 25 member 3 [Source:HGNC Symbol;Acc:HGNC:10989]	-0.5057171
CPPED1	calcineurin like phosphoesterase domain containing 1 [Source:HGNC Symbol;Acc:HGNC:25632]	-0.5059355
SUN2	Sad1 and UNC84 domain containing 2 [Source:HGNC Symbol;Acc:HGNC:14210]	-0.50740075
TCIRG1	T cell immune regulator 1, ATPase H+ transporting V0 subunit a3 [Source:HGNC Symbol;Acc:HGNC:11647]	-0.50740075
VPS29	VPS29 retromer complex component [Source:HGNC Symbol;Acc:HGNC:14340]	-0.5080052
IGLL1	immunoglobulin lambda like polypeptide 1 [Source:HGNC Symbol;Acc:HGNC:5870]	-0.5137452
MMP2	matrix metallopeptidase 2 [Source:HGNC Symbol;Acc:HGNC:7166]	-0.5148409
SQOR	sulfide quinone oxidoreductase [Source:HGNC Symbol;Acc:HGNC:20390]	-0.51565874
PSMB8	proteasome 20S subunit beta 8 [Source:HGNC Symbol;Acc:HGNC:9545]	-0.51789904
CDA	cytidine deaminase [Source:HGNC Symbol;Acc:HGNC:1712]	-0.51794684
HPX	hemopexin [Source:HGNC Symbol;Acc:HGNC:5171]	-0.5238537
B2M	beta-2-microglobulin [Source:HGNC Symbol;Acc:HGNC:914]	-0.5281704
ADSS2	adenylosuccinate synthase 2 [Source:HGNC Symbol;Acc:HGNC:292]	-0.5315614
TWF2	twinfilin actin binding protein 2 [Source:HGNC Symbol;Acc:HGNC:9621]	-0.5323652
SERPINA1	serpin family A member 1 [Source:HGNC Symbol;Acc:HGNC:8941]	-0.53239715
IGHV1-3	immunoglobulin heavy variable 1-3 [Source:HGNC Symbol;Acc:HGNC:5552]	-0.53387755
TKT	transketolase [Source:HGNC Symbol;Acc:HGNC:11834]	-0.53410244
MSRA	methionine sulfoxide reductase A [Source:HGNC Symbol;Acc:HGNC:7377]	-0.5350229
FAM49B	family with sequence similarity 49 member B [Source:HGNC Symbol;Acc:HGNC:25216]	-0.53858864
COL6A3	collagen type VI alpha 3 chain [Source:HGNC Symbol;Acc:HGNC:2213]	-0.53970635
MDH2	malate dehydrogenase 2 [Source:HGNC Symbol;Acc:HGNC:6971]	-0.5423419
CS	citrate synthase [Source:HGNC Symbol;Acc:HGNC:2422]	-0.54256
PLBD1	phospholipase B domain containing 1 [Source:HGNC Symbol;Acc:HGNC:26215]	-0.54463196
ABRACL	ABRA C-terminal like [Source:HGNC Symbol;Acc:HGNC:21230]	-0.5448428
GPI	glucose-6-phosphate isomerase [Source:HGNC Symbol;Acc:HGNC:4458]	-0.5449181
NIPSNAP3A	nipsnap homolog 3A [Source:HGNC Symbol;Acc:HGNC:23619]	-0.54506975
FPR1	formyl peptide receptor 1 [Source:HGNC Symbol;Acc:HGNC:3826]	-0.54719543
SERPINB6	serpin family B member 6 [Source:HGNC Symbol;Acc:HGNC:8950]	-0.54808
COL5A1	collagen type V alpha 1 chain [Source:HGNC Symbol;Acc:HGNC:2209]	-0.54946476
ACTR3	actin related protein 3 [Source:HGNC Symbol;Acc:HGNC:170]	-0.5517244
ACTN1	actinin alpha 1 [Source:HGNC Symbol;Acc:HGNC:163]	-0.55247194
SNRPD1	small nuclear ribonucleoprotein D1 polypeptide [Source:HGNC Symbol;Acc:HGNC:11158]	-0.55445665
CEACAM8	CEA cell adhesion molecule 8 [Source:HGNC Symbol;Acc:HGNC:1820]	-0.55623376
MPO	myeloperoxidase [Source:HGNC Symbol;Acc:HGNC:7218]	-0.5613558
PRDX3	peroxiredoxin 3 [Source:HGNC Symbol;Acc:HGNC:9354]	-0.5657589
LCP1	lymphocyte cytosolic protein 1 [Source:HGNC Symbol;Acc:HGNC:6528]	-0.5699101
CD177	CD177 molecule [Source:HGNC Symbol;Acc:HGNC:30072]	-0.5702118
RETN	resistin [Source:HGNC Symbol;Acc:HGNC:20389]	-0.58075726
ARPC2	actin related protein 2/3 complex subunit 2 [Source:HGNC Symbol;Acc:HGNC:705]	-0.58494943
COL6A1	collagen type VI alpha 1 chain [Source:HGNC Symbol;Acc:HGNC:2211]	-0.58737755
MMP1	matrix metallopeptidase 1 [Source:HGNC Symbol;Acc:HGNC:7155]	-0.59460175
IQGAP1	IQ motif containing GTPase activating protein 1 [Source:HGNC Symbol;Acc:HGNC:6110]	-0.59837174
NAGK	N-acetylglucosamine kinase [Source:HGNC Symbol;Acc:HGNC:17174]	-0.59939486
ARPC4	actin related protein 2/3 complex subunit 4 [Source:HGNC Symbol;Acc:HGNC:707]	-0.6029051
IFITM3	interferon induced transmembrane protein 3 [Source:HGNC Symbol;Acc:HGNC:5414]	-0.6034323
H4-16	H4 histone 16 [Source:HGNC Symbol;Acc:HGNC:20510]	-0.60347074
POSTN	periostin [Source:HGNC Symbol;Acc:HGNC:16953]	-0.6046233
IGLV7-46	immunoglobulin lambda variable 7-46 (gene/pseudogene) [Source:HGNC Symbol;Acc:HGNC:5930]	-0.60920656
CNN2	calponin 2 [Source:HGNC Symbol;Acc:HGNC:2156]	-0.6187813
COL1A2	collagen type I alpha 2 chain [Source:HGNC Symbol;Acc:HGNC:2198]	-0.6216044
CD109	CD109 molecule [Source:HGNC Symbol;Acc:HGNC:21685]	-0.6235685
PGLYRP1	peptidoglycan recognition protein 1 [Source:HGNC Symbol;Acc:HGNC:8904]	-0.6252753
AGA	aspartylglucosaminidase [Source:HGNC Symbol;Acc:HGNC:318]	-0.6264218
ECM1	extracellular matrix protein 1 [Source:HGNC Symbol;Acc:HGNC:3153]	-0.62703586
SOD2	superoxide dismutase 2 [Source:HGNC Symbol;Acc:HGNC:11180]	-0.64196676
CTSS	cathepsin S [Source:HGNC Symbol;Acc:HGNC:2545]	-0.64219874
LCN2	lipocalin 2 [Source:HGNC Symbol;Acc:HGNC:6526]	-0.64463043
FTH1	ferritin heavy chain 1 [Source:HGNC Symbol;Acc:HGNC:3976]	-0.6497381
ANP32A	acidic nuclear phosphoprotein 32 family member A [Source:HGNC Symbol;Acc:HGNC:13233]	-0.650054
S100A9	S100 calcium binding protein A9 [Source:HGNC Symbol;Acc:HGNC:10499]	-0.6558364
PGM1	phosphoglucomutase 1 [Source:HGNC Symbol;Acc:HGNC:8905]	-0.6598871
CSTB	cystatin B [Source:HGNC Symbol;Acc:HGNC:2482]	-0.6615731
PCOLCE	procollagen C-endopeptidase enhancer [Source:HGNC Symbol;Acc:HGNC:8738]	-0.6781294
AZU1	azurocidin 1 [Source:HGNC Symbol;Acc:HGNC:913]	-0.68202555
TCN1	transcobalamin 1 [Source:HGNC Symbol;Acc:HGNC:11652]	-0.69403595
PYCARD	PYD and CARD domain containing [Source:HGNC Symbol;Acc:HGNC:16608]	-0.70310795
PFN1	profilin 1 [Source:HGNC Symbol;Acc:HGNC:8881]	-0.70998305
S100A8	S100 calcium binding protein A8 [Source:HGNC Symbol;Acc:HGNC:10498]	-0.71713567
PRDX5	peroxiredoxin 5 [Source:HGNC Symbol;Acc:HGNC:9355]	-0.7182808
H2BC14	H2B clustered histone 14 [Source:HGNC Symbol;Acc:HGNC:4750]	-0.72648394
GRB2	growth factor receptor bound protein 2 [Source:HGNC Symbol;Acc:HGNC:4566]	-0.74106365
CLC	Charcot-Leyden crystal galectin [Source:HGNC Symbol;Acc:HGNC:2014]	-0.75607413
PSMB10	proteasome 20S subunit beta 10 [Source:HGNC Symbol;Acc:HGNC:9538]	-0.75725895
COTL1	coactosin like F-actin binding protein 1 [Source:HGNC Symbol;Acc:HGNC:18304]	-0.7589138
MASP2	mannan binding lectin serine peptidase 2 [Source:HGNC Symbol;Acc:HGNC:6902]	-0.76297987
EFHD2	EF-hand domain family member D2 [Source:HGNC Symbol;Acc:HGNC:28670]	-0.77786475
COL3A1	collagen type III alpha 1 chain [Source:HGNC Symbol;Acc:HGNC:2201]	-0.783986
ARHGDIB	Rho GDP dissociation inhibitor beta [Source:HGNC Symbol;Acc:HGNC:679]	-0.7857723
CRISP3	cysteine rich secretory protein 3 [Source:HGNC Symbol;Acc:HGNC:16904]	-0.8276421
COL1A1	collagen type I alpha 1 chain [Source:HGNC Symbol;Acc:HGNC:2197]	-0.9719781
COL15A1	collagen type XV alpha 1 chain [Source:HGNC Symbol;Acc:HGNC:2192]	-0.99383336

## Sheet: GSEA_ranked_gene_list_HvsP_1741
NAME	TITLE	SCORE
C1R	complement C1r [Source:HGNC Symbol;Acc:HGNC:1246]	0.96888995
SERPINA10	serpin family A member 10 [Source:HGNC Symbol;Acc:HGNC:15996]	0.95449513
MASP2	mannan binding lectin serine peptidase 2 [Source:HGNC Symbol;Acc:HGNC:6902]	0.87313646
C4B	complement C4B (Chido blood group) [Source:HGNC Symbol;Acc:HGNC:1324]	0.85684216
PITHD1	PITH domain containing 1 [Source:HGNC Symbol;Acc:HGNC:25022]	0.80937964
LBP	lipopolysaccharide binding protein [Source:HGNC Symbol;Acc:HGNC:6517]	0.7944471
ITIH3	inter-alpha-trypsin inhibitor heavy chain 3 [Source:HGNC Symbol;Acc:HGNC:6168]	0.766049
APOL1	apolipoprotein L1 [Source:HGNC Symbol;Acc:HGNC:618]	0.7394848
APOF	apolipoprotein F [Source:HGNC Symbol;Acc:HGNC:615]	0.73927003
PZP	PZP alpha-2-macroglobulin like [Source:HGNC Symbol;Acc:HGNC:9750]	0.71377295
FCN3	ficolin 3 [Source:HGNC Symbol;Acc:HGNC:3625]	0.7105079
ITIH1	inter-alpha-trypsin inhibitor heavy chain 1 [Source:HGNC Symbol;Acc:HGNC:6166]	0.70896155
C3	complement C3 [Source:HGNC Symbol;Acc:HGNC:1318]	0.70495194
ITIH4	inter-alpha-trypsin inhibitor heavy chain 4 [Source:HGNC Symbol;Acc:HGNC:6169]	0.70090985
LGALS3BP	galectin 3 binding protein [Source:HGNC Symbol;Acc:HGNC:6564]	0.69623643
IGKV1-8	immunoglobulin kappa variable 1-8 [Source:HGNC Symbol;Acc:HGNC:5743]	0.6847861
SERPINA1	serpin family A member 1 [Source:HGNC Symbol;Acc:HGNC:8941]	0.68384224
A2M	alpha-2-macroglobulin [Source:HGNC Symbol;Acc:HGNC:7]	0.6826893
GPX3	glutathione peroxidase 3 [Source:HGNC Symbol;Acc:HGNC:4555]	0.68235725
MASP1	mannan binding lectin serine peptidase 1 [Source:HGNC Symbol;Acc:HGNC:6901]	0.6760882
PON1	paraoxonase 1 [Source:HGNC Symbol;Acc:HGNC:9204]	0.674081
CPN2	carboxypeptidase N subunit 2 [Source:HGNC Symbol;Acc:HGNC:2313]	0.6589233
PGLYRP2	peptidoglycan recognition protein 2 [Source:HGNC Symbol;Acc:HGNC:30013]	0.6501742
HABP2	hyaluronan binding protein 2 [Source:HGNC Symbol;Acc:HGNC:4798]	0.6459413
HPX	hemopexin [Source:HGNC Symbol;Acc:HGNC:5171]	0.643618
AMBP	alpha-1-microglobulin/bikunin precursor [Source:HGNC Symbol;Acc:HGNC:453]	0.6425113
C1QA	complement C1q A chain [Source:HGNC Symbol;Acc:HGNC:1241]	0.64018416
F9	coagulation factor IX [Source:HGNC Symbol;Acc:HGNC:3551]	0.6377181
CRTAC1	cartilage acidic protein 1 [Source:HGNC Symbol;Acc:HGNC:14882]	0.63529706
F12	coagulation factor XII [Source:HGNC Symbol;Acc:HGNC:3530]	0.63319093
ITIH2	inter-alpha-trypsin inhibitor heavy chain 2 [Source:HGNC Symbol;Acc:HGNC:6167]	0.6314519
KLKB1	kallikrein B1 [Source:HGNC Symbol;Acc:HGNC:6371]	0.6225269
IGHV6-1	immunoglobulin heavy variable 6-1 [Source:HGNC Symbol;Acc:HGNC:5662]	0.6196607
CFD	complement factor D [Source:HGNC Symbol;Acc:HGNC:2771]	0.6099897
F13B	coagulation factor XIII B chain [Source:HGNC Symbol;Acc:HGNC:3534]	0.606325
C5	complement C5 [Source:HGNC Symbol;Acc:HGNC:1331]	0.60384667
IGFALS	insulin like growth factor binding protein acid labile subunit [Source:HGNC Symbol;Acc:HGNC:5468]	0.6031604
IGKV1-39	immunoglobulin kappa variable 1-39 (gene/pseudogene) [Source:HGNC Symbol;Acc:HGNC:5740]	0.6019662
ALB	albumin [Source:HGNC Symbol;Acc:HGNC:399]	0.59521
F2	coagulation factor II, thrombin [Source:HGNC Symbol;Acc:HGNC:3535]	0.5936583
C2	complement C2 [Source:HGNC Symbol;Acc:HGNC:1248]	0.59229314
HBA2	hemoglobin subunit alpha 2 [Source:HGNC Symbol;Acc:HGNC:4824]	0.5912246
SERPIND1	serpin family D member 1 [Source:HGNC Symbol;Acc:HGNC:4838]	0.58844924
GP1BA	glycoprotein Ib platelet subunit alpha [Source:HGNC Symbol;Acc:HGNC:4439]	0.5872298
IGHV1-3	immunoglobulin heavy variable 1-3 [Source:HGNC Symbol;Acc:HGNC:5552]	0.58027357
CLEC3B	C-type lectin domain family 3 member B [Source:HGNC Symbol;Acc:HGNC:11891]	0.57790893
CFB	complement factor B [Source:HGNC Symbol;Acc:HGNC:1037]	0.5744447
HBG2	hemoglobin subunit gamma 2 [Source:HGNC Symbol;Acc:HGNC:4832]	0.5731615
IGLC3	immunoglobulin lambda constant 3 (Kern-Oz+ marker) [Source:HGNC Symbol;Acc:HGNC:5857]	0.5709321
HBB	hemoglobin subunit beta [Source:HGNC Symbol;Acc:HGNC:4827]	0.56471044
IGHV2-5	immunoglobulin heavy variable 2-5 [Source:HGNC Symbol;Acc:HGNC:5576]	0.56291616
C1S	complement C1s [Source:HGNC Symbol;Acc:HGNC:1247]	0.5623662
H1-3	H1.3 linker histone, cluster member [Source:HGNC Symbol;Acc:HGNC:4717]	0.5623055
LYVE1	lymphatic vessel endothelial hyaluronan receptor 1 [Source:HGNC Symbol;Acc:HGNC:14687]	0.5543838
CPN1	carboxypeptidase N subunit 1 [Source:HGNC Symbol;Acc:HGNC:2312]	0.5490737
SERPINC1	serpin family C member 1 [Source:HGNC Symbol;Acc:HGNC:775]	0.54881865
GC	GC vitamin D binding protein [Source:HGNC Symbol;Acc:HGNC:4187]	0.54705346
TTR	transthyretin [Source:HGNC Symbol;Acc:HGNC:12405]	0.5460818
SAA4	serum amyloid A4, constitutive [Source:HGNC Symbol;Acc:HGNC:10516]	0.5429654
SERPING1	serpin family G member 1 [Source:HGNC Symbol;Acc:HGNC:1228]	0.542565
A1BG	alpha-1-B glycoprotein [Source:HGNC Symbol;Acc:HGNC:5]	0.5405845
ABI3BP	ABI family member 3 binding protein [Source:HGNC Symbol;Acc:HGNC:17265]	0.53554845
IGKV1-27	immunoglobulin kappa variable 1-27 [Source:HGNC Symbol;Acc:HGNC:5735]	0.5347401
PSMF1	proteasome inhibitor subunit 1 [Source:HGNC Symbol;Acc:HGNC:9571]	0.5336276
APOA1	apolipoprotein A1 [Source:HGNC Symbol;Acc:HGNC:600]	0.5319879
MBL2	mannose binding lectin 2 [Source:HGNC Symbol;Acc:HGNC:6922]	0.52973676
CST3	cystatin C [Source:HGNC Symbol;Acc:HGNC:2475]	0.5255385
HBD	hemoglobin subunit delta [Source:HGNC Symbol;Acc:HGNC:4829]	0.52546066
IGLV1-51	immunoglobulin lambda variable 1-51 [Source:HGNC Symbol;Acc:HGNC:5882]	0.5241257
AFM	afamin [Source:HGNC Symbol;Acc:HGNC:316]	0.5227653
ATRN	attractin [Source:HGNC Symbol;Acc:HGNC:885]	0.5162653
C4BPA	complement component 4 binding protein alpha [Source:HGNC Symbol;Acc:HGNC:1325]	0.5137688
IGLL1	immunoglobulin lambda like polypeptide 1 [Source:HGNC Symbol;Acc:HGNC:5870]	0.5108945
TCN1	transcobalamin 1 [Source:HGNC Symbol;Acc:HGNC:11652]	0.5078112
CP	ceruloplasmin [Source:HGNC Symbol;Acc:HGNC:2295]	0.5017092
CPB2	carboxypeptidase B2 [Source:HGNC Symbol;Acc:HGNC:2300]	0.49236733
IGHA1	immunoglobulin heavy constant alpha 1 [Source:HGNC Symbol;Acc:HGNC:5478]	0.4911326
IGHV4-39	immunoglobulin heavy variable 4-39 [Source:HGNC Symbol;Acc:HGNC:5651]	0.49112913
VTN	vitronectin [Source:HGNC Symbol;Acc:HGNC:12724]	0.49021816
THBS1	thrombospondin 1 [Source:HGNC Symbol;Acc:HGNC:11785]	0.48920372
SP8	Sp8 transcription factor [Source:HGNC Symbol;Acc:HGNC:19196]	0.48468456
IGKC	immunoglobulin kappa constant [Source:HGNC Symbol;Acc:HGNC:5716]	0.4839298
CA1	carbonic anhydrase 1 [Source:HGNC Symbol;Acc:HGNC:1368]	0.4825902
PROS1	protein S [Source:HGNC Symbol;Acc:HGNC:9456]	0.47676757
CDH5	cadherin 5 [Source:HGNC Symbol;Acc:HGNC:1764]	0.4753636
IGLV1-40	immunoglobulin lambda variable 1-40 [Source:HGNC Symbol;Acc:HGNC:5877]	0.47330254
PLXDC2	plexin domain containing 2 [Source:HGNC Symbol;Acc:HGNC:21013]	0.47090507
CFI	complement factor I [Source:HGNC Symbol;Acc:HGNC:5394]	0.47073036
APOA2	apolipoprotein A2 [Source:HGNC Symbol;Acc:HGNC:601]	0.46902776
F11	coagulation factor XI [Source:HGNC Symbol;Acc:HGNC:3529]	0.4663338
PPBP	pro-platelet basic protein [Source:HGNC Symbol;Acc:HGNC:9240]	0.46320072
TF	transferrin [Source:HGNC Symbol;Acc:HGNC:11740]	0.4615461
APOM	apolipoprotein M [Source:HGNC Symbol;Acc:HGNC:13916]	0.45871082
F5	coagulation factor V [Source:HGNC Symbol;Acc:HGNC:3542]	0.45861885
SERPINF1	serpin family F member 1 [Source:HGNC Symbol;Acc:HGNC:8824]	0.45677787
IGLV9-49	immunoglobulin lambda variable 9-49 [Source:HGNC Symbol;Acc:HGNC:5933]	0.4558567
RBP4	retinol binding protein 4 [Source:HGNC Symbol;Acc:HGNC:9922]	0.45359144
C1QB	complement C1q B chain [Source:HGNC Symbol;Acc:HGNC:1242]	0.45244336
EIF5A	eukaryotic translation initiation factor 5A [Source:HGNC Symbol;Acc:HGNC:3300]	0.44994465
GLO1	glyoxalase I [Source:HGNC Symbol;Acc:HGNC:4323]	0.44927114
C6	complement C6 [Source:HGNC Symbol;Acc:HGNC:1339]	0.4488431
PRDX6	peroxiredoxin 6 [Source:HGNC Symbol;Acc:HGNC:16753]	0.44799784
CA2	carbonic anhydrase 2 [Source:HGNC Symbol;Acc:HGNC:1373]	0.44764605
PARK7	Parkinsonism associated deglycase [Source:HGNC Symbol;Acc:HGNC:16369]	0.44373164
TIMP1	TIMP metallopeptidase inhibitor 1 [Source:HGNC Symbol;Acc:HGNC:11820]	0.44252416
CD44	CD44 molecule (Indian blood group) [Source:HGNC Symbol;Acc:HGNC:1681]	0.43617412
HRG	histidine rich glycoprotein [Source:HGNC Symbol;Acc:HGNC:5181]	0.43390152
PRDX1	peroxiredoxin 1 [Source:HGNC Symbol;Acc:HGNC:9352]	0.42858145
PLG	plasminogen [Source:HGNC Symbol;Acc:HGNC:9071]	0.42691073
SERPINA3	serpin family A member 3 [Source:HGNC Symbol;Acc:HGNC:16]	0.42636332
C8G	complement C8 gamma chain [Source:HGNC Symbol;Acc:HGNC:1354]	0.42633778
SERPINA4	serpin family A member 4 [Source:HGNC Symbol;Acc:HGNC:8948]	0.42459926
LUM	lumican [Source:HGNC Symbol;Acc:HGNC:6724]	0.42422196
C8B	complement C8 beta chain [Source:HGNC Symbol;Acc:HGNC:1353]	0.42340684
FBLN1	fibulin 1 [Source:HGNC Symbol;Acc:HGNC:3600]	0.4224537
AGT	angiotensinogen [Source:HGNC Symbol;Acc:HGNC:333]	0.42116144
APOE	apolipoprotein E [Source:HGNC Symbol;Acc:HGNC:613]	0.42034954
SLC4A1	solute carrier family 4 member 1 (Diego blood group) [Source:HGNC Symbol;Acc:HGNC:11027]	0.41993666
NCAM1	neural cell adhesion molecule 1 [Source:HGNC Symbol;Acc:HGNC:7656]	0.41843164
IGHV3-15	immunoglobulin heavy variable 3-15 [Source:HGNC Symbol;Acc:HGNC:5582]	0.41777983
CFH	complement factor H [Source:HGNC Symbol;Acc:HGNC:4883]	0.41464332
HPR	haptoglobin-related protein [Source:HGNC Symbol;Acc:HGNC:5156]	0.4133085
CLU	clusterin [Source:HGNC Symbol;Acc:HGNC:2095]	0.41311195
IGKV1D-33	immunoglobulin kappa variable 1D-33 [Source:HGNC Symbol;Acc:HGNC:5753]	0.4106441
IGHM	immunoglobulin heavy constant mu [Source:HGNC Symbol;Acc:HGNC:5541]	0.40984768
TAGLN2	transgelin 2 [Source:HGNC Symbol;Acc:HGNC:11554]	0.40962365
AQP1	aquaporin 1 (Colton blood group) [Source:HGNC Symbol;Acc:HGNC:633]	0.40954417
TNXB	tenascin XB [Source:HGNC Symbol;Acc:HGNC:11976]	0.40757236
HGFAC	HGF activator [Source:HGNC Symbol;Acc:HGNC:4894]	0.4066802
APOB	apolipoprotein B [Source:HGNC Symbol;Acc:HGNC:603]	0.40415698
RHCE	Rh blood group CcEe antigens [Source:HGNC Symbol;Acc:HGNC:10008]	0.40190008
PCMT1	protein-L-isoaspartate (D-aspartate) O-methyltransferase [Source:HGNC Symbol;Acc:HGNC:8728]	0.4011522
SERPINA7	serpin family A member 7 [Source:HGNC Symbol;Acc:HGNC:11583]	0.3990666
COPS3	COP9 signalosome subunit 3 [Source:HGNC Symbol;Acc:HGNC:2239]	0.39743924
SERPINA6	serpin family A member 6 [Source:HGNC Symbol;Acc:HGNC:1540]	0.3971328
BLVRB	biliverdin reductase B [Source:HGNC Symbol;Acc:HGNC:1063]	0.39578554
IGHV3-72	immunoglobulin heavy variable 3-72 [Source:HGNC Symbol;Acc:HGNC:5622]	0.3945103
BPGM	bisphosphoglycerate mutase [Source:HGNC Symbol;Acc:HGNC:1093]	0.39379197
OLA1	Obg like ATPase 1 [Source:HGNC Symbol;Acc:HGNC:28833]	0.39178035
PRG4	proteoglycan 4 [Source:HGNC Symbol;Acc:HGNC:9364]	0.390148
CNDP1	carnosine dipeptidase 1 [Source:HGNC Symbol;Acc:HGNC:20675]	0.38831133
GYPA	glycophorin A (MNS blood group) [Source:HGNC Symbol;Acc:HGNC:4702]	0.3835074
UBE2V1	ubiquitin conjugating enzyme E2 V1 [Source:HGNC Symbol;Acc:HGNC:12494]	0.38277915
UBE2K	ubiquitin conjugating enzyme E2 K [Source:HGNC Symbol;Acc:HGNC:4914]	0.38188717
MST1	macrophage stimulating 1 [Source:HGNC Symbol;Acc:HGNC:7380]	0.37817633
JCHAIN	joining chain of multimeric IgA and IgM [Source:HGNC Symbol;Acc:HGNC:5713]	0.3781473
RPIA	ribose 5-phosphate isomerase A [Source:HGNC Symbol;Acc:HGNC:10297]	0.37741798
HDHD2	haloacid dehalogenase like hydrolase domain containing 2 [Source:HGNC Symbol;Acc:HGNC:25364]	0.37405816
SERPINF2	serpin family F member 2 [Source:HGNC Symbol;Acc:HGNC:9075]	0.3727558
APOH	apolipoprotein H [Source:HGNC Symbol;Acc:HGNC:616]	0.37256244
UBE2N	ubiquitin conjugating enzyme E2 N [Source:HGNC Symbol;Acc:HGNC:12492]	0.36879304
BCHE	butyrylcholinesterase [Source:HGNC Symbol;Acc:HGNC:983]	0.36824194
C9	complement C9 [Source:HGNC Symbol;Acc:HGNC:1358]	0.3668339
GPLD1	glycosylphosphatidylinositol specific phospholipase D1 [Source:HGNC Symbol;Acc:HGNC:4459]	0.3661071
GNPDA1	glucosamine-6-phosphate deaminase 1 [Source:HGNC Symbol;Acc:HGNC:4417]	0.36528385
VASN	vasorin [Source:HGNC Symbol;Acc:HGNC:18517]	0.36471358
HAGH	hydroxyacylglutathione hydrolase [Source:HGNC Symbol;Acc:HGNC:4805]	0.36430994
IGKV3-11	immunoglobulin kappa variable 3-11 [Source:HGNC Symbol;Acc:HGNC:5815]	0.36316502
IGKV3-20	immunoglobulin kappa variable 3-20 [Source:HGNC Symbol;Acc:HGNC:5817]	0.36234835
IGKV1-17	immunoglobulin kappa variable 1-17 [Source:HGNC Symbol;Acc:HGNC:5733]	0.36216187
PRDX2	peroxiredoxin 2 [Source:HGNC Symbol;Acc:HGNC:9353]	0.36057466
FBXO7	F-box protein 7 [Source:HGNC Symbol;Acc:HGNC:13586]	0.35805085
VWF	von Willebrand factor [Source:HGNC Symbol;Acc:HGNC:12726]	0.35792732
RHAG	Rh associated glycoprotein [Source:HGNC Symbol;Acc:HGNC:10006]	0.35379344
PRDX4	peroxiredoxin 4 [Source:HGNC Symbol;Acc:HGNC:17169]	0.3534473
IGHG4	immunoglobulin heavy constant gamma 4 (G4m marker) [Source:HGNC Symbol;Acc:HGNC:5528]	0.35271603
C1QC	complement C1q C chain [Source:HGNC Symbol;Acc:HGNC:1245]	0.3501069
GCLC	glutamate-cysteine ligase catalytic subunit [Source:HGNC Symbol;Acc:HGNC:4311]	0.34987363
TGM2	transglutaminase 2 [Source:HGNC Symbol;Acc:HGNC:11778]	0.34982556
CA3	carbonic anhydrase 3 [Source:HGNC Symbol;Acc:HGNC:1374]	0.34966677
LRG1	leucine rich alpha-2-glycoprotein 1 [Source:HGNC Symbol;Acc:HGNC:29480]	0.3489835
UBE2I	ubiquitin conjugating enzyme E2 I [Source:HGNC Symbol;Acc:HGNC:12485]	0.34660158
CFHR1	complement factor H related 1 [Source:HGNC Symbol;Acc:HGNC:4888]	0.34596992
AHSG	alpha 2-HS glycoprotein [Source:HGNC Symbol;Acc:HGNC:349]	0.3427845
IGKV1D-13	immunoglobulin kappa variable 1D-13 [Source:HGNC Symbol;Acc:HGNC:5747]	0.34251308
PTPA	protein phosphatase 2 phosphatase activator [Source:HGNC Symbol;Acc:HGNC:9308]	0.340642
ADIPOQ	adiponectin, C1Q and collagen domain containing [Source:HGNC Symbol;Acc:HGNC:13633]	0.33900905
PGLS	6-phosphogluconolactonase [Source:HGNC Symbol;Acc:HGNC:8903]	0.3388453
APOC1	apolipoprotein C1 [Source:HGNC Symbol;Acc:HGNC:607]	0.33865055
DDI2	DNA damage inducible 1 homolog 2 [Source:HGNC Symbol;Acc:HGNC:24578]	0.33763704
SELENBP1	selenium binding protein 1 [Source:HGNC Symbol;Acc:HGNC:10719]	0.33695582
ALAD	aminolevulinate dehydratase [Source:HGNC Symbol;Acc:HGNC:395]	0.33467987
PFAS	phosphoribosylformylglycinamidine synthase [Source:HGNC Symbol;Acc:HGNC:8863]	0.3346242
SELL	selectin L [Source:HGNC Symbol;Acc:HGNC:10720]	0.33314183
APOC2	apolipoprotein C2 [Source:HGNC Symbol;Acc:HGNC:609]	0.3325268
TXNL1	thioredoxin like 1 [Source:HGNC Symbol;Acc:HGNC:12436]	0.3314014
FSCN1	fascin actin-bundling protein 1 [Source:HGNC Symbol;Acc:HGNC:11148]	0.33020443
CUL1	cullin 1 [Source:HGNC Symbol;Acc:HGNC:2551]	0.33020443
FN1	fibronectin 1 [Source:HGNC Symbol;Acc:HGNC:3778]	0.3298624
PSMD5	proteasome 26S subunit, non-ATPase 5 [Source:HGNC Symbol;Acc:HGNC:9563]	0.32899347
CD14	CD14 molecule [Source:HGNC Symbol;Acc:HGNC:1628]	0.32692122
MTAP	methylthioadenosine phosphorylase [Source:HGNC Symbol;Acc:HGNC:7413]	0.3264804
IGHD	immunoglobulin heavy constant delta [Source:HGNC Symbol;Acc:HGNC:5480]	0.3252786
C1RL	complement C1r subcomponent like [Source:HGNC Symbol;Acc:HGNC:21265]	0.32525918
APOA4	apolipoprotein A4 [Source:HGNC Symbol;Acc:HGNC:602]	0.32402018
SLC2A1	solute carrier family 2 member 1 [Source:HGNC Symbol;Acc:HGNC:11005]	0.32255635
MTHFD1	methylenetetrahydrofolate dehydrogenase, cyclohydrolase and formyltetrahydrofolate synthetase 1 [Source:HGNC Symbol;Acc:HGNC:7432]	0.3200254
CMBL	carboxymethylenebutenolidase homolog [Source:HGNC Symbol;Acc:HGNC:25090]	0.31816193
CCS	copper chaperone for superoxide dismutase [Source:HGNC Symbol;Acc:HGNC:1613]	0.31611165
UBE2L3	ubiquitin conjugating enzyme E2 L3 [Source:HGNC Symbol;Acc:HGNC:12488]	0.3127232
IPO7	importin 7 [Source:HGNC Symbol;Acc:HGNC:9852]	0.31263915
PFKM	phosphofructokinase, muscle [Source:HGNC Symbol;Acc:HGNC:8877]	0.31263915
COMP	cartilage oligomeric matrix protein [Source:HGNC Symbol;Acc:HGNC:2227]	0.31115466
IPO9	importin 9 [Source:HGNC Symbol;Acc:HGNC:19425]	0.30917665
KNG1	kininogen 1 [Source:HGNC Symbol;Acc:HGNC:6383]	0.30876765
MPP1	membrane palmitoylated protein 1 [Source:HGNC Symbol;Acc:HGNC:7219]	0.30835506
IGKV1-16	immunoglobulin kappa variable 1-16 [Source:HGNC Symbol;Acc:HGNC:5732]	0.30741447
C4BPB	complement component 4 binding protein beta [Source:HGNC Symbol;Acc:HGNC:1328]	0.30513465
SBSN	suprabasin [Source:HGNC Symbol;Acc:HGNC:24950]	0.30180845
USP14	ubiquitin specific peptidase 14 [Source:HGNC Symbol;Acc:HGNC:12612]	0.301515
IGKV3D-15	immunoglobulin kappa variable 3D-15 (gene/pseudogene) [Source:HGNC Symbol;Acc:HGNC:5824]	0.30110154
IPO5	importin 5 [Source:HGNC Symbol;Acc:HGNC:6402]	0.3005007
PEPD	peptidase D [Source:HGNC Symbol;Acc:HGNC:8840]	0.30017975
CRP	C-reactive protein [Source:HGNC Symbol;Acc:HGNC:2367]	0.30013758
RNF123	ring finger protein 123 [Source:HGNC Symbol;Acc:HGNC:21148]	0.3001354
SPTA1	spectrin alpha, erythrocytic 1 [Source:HGNC Symbol;Acc:HGNC:11272]	0.29947054
ADD2	adducin 2 [Source:HGNC Symbol;Acc:HGNC:244]	0.2983702
CNRIP1	cannabinoid receptor interacting protein 1 [Source:HGNC Symbol;Acc:HGNC:24546]	0.29746318
UBAC1	UBA domain containing 1 [Source:HGNC Symbol;Acc:HGNC:30221]	0.29746318
GUK1	guanylate kinase 1 [Source:HGNC Symbol;Acc:HGNC:4693]	0.29746318
BROX	BRO1 domain and CAAX motif containing [Source:HGNC Symbol;Acc:HGNC:26512]	0.2966986
PSMD1	proteasome 26S subunit, non-ATPase 1 [Source:HGNC Symbol;Acc:HGNC:9554]	0.29616737
ATIC	5-aminoimidazole-4-carboxamide ribonucleotide formyltransferase/IMP cyclohydrolase [Source:HGNC Symbol;Acc:HGNC:794]	0.29506624
HMGB2	high mobility group box 2 [Source:HGNC Symbol;Acc:HGNC:5000]	0.2940556
EPB41	erythrocyte membrane protein band 4.1 [Source:HGNC Symbol;Acc:HGNC:3377]	0.293714
DDB1	damage specific DNA binding protein 1 [Source:HGNC Symbol;Acc:HGNC:2717]	0.2936651
PIP4K2A	phosphatidylinositol-5-phosphate 4-kinase type 2 alpha [Source:HGNC Symbol;Acc:HGNC:8997]	0.29355755
ANK1	ankyrin 1 [Source:HGNC Symbol;Acc:HGNC:492]	0.2920325
AGO2	argonaute RISC catalytic component 2 [Source:HGNC Symbol;Acc:HGNC:3263]	0.29195574
ADD1	adducin 1 [Source:HGNC Symbol;Acc:HGNC:243]	0.2912105
TANGO2	transport and golgi organization 2 homolog [Source:HGNC Symbol;Acc:HGNC:25439]	0.29107547
IGHG3	immunoglobulin heavy constant gamma 3 (G3m marker) [Source:HGNC Symbol;Acc:HGNC:5527]	0.28957722
SPTB	spectrin beta, erythrocytic [Source:HGNC Symbol;Acc:HGNC:11274]	0.28934687
IGHV3-20	immunoglobulin heavy variable 3-20 [Source:HGNC Symbol;Acc:HGNC:5585]	0.28721622
STIP1	stress induced phosphoprotein 1 [Source:HGNC Symbol;Acc:HGNC:11387]	0.2827206
FN3K	fructosamine 3 kinase [Source:HGNC Symbol;Acc:HGNC:24822]	0.28243145
VCP	valosin containing protein [Source:HGNC Symbol;Acc:HGNC:12666]	0.28110307
GOT1	glutamic-oxaloacetic transaminase 1 [Source:HGNC Symbol;Acc:HGNC:4432]	0.2810385
VCAN	versican [Source:HGNC Symbol;Acc:HGNC:2464]	0.27838147
IGLC7	immunoglobulin lambda constant 7 [Source:HGNC Symbol;Acc:HGNC:5861]	0.27743208
TMOD1	tropomodulin 1 [Source:HGNC Symbol;Acc:HGNC:11871]	0.2766257
AK1	adenylate kinase 1 [Source:HGNC Symbol;Acc:HGNC:361]	0.2764334
CAST	calpastatin [Source:HGNC Symbol;Acc:HGNC:1515]	0.2756015
DNPH1	2'-deoxynucleoside 5'-phosphate N-hydrolase 1 [Source:HGNC Symbol;Acc:HGNC:21218]	0.2756015
COL15A1	collagen type XV alpha 1 chain [Source:HGNC Symbol;Acc:HGNC:2192]	0.27457103
PSMD2	proteasome 26S subunit, non-ATPase 2 [Source:HGNC Symbol;Acc:HGNC:9559]	0.27452767
PKLR	pyruvate kinase L/R [Source:HGNC Symbol;Acc:HGNC:9020]	0.27267045
HBQ1	hemoglobin subunit theta 1 [Source:HGNC Symbol;Acc:HGNC:4833]	0.2724615
SOD3	superoxide dismutase 3 [Source:HGNC Symbol;Acc:HGNC:11181]	0.2713561
GPX1	glutathione peroxidase 1 [Source:HGNC Symbol;Acc:HGNC:4553]	0.26986036
UCHL3	ubiquitin C-terminal hydrolase L3 [Source:HGNC Symbol;Acc:HGNC:12515]	0.26901686
PLTP	phospholipid transfer protein [Source:HGNC Symbol;Acc:HGNC:9093]	0.26625198
IGHV3-30	immunoglobulin heavy variable 3-30 [Source:HGNC Symbol;Acc:HGNC:5591]	0.2650619
GPS1	G protein pathway suppressor 1 [Source:HGNC Symbol;Acc:HGNC:4549]	0.2633999
IGLV7-46	immunoglobulin lambda variable 7-46 (gene/pseudogene) [Source:HGNC Symbol;Acc:HGNC:5930]	0.26307034
DPP3	dipeptidyl peptidase 3 [Source:HGNC Symbol;Acc:HGNC:3008]	0.26035905
THBS4	thrombospondin 4 [Source:HGNC Symbol;Acc:HGNC:11788]	0.25890478
MPST	mercaptopyruvate sulfurtransferase [Source:HGNC Symbol;Acc:HGNC:7223]	0.25676635
FGA	fibrinogen alpha chain [Source:HGNC Symbol;Acc:HGNC:3661]	0.25594053
CCT7	chaperonin containing TCP1 subunit 7 [Source:HGNC Symbol;Acc:HGNC:1622]	0.2535495
DCUN1D1	defective in cullin neddylation 1 domain containing 1 [Source:HGNC Symbol;Acc:HGNC:18184]	0.253472
ADSL	adenylosuccinate lyase [Source:HGNC Symbol;Acc:HGNC:291]	0.25105235
CLIC4	chloride intracellular channel 4 [Source:HGNC Symbol;Acc:HGNC:13518]	0.25001013
ALDH1A1	aldehyde dehydrogenase 1 family member A1 [Source:HGNC Symbol;Acc:HGNC:402]	0.2490788
CAND1	cullin associated and neddylation dissociated 1 [Source:HGNC Symbol;Acc:HGNC:30688]	0.24860388
C8A	complement C8 alpha chain [Source:HGNC Symbol;Acc:HGNC:1352]	0.24712403
HPRT1	hypoxanthine phosphoribosyltransferase 1 [Source:HGNC Symbol;Acc:HGNC:5157]	0.2469845
SORD	sorbitol dehydrogenase [Source:HGNC Symbol;Acc:HGNC:11184]	0.24468227
CMPK1	cytidine/uridine monophosphate kinase 1 [Source:HGNC Symbol;Acc:HGNC:18170]	0.24468227
XPO7	exportin 7 [Source:HGNC Symbol;Acc:HGNC:14108]	0.24254319
PSMB3	proteasome 20S subunit beta 3 [Source:HGNC Symbol;Acc:HGNC:9540]	0.24150127
ACP1	acid phosphatase 1 [Source:HGNC Symbol;Acc:HGNC:122]	0.23951367
PCID2	PCI domain containing 2 [Source:HGNC Symbol;Acc:HGNC:25653]	0.23637345
PAFAH1B3	platelet activating factor acetylhydrolase 1b catalytic subunit 3 [Source:HGNC Symbol;Acc:HGNC:8576]	0.23589931
IGHG2	immunoglobulin heavy constant gamma 2 (G2m marker) [Source:HGNC Symbol;Acc:HGNC:5526]	0.23353054
PSME2	proteasome activator subunit 2 [Source:HGNC Symbol;Acc:HGNC:9569]	0.23345318
PIGR	polymeric immunoglobulin receptor [Source:HGNC Symbol;Acc:HGNC:8968]	0.23147061
RSU1	Ras suppressor protein 1 [Source:HGNC Symbol;Acc:HGNC:10464]	0.23029584
COPS4	COP9 signalosome subunit 4 [Source:HGNC Symbol;Acc:HGNC:16702]	0.23004751
PSMD9	proteasome 26S subunit, non-ATPase 9 [Source:HGNC Symbol;Acc:HGNC:9567]	0.22857752
ATP2B4	ATPase plasma membrane Ca2+ transporting 4 [Source:HGNC Symbol;Acc:HGNC:817]	0.2258138
FN3KRP	fructosamine 3 kinase related protein [Source:HGNC Symbol;Acc:HGNC:25700]	0.2258138
LCAT	lecithin-cholesterol acyltransferase [Source:HGNC Symbol;Acc:HGNC:6522]	0.2256213
IGHV5-51	immunoglobulin heavy variable 5-51 [Source:HGNC Symbol;Acc:HGNC:5659]	0.22557972
CHL1	cell adhesion molecule L1 like [Source:HGNC Symbol;Acc:HGNC:1939]	0.22474097
YWHAE	tyrosine 3-monooxygenase/tryptophan 5-monooxygenase activation protein epsilon [Source:HGNC Symbol;Acc:HGNC:12851]	0.22317645
IGKV4-1	immunoglobulin kappa variable 4-1 [Source:HGNC Symbol;Acc:HGNC:5834]	0.21900502
HBZ	hemoglobin subunit zeta [Source:HGNC Symbol;Acc:HGNC:4835]	0.21624352
GSTM3	glutathione S-transferase mu 3 [Source:HGNC Symbol;Acc:HGNC:4635]	0.21615581
A2ML1	alpha-2-macroglobulin like 1 [Source:HGNC Symbol;Acc:HGNC:23336]	0.21615581
TKFC	triokinase and FMN cyclase [Source:HGNC Symbol;Acc:HGNC:24552]	0.21248487
DERA	deoxyribose-phosphate aldolase [Source:HGNC Symbol;Acc:HGNC:24269]	0.2112455
FETUB	fetuin B [Source:HGNC Symbol;Acc:HGNC:3658]	0.2100491
PI16	peptidase inhibitor 16 [Source:HGNC Symbol;Acc:HGNC:21245]	0.20964299
ABRACL	ABRA C-terminal like [Source:HGNC Symbol;Acc:HGNC:21230]	0.20957084
IGKV2-40	immunoglobulin kappa variable 2-40 [Source:HGNC Symbol;Acc:HGNC:5789]	0.20894176
PAICS	phosphoribosylaminoimidazole carboxylase and phosphoribosylaminoimidazolesuccinocarboxamide synthase [Source:HGNC Symbol;Acc:HGNC:8587]	0.20476338
RAD23A	RAD23 homolog A, nucleotide excision repair protein [Source:HGNC Symbol;Acc:HGNC:9812]	0.20424145
IGLV3-9	immunoglobulin lambda variable 3-9 (gene/pseudogene) [Source:HGNC Symbol;Acc:HGNC:5918]	0.20377026
PA2G4	proliferation-associated 2G4 [Source:HGNC Symbol;Acc:HGNC:8550]	0.20370953
IGKV3-7	immunoglobulin kappa variable 3-7 (non-functional) [Source:HGNC Symbol;Acc:HGNC:5821]	0.20343399
PPA1	inorganic pyrophosphatase 1 [Source:HGNC Symbol;Acc:HGNC:9226]	0.20246252
TCP1	t-complex 1 [Source:HGNC Symbol;Acc:HGNC:11655]	0.20177531
PSME1	proteasome activator subunit 1 [Source:HGNC Symbol;Acc:HGNC:9568]	0.19851017
IGKV1-5	immunoglobulin kappa variable 1-5 [Source:HGNC Symbol;Acc:HGNC:5741]	0.19793758
IGHV3-7	immunoglobulin heavy variable 3-7 [Source:HGNC Symbol;Acc:HGNC:5620]	0.19700383
ORM2	orosomucoid 2 [Source:HGNC Symbol;Acc:HGNC:8499]	0.19609495
IGLV1-47	immunoglobulin lambda variable 1-47 [Source:HGNC Symbol;Acc:HGNC:5880]	0.19484766
USP15	ubiquitin specific peptidase 15 [Source:HGNC Symbol;Acc:HGNC:12613]	0.19431992
GCLM	glutamate-cysteine ligase modifier subunit [Source:HGNC Symbol;Acc:HGNC:4312]	0.19274117
USP5	ubiquitin specific peptidase 5 [Source:HGNC Symbol;Acc:HGNC:12628]	0.19226067
HMBS	hydroxymethylbilane synthase [Source:HGNC Symbol;Acc:HGNC:4982]	0.1910337
XPO1	exportin 1 [Source:HGNC Symbol;Acc:HGNC:12825]	0.19069076
CCT3	chaperonin containing TCP1 subunit 3 [Source:HGNC Symbol;Acc:HGNC:1616]	0.18966343
QSOX1	quiescin sulfhydryl oxidase 1 [Source:HGNC Symbol;Acc:HGNC:9756]	0.18514356
CUL3	cullin 3 [Source:HGNC Symbol;Acc:HGNC:2553]	0.18228869
F13A1	coagulation factor XIII A chain [Source:HGNC Symbol;Acc:HGNC:3531]	0.18169917
CCT6A	chaperonin containing TCP1 subunit 6A [Source:HGNC Symbol;Acc:HGNC:1620]	0.18066517
PNP	purine nucleoside phosphorylase [Source:HGNC Symbol;Acc:HGNC:7892]	0.18055725
LXN	latexin [Source:HGNC Symbol;Acc:HGNC:13347]	0.1777509
APEH	acylaminoacyl-peptide hydrolase [Source:HGNC Symbol;Acc:HGNC:586]	0.17707227
COL6A1	collagen type VI alpha 1 chain [Source:HGNC Symbol;Acc:HGNC:2211]	0.17543402
CD109	CD109 molecule [Source:HGNC Symbol;Acc:HGNC:21685]	0.17343462
YOD1	YOD1 deubiquitinase [Source:HGNC Symbol;Acc:HGNC:25035]	0.1733303
ALDH16A1	aldehyde dehydrogenase 16 family member A1 [Source:HGNC Symbol;Acc:HGNC:28114]	0.1723968
PSMC3	proteasome 26S subunit, ATPase 3 [Source:HGNC Symbol;Acc:HGNC:9549]	0.16953133
CAPNS1	calpain small subunit 1 [Source:HGNC Symbol;Acc:HGNC:1481]	0.1691185
IDE	insulin degrading enzyme [Source:HGNC Symbol;Acc:HGNC:5381]	0.16891633
GSN	gelsolin [Source:HGNC Symbol;Acc:HGNC:4620]	0.1670769
HSPA4	heat shock protein family A (Hsp70) member 4 [Source:HGNC Symbol;Acc:HGNC:5237]	0.16651866
SLC29A1	solute carrier family 29 member 1 (Augustine blood group) [Source:HGNC Symbol;Acc:HGNC:11003]	0.16491409
HMGB1	high mobility group box 1 [Source:HGNC Symbol;Acc:HGNC:4983]	0.16383503
HEBP1	heme binding protein 1 [Source:HGNC Symbol;Acc:HGNC:17176]	0.16294862
LSM2	LSM2 homolog, U6 small nuclear RNA and mRNA degradation associated [Source:HGNC Symbol;Acc:HGNC:13940]	0.16268486
GMPR	guanosine monophosphate reductase [Source:HGNC Symbol;Acc:HGNC:4376]	0.15694655
CCT4	chaperonin containing TCP1 subunit 4 [Source:HGNC Symbol;Acc:HGNC:1617]	0.1553029
YWHAG	tyrosine 3-monooxygenase/tryptophan 5-monooxygenase activation protein gamma [Source:HGNC Symbol;Acc:HGNC:12852]	0.1541868
FLOT1	flotillin 1 [Source:HGNC Symbol;Acc:HGNC:3757]	0.14923595
BLVRA	biliverdin reductase A [Source:HGNC Symbol;Acc:HGNC:1062]	0.1486668
ORM1	orosomucoid 1 [Source:HGNC Symbol;Acc:HGNC:8498]	0.14826047
COPS8	COP9 signalosome subunit 8 [Source:HGNC Symbol;Acc:HGNC:24335]	0.14787418
GRHPR	glyoxylate and hydroxypyruvate reductase [Source:HGNC Symbol;Acc:HGNC:4570]	0.14787418
IGLV2-18	immunoglobulin lambda variable 2-18 [Source:HGNC Symbol;Acc:HGNC:5889]	0.14677885
EPB42	erythrocyte membrane protein band 4.2 [Source:HGNC Symbol;Acc:HGNC:3381]	0.14572738
APOC3	apolipoprotein C3 [Source:HGNC Symbol;Acc:HGNC:610]	0.14557211
SOD1	superoxide dismutase 1 [Source:HGNC Symbol;Acc:HGNC:11179]	0.14506027
NAXE	NAD(P)HX epimerase [Source:HGNC Symbol;Acc:HGNC:18453]	0.14379181
PRPS1	phosphoribosyl pyrophosphate synthetase 1 [Source:HGNC Symbol;Acc:HGNC:9462]	0.14330173
CCT5	chaperonin containing TCP1 subunit 5 [Source:HGNC Symbol;Acc:HGNC:1618]	0.1409017
PSMA5	proteasome 20S subunit alpha 5 [Source:HGNC Symbol;Acc:HGNC:9534]	0.14085108
EFEMP1	EGF containing fibulin extracellular matrix protein 1 [Source:HGNC Symbol;Acc:HGNC:3218]	0.14066136
IGHV3-49	immunoglobulin heavy variable 3-49 [Source:HGNC Symbol;Acc:HGNC:5607]	0.13858062
IGHV3-64	immunoglobulin heavy variable 3-64 [Source:HGNC Symbol;Acc:HGNC:5617]	0.13820536
ST13P5	ST13, Hsp70 interacting protein pseudogene 5 [Source:HGNC Symbol;Acc:HGNC:18556]	0.1375928
TSTA3	tissue specific transplantation antigen P35B [Source:HGNC Symbol;Acc:HGNC:12390]	0.13701499
NCSTN	nicastrin [Source:HGNC Symbol;Acc:HGNC:17091]	0.13643597
SELENOP	selenoprotein P [Source:HGNC Symbol;Acc:HGNC:10751]	0.13529086
FCGBP	Fc fragment of IgG binding protein [Source:HGNC Symbol;Acc:HGNC:13572]	0.12697366
ESD	esterase D [Source:HGNC Symbol;Acc:HGNC:3465]	0.124451496
PPP2R1A	protein phosphatase 2 scaffold subunit Aalpha [Source:HGNC Symbol;Acc:HGNC:9302]	0.12388052
APOD	apolipoprotein D [Source:HGNC Symbol;Acc:HGNC:612]	0.12163524
CAT	catalase [Source:HGNC Symbol;Acc:HGNC:1516]	0.119686104
SNCA	synuclein alpha [Source:HGNC Symbol;Acc:HGNC:11138]	0.11818894
RHOB	ras homolog family member B [Source:HGNC Symbol;Acc:HGNC:668]	0.11792844
MDH1	malate dehydrogenase 1 [Source:HGNC Symbol;Acc:HGNC:6970]	0.11445876
FPR1	formyl peptide receptor 1 [Source:HGNC Symbol;Acc:HGNC:3826]	0.11388694
UROD	uroporphyrinogen decarboxylase [Source:HGNC Symbol;Acc:HGNC:12591]	0.11031475
PSMD13	proteasome 26S subunit, non-ATPase 13 [Source:HGNC Symbol;Acc:HGNC:9558]	0.11031475
SHBG	sex hormone binding globulin [Source:HGNC Symbol;Acc:HGNC:10839]	0.10936132
COL6A3	collagen type VI alpha 3 chain [Source:HGNC Symbol;Acc:HGNC:2213]	0.107474394
LPA	lipoprotein(a) [Source:HGNC Symbol;Acc:HGNC:6667]	0.10513545
CPPED1	calcineurin like phosphoesterase domain containing 1 [Source:HGNC Symbol;Acc:HGNC:25632]	0.105031766
IGHV1-18	immunoglobulin heavy variable 1-18 [Source:HGNC Symbol;Acc:HGNC:5549]	0.09902632
IGHA2	immunoglobulin heavy constant alpha 2 (A2m marker) [Source:HGNC Symbol;Acc:HGNC:5479]	0.09773938
CCT2	chaperonin containing TCP1 subunit 2 [Source:HGNC Symbol;Acc:HGNC:1615]	0.09711479
PDCD6	programmed cell death 6 [Source:HGNC Symbol;Acc:HGNC:8765]	0.09665057
AKR7A2	aldo-keto reductase family 7 member A2 [Source:HGNC Symbol;Acc:HGNC:389]	0.095772184
CST6	cystatin E/M [Source:HGNC Symbol;Acc:HGNC:2478]	0.09533709
VNN2	vanin 2 [Source:HGNC Symbol;Acc:HGNC:12706]	0.095013514
MGAM	maltase-glucoamylase [Source:HGNC Symbol;Acc:HGNC:7043]	0.09418068
GSTO1	glutathione S-transferase omega 1 [Source:HGNC Symbol;Acc:HGNC:13312]	0.09242577
FLOT2	flotillin 2 [Source:HGNC Symbol;Acc:HGNC:3758]	0.091741174
KCNAB2	potassium voltage-gated channel subfamily A regulatory beta subunit 2 [Source:HGNC Symbol;Acc:HGNC:6229]	0.08610398
TPP2	tripeptidyl peptidase 2 [Source:HGNC Symbol;Acc:HGNC:12016]	0.08496573
ATP6V0D1	ATPase H+ transporting V0 subunit d1 [Source:HGNC Symbol;Acc:HGNC:13724]	0.08183036
IGHV1-69	immunoglobulin heavy variable 1-69 [Source:HGNC Symbol;Acc:HGNC:5558]	0.08155838
FPR2	formyl peptide receptor 2 [Source:HGNC Symbol;Acc:HGNC:3827]	0.080384545
QDPR	quinoid dihydropteridine reductase [Source:HGNC Symbol;Acc:HGNC:9752]	0.08010815
MMP1	matrix metallopeptidase 1 [Source:HGNC Symbol;Acc:HGNC:7155]	0.07947617
CCT8	chaperonin containing TCP1 subunit 8 [Source:HGNC Symbol;Acc:HGNC:1623]	0.07859274
PSMC6	proteasome 26S subunit, ATPase 6 [Source:HGNC Symbol;Acc:HGNC:9553]	0.07430561
MTPN	myotrophin [Source:HGNC Symbol;Acc:HGNC:15667]	0.07390099
APCS	amyloid P component, serum [Source:HGNC Symbol;Acc:HGNC:584]	0.07300137
SNRPD3	small nuclear ribonucleoprotein D3 polypeptide [Source:HGNC Symbol;Acc:HGNC:11160]	0.07180695
PEBP1	phosphatidylethanolamine binding protein 1 [Source:HGNC Symbol;Acc:HGNC:8630]	0.07089436
GLOD4	glyoxalase domain containing 4 [Source:HGNC Symbol;Acc:HGNC:14111]	0.06819224
ECM1	extracellular matrix protein 1 [Source:HGNC Symbol;Acc:HGNC:3153]	0.06717737
PSMB1	proteasome 20S subunit beta 1 [Source:HGNC Symbol;Acc:HGNC:9537]	0.06512276
ACLY	ATP citrate lyase [Source:HGNC Symbol;Acc:HGNC:115]	0.06461662
OTUB1	OTU deubiquitinase, ubiquitin aldehyde binding 1 [Source:HGNC Symbol;Acc:HGNC:23077]	0.064341195
IGKV2-24	immunoglobulin kappa variable 2-24 [Source:HGNC Symbol;Acc:HGNC:5781]	0.063754484
PFKL	phosphofructokinase, liver type [Source:HGNC Symbol;Acc:HGNC:8876]	0.06205178
CEACAM8	CEA cell adhesion molecule 8 [Source:HGNC Symbol;Acc:HGNC:1820]	0.058050785
OXSR1	oxidative stress responsive kinase 1 [Source:HGNC Symbol;Acc:HGNC:8508]	0.05779562
KPNB1	karyopherin subunit beta 1 [Source:HGNC Symbol;Acc:HGNC:6400]	0.05776807
FOLR3	folate receptor gamma [Source:HGNC Symbol;Acc:HGNC:3795]	0.052878305
NME2	NME/NM23 nucleoside diphosphate kinase 2 [Source:HGNC Symbol;Acc:HGNC:7850]	0.05147001
IGLV3-10	immunoglobulin lambda variable 3-10 [Source:HGNC Symbol;Acc:HGNC:5897]	0.0494544
CD177	CD177 molecule [Source:HGNC Symbol;Acc:HGNC:30072]	0.048145536
PDCD6IP	programmed cell death 6 interacting protein [Source:HGNC Symbol;Acc:HGNC:8766]	0.047489982
LGALS3	galectin 3 [Source:HGNC Symbol;Acc:HGNC:6563]	0.04644221
PSMC2	proteasome 26S subunit, ATPase 2 [Source:HGNC Symbol;Acc:HGNC:9548]	0.04575102
LAMP2	lysosomal associated membrane protein 2 [Source:HGNC Symbol;Acc:HGNC:6501]	0.04540572
MMP2	matrix metallopeptidase 2 [Source:HGNC Symbol;Acc:HGNC:7166]	0.044455368
SLC2A3	solute carrier family 2 member 3 [Source:HGNC Symbol;Acc:HGNC:11007]	0.043192964
KLK7	kallikrein related peptidase 7 [Source:HGNC Symbol;Acc:HGNC:6368]	0.042599995
PCOLCE	procollagen C-endopeptidase enhancer [Source:HGNC Symbol;Acc:HGNC:8738]	0.04096638
PDXP	pyridoxal phosphatase [Source:HGNC Symbol;Acc:HGNC:30259]	0.04001079
DNAJC13	DnaJ heat shock protein family (Hsp40) member C13 [Source:HGNC Symbol;Acc:HGNC:30343]	0.03902993
MSRA	methionine sulfoxide reductase A [Source:HGNC Symbol;Acc:HGNC:7377]	0.03887014
PAFAH1B1	platelet activating factor acetylhydrolase 1b regulatory subunit 1 [Source:HGNC Symbol;Acc:HGNC:8574]	0.03764161
PSMB2	proteasome 20S subunit beta 2 [Source:HGNC Symbol;Acc:HGNC:9539]	0.035236202
COPA	coatomer protein complex subunit alpha [Source:HGNC Symbol;Acc:HGNC:2230]	0.03359149
LANCL1	LanC like 1 [Source:HGNC Symbol;Acc:HGNC:6508]	0.032315854
VPS29	VPS29 retromer complex component [Source:HGNC Symbol;Acc:HGNC:14340]	0.030998966
GSR	glutathione-disulfide reductase [Source:HGNC Symbol;Acc:HGNC:4623]	0.030869804
GDI1	GDP dissociation inhibitor 1 [Source:HGNC Symbol;Acc:HGNC:4226]	0.028544787
IGHV3-38	immunoglobulin heavy variable 3-38 (non-functional) [Source:HGNC Symbol;Acc:HGNC:5601]	0.027942868
DNM2	dynamin 2 [Source:HGNC Symbol;Acc:HGNC:2974]	0.027925482
PPP2CA	protein phosphatase 2 catalytic subunit alpha [Source:HGNC Symbol;Acc:HGNC:9299]	0.02598114
PSAP	prosaposin [Source:HGNC Symbol;Acc:HGNC:9498]	0.02439558
PSMA2	proteasome 20S subunit alpha 2 [Source:HGNC Symbol;Acc:HGNC:9531]	0.024137966
MVP	major vault protein [Source:HGNC Symbol;Acc:HGNC:7531]	0.021439917
YWHAH	tyrosine 3-monooxygenase/tryptophan 5-monooxygenase activation protein eta [Source:HGNC Symbol;Acc:HGNC:12853]	0.020026505
IGHV3-74	immunoglobulin heavy variable 3-74 [Source:HGNC Symbol;Acc:HGNC:5624]	0.017996244
YWHAQ	tyrosine 3-monooxygenase/tryptophan 5-monooxygenase activation protein theta [Source:HGNC Symbol;Acc:HGNC:12854]	0.016935391
FGG	fibrinogen gamma chain [Source:HGNC Symbol;Acc:HGNC:3694]	0.016316706
CD5L	CD5 molecule like [Source:HGNC Symbol;Acc:HGNC:1690]	0.013079626
KDELR1	KDEL endoplasmic reticulum protein retention receptor 1 [Source:HGNC Symbol;Acc:HGNC:6304]	0.010976243
MME	membrane metalloendopeptidase [Source:HGNC Symbol;Acc:HGNC:7154]	0.009511362
RNH1	ribonuclease/angiogenin inhibitor 1 [Source:HGNC Symbol;Acc:HGNC:10074]	0.0051350477
CRABP2	cellular retinoic acid binding protein 2 [Source:HGNC Symbol;Acc:HGNC:2339]	0.0
COPS7A	COP9 signalosome subunit 7A [Source:HGNC Symbol;Acc:HGNC:16758]	0.0
SNRPD1	small nuclear ribonucleoprotein D1 polypeptide [Source:HGNC Symbol;Acc:HGNC:11158]	0.0
ZG16B	zymogen granule protein 16B [Source:HGNC Symbol;Acc:HGNC:30456]	0.0
COPS2	COP9 signalosome subunit 2 [Source:HGNC Symbol;Acc:HGNC:30747]	0.0
PTBP1	polypyrimidine tract binding protein 1 [Source:HGNC Symbol;Acc:HGNC:9583]	0.0
SKP1	S-phase kinase associated protein 1 [Source:HGNC Symbol;Acc:HGNC:10899]	0.0
NIF3L1	NGG1 interacting factor 3 like 1 [Source:HGNC Symbol;Acc:HGNC:13390]	0.0
TREX2	three prime repair exonuclease 2 [Source:HGNC Symbol;Acc:HGNC:12270]	0.0
SPRR1B	small proline rich protein 1B [Source:HGNC Symbol;Acc:HGNC:11260]	0.0
CBR1	carbonyl reductase 1 [Source:HGNC Symbol;Acc:HGNC:1548]	0.0
RANBP1	RAN binding protein 1 [Source:HGNC Symbol;Acc:HGNC:9847]	0.0
COL1A1	collagen type I alpha 1 chain [Source:HGNC Symbol;Acc:HGNC:2197]	-0.005520043
PGAM1	phosphoglycerate mutase 1 [Source:HGNC Symbol;Acc:HGNC:8888]	-0.009116398
CD47	CD47 molecule [Source:HGNC Symbol;Acc:HGNC:1682]	-0.010434173
YWHAB	tyrosine 3-monooxygenase/tryptophan 5-monooxygenase activation protein beta [Source:HGNC Symbol;Acc:HGNC:12849]	-0.011226057
NQO2	N-ribosyldihydronicotinamide:quinone reductase 2 [Source:HGNC Symbol;Acc:HGNC:7856]	-0.011464797
GDI2	GDP dissociation inhibitor 2 [Source:HGNC Symbol;Acc:HGNC:4227]	-0.011706001
IMPA1	inositol monophosphatase 1 [Source:HGNC Symbol;Acc:HGNC:6050]	-0.012277545
SH3BGRL	SH3 domain binding glutamate rich protein like [Source:HGNC Symbol;Acc:HGNC:10823]	-0.012422483
CREG1	cellular repressor of E1A stimulated genes 1 [Source:HGNC Symbol;Acc:HGNC:2351]	-0.01268652
IGHV1-46	immunoglobulin heavy variable 1-46 [Source:HGNC Symbol;Acc:HGNC:5554]	-0.013483902
CYCS	cytochrome c, somatic [Source:HGNC Symbol;Acc:HGNC:19986]	-0.013505374
UBE2D2	ubiquitin conjugating enzyme E2 D2 [Source:HGNC Symbol;Acc:HGNC:12475]	-0.013612702
TYMP	thymidine phosphorylase [Source:HGNC Symbol;Acc:HGNC:3148]	-0.014149544
B2M	beta-2-microglobulin [Source:HGNC Symbol;Acc:HGNC:914]	-0.015870731
LYPD3	LY6/PLAUR domain containing 3 [Source:HGNC Symbol;Acc:HGNC:24880]	-0.016529782
PSMA4	proteasome 20S subunit alpha 4 [Source:HGNC Symbol;Acc:HGNC:9533]	-0.020933688
UBA1	ubiquitin like modifier activating enzyme 1 [Source:HGNC Symbol;Acc:HGNC:12469]	-0.021813
IGLV8-61	immunoglobulin lambda variable 8-61 [Source:HGNC Symbol;Acc:HGNC:5931]	-0.02183188
SLC25A3	solute carrier family 25 member 3 [Source:HGNC Symbol;Acc:HGNC:10989]	-0.025657736
LAMTOR2	late endosomal/lysosomal adaptor, MAPK and MTOR activator 2 [Source:HGNC Symbol;Acc:HGNC:29796]	-0.025866143
UBA52	ubiquitin A-52 residue ribosomal protein fusion product 1 [Source:HGNC Symbol;Acc:HGNC:12458]	-0.02600163
CAPN1	calpain 1 [Source:HGNC Symbol;Acc:HGNC:1476]	-0.026117759
PIP	prolactin induced protein [Source:HGNC Symbol;Acc:HGNC:8993]	-0.027008668
GSS	glutathione synthetase [Source:HGNC Symbol;Acc:HGNC:4624]	-0.027834667
FTL	ferritin light chain [Source:HGNC Symbol;Acc:HGNC:3999]	-0.028200796
FGB	fibrinogen beta chain [Source:HGNC Symbol;Acc:HGNC:3662]	-0.028539907
AHCY	adenosylhomocysteinase [Source:HGNC Symbol;Acc:HGNC:343]	-0.02979388
PSMB10	proteasome 20S subunit beta 10 [Source:HGNC Symbol;Acc:HGNC:9538]	-0.030574467
VDAC3	voltage dependent anion channel 3 [Source:HGNC Symbol;Acc:HGNC:12674]	-0.0317192
CYP4F3	cytochrome P450 family 4 subfamily F member 3 [Source:HGNC Symbol;Acc:HGNC:2646]	-0.031926602
ATP5MD	ATP synthase membrane subunit DAPIT [Source:HGNC Symbol;Acc:HGNC:30889]	-0.032272894
BAX	BCL2 associated X, apoptosis regulator [Source:HGNC Symbol;Acc:HGNC:959]	-0.03358999
TBCA	tubulin folding cofactor A [Source:HGNC Symbol;Acc:HGNC:11579]	-0.035128925
OLFM4	olfactomedin 4 [Source:HGNC Symbol;Acc:HGNC:17190]	-0.035352584
FAM49B	family with sequence similarity 49 member B [Source:HGNC Symbol;Acc:HGNC:25216]	-0.03648932
ALDH9A1	aldehyde dehydrogenase 9 family member A1 [Source:HGNC Symbol;Acc:HGNC:412]	-0.037755653
CDIPT	CDP-diacylglycerol--inositol 3-phosphatidyltransferase [Source:HGNC Symbol;Acc:HGNC:1769]	-0.037953243
MGST1	microsomal glutathione S-transferase 1 [Source:HGNC Symbol;Acc:HGNC:7061]	-0.04200764
BPI	bactericidal permeability increasing protein [Source:HGNC Symbol;Acc:HGNC:1095]	-0.043319456
CEACAM6	CEA cell adhesion molecule 6 [Source:HGNC Symbol;Acc:HGNC:1818]	-0.044101603
TWF2	twinfilin actin binding protein 2 [Source:HGNC Symbol;Acc:HGNC:9621]	-0.044263978
EIF4A1	eukaryotic translation initiation factor 4A1 [Source:HGNC Symbol;Acc:HGNC:3282]	-0.04776388
ICAM3	intercellular adhesion molecule 3 [Source:HGNC Symbol;Acc:HGNC:5346]	-0.047834355
IGHV1-2	immunoglobulin heavy variable 1-2 [Source:HGNC Symbol;Acc:HGNC:5550]	-0.04800176
ATP6V1A	ATPase H+ transporting V1 subunit A [Source:HGNC Symbol;Acc:HGNC:851]	-0.0486518
NAPA	NSF attachment protein alpha [Source:HGNC Symbol;Acc:HGNC:7641]	-0.04989196
CLC	Charcot-Leyden crystal galectin [Source:HGNC Symbol;Acc:HGNC:2014]	-0.05105638
RAP2B	RAP2B, member of RAS oncogene family [Source:HGNC Symbol;Acc:HGNC:9862]	-0.05517908
NAMPT	nicotinamide phosphoribosyltransferase [Source:HGNC Symbol;Acc:HGNC:30092]	-0.055785872
UQCRC2	ubiquinol-cytochrome c reductase core protein 2 [Source:HGNC Symbol;Acc:HGNC:12586]	-0.057304576
NSF	N-ethylmaleimide sensitive factor, vesicle fusing ATPase [Source:HGNC Symbol;Acc:HGNC:8016]	-0.060107205
GMIP	GEM interacting protein [Source:HGNC Symbol;Acc:HGNC:24852]	-0.061344616
NUTF2	nuclear transport factor 2 [Source:HGNC Symbol;Acc:HGNC:13722]	-0.06351932
NIPSNAP3A	nipsnap homolog 3A [Source:HGNC Symbol;Acc:HGNC:23619]	-0.06411663
FCAR	Fc fragment of IgA receptor [Source:HGNC Symbol;Acc:HGNC:3608]	-0.06492924
PKP1	plakophilin 1 [Source:HGNC Symbol;Acc:HGNC:9023]	-0.06567956
SDR9C7	short chain dehydrogenase/reductase family 9C member 7 [Source:HGNC Symbol;Acc:HGNC:29958]	-0.06700706
MYADM	myeloid associated differentiation marker [Source:HGNC Symbol;Acc:HGNC:7544]	-0.067919515
NIT2	nitrilase family member 2 [Source:HGNC Symbol;Acc:HGNC:29878]	-0.06804241
ARL8B	ADP ribosylation factor like GTPase 8B [Source:HGNC Symbol;Acc:HGNC:25564]	-0.068608224
CEACAM1	CEA cell adhesion molecule 1 [Source:HGNC Symbol;Acc:HGNC:1814]	-0.06924857
THBS2	thrombospondin 2 [Source:HGNC Symbol;Acc:HGNC:11786]	-0.070015416
SUN2	Sad1 and UNC84 domain containing 2 [Source:HGNC Symbol;Acc:HGNC:14210]	-0.070251316
LDHA	lactate dehydrogenase A [Source:HGNC Symbol;Acc:HGNC:6535]	-0.07189358
SNRPD2	small nuclear ribonucleoprotein D2 polypeptide [Source:HGNC Symbol;Acc:HGNC:11159]	-0.073194906
TCIRG1	T cell immune regulator 1, ATPase H+ transporting V0 subunit a3 [Source:HGNC Symbol;Acc:HGNC:11647]	-0.07325535
PRDX5	peroxiredoxin 5 [Source:HGNC Symbol;Acc:HGNC:9355]	-0.073520124
SERPINA12	serpin family A member 12 [Source:HGNC Symbol;Acc:HGNC:18359]	-0.0736656
TNC	tenascin C [Source:HGNC Symbol;Acc:HGNC:5318]	-0.076066434
NAPRT	nicotinate phosphoribosyltransferase [Source:HGNC Symbol;Acc:HGNC:30450]	-0.076836325
MDH2	malate dehydrogenase 2 [Source:HGNC Symbol;Acc:HGNC:6971]	-0.077182196
COPB2	coatomer protein complex subunit beta 2 [Source:HGNC Symbol;Acc:HGNC:2232]	-0.078255974
PPIB	peptidylprolyl isomerase B [Source:HGNC Symbol;Acc:HGNC:9255]	-0.07862126
MBOAT7	membrane bound O-acyltransferase domain containing 7 [Source:HGNC Symbol;Acc:HGNC:15505]	-0.08010673
ACTN1	actinin alpha 1 [Source:HGNC Symbol;Acc:HGNC:163]	-0.08024605
LAMC1	laminin subunit gamma 1 [Source:HGNC Symbol;Acc:HGNC:6492]	-0.08038499
PRKCB	protein kinase C beta [Source:HGNC Symbol;Acc:HGNC:9395]	-0.08146322
ANXA5	annexin A5 [Source:HGNC Symbol;Acc:HGNC:543]	-0.08220409
STOM	stomatin [Source:HGNC Symbol;Acc:HGNC:3383]	-0.082309924
ITGAM	integrin subunit alpha M [Source:HGNC Symbol;Acc:HGNC:6149]	-0.08238897
RAN	RAN, member RAS oncogene family [Source:HGNC Symbol;Acc:HGNC:9846]	-0.08328584
TGM3	transglutaminase 3 [Source:HGNC Symbol;Acc:HGNC:11779]	-0.08338215
ERLIN2	ER lipid raft associated 2 [Source:HGNC Symbol;Acc:HGNC:1356]	-0.084449425
SLC44A2	solute carrier family 44 member 2 [Source:HGNC Symbol;Acc:HGNC:17292]	-0.08464382
EFHD2	EF-hand domain family member D2 [Source:HGNC Symbol;Acc:HGNC:28670]	-0.0846642
SERPINA5	serpin family A member 5 [Source:HGNC Symbol;Acc:HGNC:8723]	-0.08547544
WBP2	WW domain binding protein 2 [Source:HGNC Symbol;Acc:HGNC:12738]	-0.08631742
TMEM30A	transmembrane protein 30A [Source:HGNC Symbol;Acc:HGNC:16667]	-0.08664639
HSD17B11	hydroxysteroid 17-beta dehydrogenase 11 [Source:HGNC Symbol;Acc:HGNC:22960]	-0.08792479
OSTF1	osteoclast stimulating factor 1 [Source:HGNC Symbol;Acc:HGNC:8510]	-0.088068634
FDPS	farnesyl diphosphate synthase [Source:HGNC Symbol;Acc:HGNC:3631]	-0.09095572
PTX3	pentraxin 3 [Source:HGNC Symbol;Acc:HGNC:9692]	-0.09318857
TLN1	talin 1 [Source:HGNC Symbol;Acc:HGNC:11845]	-0.094379656
TGFBI	transforming growth factor beta induced [Source:HGNC Symbol;Acc:HGNC:11771]	-0.0957441
TKT	transketolase [Source:HGNC Symbol;Acc:HGNC:11834]	-0.09577652
ALDOC	aldolase, fructose-bisphosphate C [Source:HGNC Symbol;Acc:HGNC:418]	-0.09612664
ITGA2B	integrin subunit alpha 2b [Source:HGNC Symbol;Acc:HGNC:6138]	-0.096334666
ANP32A	acidic nuclear phosphoprotein 32 family member A [Source:HGNC Symbol;Acc:HGNC:13233]	-0.09678743
CS	citrate synthase [Source:HGNC Symbol;Acc:HGNC:2422]	-0.09688048
CAB39	calcium binding protein 39 [Source:HGNC Symbol;Acc:HGNC:20292]	-0.09691581
CYBB	cytochrome b-245 beta chain [Source:HGNC Symbol;Acc:HGNC:2578]	-0.09708598
UGP2	UDP-glucose pyrophosphorylase 2 [Source:HGNC Symbol;Acc:HGNC:12527]	-0.09762717
CD163	CD163 molecule [Source:HGNC Symbol;Acc:HGNC:1631]	-0.0987203
ANPEP	alanyl aminopeptidase, membrane [Source:HGNC Symbol;Acc:HGNC:500]	-0.100165755
TPI1	triosephosphate isomerase 1 [Source:HGNC Symbol;Acc:HGNC:12009]	-0.10364239
WARS1	tryptophanyl-tRNA synthetase 1 [Source:HGNC Symbol;Acc:HGNC:12729]	-0.10524622
IGKV6D-21	immunoglobulin kappa variable 6D-21 (non-functional) [Source:HGNC Symbol;Acc:HGNC:5837]	-0.1057218
H2AC20	H2A clustered histone 20 [Source:HGNC Symbol;Acc:HGNC:4738]	-0.10581154
VCL	vinculin [Source:HGNC Symbol;Acc:HGNC:12665]	-0.10644675
PSMB8	proteasome 20S subunit beta 8 [Source:HGNC Symbol;Acc:HGNC:9545]	-0.10652029
SDCBP	syndecan binding protein [Source:HGNC Symbol;Acc:HGNC:10662]	-0.107163206
CALR	calreticulin [Source:HGNC Symbol;Acc:HGNC:1455]	-0.107725024
ATP5MG	ATP synthase membrane subunit g [Source:HGNC Symbol;Acc:HGNC:14247]	-0.10982808
SLC25A11	solute carrier family 25 member 11 [Source:HGNC Symbol;Acc:HGNC:10981]	-0.110008664
SIRPA	signal regulatory protein alpha [Source:HGNC Symbol;Acc:HGNC:9662]	-0.11114589
DDX39B	DExD-box helicase 39B [Source:HGNC Symbol;Acc:HGNC:13917]	-0.11150046
ME2	malic enzyme 2 [Source:HGNC Symbol;Acc:HGNC:6984]	-0.11382682
VNN1	vanin 1 [Source:HGNC Symbol;Acc:HGNC:12705]	-0.11465186
GAPDH	glyceraldehyde-3-phosphate dehydrogenase [Source:HGNC Symbol;Acc:HGNC:4141]	-0.11493874
SLC25A5	solute carrier family 25 member 5 [Source:HGNC Symbol;Acc:HGNC:10991]	-0.11609595
COL5A1	collagen type V alpha 1 chain [Source:HGNC Symbol;Acc:HGNC:2209]	-0.117310956
NUDT5	nudix hydrolase 5 [Source:HGNC Symbol;Acc:HGNC:8052]	-0.1176839
CAPZA2	capping actin protein of muscle Z-line subunit alpha 2 [Source:HGNC Symbol;Acc:HGNC:1490]	-0.11818414
TGM1	transglutaminase 1 [Source:HGNC Symbol;Acc:HGNC:11777]	-0.12303365
DLD	dihydrolipoamide dehydrogenase [Source:HGNC Symbol;Acc:HGNC:2898]	-0.12507449
RNASE7	ribonuclease A family member 7 [Source:HGNC Symbol;Acc:HGNC:19278]	-0.12693709
C5AR1	complement C5a receptor 1 [Source:HGNC Symbol;Acc:HGNC:1338]	-0.1271855
ANXA7	annexin A7 [Source:HGNC Symbol;Acc:HGNC:545]	-0.12819828
GM2A	GM2 ganglioside activator [Source:HGNC Symbol;Acc:HGNC:4367]	-0.13005573
GSDMA	gasdermin A [Source:HGNC Symbol;Acc:HGNC:13311]	-0.1301321
AGA	aspartylglucosaminidase [Source:HGNC Symbol;Acc:HGNC:318]	-0.13087305
HSPA8	heat shock protein family A (Hsp70) member 8 [Source:HGNC Symbol;Acc:HGNC:5241]	-0.13147736
ITGB3	integrin subunit beta 3 [Source:HGNC Symbol;Acc:HGNC:6156]	-0.13154133
SKAP2	src kinase associated phosphoprotein 2 [Source:HGNC Symbol;Acc:HGNC:15687]	-0.13195154
COL3A1	collagen type III alpha 1 chain [Source:HGNC Symbol;Acc:HGNC:2201]	-0.13199683
PGLYRP1	peptidoglycan recognition protein 1 [Source:HGNC Symbol;Acc:HGNC:8904]	-0.13240673
VDAC1	voltage dependent anion channel 1 [Source:HGNC Symbol;Acc:HGNC:12669]	-0.13382353
GOT2	glutamic-oxaloacetic transaminase 2 [Source:HGNC Symbol;Acc:HGNC:4433]	-0.13444792
VDAC2	voltage dependent anion channel 2 [Source:HGNC Symbol;Acc:HGNC:12672]	-0.13496317
SERPINB12	serpin family B member 12 [Source:HGNC Symbol;Acc:HGNC:14220]	-0.13499352
FAH	fumarylacetoacetate hydrolase [Source:HGNC Symbol;Acc:HGNC:3579]	-0.13565443
TSNAX	translin associated factor X [Source:HGNC Symbol;Acc:HGNC:12380]	-0.13698386
NONO	non-POU domain containing octamer binding [Source:HGNC Symbol;Acc:HGNC:7871]	-0.13745101
ACAP1	ArfGAP with coiled-coil, ankyrin repeat and PH domains 1 [Source:HGNC Symbol;Acc:HGNC:16467]	-0.14099517
NME1	NME/NM23 nucleoside diphosphate kinase 1 [Source:HGNC Symbol;Acc:HGNC:7849]	-0.14114355
FKBP1A	FKBP prolyl isomerase 1A [Source:HGNC Symbol;Acc:HGNC:3711]	-0.14162797
PDIA6	protein disulfide isomerase family A member 6 [Source:HGNC Symbol;Acc:HGNC:30168]	-0.14162898
DDOST	dolichyl-diphosphooligosaccharide--protein glycosyltransferase non-catalytic subunit [Source:HGNC Symbol;Acc:HGNC:2728]	-0.14295495
DYSF	dysferlin [Source:HGNC Symbol;Acc:HGNC:3097]	-0.14361165
PSMA7	proteasome 20S subunit alpha 7 [Source:HGNC Symbol;Acc:HGNC:9536]	-0.14363691
TSPO	translocator protein [Source:HGNC Symbol;Acc:HGNC:1158]	-0.14525104
SRI	sorcin [Source:HGNC Symbol;Acc:HGNC:11292]	-0.14716168
DCTN1	dynactin subunit 1 [Source:HGNC Symbol;Acc:HGNC:2711]	-0.14734524
GYS1	glycogen synthase 1 [Source:HGNC Symbol;Acc:HGNC:4706]	-0.14794604
RNASE2	ribonuclease A family member 2 [Source:HGNC Symbol;Acc:HGNC:10045]	-0.14939447
BIN2	bridging integrator 2 [Source:HGNC Symbol;Acc:HGNC:1053]	-0.1507902
RPN1	ribophorin I [Source:HGNC Symbol;Acc:HGNC:10381]	-0.1520856
RNASET2	ribonuclease T2 [Source:HGNC Symbol;Acc:HGNC:21686]	-0.15269715
PLP2	proteolipid protein 2 [Source:HGNC Symbol;Acc:HGNC:9087]	-0.1527966
ARPC4	actin related protein 2/3 complex subunit 4 [Source:HGNC Symbol;Acc:HGNC:707]	-0.15292992
PERP	p53 apoptosis effector related to PMP22 [Source:HGNC Symbol;Acc:HGNC:17637]	-0.15303914
CALML3	calmodulin like 3 [Source:HGNC Symbol;Acc:HGNC:1452]	-0.1533123
MAN2B1	mannosidase alpha class 2B member 1 [Source:HGNC Symbol;Acc:HGNC:6826]	-0.15674695
LTF	lactotransferrin [Source:HGNC Symbol;Acc:HGNC:6720]	-0.15741605
ARG1	arginase 1 [Source:HGNC Symbol;Acc:HGNC:663]	-0.15759538
CFL1	cofilin 1 [Source:HGNC Symbol;Acc:HGNC:1874]	-0.15773802
NLRC4	NLR family CARD domain containing 4 [Source:HGNC Symbol;Acc:HGNC:16412]	-0.1582218
AP2B1	adaptor related protein complex 2 subunit beta 1 [Source:HGNC Symbol;Acc:HGNC:563]	-0.15927207
BLMH	bleomycin hydrolase [Source:HGNC Symbol;Acc:HGNC:1059]	-0.16083749
CAPZA1	capping actin protein of muscle Z-line subunit alpha 1 [Source:HGNC Symbol;Acc:HGNC:1488]	-0.16101459
IQGAP1	IQ motif containing GTPase activating protein 1 [Source:HGNC Symbol;Acc:HGNC:6110]	-0.16176203
IGHV4-28	immunoglobulin heavy variable 4-28 [Source:HGNC Symbol;Acc:HGNC:5645]	-0.16181402
HSPG2	heparan sulfate proteoglycan 2 [Source:HGNC Symbol;Acc:HGNC:5273]	-0.16294706
CLTC	clathrin heavy chain [Source:HGNC Symbol;Acc:HGNC:2092]	-0.16369477
NPEPPS	aminopeptidase puromycin sensitive [Source:HGNC Symbol;Acc:HGNC:7900]	-0.16399765
LAMP1	lysosomal associated membrane protein 1 [Source:HGNC Symbol;Acc:HGNC:6499]	-0.16451435
PTPRJ	protein tyrosine phosphatase receptor type J [Source:HGNC Symbol;Acc:HGNC:9673]	-0.164541
ANXA2	annexin A2 [Source:HGNC Symbol;Acc:HGNC:537]	-0.16624115
PRTN3	proteinase 3 [Source:HGNC Symbol;Acc:HGNC:9495]	-0.16881031
AKR1B10	aldo-keto reductase family 1 member B10 [Source:HGNC Symbol;Acc:HGNC:382]	-0.17052911
KLK13	kallikrein related peptidase 13 [Source:HGNC Symbol;Acc:HGNC:6361]	-0.17052911
HEXB	hexosaminidase subunit beta [Source:HGNC Symbol;Acc:HGNC:4879]	-0.17311022
PHB	prohibitin [Source:HGNC Symbol;Acc:HGNC:8912]	-0.17657651
RAB6A	RAB6A, member RAS oncogene family [Source:HGNC Symbol;Acc:HGNC:9786]	-0.17802954
PPIA	peptidylprolyl isomerase A [Source:HGNC Symbol;Acc:HGNC:9253]	-0.17885204
PSMB5	proteasome 20S subunit beta 5 [Source:HGNC Symbol;Acc:HGNC:9542]	-0.17892069
FCN1	ficolin 1 [Source:HGNC Symbol;Acc:HGNC:3623]	-0.17952183
S100P	S100 calcium binding protein P [Source:HGNC Symbol;Acc:HGNC:10504]	-0.18054947
MAPK14	mitogen-activated protein kinase 14 [Source:HGNC Symbol;Acc:HGNC:6876]	-0.18102536
CFP	complement factor properdin [Source:HGNC Symbol;Acc:HGNC:8864]	-0.18290827
NADSYN1	NAD synthetase 1 [Source:HGNC Symbol;Acc:HGNC:29832]	-0.18509676
HLA-B	major histocompatibility complex, class I, B [Source:HGNC Symbol;Acc:HGNC:4932]	-0.18549033
LTA4H	leukotriene A4 hydrolase [Source:HGNC Symbol;Acc:HGNC:6710]	-0.18563479
SPTBN1	spectrin beta, non-erythrocytic 1 [Source:HGNC Symbol;Acc:HGNC:11275]	-0.18759762
IGLV3-27	immunoglobulin lambda variable 3-27 [Source:HGNC Symbol;Acc:HGNC:5910]	-0.18828246
CAPZB	capping actin protein of muscle Z-line subunit beta [Source:HGNC Symbol;Acc:HGNC:1491]	-0.18844436
DHRS7	dehydrogenase/reductase 7 [Source:HGNC Symbol;Acc:HGNC:21524]	-0.1909616
ITGB2	integrin subunit beta 2 [Source:HGNC Symbol;Acc:HGNC:6155]	-0.19165558
SNAP23	synaptosome associated protein 23 [Source:HGNC Symbol;Acc:HGNC:11131]	-0.19183128
TXNDC17	thioredoxin domain containing 17 [Source:HGNC Symbol;Acc:HGNC:28218]	-0.19234025
HSP90AA1	heat shock protein 90 alpha family class A member 1 [Source:HGNC Symbol;Acc:HGNC:5253]	-0.19271363
SERPINB6	serpin family B member 6 [Source:HGNC Symbol;Acc:HGNC:8950]	-0.19327751
PRG2	proteoglycan 2, pro eosinophil major basic protein [Source:HGNC Symbol;Acc:HGNC:9362]	-0.19402716
ALOX5	arachidonate 5-lipoxygenase [Source:HGNC Symbol;Acc:HGNC:435]	-0.19449241
RNASE3	ribonuclease A family member 3 [Source:HGNC Symbol;Acc:HGNC:10046]	-0.1962065
CALM1	calmodulin 1 [Source:HGNC Symbol;Acc:HGNC:1442]	-0.19862325
APMAP	adipocyte plasma membrane associated protein [Source:HGNC Symbol;Acc:HGNC:13238]	-0.1988418
LBR	lamin B receptor [Source:HGNC Symbol;Acc:HGNC:6518]	-0.19926243
PGK1	phosphoglycerate kinase 1 [Source:HGNC Symbol;Acc:HGNC:8896]	-0.19952363
HSPA5	heat shock protein family A (Hsp70) member 5 [Source:HGNC Symbol;Acc:HGNC:5238]	-0.20080125
IGF2R	insulin like growth factor 2 receptor [Source:HGNC Symbol;Acc:HGNC:5467]	-0.20134278
HNRNPA2B1	heterogeneous nuclear ribonucleoprotein A2/B1 [Source:HGNC Symbol;Acc:HGNC:5033]	-0.20197806
PSMA6	proteasome 20S subunit alpha 6 [Source:HGNC Symbol;Acc:HGNC:9535]	-0.20312534
DIAPH1	diaphanous related formin 1 [Source:HGNC Symbol;Acc:HGNC:2876]	-0.2039028
ARHGAP9	Rho GTPase activating protein 9 [Source:HGNC Symbol;Acc:HGNC:14130]	-0.20411503
PADI4	peptidyl arginine deiminase 4 [Source:HGNC Symbol;Acc:HGNC:18368]	-0.20420207
CPA4	carboxypeptidase A4 [Source:HGNC Symbol;Acc:HGNC:15740]	-0.20437622
SERPINB7	serpin family B member 7 [Source:HGNC Symbol;Acc:HGNC:13902]	-0.2051257
ATP5F1B	ATP synthase F1 subunit beta [Source:HGNC Symbol;Acc:HGNC:830]	-0.20649925
ERP29	endoplasmic reticulum protein 29 [Source:HGNC Symbol;Acc:HGNC:13799]	-0.20667972
LAMTOR3	late endosomal/lysosomal adaptor, MAPK and MTOR activator 3 [Source:HGNC Symbol;Acc:HGNC:15606]	-0.20736863
LCN2	lipocalin 2 [Source:HGNC Symbol;Acc:HGNC:6526]	-0.20748715
ARHGDIB	Rho GDP dissociation inhibitor beta [Source:HGNC Symbol;Acc:HGNC:679]	-0.20862803
SOD2	superoxide dismutase 2 [Source:HGNC Symbol;Acc:HGNC:11180]	-0.2094132
YWHAZ	tyrosine 3-monooxygenase/tryptophan 5-monooxygenase activation protein zeta [Source:HGNC Symbol;Acc:HGNC:12855]	-0.2102636
STK4	serine/threonine kinase 4 [Source:HGNC Symbol;Acc:HGNC:11408]	-0.21028908
PYCARD	PYD and CARD domain containing [Source:HGNC Symbol;Acc:HGNC:16608]	-0.21082836
AZU1	azurocidin 1 [Source:HGNC Symbol;Acc:HGNC:913]	-0.21134575
PSMA3	proteasome 20S subunit alpha 3 [Source:HGNC Symbol;Acc:HGNC:9532]	-0.21142302
SERPINB2	serpin family B member 2 [Source:HGNC Symbol;Acc:HGNC:8584]	-0.2124073
AK2	adenylate kinase 2 [Source:HGNC Symbol;Acc:HGNC:362]	-0.21248712
GGCT	gamma-glutamylcyclotransferase [Source:HGNC Symbol;Acc:HGNC:21705]	-0.21275881
LAMB1	laminin subunit beta 1 [Source:HGNC Symbol;Acc:HGNC:6486]	-0.2128326
AMPD3	adenosine monophosphate deaminase 3 [Source:HGNC Symbol;Acc:HGNC:470]	-0.21307765
PPP1CB	protein phosphatase 1 catalytic subunit beta [Source:HGNC Symbol;Acc:HGNC:9282]	-0.21348011
VPS35	VPS35 retromer complex component [Source:HGNC Symbol;Acc:HGNC:13487]	-0.21360697
APRT	adenine phosphoribosyltransferase [Source:HGNC Symbol;Acc:HGNC:626]	-0.21398441
PSMB4	proteasome 20S subunit beta 4 [Source:HGNC Symbol;Acc:HGNC:9541]	-0.21415916
PLBD1	phospholipase B domain containing 1 [Source:HGNC Symbol;Acc:HGNC:26215]	-0.21434334
AHSP	alpha hemoglobin stabilizing protein [Source:HGNC Symbol;Acc:HGNC:18075]	-0.21723299
CORO1C	coronin 1C [Source:HGNC Symbol;Acc:HGNC:2254]	-0.21760754
ANXA3	annexin A3 [Source:HGNC Symbol;Acc:HGNC:541]	-0.21860527
VAMP8	vesicle associated membrane protein 8 [Source:HGNC Symbol;Acc:HGNC:12647]	-0.21942022
LPCAT2	lysophosphatidylcholine acyltransferase 2 [Source:HGNC Symbol;Acc:HGNC:26032]	-0.22012301
S100A9	S100 calcium binding protein A9 [Source:HGNC Symbol;Acc:HGNC:10499]	-0.22055331
GRB2	growth factor receptor bound protein 2 [Source:HGNC Symbol;Acc:HGNC:4566]	-0.22089978
ASAH1	N-acylsphingosine amidohydrolase 1 [Source:HGNC Symbol;Acc:HGNC:735]	-0.22115861
GPI	glucose-6-phosphate isomerase [Source:HGNC Symbol;Acc:HGNC:4458]	-0.22150746
DSC1	desmocollin 1 [Source:HGNC Symbol;Acc:HGNC:3035]	-0.22395988
ACSL1	acyl-CoA synthetase long chain family member 1 [Source:HGNC Symbol;Acc:HGNC:3569]	-0.22514014
PSMA1	proteasome 20S subunit alpha 1 [Source:HGNC Symbol;Acc:HGNC:9530]	-0.22587645
DDT	D-dopachrome tautomerase [Source:HGNC Symbol;Acc:HGNC:2732]	-0.22666161
ALPL	alkaline phosphatase, biomineralization associated [Source:HGNC Symbol;Acc:HGNC:438]	-0.22787595
RETN	resistin [Source:HGNC Symbol;Acc:HGNC:20389]	-0.22884272
HNRNPA1	heterogeneous nuclear ribonucleoprotein A1 [Source:HGNC Symbol;Acc:HGNC:5031]	-0.22970298
PTPRC	protein tyrosine phosphatase receptor type C [Source:HGNC Symbol;Acc:HGNC:9666]	-0.22976159
BST1	bone marrow stromal cell antigen 1 [Source:HGNC Symbol;Acc:HGNC:1118]	-0.23002058
TSN	translin [Source:HGNC Symbol;Acc:HGNC:12379]	-0.2316065
PCYOX1	prenylcysteine oxidase 1 [Source:HGNC Symbol;Acc:HGNC:20588]	-0.23231085
SQOR	sulfide quinone oxidoreductase [Source:HGNC Symbol;Acc:HGNC:20390]	-0.23231807
GNS	glucosamine (N-acetyl)-6-sulfatase [Source:HGNC Symbol;Acc:HGNC:4422]	-0.23265556
COX4I1	cytochrome c oxidase subunit 4I1 [Source:HGNC Symbol;Acc:HGNC:2265]	-0.23291214
APEX1	apurinic/apyrimidinic endodeoxyribonuclease 1 [Source:HGNC Symbol;Acc:HGNC:587]	-0.23422787
COL1A2	collagen type I alpha 2 chain [Source:HGNC Symbol;Acc:HGNC:2198]	-0.23485792
ARF1	ADP ribosylation factor 1 [Source:HGNC Symbol;Acc:HGNC:652]	-0.23636733
TMX1	thioredoxin related transmembrane protein 1 [Source:HGNC Symbol;Acc:HGNC:15487]	-0.23659019
CTSS	cathepsin S [Source:HGNC Symbol;Acc:HGNC:2545]	-0.23684834
STXBP2	syntaxin binding protein 2 [Source:HGNC Symbol;Acc:HGNC:11445]	-0.23708963
CPNE3	copine 3 [Source:HGNC Symbol;Acc:HGNC:2316]	-0.2382495
NPC2	NPC intracellular cholesterol transporter 2 [Source:HGNC Symbol;Acc:HGNC:14537]	-0.23936068
FTH1	ferritin heavy chain 1 [Source:HGNC Symbol;Acc:HGNC:3976]	-0.24011993
GPD2	glycerol-3-phosphate dehydrogenase 2 [Source:HGNC Symbol;Acc:HGNC:4456]	-0.24047151
SPTAN1	spectrin alpha, non-erythrocytic 1 [Source:HGNC Symbol;Acc:HGNC:11273]	-0.24059048
LCP1	lymphocyte cytosolic protein 1 [Source:HGNC Symbol;Acc:HGNC:6528]	-0.24088514
CANX	calnexin [Source:HGNC Symbol;Acc:HGNC:1473]	-0.24347505
FLG2	filaggrin family member 2 [Source:HGNC Symbol;Acc:HGNC:33276]	-0.24350575
DEFA3	defensin alpha 3 [Source:HGNC Symbol;Acc:HGNC:2762]	-0.24366853
DCXR	dicarbonyl and L-xylulose reductase [Source:HGNC Symbol;Acc:HGNC:18985]	-0.24410027
LMAN2	lectin, mannose binding 2 [Source:HGNC Symbol;Acc:HGNC:16986]	-0.24445438
SERPINB13	serpin family B member 13 [Source:HGNC Symbol;Acc:HGNC:8944]	-0.24596767
CNN2	calponin 2 [Source:HGNC Symbol;Acc:HGNC:2156]	-0.2466285
ARCN1	archain 1 [Source:HGNC Symbol;Acc:HGNC:649]	-0.24721289
ACADVL	acyl-CoA dehydrogenase very long chain [Source:HGNC Symbol;Acc:HGNC:92]	-0.2476172
SYK	spleen associated tyrosine kinase [Source:HGNC Symbol;Acc:HGNC:11491]	-0.24770823
HSD17B10	hydroxysteroid 17-beta dehydrogenase 10 [Source:HGNC Symbol;Acc:HGNC:4800]	-0.24987768
PHB2	prohibitin 2 [Source:HGNC Symbol;Acc:HGNC:30306]	-0.25022
MYDGF	myeloid derived growth factor [Source:HGNC Symbol;Acc:HGNC:16948]	-0.25036684
CYBA	cytochrome b-245 alpha chain [Source:HGNC Symbol;Acc:HGNC:2577]	-0.2505859
PLEC	plectin [Source:HGNC Symbol;Acc:HGNC:9069]	-0.25117472
TMED9	transmembrane p24 trafficking protein 9 [Source:HGNC Symbol;Acc:HGNC:24878]	-0.25154635
RTN4	reticulon 4 [Source:HGNC Symbol;Acc:HGNC:14085]	-0.25344858
BASP1	brain abundant membrane attached signal protein 1 [Source:HGNC Symbol;Acc:HGNC:957]	-0.25346404
FLNA	filamin A [Source:HGNC Symbol;Acc:HGNC:3754]	-0.25469512
COTL1	coactosin like F-actin binding protein 1 [Source:HGNC Symbol;Acc:HGNC:18304]	-0.25704792
GGH	gamma-glutamyl hydrolase [Source:HGNC Symbol;Acc:HGNC:4248]	-0.25796124
PSMB7	proteasome 20S subunit beta 7 [Source:HGNC Symbol;Acc:HGNC:9544]	-0.25964704
GSTP1	glutathione S-transferase pi 1 [Source:HGNC Symbol;Acc:HGNC:4638]	-0.25974676
PYGL	glycogen phosphorylase L [Source:HGNC Symbol;Acc:HGNC:9725]	-0.2600461
ATP2A3	ATPase sarcoplasmic/endoplasmic reticulum Ca2+ transporting 3 [Source:HGNC Symbol;Acc:HGNC:813]	-0.26027164
IGHV3-13	immunoglobulin heavy variable 3-13 [Source:HGNC Symbol;Acc:HGNC:5581]	-0.26087677
S100A11	S100 calcium binding protein A11 [Source:HGNC Symbol;Acc:HGNC:10488]	-0.26335275
HSPA1A	heat shock protein family A (Hsp70) member 1A [Source:HGNC Symbol;Acc:HGNC:5232]	-0.26400515
CD59	CD59 molecule (CD59 blood group) [Source:HGNC Symbol;Acc:HGNC:1689]	-0.26626438
ANXA6	annexin A6 [Source:HGNC Symbol;Acc:HGNC:544]	-0.2672796
ERO1A	endoplasmic reticulum oxidoreductase 1 alpha [Source:HGNC Symbol;Acc:HGNC:13280]	-0.26985654
ADGRE3	adhesion G protein-coupled receptor E3 [Source:HGNC Symbol;Acc:HGNC:23647]	-0.2725235
ANXA1	annexin A1 [Source:HGNC Symbol;Acc:HGNC:533]	-0.27584332
INPP5D	inositol polyphosphate-5-phosphatase D [Source:HGNC Symbol;Acc:HGNC:6079]	-0.27609426
TPM3	tropomyosin 3 [Source:HGNC Symbol;Acc:HGNC:12012]	-0.2774707
RAB7A	RAB7A, member RAS oncogene family [Source:HGNC Symbol;Acc:HGNC:9788]	-0.27767718
PLSCR1	phospholipid scramblase 1 [Source:HGNC Symbol;Acc:HGNC:9092]	-0.27770403
DAD1	defender against cell death 1 [Source:HGNC Symbol;Acc:HGNC:2664]	-0.27838412
HNRNPC	heterogeneous nuclear ribonucleoprotein C [Source:HGNC Symbol;Acc:HGNC:5035]	-0.27867055
GBE1	1,4-alpha-glucan branching enzyme 1 [Source:HGNC Symbol;Acc:HGNC:4180]	-0.28095168
KRT77	keratin 77 [Source:HGNC Symbol;Acc:HGNC:20411]	-0.28145304
RAB18	RAB18, member RAS oncogene family [Source:HGNC Symbol;Acc:HGNC:14244]	-0.28183582
RAB1B	RAB1B, member RAS oncogene family [Source:HGNC Symbol;Acc:HGNC:18370]	-0.2826024
KRT31	keratin 31 [Source:HGNC Symbol;Acc:HGNC:6448]	-0.28284568
AC021066.1	keratin 86 [Source:NCBI gene;Acc:3892]	-0.28284568
SYNGR2	synaptogyrin 2 [Source:HGNC Symbol;Acc:HGNC:11499]	-0.28298736
NCF4	neutrophil cytosolic factor 4 [Source:HGNC Symbol;Acc:HGNC:7662]	-0.2829903
PRKCD	protein kinase C delta [Source:HGNC Symbol;Acc:HGNC:9399]	-0.28529397
RPS8	ribosomal protein S8 [Source:HGNC Symbol;Acc:HGNC:10441]	-0.285543
PADI2	peptidyl arginine deiminase 2 [Source:HGNC Symbol;Acc:HGNC:18341]	-0.28556243
ANXA4	annexin A4 [Source:HGNC Symbol;Acc:HGNC:542]	-0.28612727
CTSC	cathepsin C [Source:HGNC Symbol;Acc:HGNC:2528]	-0.28707328
AZGP1	alpha-2-glycoprotein 1, zinc-binding [Source:HGNC Symbol;Acc:HGNC:910]	-0.28770956
VAT1	vesicle amine transport 1 [Source:HGNC Symbol;Acc:HGNC:16919]	-0.2891508
EHD1	EH domain containing 1 [Source:HGNC Symbol;Acc:HGNC:3242]	-0.2905081
FGR	FGR proto-oncogene, Src family tyrosine kinase [Source:HGNC Symbol;Acc:HGNC:3697]	-0.2910486
CD63	CD63 molecule [Source:HGNC Symbol;Acc:HGNC:1692]	-0.29238042
HAL	histidine ammonia-lyase [Source:HGNC Symbol;Acc:HGNC:4806]	-0.2928947
HNRNPK	heterogeneous nuclear ribonucleoprotein K [Source:HGNC Symbol;Acc:HGNC:5044]	-0.29391143
G6PD	glucose-6-phosphate dehydrogenase [Source:HGNC Symbol;Acc:HGNC:4057]	-0.29480678
CSTA	cystatin A [Source:HGNC Symbol;Acc:HGNC:2481]	-0.29495862
ADSS2	adenylosuccinate synthase 2 [Source:HGNC Symbol;Acc:HGNC:292]	-0.29527354
P4HB	prolyl 4-hydroxylase subunit beta [Source:HGNC Symbol;Acc:HGNC:8548]	-0.2953728
HADHA	hydroxyacyl-CoA dehydrogenase trifunctional multienzyme complex subunit alpha [Source:HGNC Symbol;Acc:HGNC:4801]	-0.29659572
MPO	myeloperoxidase [Source:HGNC Symbol;Acc:HGNC:7218]	-0.29738605
PRSS57	serine protease 57 [Source:HGNC Symbol;Acc:HGNC:31397]	-0.29791167
PRDX3	peroxiredoxin 3 [Source:HGNC Symbol;Acc:HGNC:9354]	-0.29818255
ARPC2	actin related protein 2/3 complex subunit 2 [Source:HGNC Symbol;Acc:HGNC:705]	-0.30037105
CYB5R3	cytochrome b5 reductase 3 [Source:HGNC Symbol;Acc:HGNC:2873]	-0.30192173
MIF	macrophage migration inhibitory factor [Source:HGNC Symbol;Acc:HGNC:7097]	-0.3022767
TOR1AIP1	torsin 1A interacting protein 1 [Source:HGNC Symbol;Acc:HGNC:29456]	-0.30327857
RAB27A	RAB27A, member RAS oncogene family [Source:HGNC Symbol;Acc:HGNC:9766]	-0.30552024
CALML5	calmodulin like 5 [Source:HGNC Symbol;Acc:HGNC:18180]	-0.30554378
ALOX5AP	arachidonate 5-lipoxygenase activating protein [Source:HGNC Symbol;Acc:HGNC:436]	-0.30589226
KRT23	keratin 23 [Source:HGNC Symbol;Acc:HGNC:6438]	-0.30647808
RAB5C	RAB5C, member RAS oncogene family [Source:HGNC Symbol;Acc:HGNC:9785]	-0.3065851
TUBA1C	tubulin alpha 1c [Source:HGNC Symbol;Acc:HGNC:20768]	-0.30695057
DBNL	drebrin like [Source:HGNC Symbol;Acc:HGNC:2696]	-0.3088824
MMP8	matrix metallopeptidase 8 [Source:HGNC Symbol;Acc:HGNC:7175]	-0.3131256
ANXA11	annexin A11 [Source:HGNC Symbol;Acc:HGNC:535]	-0.31583884
PLEK	pleckstrin [Source:HGNC Symbol;Acc:HGNC:9070]	-0.31764272
IGHV3-64D	immunoglobulin heavy variable 3-64D [Source:HGNC Symbol;Acc:HGNC:49603]	-0.3226885
DHX9	DExH-box helicase 9 [Source:HGNC Symbol;Acc:HGNC:2750]	-0.32345244
PGD	phosphogluconate dehydrogenase [Source:HGNC Symbol;Acc:HGNC:8891]	-0.32357752
HNRNPU	heterogeneous nuclear ribonucleoprotein U [Source:HGNC Symbol;Acc:HGNC:5048]	-0.32677346
ELANE	elastase, neutrophil expressed [Source:HGNC Symbol;Acc:HGNC:3309]	-0.3274031
ATP6V1B2	ATPase H+ transporting V1 subunit B2 [Source:HGNC Symbol;Acc:HGNC:854]	-0.3285476
MSN	moesin [Source:HGNC Symbol;Acc:HGNC:7373]	-0.3305492
ARHGAP1	Rho GTPase activating protein 1 [Source:HGNC Symbol;Acc:HGNC:673]	-0.3321727
RNPEP	arginyl aminopeptidase [Source:HGNC Symbol;Acc:HGNC:10078]	-0.33247635
COL12A1	collagen type XII alpha 1 chain [Source:HGNC Symbol;Acc:HGNC:2188]	-0.3327217
GNB2	G protein subunit beta 2 [Source:HGNC Symbol;Acc:HGNC:4398]	-0.3333292
MMP9	matrix metallopeptidase 9 [Source:HGNC Symbol;Acc:HGNC:7176]	-0.33427924
RHOA	ras homolog family member A [Source:HGNC Symbol;Acc:HGNC:667]	-0.33545068
VAV1	vav guanine nucleotide exchange factor 1 [Source:HGNC Symbol;Acc:HGNC:12657]	-0.33687708
FERMT3	fermitin family member 3 [Source:HGNC Symbol;Acc:HGNC:23151]	-0.33789065
TXN	thioredoxin [Source:HGNC Symbol;Acc:HGNC:12435]	-0.3388087
NCF1	neutrophil cytosolic factor 1 [Source:HGNC Symbol;Acc:HGNC:7660]	-0.3394722
RAB32	RAB32, member RAS oncogene family [Source:HGNC Symbol;Acc:HGNC:9772]	-0.3401046
MACROH2A1	macroH2A.1 histone [Source:HGNC Symbol;Acc:HGNC:4740]	-0.34058937
H3C3	H3 clustered histone 3 [Source:HGNC Symbol;Acc:HGNC:4768]	-0.34059045
GCA	grancalcin [Source:HGNC Symbol;Acc:HGNC:15990]	-0.34392256
MNDA	myeloid cell nuclear differentiation antigen [Source:HGNC Symbol;Acc:HGNC:7183]	-0.34430435
DPP7	dipeptidyl peptidase 7 [Source:HGNC Symbol;Acc:HGNC:14892]	-0.35245103
POF1B	POF1B actin binding protein [Source:HGNC Symbol;Acc:HGNC:13711]	-0.35496044
GLIPR2	GLI pathogenesis related 2 [Source:HGNC Symbol;Acc:HGNC:18007]	-0.35921606
CDA	cytidine deaminase [Source:HGNC Symbol;Acc:HGNC:1712]	-0.36067227
S100A7	S100 calcium binding protein A7 [Source:HGNC Symbol;Acc:HGNC:10497]	-0.36144027
H2BC14	H2B clustered histone 14 [Source:HGNC Symbol;Acc:HGNC:4750]	-0.36221966
CTSG	cathepsin G [Source:HGNC Symbol;Acc:HGNC:2532]	-0.36258212
FMNL1	formin like 1 [Source:HGNC Symbol;Acc:HGNC:1212]	-0.36482644
CORO1A	coronin 1A [Source:HGNC Symbol;Acc:HGNC:2252]	-0.36528835
EPPK1	epiplakin 1 [Source:HGNC Symbol;Acc:HGNC:15577]	-0.36556432
TUBB	tubulin beta class I [Source:HGNC Symbol;Acc:HGNC:20778]	-0.36605558
PCBP1	poly(rC) binding protein 1 [Source:HGNC Symbol;Acc:HGNC:8647]	-0.36800095
IDH1	isocitrate dehydrogenase (NADP(+)) 1 [Source:HGNC Symbol;Acc:HGNC:5382]	-0.36947575
LMNA	lamin A/C [Source:HGNC Symbol;Acc:HGNC:6636]	-0.36971116
IDH2	isocitrate dehydrogenase (NADP(+)) 2 [Source:HGNC Symbol;Acc:HGNC:5383]	-0.36984414
MAPK1	mitogen-activated protein kinase 1 [Source:HGNC Symbol;Acc:HGNC:6871]	-0.37011462
HEBP2	heme binding protein 2 [Source:HGNC Symbol;Acc:HGNC:15716]	-0.37061948
CLIC1	chloride intracellular channel 1 [Source:HGNC Symbol;Acc:HGNC:2062]	-0.37250885
HNRNPH1	heterogeneous nuclear ribonucleoprotein H1 [Source:HGNC Symbol;Acc:HGNC:5041]	-0.37309018
PFN1	profilin 1 [Source:HGNC Symbol;Acc:HGNC:8881]	-0.37385982
CRISP3	cysteine rich secretory protein 3 [Source:HGNC Symbol;Acc:HGNC:16904]	-0.3783625
QPCT	glutaminyl-peptide cyclotransferase [Source:HGNC Symbol;Acc:HGNC:9753]	-0.3814014
SERPINB10	serpin family B member 10 [Source:HGNC Symbol;Acc:HGNC:8942]	-0.38186073
SEC22B	SEC22 homolog B, vesicle trafficking protein (gene/pseudogene) [Source:HGNC Symbol;Acc:HGNC:10700]	-0.3839259
HSP90B1	heat shock protein 90 beta family member 1 [Source:HGNC Symbol;Acc:HGNC:12028]	-0.38445425
TALDO1	transaldolase 1 [Source:HGNC Symbol;Acc:HGNC:11559]	-0.38468218
PKM	pyruvate kinase M1/2 [Source:HGNC Symbol;Acc:HGNC:9021]	-0.38532764
IFITM3	interferon induced transmembrane protein 3 [Source:HGNC Symbol;Acc:HGNC:5414]	-0.3853726
AKR1A1	aldo-keto reductase family 1 member A1 [Source:HGNC Symbol;Acc:HGNC:380]	-0.3867672
LYPLA1	lysophospholipase 1 [Source:HGNC Symbol;Acc:HGNC:6737]	-0.38710898
ARPC1B	actin related protein 2/3 complex subunit 1B [Source:HGNC Symbol;Acc:HGNC:704]	-0.39054126
GANAB	glucosidase II alpha subunit [Source:HGNC Symbol;Acc:HGNC:4138]	-0.3906823
RP2	RP2 activator of ARL3 GTPase [Source:HGNC Symbol;Acc:HGNC:10274]	-0.39155942
SPRR2E	small proline rich protein 2E [Source:HGNC Symbol;Acc:HGNC:11265]	-0.39274076
FLG	filaggrin [Source:HGNC Symbol;Acc:HGNC:3748]	-0.39309606
GNB4	G protein subunit beta 4 [Source:HGNC Symbol;Acc:HGNC:20731]	-0.39468518
SERPINB1	serpin family B member 1 [Source:HGNC Symbol;Acc:HGNC:3311]	-0.3951904
ALDOA	aldolase, fructose-bisphosphate A [Source:HGNC Symbol;Acc:HGNC:414]	-0.39606127
GNAI2	G protein subunit alpha i2 [Source:HGNC Symbol;Acc:HGNC:4385]	-0.3977263
NIBAN1	niban apoptosis regulator 1 [Source:HGNC Symbol;Acc:HGNC:16784]	-0.39834684
COL5A2	collagen type V alpha 2 chain [Source:HGNC Symbol;Acc:HGNC:2210]	-0.40086272
RAB31	RAB31, member RAS oncogene family [Source:HGNC Symbol;Acc:HGNC:9771]	-0.40096444
RPL14	ribosomal protein L14 [Source:HGNC Symbol;Acc:HGNC:10305]	-0.40314648
IMPDH2	inosine monophosphate dehydrogenase 2 [Source:HGNC Symbol;Acc:HGNC:6053]	-0.40318954
RAP1B	RAP1B, member of RAS oncogene family [Source:HGNC Symbol;Acc:HGNC:9857]	-0.40465024
PGM2	phosphoglucomutase 2 [Source:HGNC Symbol;Acc:HGNC:8906]	-0.40647724
CXCR2	C-X-C motif chemokine receptor 2 [Source:HGNC Symbol;Acc:HGNC:6027]	-0.40762496
ATP5F1A	ATP synthase F1 subunit alpha [Source:HGNC Symbol;Acc:HGNC:823]	-0.4081565
CHI3L1	chitinase 3 like 1 [Source:HGNC Symbol;Acc:HGNC:1932]	-0.40851432
RAC1	Rac family small GTPase 1 [Source:HGNC Symbol;Acc:HGNC:9801]	-0.40949228
ACTR2	actin related protein 2 [Source:HGNC Symbol;Acc:HGNC:169]	-0.41096833
KRT84	keratin 84 [Source:HGNC Symbol;Acc:HGNC:6461]	-0.41666666
EEF1G	eukaryotic translation elongation factor 1 gamma [Source:HGNC Symbol;Acc:HGNC:3213]	-0.4170889
S100A6	S100 calcium binding protein A6 [Source:HGNC Symbol;Acc:HGNC:10496]	-0.41837707
PSMB9	proteasome 20S subunit beta 9 [Source:HGNC Symbol;Acc:HGNC:9546]	-0.4198926
CAP1	cyclase associated actin cytoskeleton regulatory protein 1 [Source:HGNC Symbol;Acc:HGNC:20040]	-0.4240415
TUFM	Tu translation elongation factor, mitochondrial [Source:HGNC Symbol;Acc:HGNC:12420]	-0.42613205
ACTR3	actin related protein 3 [Source:HGNC Symbol;Acc:HGNC:170]	-0.43047446
CHIT1	chitinase 1 [Source:HGNC Symbol;Acc:HGNC:1936]	-0.43791854
CTSH	cathepsin H [Source:HGNC Symbol;Acc:HGNC:2535]	-0.43849438
NAGK	N-acetylglucosamine kinase [Source:HGNC Symbol;Acc:HGNC:17174]	-0.43945646
DNAJC5	DnaJ heat shock protein family (Hsp40) member C5 [Source:HGNC Symbol;Acc:HGNC:16235]	-0.44162637
PDXK	pyridoxal kinase [Source:HGNC Symbol;Acc:HGNC:8819]	-0.44217375
H4-16	H4 histone 16 [Source:HGNC Symbol;Acc:HGNC:20510]	-0.44254345
EPX	eosinophil peroxidase [Source:HGNC Symbol;Acc:HGNC:3423]	-0.44581583
H2AZ1	H2A.Z variant histone 1 [Source:HGNC Symbol;Acc:HGNC:4741]	-0.4464878
MYO1F	myosin IF [Source:HGNC Symbol;Acc:HGNC:7600]	-0.4521156
LMNB1	lamin B1 [Source:HGNC Symbol;Acc:HGNC:6637]	-0.4556761
FCGR3B	Fc fragment of IgG receptor IIIb [Source:HGNC Symbol;Acc:HGNC:3620]	-0.46391544
NCF2	neutrophil cytosolic factor 2 [Source:HGNC Symbol;Acc:HGNC:7661]	-0.46518683
RAB2A	RAB2A, member RAS oncogene family [Source:HGNC Symbol;Acc:HGNC:9763]	-0.46675614
SFN	stratifin [Source:HGNC Symbol;Acc:HGNC:10773]	-0.46682802
LYZ	lysozyme [Source:HGNC Symbol;Acc:HGNC:6740]	-0.46983746
S100A8	S100 calcium binding protein A8 [Source:HGNC Symbol;Acc:HGNC:10498]	-0.4709485
S100A2	S100 calcium binding protein A2 [Source:HGNC Symbol;Acc:HGNC:10492]	-0.4710889
SERPINB3	serpin family B member 3 [Source:HGNC Symbol;Acc:HGNC:10569]	-0.47230375
RBBP4	RB binding protein 4, chromatin remodeling factor [Source:HGNC Symbol;Acc:HGNC:9887]	-0.47389388
ENO1	enolase 1 [Source:HGNC Symbol;Acc:HGNC:3350]	-0.4761179
HSD17B12	hydroxysteroid 17-beta dehydrogenase 12 [Source:HGNC Symbol;Acc:HGNC:18646]	-0.477255
WDR1	WD repeat domain 1 [Source:HGNC Symbol;Acc:HGNC:12754]	-0.4805264
HSPB1	heat shock protein family B (small) member 1 [Source:HGNC Symbol;Acc:HGNC:5246]	-0.48175713
UNC13D	unc-13 homolog D [Source:HGNC Symbol;Acc:HGNC:23147]	-0.483854
MYL12B	myosin light chain 12B [Source:HGNC Symbol;Acc:HGNC:29827]	-0.4847238
GYG1	glycogenin 1 [Source:HGNC Symbol;Acc:HGNC:4699]	-0.49158207
MYH9	myosin heavy chain 9 [Source:HGNC Symbol;Acc:HGNC:7579]	-0.50191194
PDIA3	protein disulfide isomerase family A member 3 [Source:HGNC Symbol;Acc:HGNC:4606]	-0.5038104
CYFIP1	cytoplasmic FMR1 interacting protein 1 [Source:HGNC Symbol;Acc:HGNC:13759]	-0.50755084
HSPD1	heat shock protein family D (Hsp60) member 1 [Source:HGNC Symbol;Acc:HGNC:5261]	-0.51100564
CAMP	cathelicidin antimicrobial peptide [Source:HGNC Symbol;Acc:HGNC:1472]	-0.51153237
S100A12	S100 calcium binding protein A12 [Source:HGNC Symbol;Acc:HGNC:10489]	-0.51257014
MCEMP1	mast cell expressed membrane protein 1 [Source:HGNC Symbol;Acc:HGNC:27291]	-0.51271373
ARPC3	actin related protein 2/3 complex subunit 3 [Source:HGNC Symbol;Acc:HGNC:706]	-0.51594424
PRKCSH	protein kinase C substrate 80K-H [Source:HGNC Symbol;Acc:HGNC:9411]	-0.5189497
CASP14	caspase 14 [Source:HGNC Symbol;Acc:HGNC:1502]	-0.5202284
POSTN	periostin [Source:HGNC Symbol;Acc:HGNC:16953]	-0.5208945
PGM1	phosphoglucomutase 1 [Source:HGNC Symbol;Acc:HGNC:8905]	-0.5212229
MYL6	myosin light chain 6 [Source:HGNC Symbol;Acc:HGNC:7587]	-0.5213015
KRT7	keratin 7 [Source:HGNC Symbol;Acc:HGNC:6445]	-0.5218545
LRP1	LDL receptor related protein 1 [Source:HGNC Symbol;Acc:HGNC:6692]	-0.5236616
ILK	integrin linked kinase [Source:HGNC Symbol;Acc:HGNC:6040]	-0.5236616
VASP	vasodilator stimulated phosphoprotein [Source:HGNC Symbol;Acc:HGNC:12652]	-0.5253712
PTPN6	protein tyrosine phosphatase non-receptor type 6 [Source:HGNC Symbol;Acc:HGNC:9658]	-0.52721107
FCER1G	Fc fragment of IgE receptor Ig [Source:HGNC Symbol;Acc:HGNC:3611]	-0.52928424
ARPC5	actin related protein 2/3 complex subunit 5 [Source:HGNC Symbol;Acc:HGNC:708]	-0.5324299
HOOK3	hook microtubule tethering protein 3 [Source:HGNC Symbol;Acc:HGNC:23576]	-0.5331171
GLRX	glutaredoxin [Source:HGNC Symbol;Acc:HGNC:4330]	-0.5331995
ARHGDIA	Rho GDP dissociation inhibitor alpha [Source:HGNC Symbol;Acc:HGNC:678]	-0.53452665
ETHE1	ETHE1 persulfide dioxygenase [Source:HGNC Symbol;Acc:HGNC:23287]	-0.53762114
S100A4	S100 calcium binding protein A4 [Source:HGNC Symbol;Acc:HGNC:10494]	-0.53905845
EEF2	eukaryotic translation elongation factor 2 [Source:HGNC Symbol;Acc:HGNC:3214]	-0.5470141
KRT78	keratin 78 [Source:HGNC Symbol;Acc:HGNC:28926]	-0.54738283
RPSA	ribosomal protein SA [Source:HGNC Symbol;Acc:HGNC:6502]	-0.5531481
PPP3CA	protein phosphatase 3 catalytic subunit alpha [Source:HGNC Symbol;Acc:HGNC:9314]	-0.5613526
HRNR	hornerin [Source:HGNC Symbol;Acc:HGNC:20846]	-0.56399167
NCCRP1	NCCRP1, F-box associated domain containing [Source:HGNC Symbol;Acc:HGNC:33739]	-0.5668507
CAPG	capping actin protein, gelsolin like [Source:HGNC Symbol;Acc:HGNC:1474]	-0.57450813
RPS3	ribosomal protein S3 [Source:HGNC Symbol;Acc:HGNC:10420]	-0.5868344
CSTB	cystatin B [Source:HGNC Symbol;Acc:HGNC:2482]	-0.58701307
GMFG	glia maturation factor gamma [Source:HGNC Symbol;Acc:HGNC:4374]	-0.5931768
NCKAP1L	NCK associated protein 1 like [Source:HGNC Symbol;Acc:HGNC:4862]	-0.5939362
RAB11B	RAB11B, member RAS oncogene family [Source:HGNC Symbol;Acc:HGNC:9761]	-0.5943293
FABP5	fatty acid binding protein 5 [Source:HGNC Symbol;Acc:HGNC:3560]	-0.6107537
KRT9	keratin 9 [Source:HGNC Symbol;Acc:HGNC:6447]	-0.6118848
ACTB	actin beta [Source:HGNC Symbol;Acc:HGNC:132]	-0.6168055
ILF2	interleukin enhancer binding factor 2 [Source:HGNC Symbol;Acc:HGNC:6037]	-0.61997545
RTN3	reticulon 3 [Source:HGNC Symbol;Acc:HGNC:10469]	-0.623118
PSMB6	proteasome 20S subunit beta 6 [Source:HGNC Symbol;Acc:HGNC:9543]	-0.6300254
SH3BGRL3	SH3 domain binding glutamate rich protein like 3 [Source:HGNC Symbol;Acc:HGNC:15568]	-0.63813484
KRT80	keratin 80 [Source:HGNC Symbol;Acc:HGNC:27056]	-0.6549859
LSM6	LSM6 homolog, U6 small nuclear RNA and mRNA degradation associated [Source:HGNC Symbol;Acc:HGNC:17017]	-0.6853027
RACK1	receptor for activated C kinase 1 [Source:HGNC Symbol;Acc:HGNC:4399]	-0.69541323
JUP	junction plakoglobin [Source:HGNC Symbol;Acc:HGNC:6207]	-0.7000589
DSP	desmoplakin [Source:HGNC Symbol;Acc:HGNC:3052]	-0.71914697
DSG1	desmoglein 1 [Source:HGNC Symbol;Acc:HGNC:3048]	-0.724976
KRT6B	keratin 6B [Source:HGNC Symbol;Acc:HGNC:6444]	-0.7463449
DYNLL1	dynein light chain LC8-type 1 [Source:HGNC Symbol;Acc:HGNC:15476]	-0.80208594
LGALS7B	galectin 7B [Source:HGNC Symbol;Acc:HGNC:34447]	-0.842699
S100A14	S100 calcium binding protein A14 [Source:HGNC Symbol;Acc:HGNC:18901]	-0.88063407
EEF1A1	eukaryotic translation elongation factor 1 alpha 1 [Source:HGNC Symbol;Acc:HGNC:3189]	-11332908

## Sheet: GSEA_ranked_gene_list_PvE_17410
NAME	TITLE	SCORE
DDT	D-dopachrome tautomerase [Source:HGNC Symbol;Acc:HGNC:2732]	1.3697209
MMP8	matrix metallopeptidase 8 [Source:HGNC Symbol;Acc:HGNC:7175]	1.260397
IGHV1-46	immunoglobulin heavy variable 1-46 [Source:HGNC Symbol;Acc:HGNC:5554]	1.1985524
HBG2	hemoglobin subunit gamma 2 [Source:HGNC Symbol;Acc:HGNC:4832]	1.1192276
IGHV3-13	immunoglobulin heavy variable 3-13 [Source:HGNC Symbol;Acc:HGNC:5581]	1.1158516
B2M	beta-2-microglobulin [Source:HGNC Symbol;Acc:HGNC:914]	1.0544697
C1QA	complement C1q A chain [Source:HGNC Symbol;Acc:HGNC:1241]	1.0462644
SERPINA7	serpin family A member 7 [Source:HGNC Symbol;Acc:HGNC:11583]	1.0326463
HBD	hemoglobin subunit delta [Source:HGNC Symbol;Acc:HGNC:4829]	1.0301386
IGHV1-69	immunoglobulin heavy variable 1-69 [Source:HGNC Symbol;Acc:HGNC:5558]	10253537
HBB	hemoglobin subunit beta [Source:HGNC Symbol;Acc:HGNC:4827]	0.98156524
CA2	carbonic anhydrase 2 [Source:HGNC Symbol;Acc:HGNC:1373]	0.9811454
ALAD	aminolevulinate dehydratase [Source:HGNC Symbol;Acc:HGNC:395]	0.9751352
SELENBP1	selenium binding protein 1 [Source:HGNC Symbol;Acc:HGNC:10719]	0.96233636
FGB	fibrinogen beta chain [Source:HGNC Symbol;Acc:HGNC:3662]	0.9622574
ARHGDIA	Rho GDP dissociation inhibitor alpha [Source:HGNC Symbol;Acc:HGNC:678]	0.96142554
SLC4A1	solute carrier family 4 member 1 (Diego blood group) [Source:HGNC Symbol;Acc:HGNC:11027]	0.9517692
VTN	vitronectin [Source:HGNC Symbol;Acc:HGNC:12724]	0.9454451
RPIA	ribose 5-phosphate isomerase A [Source:HGNC Symbol;Acc:HGNC:10297]	0.94387215
LXN	latexin [Source:HGNC Symbol;Acc:HGNC:13347]	0.94174474
MMP9	matrix metallopeptidase 9 [Source:HGNC Symbol;Acc:HGNC:7176]	0.9268184
EFHD2	EF-hand domain family member D2 [Source:HGNC Symbol;Acc:HGNC:28670]	0.9259932
ARHGDIB	Rho GDP dissociation inhibitor beta [Source:HGNC Symbol;Acc:HGNC:679]	0.9229128
PRDX2	peroxiredoxin 2 [Source:HGNC Symbol;Acc:HGNC:9353]	0.92274934
CA1	carbonic anhydrase 1 [Source:HGNC Symbol;Acc:HGNC:1368]	0.9167592
HSPA1A	heat shock protein family A (Hsp70) member 1A [Source:HGNC Symbol;Acc:HGNC:5232]	0.8996343
AKR7A2	aldo-keto reductase family 7 member A2 [Source:HGNC Symbol;Acc:HGNC:389]	0.88744134
HBA2	hemoglobin subunit alpha 2 [Source:HGNC Symbol;Acc:HGNC:4824]	0.880839
FLOT2	flotillin 2 [Source:HGNC Symbol;Acc:HGNC:3758]	0.88045746
GLRX	glutaredoxin [Source:HGNC Symbol;Acc:HGNC:4330]	0.86828154
VCL	vinculin [Source:HGNC Symbol;Acc:HGNC:12665]	0.8633711
SH3BGRL	SH3 domain binding glutamate rich protein like [Source:HGNC Symbol;Acc:HGNC:10823]	0.861664
MNDA	myeloid cell nuclear differentiation antigen [Source:HGNC Symbol;Acc:HGNC:7183]	0.8602611
GYG1	glycogenin 1 [Source:HGNC Symbol;Acc:HGNC:4699]	0.8591882
IGHA2	immunoglobulin heavy constant alpha 2 (A2m marker) [Source:HGNC Symbol;Acc:HGNC:5479]	0.8576411
ACTN1	actinin alpha 1 [Source:HGNC Symbol;Acc:HGNC:163]	0.85003096
LAMTOR2	late endosomal/lysosomal adaptor, MAPK and MTOR activator 2 [Source:HGNC Symbol;Acc:HGNC:29796]	0.8439643
GSTO1	glutathione S-transferase omega 1 [Source:HGNC Symbol;Acc:HGNC:13312]	0.8439604
CHI3L1	chitinase 3 like 1 [Source:HGNC Symbol;Acc:HGNC:1932]	0.8380503
APEH	acylaminoacyl-peptide hydrolase [Source:HGNC Symbol;Acc:HGNC:586]	0.8371972
GRB2	growth factor receptor bound protein 2 [Source:HGNC Symbol;Acc:HGNC:4566]	0.8333178
FERMT3	fermitin family member 3 [Source:HGNC Symbol;Acc:HGNC:23151]	0.822255
FLOT1	flotillin 1 [Source:HGNC Symbol;Acc:HGNC:3757]	0.810795
C9	complement C9 [Source:HGNC Symbol;Acc:HGNC:1358]	0.8076522
SPTBN1	spectrin beta, non-erythrocytic 1 [Source:HGNC Symbol;Acc:HGNC:11275]	0.80700004
SERPIND1	serpin family D member 1 [Source:HGNC Symbol;Acc:HGNC:4838]	0.805629
SLC25A3	solute carrier family 25 member 3 [Source:HGNC Symbol;Acc:HGNC:10989]	0.80406666
PLEK	pleckstrin [Source:HGNC Symbol;Acc:HGNC:9070]	0.8032075
GCLM	glutamate-cysteine ligase modifier subunit [Source:HGNC Symbol;Acc:HGNC:4312]	0.79900134
NCF1	neutrophil cytosolic factor 1 [Source:HGNC Symbol;Acc:HGNC:7660]	0.7988012
ITIH3	inter-alpha-trypsin inhibitor heavy chain 3 [Source:HGNC Symbol;Acc:HGNC:6168]	0.7982488
AHCY	adenosylhomocysteinase [Source:HGNC Symbol;Acc:HGNC:343]	0.79293007
BLVRA	biliverdin reductase A [Source:HGNC Symbol;Acc:HGNC:1062]	0.7923518
IGHV3-49	immunoglobulin heavy variable 3-49 [Source:HGNC Symbol;Acc:HGNC:5607]	0.79122543
APCS	amyloid P component, serum [Source:HGNC Symbol;Acc:HGNC:584]	0.7891202
S100A4	S100 calcium binding protein A4 [Source:HGNC Symbol;Acc:HGNC:10494]	0.7853189
S100A12	S100 calcium binding protein A12 [Source:HGNC Symbol;Acc:HGNC:10489]	0.781605
HPRT1	hypoxanthine phosphoribosyltransferase 1 [Source:HGNC Symbol;Acc:HGNC:5157]	0.7787522
IGHV3-74	immunoglobulin heavy variable 3-74 [Source:HGNC Symbol;Acc:HGNC:5624]	0.77703255
SERPINC1	serpin family C member 1 [Source:HGNC Symbol;Acc:HGNC:775]	0.776206
ARPC1B	actin related protein 2/3 complex subunit 1B [Source:HGNC Symbol;Acc:HGNC:704]	0.7705258
SERPINF2	serpin family F member 2 [Source:HGNC Symbol;Acc:HGNC:9075]	0.7704877
BPGM	bisphosphoglycerate mutase [Source:HGNC Symbol;Acc:HGNC:1093]	0.7700342
DCXR	dicarbonyl and L-xylulose reductase [Source:HGNC Symbol;Acc:HGNC:18985]	0.7697793
SERPINA3	serpin family A member 3 [Source:HGNC Symbol;Acc:HGNC:16]	0.7683859
GNB2	G protein subunit beta 2 [Source:HGNC Symbol;Acc:HGNC:4398]	0.76768506
PRDX5	peroxiredoxin 5 [Source:HGNC Symbol;Acc:HGNC:9355]	0.7631833
OTUB1	OTU deubiquitinase, ubiquitin aldehyde binding 1 [Source:HGNC Symbol;Acc:HGNC:23077]	0.762745
CDA	cytidine deaminase [Source:HGNC Symbol;Acc:HGNC:1712]	0.76059324
MYL6	myosin light chain 6 [Source:HGNC Symbol;Acc:HGNC:7587]	0.7605732
IGHV5-51	immunoglobulin heavy variable 5-51 [Source:HGNC Symbol;Acc:HGNC:5659]	0.75864613
CS	citrate synthase [Source:HGNC Symbol;Acc:HGNC:2422]	0.7568728
FGG	fibrinogen gamma chain [Source:HGNC Symbol;Acc:HGNC:3694]	0.75632864
NSF	N-ethylmaleimide sensitive factor, vesicle fusing ATPase [Source:HGNC Symbol;Acc:HGNC:8016]	0.7561379
PARK7	Parkinsonism associated deglycase [Source:HGNC Symbol;Acc:HGNC:16369]	0.75541514
TXNDC17	thioredoxin domain containing 17 [Source:HGNC Symbol;Acc:HGNC:28218]	0.75515956
TLN1	talin 1 [Source:HGNC Symbol;Acc:HGNC:11845]	0.7540979
COTL1	coactosin like F-actin binding protein 1 [Source:HGNC Symbol;Acc:HGNC:18304]	0.75369173
PRDX6	peroxiredoxin 6 [Source:HGNC Symbol;Acc:HGNC:16753]	0.7534925
LTA4H	leukotriene A4 hydrolase [Source:HGNC Symbol;Acc:HGNC:6710]	0.7501954
BLVRB	biliverdin reductase B [Source:HGNC Symbol;Acc:HGNC:1063]	0.74990237
UBE2N	ubiquitin conjugating enzyme E2 N [Source:HGNC Symbol;Acc:HGNC:12492]	0.7449585
PTPA	protein phosphatase 2 phosphatase activator [Source:HGNC Symbol;Acc:HGNC:9308]	0.74381983
LCP1	lymphocyte cytosolic protein 1 [Source:HGNC Symbol;Acc:HGNC:6528]	0.74316996
CAPN1	calpain 1 [Source:HGNC Symbol;Acc:HGNC:1476]	0.7431141
CLIC1	chloride intracellular channel 1 [Source:HGNC Symbol;Acc:HGNC:2062]	0.7423821
AKR1A1	aldo-keto reductase family 1 member A1 [Source:HGNC Symbol;Acc:HGNC:380]	0.74131465
IGHV3-64D	immunoglobulin heavy variable 3-64D [Source:HGNC Symbol;Acc:HGNC:49603]	0.7400192
C1QB	complement C1q B chain [Source:HGNC Symbol;Acc:HGNC:1242]	0.7382492
ILF2	interleukin enhancer binding factor 2 [Source:HGNC Symbol;Acc:HGNC:6037]	0.7340765
ARPC4	actin related protein 2/3 complex subunit 4 [Source:HGNC Symbol;Acc:HGNC:707]	0.72927845
RNASE2	ribonuclease A family member 2 [Source:HGNC Symbol;Acc:HGNC:10045]	0.728483
ICAM3	intercellular adhesion molecule 3 [Source:HGNC Symbol;Acc:HGNC:5346]	0.72296095
TIMP1	TIMP metallopeptidase inhibitor 1 [Source:HGNC Symbol;Acc:HGNC:11820]	0.72293276
WARS1	tryptophanyl-tRNA synthetase 1 [Source:HGNC Symbol;Acc:HGNC:12729]	0.722816
ESD	esterase D [Source:HGNC Symbol;Acc:HGNC:3465]	0.72187513
IGHV3-7	immunoglobulin heavy variable 3-7 [Source:HGNC Symbol;Acc:HGNC:5620]	0.7215561
EPB42	erythrocyte membrane protein band 4.2 [Source:HGNC Symbol;Acc:HGNC:3381]	0.7204921
SLC2A1	solute carrier family 2 member 1 [Source:HGNC Symbol;Acc:HGNC:11005]	0.71950316
TCN1	transcobalamin 1 [Source:HGNC Symbol;Acc:HGNC:11652]	0.7186789
LGALS3BP	galectin 3 binding protein [Source:HGNC Symbol;Acc:HGNC:6564]	0.7186505
VAT1	vesicle amine transport 1 [Source:HGNC Symbol;Acc:HGNC:16919]	0.7185426
MYL12B	myosin light chain 12B [Source:HGNC Symbol;Acc:HGNC:29827]	0.7184639
C5	complement C5 [Source:HGNC Symbol;Acc:HGNC:1331]	0.71845263
MMP2	matrix metallopeptidase 2 [Source:HGNC Symbol;Acc:HGNC:7166]	0.7183247
SERPINA6	serpin family A member 6 [Source:HGNC Symbol;Acc:HGNC:1540]	0.7167303
FKBP1A	FKBP prolyl isomerase 1A [Source:HGNC Symbol;Acc:HGNC:3711]	0.7143302
CAT	catalase [Source:HGNC Symbol;Acc:HGNC:1516]	0.71393865
QPCT	glutaminyl-peptide cyclotransferase [Source:HGNC Symbol;Acc:HGNC:9753]	0.7131357
PPIA	peptidylprolyl isomerase A [Source:HGNC Symbol;Acc:HGNC:9253]	0.71274877
CPB2	carboxypeptidase B2 [Source:HGNC Symbol;Acc:HGNC:2300]	0.71081644
APOC1	apolipoprotein C1 [Source:HGNC Symbol;Acc:HGNC:607]	0.7061489
PGD	phosphogluconate dehydrogenase [Source:HGNC Symbol;Acc:HGNC:8891]	0.703696
ALOX5	arachidonate 5-lipoxygenase [Source:HGNC Symbol;Acc:HGNC:435]	0.7003636
C4B	complement C4B (Chido blood group) [Source:HGNC Symbol;Acc:HGNC:1324]	0.6983998
CFB	complement factor B [Source:HGNC Symbol;Acc:HGNC:1037]	0.69498795
GLIPR2	GLI pathogenesis related 2 [Source:HGNC Symbol;Acc:HGNC:18007]	0.693803
GSS	glutathione synthetase [Source:HGNC Symbol;Acc:HGNC:4624]	0.6921861
IGHV3-30	immunoglobulin heavy variable 3-30 [Source:HGNC Symbol;Acc:HGNC:5591]	0.6896042
GOT1	glutamic-oxaloacetic transaminase 1 [Source:HGNC Symbol;Acc:HGNC:4432]	0.6883272
RP2	RP2 activator of ARL3 GTPase [Source:HGNC Symbol;Acc:HGNC:10274]	0.68522066
MACROH2A1	macroH2A.1 histone [Source:HGNC Symbol;Acc:HGNC:4740]	0.6837236
ACTR2	actin related protein 2 [Source:HGNC Symbol;Acc:HGNC:169]	0.68249446
SPTA1	spectrin alpha, erythrocytic 1 [Source:HGNC Symbol;Acc:HGNC:11272]	0.67893475
CLC	Charcot-Leyden crystal galectin [Source:HGNC Symbol;Acc:HGNC:2014]	0.67876714
PAFAH1B3	platelet activating factor acetylhydrolase 1b catalytic subunit 3 [Source:HGNC Symbol;Acc:HGNC:8576]	0.67758536
USP15	ubiquitin specific peptidase 15 [Source:HGNC Symbol;Acc:HGNC:12613]	0.67758536
UBA1	ubiquitin like modifier activating enzyme 1 [Source:HGNC Symbol;Acc:HGNC:12469]	0.67673707
TGFBI	transforming growth factor beta induced [Source:HGNC Symbol;Acc:HGNC:11771]	0.6739879
CAP1	cyclase associated actin cytoskeleton regulatory protein 1 [Source:HGNC Symbol;Acc:HGNC:20040]	0.6737228
DHRS7	dehydrogenase/reductase 7 [Source:HGNC Symbol;Acc:HGNC:21524]	0.6726288
PTPRC	protein tyrosine phosphatase receptor type C [Source:HGNC Symbol;Acc:HGNC:9666]	0.6723058
MDH2	malate dehydrogenase 2 [Source:HGNC Symbol;Acc:HGNC:6971]	0.6720903
ADSL	adenylosuccinate lyase [Source:HGNC Symbol;Acc:HGNC:291]	0.6716113
TWF2	twinfilin actin binding protein 2 [Source:HGNC Symbol;Acc:HGNC:9621]	0.6702192
SDCBP	syndecan binding protein [Source:HGNC Symbol;Acc:HGNC:10662]	0.66926205
ALDOC	aldolase, fructose-bisphosphate C [Source:HGNC Symbol;Acc:HGNC:418]	0.66816765
COPA	coatomer protein complex subunit alpha [Source:HGNC Symbol;Acc:HGNC:2230]	0.667587
GDI1	GDP dissociation inhibitor 1 [Source:HGNC Symbol;Acc:HGNC:4226]	0.66739064
PYCARD	PYD and CARD domain containing [Source:HGNC Symbol;Acc:HGNC:16608]	0.6659512
MBL2	mannose binding lectin 2 [Source:HGNC Symbol;Acc:HGNC:6922]	0.66394556
HSPA8	heat shock protein family A (Hsp70) member 8 [Source:HGNC Symbol;Acc:HGNC:5241]	0.66127276
PGK1	phosphoglycerate kinase 1 [Source:HGNC Symbol;Acc:HGNC:8896]	0.66019046
GSN	gelsolin [Source:HGNC Symbol;Acc:HGNC:4620]	0.65810674
OLFM4	olfactomedin 4 [Source:HGNC Symbol;Acc:HGNC:17190]	0.6569687
ACLY	ATP citrate lyase [Source:HGNC Symbol;Acc:HGNC:115]	0.6569573
PHB	prohibitin [Source:HGNC Symbol;Acc:HGNC:8912]	0.6566921
PAFAH1B1	platelet activating factor acetylhydrolase 1b regulatory subunit 1 [Source:HGNC Symbol;Acc:HGNC:8574]	0.6565931
IGLC7	immunoglobulin lambda constant 7 [Source:HGNC Symbol;Acc:HGNC:5861]	0.6550727
SPTB	spectrin beta, erythrocytic [Source:HGNC Symbol;Acc:HGNC:11274]	0.6536935
GPI	glucose-6-phosphate isomerase [Source:HGNC Symbol;Acc:HGNC:4458]	0.64963967
CALM1	calmodulin 1 [Source:HGNC Symbol;Acc:HGNC:1442]	0.647948
IFITM3	interferon induced transmembrane protein 3 [Source:HGNC Symbol;Acc:HGNC:5414]	0.6479084
LRG1	leucine rich alpha-2-glycoprotein 1 [Source:HGNC Symbol;Acc:HGNC:29480]	0.64749885
GSR	glutathione-disulfide reductase [Source:HGNC Symbol;Acc:HGNC:4623]	0.646633
SKP1	S-phase kinase associated protein 1 [Source:HGNC Symbol;Acc:HGNC:10899]	0.6436071
RAN	RAN, member RAS oncogene family [Source:HGNC Symbol;Acc:HGNC:9846]	0.64295185
MMP1	matrix metallopeptidase 1 [Source:HGNC Symbol;Acc:HGNC:7155]	0.641348
MYH9	myosin heavy chain 9 [Source:HGNC Symbol;Acc:HGNC:7579]	0.63980097
ITIH4	inter-alpha-trypsin inhibitor heavy chain 4 [Source:HGNC Symbol;Acc:HGNC:6169]	0.6393318
MTPN	myotrophin [Source:HGNC Symbol;Acc:HGNC:15667]	0.6377399
SERPINB6	serpin family B member 6 [Source:HGNC Symbol;Acc:HGNC:8950]	0.6367299
LSM2	LSM2 homolog, U6 small nuclear RNA and mRNA degradation associated [Source:HGNC Symbol;Acc:HGNC:13940]	0.6365244
C1RL	complement C1r subcomponent like [Source:HGNC Symbol;Acc:HGNC:21265]	0.6365244
RTN3	reticulon 3 [Source:HGNC Symbol;Acc:HGNC:10469]	0.63627785
RETN	resistin [Source:HGNC Symbol;Acc:HGNC:20389]	0.63591635
PRPS1	phosphoribosyl pyrophosphate synthetase 1 [Source:HGNC Symbol;Acc:HGNC:9462]	0.63575697
C8B	complement C8 beta chain [Source:HGNC Symbol;Acc:HGNC:1353]	0.632985
HSP90AA1	heat shock protein 90 alpha family class A member 1 [Source:HGNC Symbol;Acc:HGNC:5253]	0.63075256
PZP	PZP alpha-2-macroglobulin like [Source:HGNC Symbol;Acc:HGNC:9750]	0.63057315
SQOR	sulfide quinone oxidoreductase [Source:HGNC Symbol;Acc:HGNC:20390]	0.6302884
GDI2	GDP dissociation inhibitor 2 [Source:HGNC Symbol;Acc:HGNC:4227]	0.62803674
IGHV3-38	immunoglobulin heavy variable 3-38 (non-functional) [Source:HGNC Symbol;Acc:HGNC:5601]	0.62717885
NUTF2	nuclear transport factor 2 [Source:HGNC Symbol;Acc:HGNC:13722]	0.6266782
ENO1	enolase 1 [Source:HGNC Symbol;Acc:HGNC:3350]	0.62564117
TAGLN2	transgelin 2 [Source:HGNC Symbol;Acc:HGNC:11554]	0.62563145
BAX	BCL2 associated X, apoptosis regulator [Source:HGNC Symbol;Acc:HGNC:959]	0.62339544
CA3	carbonic anhydrase 3 [Source:HGNC Symbol;Acc:HGNC:1374]	0.6202768
SERPINA5	serpin family A member 5 [Source:HGNC Symbol;Acc:HGNC:8723]	0.61970955
FLNA	filamin A [Source:HGNC Symbol;Acc:HGNC:3754]	0.6194452
AK1	adenylate kinase 1 [Source:HGNC Symbol;Acc:HGNC:361]	0.6151037
SERPINA4	serpin family A member 4 [Source:HGNC Symbol;Acc:HGNC:8948]	0.61408144
NADSYN1	NAD synthetase 1 [Source:HGNC Symbol;Acc:HGNC:29832]	0.6134809
EPB41	erythrocyte membrane protein band 4.1 [Source:HGNC Symbol;Acc:HGNC:3377]	0.6118167
ATP5F1A	ATP synthase F1 subunit alpha [Source:HGNC Symbol;Acc:HGNC:823]	0.61094546
SOD1	superoxide dismutase 1 [Source:HGNC Symbol;Acc:HGNC:11179]	0.6105115
ANK1	ankyrin 1 [Source:HGNC Symbol;Acc:HGNC:492]	0.60916585
IQGAP1	IQ motif containing GTPase activating protein 1 [Source:HGNC Symbol;Acc:HGNC:6110]	0.60866845
CFL1	cofilin 1 [Source:HGNC Symbol;Acc:HGNC:1874]	0.6067381
PROS1	protein S [Source:HGNC Symbol;Acc:HGNC:9456]	0.60511565
IGHV3-15	immunoglobulin heavy variable 3-15 [Source:HGNC Symbol;Acc:HGNC:5582]	0.6047387
IGHV2-5	immunoglobulin heavy variable 2-5 [Source:HGNC Symbol;Acc:HGNC:5576]	0.6032382
PADI2	peptidyl arginine deiminase 2 [Source:HGNC Symbol;Acc:HGNC:18341]	0.60323536
GNB4	G protein subunit beta 4 [Source:HGNC Symbol;Acc:HGNC:20731]	0.60311246
C1QC	complement C1q C chain [Source:HGNC Symbol;Acc:HGNC:1245]	0.60282916
ANXA4	annexin A4 [Source:HGNC Symbol;Acc:HGNC:542]	0.6025718
AHSP	alpha hemoglobin stabilizing protein [Source:HGNC Symbol;Acc:HGNC:18075]	0.5984567
ATP5MD	ATP synthase membrane subunit DAPIT [Source:HGNC Symbol;Acc:HGNC:30889]	0.59805053
C8A	complement C8 alpha chain [Source:HGNC Symbol;Acc:HGNC:1352]	0.5964477
PFN1	profilin 1 [Source:HGNC Symbol;Acc:HGNC:8881]	0.5962005
LSM6	LSM6 homolog, U6 small nuclear RNA and mRNA degradation associated [Source:HGNC Symbol;Acc:HGNC:17017]	0.59442943
PYGL	glycogen phosphorylase L [Source:HGNC Symbol;Acc:HGNC:9725]	0.59408706
DNAJC5	DnaJ heat shock protein family (Hsp40) member C5 [Source:HGNC Symbol;Acc:HGNC:16235]	0.59391105
PGM2	phosphoglucomutase 2 [Source:HGNC Symbol;Acc:HGNC:8906]	0.59359294
MIF	macrophage migration inhibitory factor [Source:HGNC Symbol;Acc:HGNC:7097]	0.5930838
LBR	lamin B receptor [Source:HGNC Symbol;Acc:HGNC:6518]	0.5923614
ITGAM	integrin subunit alpha M [Source:HGNC Symbol;Acc:HGNC:6149]	0.5917423
OSTF1	osteoclast stimulating factor 1 [Source:HGNC Symbol;Acc:HGNC:8510]	0.59161097
HNRNPU	heterogeneous nuclear ribonucleoprotein U [Source:HGNC Symbol;Acc:HGNC:5048]	0.5902125
CPNE3	copine 3 [Source:HGNC Symbol;Acc:HGNC:2316]	0.5896076
ACTB	actin beta [Source:HGNC Symbol;Acc:HGNC:132]	0.58813184
ARPC5	actin related protein 2/3 complex subunit 5 [Source:HGNC Symbol;Acc:HGNC:708]	0.587773
A1BG	alpha-1-B glycoprotein [Source:HGNC Symbol;Acc:HGNC:5]	0.58645964
CAPZA1	capping actin protein of muscle Z-line subunit alpha 1 [Source:HGNC Symbol;Acc:HGNC:1488]	0.58456004
BIN2	bridging integrator 2 [Source:HGNC Symbol;Acc:HGNC:1053]	0.5805995
SHBG	sex hormone binding globulin [Source:HGNC Symbol;Acc:HGNC:10839]	0.580553
LCAT	lecithin-cholesterol acyltransferase [Source:HGNC Symbol;Acc:HGNC:6522]	0.580553
ANP32A	acidic nuclear phosphoprotein 32 family member A [Source:HGNC Symbol;Acc:HGNC:13233]	0.5795376
GNAI2	G protein subunit alpha i2 [Source:HGNC Symbol;Acc:HGNC:4385]	0.5792671
PNP	purine nucleoside phosphorylase [Source:HGNC Symbol;Acc:HGNC:7892]	0.5782522
IGHV1-18	immunoglobulin heavy variable 1-18 [Source:HGNC Symbol;Acc:HGNC:5549]	0.57745945
SNRPD1	small nuclear ribonucleoprotein D1 polypeptide [Source:HGNC Symbol;Acc:HGNC:11158]	0.5774335
BPI	bactericidal permeability increasing protein [Source:HGNC Symbol;Acc:HGNC:1095]	0.5773784
GOT2	glutamic-oxaloacetic transaminase 2 [Source:HGNC Symbol;Acc:HGNC:4433]	0.5771725
SNAP23	synaptosome associated protein 23 [Source:HGNC Symbol;Acc:HGNC:11131]	0.5755686
PSMA7	proteasome 20S subunit alpha 7 [Source:HGNC Symbol;Acc:HGNC:9536]	0.5739864
DPP7	dipeptidyl peptidase 7 [Source:HGNC Symbol;Acc:HGNC:14892]	0.5736205
EFEMP1	EGF containing fibulin extracellular matrix protein 1 [Source:HGNC Symbol;Acc:HGNC:3218]	0.5705612
KPNB1	karyopherin subunit beta 1 [Source:HGNC Symbol;Acc:HGNC:6400]	0.5690511
CHIT1	chitinase 1 [Source:HGNC Symbol;Acc:HGNC:1936]	0.565537
ALDH1A1	aldehyde dehydrogenase 1 family member A1 [Source:HGNC Symbol;Acc:HGNC:402]	0.56307507
APEX1	apurinic/apyrimidinic endodeoxyribonuclease 1 [Source:HGNC Symbol;Acc:HGNC:587]	0.5629621
LMAN2	lectin, mannose binding 2 [Source:HGNC Symbol;Acc:HGNC:16986]	0.5627197
CD44	CD44 molecule (Indian blood group) [Source:HGNC Symbol;Acc:HGNC:1681]	0.5627152
HOOK3	hook microtubule tethering protein 3 [Source:HGNC Symbol;Acc:HGNC:23576]	0.5622762
ACTR3	actin related protein 3 [Source:HGNC Symbol;Acc:HGNC:170]	0.5598506
SOD2	superoxide dismutase 2 [Source:HGNC Symbol;Acc:HGNC:11180]	0.5590246
TALDO1	transaldolase 1 [Source:HGNC Symbol;Acc:HGNC:11559]	0.55767983
DDX39B	DExD-box helicase 39B [Source:HGNC Symbol;Acc:HGNC:13917]	0.55696404
H2AC20	H2A clustered histone 20 [Source:HGNC Symbol;Acc:HGNC:4738]	0.556294
FAM49B	family with sequence similarity 49 member B [Source:HGNC Symbol;Acc:HGNC:25216]	0.5557634
ARHGAP1	Rho GTPase activating protein 1 [Source:HGNC Symbol;Acc:HGNC:673]	0.55513954
MGST1	microsomal glutathione S-transferase 1 [Source:HGNC Symbol;Acc:HGNC:7061]	0.5535642
SERPINA1	serpin family A member 1 [Source:HGNC Symbol;Acc:HGNC:8941]	0.5535272
PSMA2	proteasome 20S subunit alpha 2 [Source:HGNC Symbol;Acc:HGNC:9531]	0.553464
NAPA	NSF attachment protein alpha [Source:HGNC Symbol;Acc:HGNC:7641]	0.5530101
FAH	fumarylacetoacetate hydrolase [Source:HGNC Symbol;Acc:HGNC:3579]	0.5522941
GAPDH	glyceraldehyde-3-phosphate dehydrogenase [Source:HGNC Symbol;Acc:HGNC:4141]	0.5520184
CYP4F3	cytochrome P450 family 4 subfamily F member 3 [Source:HGNC Symbol;Acc:HGNC:2646]	0.5516131
PLSCR1	phospholipid scramblase 1 [Source:HGNC Symbol;Acc:HGNC:9092]	0.55125445
RAB7A	RAB7A, member RAS oncogene family [Source:HGNC Symbol;Acc:HGNC:9788]	0.551174
CPPED1	calcineurin like phosphoesterase domain containing 1 [Source:HGNC Symbol;Acc:HGNC:25632]	0.5506185
DAD1	defender against cell death 1 [Source:HGNC Symbol;Acc:HGNC:2664]	0.5493952
ALDH16A1	aldehyde dehydrogenase 16 family member A1 [Source:HGNC Symbol;Acc:HGNC:28114]	0.5479865
FCN3	ficolin 3 [Source:HGNC Symbol;Acc:HGNC:3625]	0.5478586
CAMP	cathelicidin antimicrobial peptide [Source:HGNC Symbol;Acc:HGNC:1472]	0.5478439
DNAJC13	DnaJ heat shock protein family (Hsp40) member C13 [Source:HGNC Symbol;Acc:HGNC:30343]	0.54759705
UNC13D	unc-13 homolog D [Source:HGNC Symbol;Acc:HGNC:23147]	0.5467544
SLC2A3	solute carrier family 2 member 3 [Source:HGNC Symbol;Acc:HGNC:11007]	0.5461978
MYO1F	myosin IF [Source:HGNC Symbol;Acc:HGNC:7600]	0.54460424
CFP	complement factor properdin [Source:HGNC Symbol;Acc:HGNC:8864]	0.54432726
GANAB	glucosidase II alpha subunit [Source:HGNC Symbol;Acc:HGNC:4138]	0.54075396
CDIPT	CDP-diacylglycerol--inositol 3-phosphatidyltransferase [Source:HGNC Symbol;Acc:HGNC:1769]	0.54011846
SERPINB10	serpin family B member 10 [Source:HGNC Symbol;Acc:HGNC:8942]	0.538515
PGM1	phosphoglucomutase 1 [Source:HGNC Symbol;Acc:HGNC:8905]	0.5377816
ETHE1	ETHE1 persulfide dioxygenase [Source:HGNC Symbol;Acc:HGNC:23287]	0.53762114
FGA	fibrinogen alpha chain [Source:HGNC Symbol;Acc:HGNC:3661]	0.53742087
SLC25A5	solute carrier family 25 member 5 [Source:HGNC Symbol;Acc:HGNC:10991]	0.5373933
MCEMP1	mast cell expressed membrane protein 1 [Source:HGNC Symbol;Acc:HGNC:27291]	0.5371238
CP	ceruloplasmin [Source:HGNC Symbol;Acc:HGNC:2295]	0.5349708
ARCN1	archain 1 [Source:HGNC Symbol;Acc:HGNC:649]	0.53382295
PGAM1	phosphoglycerate mutase 1 [Source:HGNC Symbol;Acc:HGNC:8888]	0.5309863
ATIC	5-aminoimidazole-4-carboxamide ribonucleotide formyltransferase/IMP cyclohydrolase [Source:HGNC Symbol;Acc:HGNC:794]	0.5301408
LAMTOR3	late endosomal/lysosomal adaptor, MAPK and MTOR activator 3 [Source:HGNC Symbol;Acc:HGNC:15606]	0.5301408
GLOD4	glyoxalase domain containing 4 [Source:HGNC Symbol;Acc:HGNC:14111]	0.5298028
SELENOP	selenoprotein P [Source:HGNC Symbol;Acc:HGNC:10751]	0.5298028
APRT	adenine phosphoribosyltransferase [Source:HGNC Symbol;Acc:HGNC:626]	0.52963686
KLKB1	kallikrein B1 [Source:HGNC Symbol;Acc:HGNC:6371]	0.52948236
SEC22B	SEC22 homolog B, vesicle trafficking protein (gene/pseudogene) [Source:HGNC Symbol;Acc:HGNC:10700]	0.5285599
SPTAN1	spectrin alpha, non-erythrocytic 1 [Source:HGNC Symbol;Acc:HGNC:11273]	0.52795273
PTX3	pentraxin 3 [Source:HGNC Symbol;Acc:HGNC:9692]	0.5272979
PRG2	proteoglycan 2, pro eosinophil major basic protein [Source:HGNC Symbol;Acc:HGNC:9362]	0.5270557
RAP1B	RAP1B, member of RAS oncogene family [Source:HGNC Symbol;Acc:HGNC:9857]	0.527004
PSMB8	proteasome 20S subunit beta 8 [Source:HGNC Symbol;Acc:HGNC:9545]	0.52428174
ILK	integrin linked kinase [Source:HGNC Symbol;Acc:HGNC:6040]	0.5236616
RAB2A	RAB2A, member RAS oncogene family [Source:HGNC Symbol;Acc:HGNC:9763]	0.52364594
RHAG	Rh associated glycoprotein [Source:HGNC Symbol;Acc:HGNC:10006]	0.5231967
PDCD6IP	programmed cell death 6 interacting protein [Source:HGNC Symbol;Acc:HGNC:8766]	0.5230969
RAB27A	RAB27A, member RAS oncogene family [Source:HGNC Symbol;Acc:HGNC:9766]	0.5215944
IMPA1	inositol monophosphatase 1 [Source:HGNC Symbol;Acc:HGNC:6050]	0.52140903
HMBS	hydroxymethylbilane synthase [Source:HGNC Symbol;Acc:HGNC:4982]	0.52140903
PSMB9	proteasome 20S subunit beta 9 [Source:HGNC Symbol;Acc:HGNC:9546]	0.52093387
HADHA	hydroxyacyl-CoA dehydrogenase trifunctional multienzyme complex subunit alpha [Source:HGNC Symbol;Acc:HGNC:4801]	0.52040297
FBXO7	F-box protein 7 [Source:HGNC Symbol;Acc:HGNC:13586]	0.5197098
HBQ1	hemoglobin subunit theta 1 [Source:HGNC Symbol;Acc:HGNC:4833]	0.5197098
PSAP	prosaposin [Source:HGNC Symbol;Acc:HGNC:9498]	0.51957005
PRDX3	peroxiredoxin 3 [Source:HGNC Symbol;Acc:HGNC:9354]	0.51868147
ANXA6	annexin A6 [Source:HGNC Symbol;Acc:HGNC:544]	0.51698124
CD5L	CD5 molecule like [Source:HGNC Symbol;Acc:HGNC:1690]	0.51653856
C6	complement C6 [Source:HGNC Symbol;Acc:HGNC:1339]	0.51214975
DBNL	drebrin like [Source:HGNC Symbol;Acc:HGNC:2696]	0.5114694
ATP6V0D1	ATPase H+ transporting V0 subunit d1 [Source:HGNC Symbol;Acc:HGNC:13724]	0.51097035
MSRA	methionine sulfoxide reductase A [Source:HGNC Symbol;Acc:HGNC:7377]	0.5106996
RAB32	RAB32, member RAS oncogene family [Source:HGNC Symbol;Acc:HGNC:9772]	0.5105581
PCBP1	poly(rC) binding protein 1 [Source:HGNC Symbol;Acc:HGNC:8647]	0.5096546
ARF1	ADP ribosylation factor 1 [Source:HGNC Symbol;Acc:HGNC:652]	0.5078501
FCGR3B	Fc fragment of IgG receptor IIIb [Source:HGNC Symbol;Acc:HGNC:3620]	0.50709796
H3C3	H3 clustered histone 3 [Source:HGNC Symbol;Acc:HGNC:4768]	0.503227
A2M	alpha-2-macroglobulin [Source:HGNC Symbol;Acc:HGNC:7]	0.50312245
NAGK	N-acetylglucosamine kinase [Source:HGNC Symbol;Acc:HGNC:17174]	0.50297934
TSN	translin [Source:HGNC Symbol;Acc:HGNC:12379]	0.5027505
CAPNS1	calpain small subunit 1 [Source:HGNC Symbol;Acc:HGNC:1481]	0.5025557
GLO1	glyoxalase I [Source:HGNC Symbol;Acc:HGNC:4323]	0.5012682
CNN2	calponin 2 [Source:HGNC Symbol;Acc:HGNC:2156]	0.5012255
PDXK	pyridoxal kinase [Source:HGNC Symbol;Acc:HGNC:8819]	0.50095725
SERPING1	serpin family G member 1 [Source:HGNC Symbol;Acc:HGNC:1228]	0.5003446
ALDOA	aldolase, fructose-bisphosphate A [Source:HGNC Symbol;Acc:HGNC:414]	0.49919546
PEBP1	phosphatidylethanolamine binding protein 1 [Source:HGNC Symbol;Acc:HGNC:8630]	0.49875155
RAB31	RAB31, member RAS oncogene family [Source:HGNC Symbol;Acc:HGNC:9771]	0.49739063
C4BPA	complement component 4 binding protein alpha [Source:HGNC Symbol;Acc:HGNC:1325]	0.49694258
ACADVL	acyl-CoA dehydrogenase very long chain [Source:HGNC Symbol;Acc:HGNC:92]	0.4966467
SIRPA	signal regulatory protein alpha [Source:HGNC Symbol;Acc:HGNC:9662]	0.4964734
APOC3	apolipoprotein C3 [Source:HGNC Symbol;Acc:HGNC:610]	0.49505335
PON1	paraoxonase 1 [Source:HGNC Symbol;Acc:HGNC:9204]	0.49431288
PGLYRP1	peptidoglycan recognition protein 1 [Source:HGNC Symbol;Acc:HGNC:8904]	0.49378857
GBE1	1,4-alpha-glucan branching enzyme 1 [Source:HGNC Symbol;Acc:HGNC:4180]	0.4929262
RHOA	ras homolog family member A [Source:HGNC Symbol;Acc:HGNC:667]	0.49276847
HNRNPK	heterogeneous nuclear ribonucleoprotein K [Source:HGNC Symbol;Acc:HGNC:5044]	0.49222568
RBBP4	RB binding protein 4, chromatin remodeling factor [Source:HGNC Symbol;Acc:HGNC:9887]	0.49196744
TXN	thioredoxin [Source:HGNC Symbol;Acc:HGNC:12435]	0.49156314
SYK	spleen associated tyrosine kinase [Source:HGNC Symbol;Acc:HGNC:11491]	0.4912713
GNS	glucosamine (N-acetyl)-6-sulfatase [Source:HGNC Symbol;Acc:HGNC:4422]	0.4896318
QSOX1	quiescin sulfhydryl oxidase 1 [Source:HGNC Symbol;Acc:HGNC:9756]	0.4892087
STOM	stomatin [Source:HGNC Symbol;Acc:HGNC:3383]	0.48913157
IGKV1-39	immunoglobulin kappa variable 1-39 (gene/pseudogene) [Source:HGNC Symbol;Acc:HGNC:5740]	0.48908255
ANXA7	annexin A7 [Source:HGNC Symbol;Acc:HGNC:545]	0.4889576
DERA	deoxyribose-phosphate aldolase [Source:HGNC Symbol;Acc:HGNC:24269]	0.48782846
CCT2	chaperonin containing TCP1 subunit 2 [Source:HGNC Symbol;Acc:HGNC:1615]	0.48757735
INPP5D	inositol polyphosphate-5-phosphatase D [Source:HGNC Symbol;Acc:HGNC:6079]	0.48645827
CORO1C	coronin 1C [Source:HGNC Symbol;Acc:HGNC:2254]	0.48604974
TMEM30A	transmembrane protein 30A [Source:HGNC Symbol;Acc:HGNC:16667]	0.48528725
WDR1	WD repeat domain 1 [Source:HGNC Symbol;Acc:HGNC:12754]	0.4846366
APOB	apolipoprotein B [Source:HGNC Symbol;Acc:HGNC:603]	0.48401836
MSN	moesin [Source:HGNC Symbol;Acc:HGNC:7373]	0.4838625
C1R	complement C1r [Source:HGNC Symbol;Acc:HGNC:1246]	0.4829459
RHCE	Rh blood group CcEe antigens [Source:HGNC Symbol;Acc:HGNC:10008]	0.48175713
H4-16	H4 histone 16 [Source:HGNC Symbol;Acc:HGNC:20510]	0.4801319
C2	complement C2 [Source:HGNC Symbol;Acc:HGNC:1248]	0.4800144
PDXP	pyridoxal phosphatase [Source:HGNC Symbol;Acc:HGNC:30259]	0.47972238
UBE2V1	ubiquitin conjugating enzyme E2 V1 [Source:HGNC Symbol;Acc:HGNC:12494]	0.47962797
LDHA	lactate dehydrogenase A [Source:HGNC Symbol;Acc:HGNC:6535]	0.4795767
IGKV1D-13	immunoglobulin kappa variable 1D-13 [Source:HGNC Symbol;Acc:HGNC:5747]	0.47876388
GCA	grancalcin [Source:HGNC Symbol;Acc:HGNC:15990]	0.47806045
SLC25A11	solute carrier family 25 member 11 [Source:HGNC Symbol;Acc:HGNC:10981]	0.47755316
ACSL1	acyl-CoA synthetase long chain family member 1 [Source:HGNC Symbol;Acc:HGNC:3569]	0.4770447
TUFM	Tu translation elongation factor, mitochondrial [Source:HGNC Symbol;Acc:HGNC:12420]	0.4761641
DHX9	DExH-box helicase 9 [Source:HGNC Symbol;Acc:HGNC:2750]	0.47513992
ERP29	endoplasmic reticulum protein 29 [Source:HGNC Symbol;Acc:HGNC:13799]	0.4750119
CALR	calreticulin [Source:HGNC Symbol;Acc:HGNC:1455]	0.4743164
PSMB4	proteasome 20S subunit beta 4 [Source:HGNC Symbol;Acc:HGNC:9541]	0.47424185
PSMC2	proteasome 26S subunit, ATPase 2 [Source:HGNC Symbol;Acc:HGNC:9548]	0.47304562
OXSR1	oxidative stress responsive kinase 1 [Source:HGNC Symbol;Acc:HGNC:8508]	0.47304562
GPLD1	glycosylphosphatidylinositol specific phospholipase D1 [Source:HGNC Symbol;Acc:HGNC:4459]	0.47207892
CRISP3	cysteine rich secretory protein 3 [Source:HGNC Symbol;Acc:HGNC:16904]	0.46934396
LAMC1	laminin subunit gamma 1 [Source:HGNC Symbol;Acc:HGNC:6492]	0.4688524
ARPC2	actin related protein 2/3 complex subunit 2 [Source:HGNC Symbol;Acc:HGNC:705]	0.46805653
CFHR1	complement factor H related 1 [Source:HGNC Symbol;Acc:HGNC:4888]	0.46736473
YWHAE	tyrosine 3-monooxygenase/tryptophan 5-monooxygenase activation protein epsilon [Source:HGNC Symbol;Acc:HGNC:12851]	0.46687382
PKM	pyruvate kinase M1/2 [Source:HGNC Symbol;Acc:HGNC:9021]	0.4664172
CAPZA2	capping actin protein of muscle Z-line subunit alpha 2 [Source:HGNC Symbol;Acc:HGNC:1490]	0.46638185
PSME2	proteasome activator subunit 2 [Source:HGNC Symbol;Acc:HGNC:9569]	0.46637535
ST13P5	ST13, Hsp70 interacting protein pseudogene 5 [Source:HGNC Symbol;Acc:HGNC:18556]	0.4659024
VASP	vasodilator stimulated phosphoprotein [Source:HGNC Symbol;Acc:HGNC:12652]	0.46546614
ANXA5	annexin A5 [Source:HGNC Symbol;Acc:HGNC:543]	0.464886
ALOX5AP	arachidonate 5-lipoxygenase activating protein [Source:HGNC Symbol;Acc:HGNC:436]	0.46472415
ITIH1	inter-alpha-trypsin inhibitor heavy chain 1 [Source:HGNC Symbol;Acc:HGNC:6166]	0.4645255
NAPRT	nicotinate phosphoribosyltransferase [Source:HGNC Symbol;Acc:HGNC:30450]	0.4639226
NCF2	neutrophil cytosolic factor 2 [Source:HGNC Symbol;Acc:HGNC:7661]	0.46321738
ATP5MG	ATP synthase membrane subunit g [Source:HGNC Symbol;Acc:HGNC:14247]	0.46279493
PTBP1	polypyrimidine tract binding protein 1 [Source:HGNC Symbol;Acc:HGNC:9583]	0.4607798
KNG1	kininogen 1 [Source:HGNC Symbol;Acc:HGNC:6383]	0.46010894
AK2	adenylate kinase 2 [Source:HGNC Symbol;Acc:HGNC:362]	0.45968527
NME1	NME/NM23 nucleoside diphosphate kinase 1 [Source:HGNC Symbol;Acc:HGNC:7849]	0.4590166
TKT	transketolase [Source:HGNC Symbol;Acc:HGNC:11834]	0.45899427
SERPINB1	serpin family B member 1 [Source:HGNC Symbol;Acc:HGNC:3311]	0.45850515
C3	complement C3 [Source:HGNC Symbol;Acc:HGNC:1318]	0.45814377
PGLS	6-phosphogluconolactonase [Source:HGNC Symbol;Acc:HGNC:8903]	0.4571586
DLD	dihydrolipoamide dehydrogenase [Source:HGNC Symbol;Acc:HGNC:2898]	0.45546305
IGHD	immunoglobulin heavy constant delta [Source:HGNC Symbol;Acc:HGNC:5480]	0.45545906
IGKV6D-21	immunoglobulin kappa variable 6D-21 (non-functional) [Source:HGNC Symbol;Acc:HGNC:5837]	0.45527074
VNN1	vanin 1 [Source:HGNC Symbol;Acc:HGNC:12705]	0.45502567
ADSS2	adenylosuccinate synthase 2 [Source:HGNC Symbol;Acc:HGNC:292]	0.45500267
HLA-B	major histocompatibility complex, class I, B [Source:HGNC Symbol;Acc:HGNC:4932]	0.45275533
IGHV3-64	immunoglobulin heavy variable 3-64 [Source:HGNC Symbol;Acc:HGNC:5617]	0.45243195
HAGH	hydroxyacylglutathione hydrolase [Source:HGNC Symbol;Acc:HGNC:4805]	0.45234656
HDHD2	haloacid dehalogenase like hydrolase domain containing 2 [Source:HGNC Symbol;Acc:HGNC:25364]	0.45120904
PAICS	phosphoribosylaminoimidazole carboxylase and phosphoribosylaminoimidazolesuccinocarboxamide synthase [Source:HGNC Symbol;Acc:HGNC:8587]	0.45120904
ALPL	alkaline phosphatase, biomineralization associated [Source:HGNC Symbol;Acc:HGNC:438]	0.45120904
BCHE	butyrylcholinesterase [Source:HGNC Symbol;Acc:HGNC:983]	0.45021787
HPR	haptoglobin-related protein [Source:HGNC Symbol;Acc:HGNC:5156]	0.44935766
NPEPPS	aminopeptidase puromycin sensitive [Source:HGNC Symbol;Acc:HGNC:7900]	0.44856906
DYSF	dysferlin [Source:HGNC Symbol;Acc:HGNC:3097]	0.4476159
PSMA4	proteasome 20S subunit alpha 4 [Source:HGNC Symbol;Acc:HGNC:9533]	0.44662824
CD14	CD14 molecule [Source:HGNC Symbol;Acc:HGNC:1628]	0.44624418
DIAPH1	diaphanous related formin 1 [Source:HGNC Symbol;Acc:HGNC:2876]	0.44579816
CCT5	chaperonin containing TCP1 subunit 5 [Source:HGNC Symbol;Acc:HGNC:1618]	0.44414127
VNN2	vanin 2 [Source:HGNC Symbol;Acc:HGNC:12706]	0.4436031
GGH	gamma-glutamyl hydrolase [Source:HGNC Symbol;Acc:HGNC:4248]	0.44324666
FGR	FGR proto-oncogene, Src family tyrosine kinase [Source:HGNC Symbol;Acc:HGNC:3697]	0.4430416
ADIPOQ	adiponectin, C1Q and collagen domain containing [Source:HGNC Symbol;Acc:HGNC:13633]	0.44281814
ATP2A3	ATPase sarcoplasmic/endoplasmic reticulum Ca2+ transporting 3 [Source:HGNC Symbol;Acc:HGNC:813]	0.44261867
PA2G4	proliferation-associated 2G4 [Source:HGNC Symbol;Acc:HGNC:8550]	0.43935978
FPR1	formyl peptide receptor 1 [Source:HGNC Symbol;Acc:HGNC:3826]	0.43893427
TPP2	tripeptidyl peptidase 2 [Source:HGNC Symbol;Acc:HGNC:12016]	0.4372818
ADD1	adducin 1 [Source:HGNC Symbol;Acc:HGNC:243]	0.43708315
HEXB	hexosaminidase subunit beta [Source:HGNC Symbol;Acc:HGNC:4879]	0.43706185
IGHM	immunoglobulin heavy constant mu [Source:HGNC Symbol;Acc:HGNC:5541]	0.4359483
AFM	afamin [Source:HGNC Symbol;Acc:HGNC:316]	0.43559223
CAND1	cullin associated and neddylation dissociated 1 [Source:HGNC Symbol;Acc:HGNC:30688]	0.43555406
PSMB1	proteasome 20S subunit beta 1 [Source:HGNC Symbol;Acc:HGNC:9537]	0.43554884
PEPD	peptidase D [Source:HGNC Symbol;Acc:HGNC:8840]	0.43466854
GC	GC vitamin D binding protein [Source:HGNC Symbol;Acc:HGNC:4187]	0.43451667
PCID2	PCI domain containing 2 [Source:HGNC Symbol;Acc:HGNC:25653]	0.4341712
MYADM	myeloid associated differentiation marker [Source:HGNC Symbol;Acc:HGNC:7544]	0.43356845
PSMA1	proteasome 20S subunit alpha 1 [Source:HGNC Symbol;Acc:HGNC:9530]	0.43330967
NIT2	nitrilase family member 2 [Source:HGNC Symbol;Acc:HGNC:29878]	0.43295217
RNASE3	ribonuclease A family member 3 [Source:HGNC Symbol;Acc:HGNC:10046]	0.432461
FCAR	Fc fragment of IgA receptor [Source:HGNC Symbol;Acc:HGNC:3608]	0.4320351
HRG	histidine rich glycoprotein [Source:HGNC Symbol;Acc:HGNC:5181]	0.43166202
PPIB	peptidylprolyl isomerase B [Source:HGNC Symbol;Acc:HGNC:9255]	0.43091324
CD177	CD177 molecule [Source:HGNC Symbol;Acc:HGNC:30072]	0.43053254
SH3BGRL3	SH3 domain binding glutamate rich protein like 3 [Source:HGNC Symbol;Acc:HGNC:15568]	0.4304223
S100P	S100 calcium binding protein P [Source:HGNC Symbol;Acc:HGNC:10504]	0.42964953
BST1	bone marrow stromal cell antigen 1 [Source:HGNC Symbol;Acc:HGNC:1118]	0.42772266
EHD1	EH domain containing 1 [Source:HGNC Symbol;Acc:HGNC:3242]	0.42743635
HSP90B1	heat shock protein 90 beta family member 1 [Source:HGNC Symbol;Acc:HGNC:12028]	0.42691347
UQCRC2	ubiquinol-cytochrome c reductase core protein 2 [Source:HGNC Symbol;Acc:HGNC:12586]	0.4264003
ERLIN2	ER lipid raft associated 2 [Source:HGNC Symbol;Acc:HGNC:1356]	0.42596135
CAB39	calcium binding protein 39 [Source:HGNC Symbol;Acc:HGNC:20292]	0.42473415
CORO1A	coronin 1A [Source:HGNC Symbol;Acc:HGNC:2252]	0.42442605
CYBB	cytochrome b-245 beta chain [Source:HGNC Symbol;Acc:HGNC:2578]	0.4219028
IDH2	isocitrate dehydrogenase (NADP(+)) 2 [Source:HGNC Symbol;Acc:HGNC:5383]	0.42188954
SLC44A2	solute carrier family 44 member 2 [Source:HGNC Symbol;Acc:HGNC:17292]	0.42161244
PSMB10	proteasome 20S subunit beta 10 [Source:HGNC Symbol;Acc:HGNC:9538]	0.4209167
ORM2	orosomucoid 2 [Source:HGNC Symbol;Acc:HGNC:8499]	0.4202706
DDOST	dolichyl-diphosphooligosaccharide--protein glycosyltransferase non-catalytic subunit [Source:HGNC Symbol;Acc:HGNC:2728]	0.41970006
CHL1	cell adhesion molecule L1 like [Source:HGNC Symbol;Acc:HGNC:1939]	0.4196202
ABRACL	ABRA C-terminal like [Source:HGNC Symbol;Acc:HGNC:21230]	0.41927055
IGHV3-72	immunoglobulin heavy variable 3-72 [Source:HGNC Symbol;Acc:HGNC:5622]	0.41863015
RTN4	reticulon 4 [Source:HGNC Symbol;Acc:HGNC:14085]	0.41856015
ARHGAP9	Rho GTPase activating protein 9 [Source:HGNC Symbol;Acc:HGNC:14130]	0.41816512
HSPA5	heat shock protein family A (Hsp70) member 5 [Source:HGNC Symbol;Acc:HGNC:5238]	0.41782728
CLU	clusterin [Source:HGNC Symbol;Acc:HGNC:2095]	0.4162632
AGT	angiotensinogen [Source:HGNC Symbol;Acc:HGNC:333]	0.41599625
PCMT1	protein-L-isoaspartate (D-aspartate) O-methyltransferase [Source:HGNC Symbol;Acc:HGNC:8728]	0.4156319
NCF4	neutrophil cytosolic factor 4 [Source:HGNC Symbol;Acc:HGNC:7662]	0.4140144
HSD17B12	hydroxysteroid 17-beta dehydrogenase 12 [Source:HGNC Symbol;Acc:HGNC:18646]	0.41395444
CANX	calnexin [Source:HGNC Symbol;Acc:HGNC:1473]	0.41286317
FETUB	fetuin B [Source:HGNC Symbol;Acc:HGNC:3658]	0.41251522
CAPZB	capping actin protein of muscle Z-line subunit beta [Source:HGNC Symbol;Acc:HGNC:1491]	0.41158766
ANXA11	annexin A11 [Source:HGNC Symbol;Acc:HGNC:535]	0.40981013
APOE	apolipoprotein E [Source:HGNC Symbol;Acc:HGNC:613]	0.4097602
PFKL	phosphofructokinase, liver type [Source:HGNC Symbol;Acc:HGNC:8876]	0.40937883
ITGB2	integrin subunit beta 2 [Source:HGNC Symbol;Acc:HGNC:6155]	0.4082899
ITGA2B	integrin subunit alpha 2b [Source:HGNC Symbol;Acc:HGNC:6138]	0.40816486
HNRNPH1	heterogeneous nuclear ribonucleoprotein H1 [Source:HGNC Symbol;Acc:HGNC:5041]	0.4081022
ANXA1	annexin A1 [Source:HGNC Symbol;Acc:HGNC:533]	0.40743133
COPB2	coatomer protein complex subunit beta 2 [Source:HGNC Symbol;Acc:HGNC:2232]	0.40693685
P4HB	prolyl 4-hydroxylase subunit beta [Source:HGNC Symbol;Acc:HGNC:8548]	0.40595824
PDIA6	protein disulfide isomerase family A member 6 [Source:HGNC Symbol;Acc:HGNC:30168]	0.40552852
HMGB1	high mobility group box 1 [Source:HGNC Symbol;Acc:HGNC:4983]	0.40551978
PSMF1	proteasome inhibitor subunit 1 [Source:HGNC Symbol;Acc:HGNC:9571]	0.40506098
GPD2	glycerol-3-phosphate dehydrogenase 2 [Source:HGNC Symbol;Acc:HGNC:4456]	0.40466926
SKAP2	src kinase associated phosphoprotein 2 [Source:HGNC Symbol;Acc:HGNC:15687]	0.40318823
PSMB2	proteasome 20S subunit beta 2 [Source:HGNC Symbol;Acc:HGNC:9539]	0.4027134
PPP1CB	protein phosphatase 1 catalytic subunit beta [Source:HGNC Symbol;Acc:HGNC:9282]	0.40171832
MBOAT7	membrane bound O-acyltransferase domain containing 7 [Source:HGNC Symbol;Acc:HGNC:15505]	0.40045425
MAPK14	mitogen-activated protein kinase 14 [Source:HGNC Symbol;Acc:HGNC:6876]	0.3999651
PRSS57	serine protease 57 [Source:HGNC Symbol;Acc:HGNC:31397]	0.39957517
AGA	aspartylglucosaminidase [Source:HGNC Symbol;Acc:HGNC:318]	0.39892945
EEF1G	eukaryotic translation elongation factor 1 gamma [Source:HGNC Symbol;Acc:HGNC:3213]	0.3981966
GSTP1	glutathione S-transferase pi 1 [Source:HGNC Symbol;Acc:HGNC:4638]	0.39789382
RHOB	ras homolog family member B [Source:HGNC Symbol;Acc:HGNC:668]	0.3975774
PGLYRP2	peptidoglycan recognition protein 2 [Source:HGNC Symbol;Acc:HGNC:30013]	0.39594722
YWHAB	tyrosine 3-monooxygenase/tryptophan 5-monooxygenase activation protein beta [Source:HGNC Symbol;Acc:HGNC:12849]	0.39554763
C4BPB	complement component 4 binding protein beta [Source:HGNC Symbol;Acc:HGNC:1328]	0.392507
PHB2	prohibitin 2 [Source:HGNC Symbol;Acc:HGNC:30306]	0.3920166
ATP5F1B	ATP synthase F1 subunit beta [Source:HGNC Symbol;Acc:HGNC:830]	0.39173993
RAD23A	RAD23 homolog A, nucleotide excision repair protein [Source:HGNC Symbol;Acc:HGNC:9812]	0.3915401
ADD2	adducin 2 [Source:HGNC Symbol;Acc:HGNC:244]	0.3915401
CDH5	cadherin 5 [Source:HGNC Symbol;Acc:HGNC:1764]	0.3915401
ATRN	attractin [Source:HGNC Symbol;Acc:HGNC:885]	0.39152014
ANXA3	annexin A3 [Source:HGNC Symbol;Acc:HGNC:541]	0.39101347
CLTC	clathrin heavy chain [Source:HGNC Symbol;Acc:HGNC:2092]	0.39043432
H2BC14	H2B clustered histone 14 [Source:HGNC Symbol;Acc:HGNC:4750]	0.39013264
KCNAB2	potassium voltage-gated channel subfamily A regulatory beta subunit 2 [Source:HGNC Symbol;Acc:HGNC:6229]	0.38979453
NLRC4	NLR family CARD domain containing 4 [Source:HGNC Symbol;Acc:HGNC:16412]	0.38944656
LPA	lipoprotein(a) [Source:HGNC Symbol;Acc:HGNC:6667]	0.3892478
RAB18	RAB18, member RAS oncogene family [Source:HGNC Symbol;Acc:HGNC:14244]	0.38861075
F13A1	coagulation factor XIII A chain [Source:HGNC Symbol;Acc:HGNC:3531]	0.38795495
PPP2CA	protein phosphatase 2 catalytic subunit alpha [Source:HGNC Symbol;Acc:HGNC:9299]	0.3865911
RAB1B	RAB1B, member RAS oncogene family [Source:HGNC Symbol;Acc:HGNC:18370]	0.38577256
NAMPT	nicotinamide phosphoribosyltransferase [Source:HGNC Symbol;Acc:HGNC:30092]	0.38491815
TSTA3	tissue specific transplantation antigen P35B [Source:HGNC Symbol;Acc:HGNC:12390]	0.3846844
PADI4	peptidyl arginine deiminase 4 [Source:HGNC Symbol;Acc:HGNC:18368]	0.3841401
USP14	ubiquitin specific peptidase 14 [Source:HGNC Symbol;Acc:HGNC:12612]	0.3832786
RNPEP	arginyl aminopeptidase [Source:HGNC Symbol;Acc:HGNC:10078]	0.38279843
UCHL3	ubiquitin C-terminal hydrolase L3 [Source:HGNC Symbol;Acc:HGNC:12515]	0.3827784
HEBP1	heme binding protein 1 [Source:HGNC Symbol;Acc:HGNC:17176]	0.38096738
F9	coagulation factor IX [Source:HGNC Symbol;Acc:HGNC:3551]	0.3809524
PSMA3	proteasome 20S subunit alpha 3 [Source:HGNC Symbol;Acc:HGNC:9532]	0.38018686
NIPSNAP3A	nipsnap homolog 3A [Source:HGNC Symbol;Acc:HGNC:23619]	0.37998065
CTSH	cathepsin H [Source:HGNC Symbol;Acc:HGNC:2535]	0.37885776
UROD	uroporphyrinogen decarboxylase [Source:HGNC Symbol;Acc:HGNC:12591]	0.378672
PSMD13	proteasome 26S subunit, non-ATPase 13 [Source:HGNC Symbol;Acc:HGNC:9558]	0.378672
SELL	selectin L [Source:HGNC Symbol;Acc:HGNC:10720]	0.37843975
HEBP2	heme binding protein 2 [Source:HGNC Symbol;Acc:HGNC:15716]	0.3781605
LMNB1	lamin B1 [Source:HGNC Symbol;Acc:HGNC:6637]	0.37792724
ARPC3	actin related protein 2/3 complex subunit 3 [Source:HGNC Symbol;Acc:HGNC:706]	0.37711853
SNRPD3	small nuclear ribonucleoprotein D3 polypeptide [Source:HGNC Symbol;Acc:HGNC:11160]	0.3736124
ATP6V1B2	ATPase H+ transporting V1 subunit B2 [Source:HGNC Symbol;Acc:HGNC:854]	0.37192762
TF	transferrin [Source:HGNC Symbol;Acc:HGNC:11740]	0.37180224
PRTN3	proteinase 3 [Source:HGNC Symbol;Acc:HGNC:9495]	0.3705468
CAPG	capping actin protein, gelsolin like [Source:HGNC Symbol;Acc:HGNC:1474]	0.37032327
IGHA1	immunoglobulin heavy constant alpha 1 [Source:HGNC Symbol;Acc:HGNC:5478]	0.36945242
ARL8B	ADP ribosylation factor like GTPase 8B [Source:HGNC Symbol;Acc:HGNC:25564]	0.36782086
TCP1	t-complex 1 [Source:HGNC Symbol;Acc:HGNC:11655]	0.36750102
DDB1	damage specific DNA binding protein 1 [Source:HGNC Symbol;Acc:HGNC:2717]	0.36696598
HPX	hemopexin [Source:HGNC Symbol;Acc:HGNC:5171]	0.36647394
FN1	fibronectin 1 [Source:HGNC Symbol;Acc:HGNC:3778]	0.36617115
VPS35	VPS35 retromer complex component [Source:HGNC Symbol;Acc:HGNC:13487]	0.3657707
ITGB3	integrin subunit beta 3 [Source:HGNC Symbol;Acc:HGNC:6156]	0.3651781
RPN1	ribophorin I [Source:HGNC Symbol;Acc:HGNC:10381]	0.36497563
IGKV3D-15	immunoglobulin kappa variable 3D-15 (gene/pseudogene) [Source:HGNC Symbol;Acc:HGNC:5824]	0.3647183
FTH1	ferritin heavy chain 1 [Source:HGNC Symbol;Acc:HGNC:3976]	0.36406964
SUN2	Sad1 and UNC84 domain containing 2 [Source:HGNC Symbol;Acc:HGNC:14210]	0.36368403
ORM1	orosomucoid 1 [Source:HGNC Symbol;Acc:HGNC:8498]	0.3635854
S100A9	S100 calcium binding protein A9 [Source:HGNC Symbol;Acc:HGNC:10499]	0.36321202
IDH1	isocitrate dehydrogenase (NADP(+)) 1 [Source:HGNC Symbol;Acc:HGNC:5382]	0.3629282
IGKV1-5	immunoglobulin kappa variable 1-5 [Source:HGNC Symbol;Acc:HGNC:5741]	0.36185625
RAC1	Rac family small GTPase 1 [Source:HGNC Symbol;Acc:HGNC:9801]	0.36182657
IGKV1D-33	immunoglobulin kappa variable 1D-33 [Source:HGNC Symbol;Acc:HGNC:5753]	0.36157516
C1S	complement C1s [Source:HGNC Symbol;Acc:HGNC:1247]	0.36128384
ACAP1	ArfGAP with coiled-coil, ankyrin repeat and PH domains 1 [Source:HGNC Symbol;Acc:HGNC:16467]	0.36055422
TMX1	thioredoxin related transmembrane protein 1 [Source:HGNC Symbol;Acc:HGNC:15487]	0.36016062
RPSA	ribosomal protein SA [Source:HGNC Symbol;Acc:HGNC:6502]	0.35952926
PPP3CA	protein phosphatase 3 catalytic subunit alpha [Source:HGNC Symbol;Acc:HGNC:9314]	0.35931593
G6PD	glucose-6-phosphate dehydrogenase [Source:HGNC Symbol;Acc:HGNC:4057]	0.3581577
IGLL1	immunoglobulin lambda like polypeptide 1 [Source:HGNC Symbol;Acc:HGNC:5870]	0.3573597
IGKV1-16	immunoglobulin kappa variable 1-16 [Source:HGNC Symbol;Acc:HGNC:5732]	0.35676482
ANPEP	alanyl aminopeptidase, membrane [Source:HGNC Symbol;Acc:HGNC:500]	0.35659456
ME2	malic enzyme 2 [Source:HGNC Symbol;Acc:HGNC:6984]	0.3565658
MDH1	malate dehydrogenase 1 [Source:HGNC Symbol;Acc:HGNC:6970]	0.35642692
CXCR2	C-X-C motif chemokine receptor 2 [Source:HGNC Symbol;Acc:HGNC:6027]	0.35635513
DNM2	dynamin 2 [Source:HGNC Symbol;Acc:HGNC:2974]	0.35608613
PLG	plasminogen [Source:HGNC Symbol;Acc:HGNC:9071]	0.35590023
VASN	vasorin [Source:HGNC Symbol;Acc:HGNC:18517]	0.3557688
XPO1	exportin 1 [Source:HGNC Symbol;Acc:HGNC:12825]	0.3546407
CYCS	cytochrome c, somatic [Source:HGNC Symbol;Acc:HGNC:19986]	0.3542495
APMAP	adipocyte plasma membrane associated protein [Source:HGNC Symbol;Acc:HGNC:13238]	0.35338446
PTPN6	protein tyrosine phosphatase non-receptor type 6 [Source:HGNC Symbol;Acc:HGNC:9658]	0.35295993
TCIRG1	T cell immune regulator 1, ATPase H+ transporting V0 subunit a3 [Source:HGNC Symbol;Acc:HGNC:11647]	0.3528854
PDIA3	protein disulfide isomerase family A member 3 [Source:HGNC Symbol;Acc:HGNC:4606]	0.3526285
C8G	complement C8 gamma chain [Source:HGNC Symbol;Acc:HGNC:1354]	0.35239825
TUBB	tubulin beta class I [Source:HGNC Symbol;Acc:HGNC:20778]	0.35170677
IGLV3-9	immunoglobulin lambda variable 3-9 (gene/pseudogene) [Source:HGNC Symbol;Acc:HGNC:5918]	0.3513451
TSPO	translocator protein [Source:HGNC Symbol;Acc:HGNC:1158]	0.35131088
VAV1	vav guanine nucleotide exchange factor 1 [Source:HGNC Symbol;Acc:HGNC:12657]	0.3510168
SRI	sorcin [Source:HGNC Symbol;Acc:HGNC:11292]	0.34961176
PSMC3	proteasome 26S subunit, ATPase 3 [Source:HGNC Symbol;Acc:HGNC:9549]	0.34832382
VAMP8	vesicle associated membrane protein 8 [Source:HGNC Symbol;Acc:HGNC:12647]	0.3473189
TYMP	thymidine phosphorylase [Source:HGNC Symbol;Acc:HGNC:3148]	0.34671876
CCT6A	chaperonin containing TCP1 subunit 6A [Source:HGNC Symbol;Acc:HGNC:1620]	0.34662992
YWHAZ	tyrosine 3-monooxygenase/tryptophan 5-monooxygenase activation protein zeta [Source:HGNC Symbol;Acc:HGNC:12855]	0.34642196
RAB5C	RAB5C, member RAS oncogene family [Source:HGNC Symbol;Acc:HGNC:9785]	0.345867
GYS1	glycogen synthase 1 [Source:HGNC Symbol;Acc:HGNC:4706]	0.34440237
STK4	serine/threonine kinase 4 [Source:HGNC Symbol;Acc:HGNC:11408]	0.34382772
DCTN1	dynactin subunit 1 [Source:HGNC Symbol;Acc:HGNC:2711]	0.34326476
GPX3	glutathione peroxidase 3 [Source:HGNC Symbol;Acc:HGNC:4555]	0.3426489
CTSS	cathepsin S [Source:HGNC Symbol;Acc:HGNC:2545]	0.34198365
HSD17B11	hydroxysteroid 17-beta dehydrogenase 11 [Source:HGNC Symbol;Acc:HGNC:22960]	0.34168556
IPO5	importin 5 [Source:HGNC Symbol;Acc:HGNC:6402]	0.34065783
MPP1	membrane palmitoylated protein 1 [Source:HGNC Symbol;Acc:HGNC:7219]	0.34065783
C5AR1	complement C5a receptor 1 [Source:HGNC Symbol;Acc:HGNC:1338]	0.34021312
CCT3	chaperonin containing TCP1 subunit 3 [Source:HGNC Symbol;Acc:HGNC:1616]	0.34017482
IGKV1-27	immunoglobulin kappa variable 1-27 [Source:HGNC Symbol;Acc:HGNC:5735]	0.33980006
VWF	von Willebrand factor [Source:HGNC Symbol;Acc:HGNC:12726]	0.3393006
PRKCD	protein kinase C delta [Source:HGNC Symbol;Acc:HGNC:9399]	0.33787477
FDPS	farnesyl diphosphate synthase [Source:HGNC Symbol;Acc:HGNC:3631]	0.33786067
PSMB3	proteasome 20S subunit beta 3 [Source:HGNC Symbol;Acc:HGNC:9540]	0.33749783
HSPA4	heat shock protein family A (Hsp70) member 4 [Source:HGNC Symbol;Acc:HGNC:5237]	0.33632362
CFH	complement factor H [Source:HGNC Symbol;Acc:HGNC:4883]	0.33546913
IGKV1-8	immunoglobulin kappa variable 1-8 [Source:HGNC Symbol;Acc:HGNC:5743]	0.3352299
PSMB5	proteasome 20S subunit beta 5 [Source:HGNC Symbol;Acc:HGNC:9542]	0.3329477
PCYOX1	prenylcysteine oxidase 1 [Source:HGNC Symbol;Acc:HGNC:20588]	0.3322992
IGHV4-39	immunoglobulin heavy variable 4-39 [Source:HGNC Symbol;Acc:HGNC:5651]	0.3301513
NCKAP1L	NCK associated protein 1 like [Source:HGNC Symbol;Acc:HGNC:4862]	0.329114
HSD17B10	hydroxysteroid 17-beta dehydrogenase 10 [Source:HGNC Symbol;Acc:HGNC:4800]	0.3267369
VDAC3	voltage dependent anion channel 3 [Source:HGNC Symbol;Acc:HGNC:12674]	0.3256184
LBP	lipopolysaccharide binding protein [Source:HGNC Symbol;Acc:HGNC:6517]	0.32511508
TOR1AIP1	torsin 1A interacting protein 1 [Source:HGNC Symbol;Acc:HGNC:29456]	0.32384035
DPP3	dipeptidyl peptidase 3 [Source:HGNC Symbol;Acc:HGNC:3008]	0.32283363
TNXB	tenascin XB [Source:HGNC Symbol;Acc:HGNC:11976]	0.32024166
CTSG	cathepsin G [Source:HGNC Symbol;Acc:HGNC:2532]	0.31852928
MAN2B1	mannosidase alpha class 2B member 1 [Source:HGNC Symbol;Acc:HGNC:6826]	0.31815135
CYB5R3	cytochrome b5 reductase 3 [Source:HGNC Symbol;Acc:HGNC:2873]	0.3152702
SERPINA10	serpin family A member 10 [Source:HGNC Symbol;Acc:HGNC:15996]	0.31526455
CEACAM6	CEA cell adhesion molecule 6 [Source:HGNC Symbol;Acc:HGNC:1818]	0.31465596
IGF2R	insulin like growth factor 2 receptor [Source:HGNC Symbol;Acc:HGNC:5467]	0.3140679
LCN2	lipocalin 2 [Source:HGNC Symbol;Acc:HGNC:6526]	0.31395894
NME2	NME/NM23 nucleoside diphosphate kinase 2 [Source:HGNC Symbol;Acc:HGNC:7850]	0.31086996
RAB11B	RAB11B, member RAS oncogene family [Source:HGNC Symbol;Acc:HGNC:9761]	0.31079575
IGKV3-7	immunoglobulin kappa variable 3-7 (non-functional) [Source:HGNC Symbol;Acc:HGNC:5821]	0.30995488
HMGB2	high mobility group box 2 [Source:HGNC Symbol;Acc:HGNC:5000]	0.30890134
IGLV2-18	immunoglobulin lambda variable 2-18 [Source:HGNC Symbol;Acc:HGNC:5889]	0.30753878
FBLN1	fibulin 1 [Source:HGNC Symbol;Acc:HGNC:3600]	0.30662346
CCT7	chaperonin containing TCP1 subunit 7 [Source:HGNC Symbol;Acc:HGNC:1622]	0.30647808
HNRNPA1	heterogeneous nuclear ribonucleoprotein A1 [Source:HGNC Symbol;Acc:HGNC:5031]	0.30563542
GPX1	glutathione peroxidase 1 [Source:HGNC Symbol;Acc:HGNC:4553]	0.30536214
LANCL1	LanC like 1 [Source:HGNC Symbol;Acc:HGNC:6508]	0.30536214
COX4I1	cytochrome c oxidase subunit 4I1 [Source:HGNC Symbol;Acc:HGNC:2265]	0.30502117
ACP1	acid phosphatase 1 [Source:HGNC Symbol;Acc:HGNC:122]	0.30497876
TBCA	tubulin folding cofactor A [Source:HGNC Symbol;Acc:HGNC:11579]	0.30497876
PSMC6	proteasome 26S subunit, ATPase 6 [Source:HGNC Symbol;Acc:HGNC:9553]	0.30429116
GMPR	guanosine monophosphate reductase [Source:HGNC Symbol;Acc:HGNC:4376]	0.30429116
GCLC	glutamate-cysteine ligase catalytic subunit [Source:HGNC Symbol;Acc:HGNC:4311]	0.30429116
STIP1	stress induced phosphoprotein 1 [Source:HGNC Symbol;Acc:HGNC:11387]	0.30429116
COPS4	COP9 signalosome subunit 4 [Source:HGNC Symbol;Acc:HGNC:16702]	0.30429116
COPS8	COP9 signalosome subunit 8 [Source:HGNC Symbol;Acc:HGNC:24335]	0.30429116
NIF3L1	NGG1 interacting factor 3 like 1 [Source:HGNC Symbol;Acc:HGNC:13390]	0.30429116
HBZ	hemoglobin subunit zeta [Source:HGNC Symbol;Acc:HGNC:4835]	0.30429116
RANBP1	RAN binding protein 1 [Source:HGNC Symbol;Acc:HGNC:9847]	0.30429116
CNDP1	carnosine dipeptidase 1 [Source:HGNC Symbol;Acc:HGNC:20675]	0.30429116
GRHPR	glyoxylate and hydroxypyruvate reductase [Source:HGNC Symbol;Acc:HGNC:4570]	0.30429116
YWHAH	tyrosine 3-monooxygenase/tryptophan 5-monooxygenase activation protein eta [Source:HGNC Symbol;Acc:HGNC:12853]	0.3042062
APOC2	apolipoprotein C2 [Source:HGNC Symbol;Acc:HGNC:609]	0.30376714
SNCA	synuclein alpha [Source:HGNC Symbol;Acc:HGNC:11138]	0.30376714
ERO1A	endoplasmic reticulum oxidoreductase 1 alpha [Source:HGNC Symbol;Acc:HGNC:13280]	0.30311286
RSU1	Ras suppressor protein 1 [Source:HGNC Symbol;Acc:HGNC:10464]	0.30226678
FMNL1	formin like 1 [Source:HGNC Symbol;Acc:HGNC:1212]	0.3015961
VCP	valosin containing protein [Source:HGNC Symbol;Acc:HGNC:12666]	0.30155072
S100A11	S100 calcium binding protein A11 [Source:HGNC Symbol;Acc:HGNC:10488]	0.30026233
MPST	mercaptopyruvate sulfurtransferase [Source:HGNC Symbol;Acc:HGNC:7223]	0.3001198
PRKCSH	protein kinase C substrate 80K-H [Source:HGNC Symbol;Acc:HGNC:9411]	0.29878315
YWHAG	tyrosine 3-monooxygenase/tryptophan 5-monooxygenase activation protein gamma [Source:HGNC Symbol;Acc:HGNC:12852]	0.2981869
HGFAC	HGF activator [Source:HGNC Symbol;Acc:HGNC:4894]	0.29754603
PLP2	proteolipid protein 2 [Source:HGNC Symbol;Acc:HGNC:9087]	0.29660222
RNH1	ribonuclease/angiogenin inhibitor 1 [Source:HGNC Symbol;Acc:HGNC:10074]	0.29547265
FCN1	ficolin 1 [Source:HGNC Symbol;Acc:HGNC:3623]	0.2954339
IGHV1-3	immunoglobulin heavy variable 1-3 [Source:HGNC Symbol;Acc:HGNC:5552]	0.2946449
MYDGF	myeloid derived growth factor [Source:HGNC Symbol;Acc:HGNC:16948]	0.29441908
VDAC2	voltage dependent anion channel 2 [Source:HGNC Symbol;Acc:HGNC:12672]	0.29340273
HSPD1	heat shock protein family D (Hsp60) member 1 [Source:HGNC Symbol;Acc:HGNC:5261]	0.29256842
MTAP	methylthioadenosine phosphorylase [Source:HGNC Symbol;Acc:HGNC:7413]	0.29249975
IGLV3-10	immunoglobulin lambda variable 3-10 [Source:HGNC Symbol;Acc:HGNC:5897]	0.29135463
FPR2	formyl peptide receptor 2 [Source:HGNC Symbol;Acc:HGNC:3827]	0.29019496
CCT4	chaperonin containing TCP1 subunit 4 [Source:HGNC Symbol;Acc:HGNC:1617]	0.28826344
CPN2	carboxypeptidase N subunit 2 [Source:HGNC Symbol;Acc:HGNC:2313]	0.2876873
CYFIP1	cytoplasmic FMR1 interacting protein 1 [Source:HGNC Symbol;Acc:HGNC:13759]	0.2870582
ADGRE3	adhesion G protein-coupled receptor E3 [Source:HGNC Symbol;Acc:HGNC:23647]	0.28683183
PSMA6	proteasome 20S subunit alpha 6 [Source:HGNC Symbol;Acc:HGNC:9535]	0.28663343
THBS1	thrombospondin 1 [Source:HGNC Symbol;Acc:HGNC:11785]	0.28622308
APOM	apolipoprotein M [Source:HGNC Symbol;Acc:HGNC:13916]	0.28442788
MPO	myeloperoxidase [Source:HGNC Symbol;Acc:HGNC:7218]	0.284288
ASAH1	N-acylsphingosine amidohydrolase 1 [Source:HGNC Symbol;Acc:HGNC:735]	0.28369716
PSMD9	proteasome 26S subunit, non-ATPase 9 [Source:HGNC Symbol;Acc:HGNC:9567]	0.28284568
PSMD5	proteasome 26S subunit, non-ATPase 5 [Source:HGNC Symbol;Acc:HGNC:9563]	0.28284568
MASP1	mannan binding lectin serine peptidase 1 [Source:HGNC Symbol;Acc:HGNC:6901]	0.28284568
CCS	copper chaperone for superoxide dismutase [Source:HGNC Symbol;Acc:HGNC:1613]	0.28284568
PIP4K2A	phosphatidylinositol-5-phosphate 4-kinase type 2 alpha [Source:HGNC Symbol;Acc:HGNC:8997]	0.28284568
AQP1	aquaporin 1 (Colton blood group) [Source:HGNC Symbol;Acc:HGNC:633]	0.28284568
TANGO2	transport and golgi organization 2 homolog [Source:HGNC Symbol;Acc:HGNC:25439]	0.28284568
GYPA	glycophorin A (MNS blood group) [Source:HGNC Symbol;Acc:HGNC:4702]	0.28284568
CD59	CD59 molecule (CD59 blood group) [Source:HGNC Symbol;Acc:HGNC:1689]	0.2825532
NIBAN1	niban apoptosis regulator 1 [Source:HGNC Symbol;Acc:HGNC:16784]	0.28041995
MVP	major vault protein [Source:HGNC Symbol;Acc:HGNC:7531]	0.2802982
F11	coagulation factor XI [Source:HGNC Symbol;Acc:HGNC:3529]	0.27851307
TUBA1C	tubulin alpha 1c [Source:HGNC Symbol;Acc:HGNC:20768]	0.2769539
AHSG	alpha 2-HS glycoprotein [Source:HGNC Symbol;Acc:HGNC:349]	0.27552068
APOH	apolipoprotein H [Source:HGNC Symbol;Acc:HGNC:616]	0.27338564
ALB	albumin [Source:HGNC Symbol;Acc:HGNC:399]	0.27240127
CCT8	chaperonin containing TCP1 subunit 8 [Source:HGNC Symbol;Acc:HGNC:1623]	0.2721031
IGLV1-51	immunoglobulin lambda variable 1-51 [Source:HGNC Symbol;Acc:HGNC:5882]	0.27177745
PSME1	proteasome activator subunit 1 [Source:HGNC Symbol;Acc:HGNC:9568]	0.27051342
TSNAX	translin associated factor X [Source:HGNC Symbol;Acc:HGNC:12380]	0.2696133
SOD3	superoxide dismutase 3 [Source:HGNC Symbol;Acc:HGNC:11181]	0.26913214
AZU1	azurocidin 1 [Source:HGNC Symbol;Acc:HGNC:913]	0.26909733
PRDX1	peroxiredoxin 1 [Source:HGNC Symbol;Acc:HGNC:9352]	0.2682555
MME	membrane metalloendopeptidase [Source:HGNC Symbol;Acc:HGNC:7154]	0.26694682
HNRNPC	heterogeneous nuclear ribonucleoprotein C [Source:HGNC Symbol;Acc:HGNC:5035]	0.26363027
IGLV7-46	immunoglobulin lambda variable 7-46 (gene/pseudogene) [Source:HGNC Symbol;Acc:HGNC:5930]	0.26290593
SNRPD2	small nuclear ribonucleoprotein D2 polypeptide [Source:HGNC Symbol;Acc:HGNC:11159]	0.26249066
F2	coagulation factor II, thrombin [Source:HGNC Symbol;Acc:HGNC:3535]	0.26248473
RNASET2	ribonuclease T2 [Source:HGNC Symbol;Acc:HGNC:21686]	0.26124045
CFI	complement factor I [Source:HGNC Symbol;Acc:HGNC:5394]	0.26067078
F13B	coagulation factor XIII B chain [Source:HGNC Symbol;Acc:HGNC:3534]	0.2604907
AP2B1	adaptor related protein complex 2 subunit beta 1 [Source:HGNC Symbol;Acc:HGNC:563]	0.26021835
XPO7	exportin 7 [Source:HGNC Symbol;Acc:HGNC:14108]	0.25879237
COL3A1	collagen type III alpha 1 chain [Source:HGNC Symbol;Acc:HGNC:2201]	0.2569457
GMFG	glia maturation factor gamma [Source:HGNC Symbol;Acc:HGNC:4374]	0.25569603
SYNGR2	synaptogyrin 2 [Source:HGNC Symbol;Acc:HGNC:11499]	0.25052607
MAPK1	mitogen-activated protein kinase 1 [Source:HGNC Symbol;Acc:HGNC:6871]	0.25024563
ATP6V1A	ATPase H+ transporting V1 subunit A [Source:HGNC Symbol;Acc:HGNC:851]	0.24930179
IGKV3-20	immunoglobulin kappa variable 3-20 [Source:HGNC Symbol;Acc:HGNC:5817]	0.2490168
IGLV1-40	immunoglobulin lambda variable 1-40 [Source:HGNC Symbol;Acc:HGNC:5877]	0.24739939
JCHAIN	joining chain of multimeric IgA and IgM [Source:HGNC Symbol;Acc:HGNC:5713]	0.24328053
THBS4	thrombospondin 4 [Source:HGNC Symbol;Acc:HGNC:11788]	0.24268813
HABP2	hyaluronan binding protein 2 [Source:HGNC Symbol;Acc:HGNC:4798]	0.24123064
IGHV1-2	immunoglobulin heavy variable 1-2 [Source:HGNC Symbol;Acc:HGNC:5550]	0.24053839
LPCAT2	lysophosphatidylcholine acyltransferase 2 [Source:HGNC Symbol;Acc:HGNC:26032]	0.23992369
H2AZ1	H2A.Z variant histone 1 [Source:HGNC Symbol;Acc:HGNC:4741]	0.23958345
LAMP1	lysosomal associated membrane protein 1 [Source:HGNC Symbol;Acc:HGNC:6499]	0.23953374
STXBP2	syntaxin binding protein 2 [Source:HGNC Symbol;Acc:HGNC:11445]	0.23860033
ITIH2	inter-alpha-trypsin inhibitor heavy chain 2 [Source:HGNC Symbol;Acc:HGNC:6167]	0.23741487
CPN1	carboxypeptidase N subunit 1 [Source:HGNC Symbol;Acc:HGNC:2312]	0.23699188
WBP2	WW domain binding protein 2 [Source:HGNC Symbol;Acc:HGNC:12738]	0.23517273
PRG4	proteoglycan 4 [Source:HGNC Symbol;Acc:HGNC:9364]	0.23484614
SLC29A1	solute carrier family 29 member 1 (Augustine blood group) [Source:HGNC Symbol;Acc:HGNC:11003]	0.23451598
UBE2K	ubiquitin conjugating enzyme E2 K [Source:HGNC Symbol;Acc:HGNC:4914]	0.23451598
TMED9	transmembrane p24 trafficking protein 9 [Source:HGNC Symbol;Acc:HGNC:24878]	0.23275606
AMBP	alpha-1-microglobulin/bikunin precursor [Source:HGNC Symbol;Acc:HGNC:453]	0.23274894
EPX	eosinophil peroxidase [Source:HGNC Symbol;Acc:HGNC:3423]	0.23235007
UGP2	UDP-glucose pyrophosphorylase 2 [Source:HGNC Symbol;Acc:HGNC:12527]	0.23169959
MST1	macrophage stimulating 1 [Source:HGNC Symbol;Acc:HGNC:7380]	0.2293374
NONO	non-POU domain containing octamer binding [Source:HGNC Symbol;Acc:HGNC:7871]	0.22908916
VDAC1	voltage dependent anion channel 1 [Source:HGNC Symbol;Acc:HGNC:12669]	0.22689897
TPM3	tropomyosin 3 [Source:HGNC Symbol;Acc:HGNC:12012]	0.22652659
YOD1	YOD1 deubiquitinase [Source:HGNC Symbol;Acc:HGNC:25035]	0.22568141
HNRNPA2B1	heterogeneous nuclear ribonucleoprotein A2/B1 [Source:HGNC Symbol;Acc:HGNC:5033]	0.2241233
PRKCB	protein kinase C beta [Source:HGNC Symbol;Acc:HGNC:9395]	0.22188756
BLMH	bleomycin hydrolase [Source:HGNC Symbol;Acc:HGNC:1059]	0.22155198
RAB6A	RAB6A, member RAS oncogene family [Source:HGNC Symbol;Acc:HGNC:9786]	0.22023918
PLBD1	phospholipase B domain containing 1 [Source:HGNC Symbol;Acc:HGNC:26215]	0.21943241
FOLR3	folate receptor gamma [Source:HGNC Symbol;Acc:HGNC:3795]	0.21732318
IGKV3-11	immunoglobulin kappa variable 3-11 [Source:HGNC Symbol;Acc:HGNC:5815]	0.21702406
CBR1	carbonyl reductase 1 [Source:HGNC Symbol;Acc:HGNC:1548]	0.21576965
RNF123	ring finger protein 123 [Source:HGNC Symbol;Acc:HGNC:21148]	0.21440355
NCAM1	neural cell adhesion molecule 1 [Source:HGNC Symbol;Acc:HGNC:7656]	0.21440355
SERPINF1	serpin family F member 1 [Source:HGNC Symbol;Acc:HGNC:8824]	0.21262793
UBE2D2	ubiquitin conjugating enzyme E2 D2 [Source:HGNC Symbol;Acc:HGNC:12475]	0.21251881
CD163	CD163 molecule [Source:HGNC Symbol;Acc:HGNC:1631]	0.21226817
TTR	transthyretin [Source:HGNC Symbol;Acc:HGNC:12405]	0.21122566
LAMP2	lysosomal associated membrane protein 2 [Source:HGNC Symbol;Acc:HGNC:6501]	0.21020879
VPS29	VPS29 retromer complex component [Source:HGNC Symbol;Acc:HGNC:14340]	0.20886734
YWHAQ	tyrosine 3-monooxygenase/tryptophan 5-monooxygenase activation protein theta [Source:HGNC Symbol;Acc:HGNC:12854]	0.20759942
ELANE	elastase, neutrophil expressed [Source:HGNC Symbol;Acc:HGNC:3309]	0.20716728
IMPDH2	inosine monophosphate dehydrogenase 2 [Source:HGNC Symbol;Acc:HGNC:6053]	0.20568593
PTPRJ	protein tyrosine phosphatase receptor type J [Source:HGNC Symbol;Acc:HGNC:9673]	0.20263018
F12	coagulation factor XII [Source:HGNC Symbol;Acc:HGNC:3530]	0.20083633
ABI3BP	ABI family member 3 binding protein [Source:HGNC Symbol;Acc:HGNC:17265]	0.19987027
VCAN	versican [Source:HGNC Symbol;Acc:HGNC:2464]	0.19883943
FCER1G	Fc fragment of IgE receptor Ig [Source:HGNC Symbol;Acc:HGNC:3611]	0.19768475
IGFALS	insulin like growth factor binding protein acid labile subunit [Source:HGNC Symbol;Acc:HGNC:5468]	0.19413239
APOL1	apolipoprotein L1 [Source:HGNC Symbol;Acc:HGNC:618]	0.18939182
SP8	Sp8 transcription factor [Source:HGNC Symbol;Acc:HGNC:19196]	0.18788448
CTSC	cathepsin C [Source:HGNC Symbol;Acc:HGNC:2528]	0.18773182
LYZ	lysozyme [Source:HGNC Symbol;Acc:HGNC:6740]	0.18613547
PSMB7	proteasome 20S subunit beta 7 [Source:HGNC Symbol;Acc:HGNC:9544]	0.18284696
S100A8	S100 calcium binding protein A8 [Source:HGNC Symbol;Acc:HGNC:10498]	0.18214598
AGO2	argonaute RISC catalytic component 2 [Source:HGNC Symbol;Acc:HGNC:3263]	0.18200634
CRTAC1	cartilage acidic protein 1 [Source:HGNC Symbol;Acc:HGNC:14882]	0.18200634
USP5	ubiquitin specific peptidase 5 [Source:HGNC Symbol;Acc:HGNC:12628]	0.17930657
CEACAM8	CEA cell adhesion molecule 8 [Source:HGNC Symbol;Acc:HGNC:1820]	0.17759867
PDCD6	programmed cell death 6 [Source:HGNC Symbol;Acc:HGNC:8765]	0.17646016
APOA1	apolipoprotein A1 [Source:HGNC Symbol;Acc:HGNC:600]	0.17419587
APOD	apolipoprotein D [Source:HGNC Symbol;Acc:HGNC:612]	0.1735289
PPBP	pro-platelet basic protein [Source:HGNC Symbol;Acc:HGNC:9240]	0.17052911
TGM2	transglutaminase 2 [Source:HGNC Symbol;Acc:HGNC:11778]	0.17052911
UBE2I	ubiquitin conjugating enzyme E2 I [Source:HGNC Symbol;Acc:HGNC:12485]	0.17052911
IPO9	importin 9 [Source:HGNC Symbol;Acc:HGNC:19425]	0.17052911
CMBL	carboxymethylenebutenolidase homolog [Source:HGNC Symbol;Acc:HGNC:25090]	0.17052911
GP1BA	glycoprotein Ib platelet subunit alpha [Source:HGNC Symbol;Acc:HGNC:4439]	0.17052911
F5	coagulation factor V [Source:HGNC Symbol;Acc:HGNC:3542]	0.17052911
TMOD1	tropomodulin 1 [Source:HGNC Symbol;Acc:HGNC:11871]	0.17052911
GPS1	G protein pathway suppressor 1 [Source:HGNC Symbol;Acc:HGNC:4549]	0.17052911
IPO7	importin 7 [Source:HGNC Symbol;Acc:HGNC:9852]	0.17052911
FN3K	fructosamine 3 kinase [Source:HGNC Symbol;Acc:HGNC:24822]	0.17052911
SORD	sorbitol dehydrogenase [Source:HGNC Symbol;Acc:HGNC:11184]	0.17052911
CMPK1	cytidine/uridine monophosphate kinase 1 [Source:HGNC Symbol;Acc:HGNC:18170]	0.17052911
CD47	CD47 molecule [Source:HGNC Symbol;Acc:HGNC:1682]	0.16988914
SERPINB12	serpin family B member 12 [Source:HGNC Symbol;Acc:HGNC:14220]	0.1685683
CLEC3B	C-type lectin domain family 3 member B [Source:HGNC Symbol;Acc:HGNC:11891]	0.16835976
PIGR	polymeric immunoglobulin receptor [Source:HGNC Symbol;Acc:HGNC:8968]	0.16830003
NQO2	N-ribosyldihydronicotinamide:quinone reductase 2 [Source:HGNC Symbol;Acc:HGNC:7856]	0.16535357
APOF	apolipoprotein F [Source:HGNC Symbol;Acc:HGNC:615]	0.16456094
NCSTN	nicastrin [Source:HGNC Symbol;Acc:HGNC:17091]	0.16217299
IGKV2-24	immunoglobulin kappa variable 2-24 [Source:HGNC Symbol;Acc:HGNC:5781]	0.16163129
NPC2	NPC intracellular cholesterol transporter 2 [Source:HGNC Symbol;Acc:HGNC:14537]	0.16028768
APOA2	apolipoprotein A2 [Source:HGNC Symbol;Acc:HGNC:601]	0.15739854
PPP2R1A	protein phosphatase 2 scaffold subunit Aalpha [Source:HGNC Symbol;Acc:HGNC:9302]	0.15654679
AMPD3	adenosine monophosphate deaminase 3 [Source:HGNC Symbol;Acc:HGNC:470]	0.15405066
APOA4	apolipoprotein A4 [Source:HGNC Symbol;Acc:HGNC:602]	0.15220584
TNC	tenascin C [Source:HGNC Symbol;Acc:HGNC:5318]	0.14628477
CUL3	cullin 3 [Source:HGNC Symbol;Acc:HGNC:2553]	0.14544636
EIF5A	eukaryotic translation initiation factor 5A [Source:HGNC Symbol;Acc:HGNC:3300]	0.14496768
PLTP	phospholipid transfer protein [Source:HGNC Symbol;Acc:HGNC:9093]	0.14459272
CD63	CD63 molecule [Source:HGNC Symbol;Acc:HGNC:1692]	0.13967429
THBS2	thrombospondin 2 [Source:HGNC Symbol;Acc:HGNC:11786]	0.1368898
IGKC	immunoglobulin kappa constant [Source:HGNC Symbol;Acc:HGNC:5716]	0.13573366
FTL	ferritin light chain [Source:HGNC Symbol;Acc:HGNC:3999]	0.1318803
IGLV1-47	immunoglobulin lambda variable 1-47 [Source:HGNC Symbol;Acc:HGNC:5880]	0.12989588
UBA52	ubiquitin A-52 residue ribosomal protein fusion product 1 [Source:HGNC Symbol;Acc:HGNC:12458]	0.12946253
CREG1	cellular repressor of E1A stimulated genes 1 [Source:HGNC Symbol;Acc:HGNC:2351]	0.12806389
NAXE	NAD(P)HX epimerase [Source:HGNC Symbol;Acc:HGNC:18453]	0.12792121
LTF	lactotransferrin [Source:HGNC Symbol;Acc:HGNC:6720]	0.12604405
TPI1	triosephosphate isomerase 1 [Source:HGNC Symbol;Acc:HGNC:12009]	0.12553307
IGKV2-40	immunoglobulin kappa variable 2-40 [Source:HGNC Symbol;Acc:HGNC:5789]	0.12128583
IGKV1-17	immunoglobulin kappa variable 1-17 [Source:HGNC Symbol;Acc:HGNC:5733]	0.1177011
CRP	C-reactive protein [Source:HGNC Symbol;Acc:HGNC:2367]	0.11491466
UBE2L3	ubiquitin conjugating enzyme E2 L3 [Source:HGNC Symbol;Acc:HGNC:12488]	0.11355075
IGKV4-1	immunoglobulin kappa variable 4-1 [Source:HGNC Symbol;Acc:HGNC:5834]	0.113042936
ARG1	arginase 1 [Source:HGNC Symbol;Acc:HGNC:663]	0.11117108
COL15A1	collagen type XV alpha 1 chain [Source:HGNC Symbol;Acc:HGNC:2192]	0.11088694
LYPLA1	lysophospholipase 1 [Source:HGNC Symbol;Acc:HGNC:6737]	0.11068142
MGAM	maltase-glucoamylase [Source:HGNC Symbol;Acc:HGNC:7043]	0.10856246
IGLC3	immunoglobulin lambda constant 3 (Kern-Oz+ marker) [Source:HGNC Symbol;Acc:HGNC:5857]	0.10678318
ALDH9A1	aldehyde dehydrogenase 9 family member A1 [Source:HGNC Symbol;Acc:HGNC:412]	0.10521824
SAA4	serum amyloid A4, constitutive [Source:HGNC Symbol;Acc:HGNC:10516]	0.104291044
LAMB1	laminin subunit beta 1 [Source:HGNC Symbol;Acc:HGNC:6486]	0.103012204
IGLV3-27	immunoglobulin lambda variable 3-27 [Source:HGNC Symbol;Acc:HGNC:5910]	0.09295102
COL6A3	collagen type VI alpha 3 chain [Source:HGNC Symbol;Acc:HGNC:2213]	0.09024756
KDELR1	KDEL endoplasmic reticulum protein retention receptor 1 [Source:HGNC Symbol;Acc:HGNC:6304]	0.085828476
GMIP	GEM interacting protein [Source:HGNC Symbol;Acc:HGNC:24852]	0.084302455
IGHG2	immunoglobulin heavy constant gamma 2 (G2m marker) [Source:HGNC Symbol;Acc:HGNC:5526]	0.0830728
CYBA	cytochrome b-245 alpha chain [Source:HGNC Symbol;Acc:HGNC:2577]	0.07844812
DCUN1D1	defective in cullin neddylation 1 domain containing 1 [Source:HGNC Symbol;Acc:HGNC:18184]	0.076884694
LGALS3	galectin 3 [Source:HGNC Symbol;Acc:HGNC:6563]	0.066962525
IGHG4	immunoglobulin heavy constant gamma 4 (G4m marker) [Source:HGNC Symbol;Acc:HGNC:5528]	0.061349317
MTHFD1	methylenetetrahydrofolate dehydrogenase, cyclohydrolase and formyltetrahydrofolate synthetase 1 [Source:HGNC Symbol;Acc:HGNC:7432]	0.061004233
BROX	BRO1 domain and CAAX motif containing [Source:HGNC Symbol;Acc:HGNC:26512]	0.061004233
LYVE1	lymphatic vessel endothelial hyaluronan receptor 1 [Source:HGNC Symbol;Acc:HGNC:14687]	0.061004233
PSMD1	proteasome 26S subunit, non-ATPase 1 [Source:HGNC Symbol;Acc:HGNC:9554]	0.061004233
PPA1	inorganic pyrophosphatase 1 [Source:HGNC Symbol;Acc:HGNC:9226]	0.061004233
PSMD2	proteasome 26S subunit, non-ATPase 2 [Source:HGNC Symbol;Acc:HGNC:9559]	0.060217418
PKP1	plakophilin 1 [Source:HGNC Symbol;Acc:HGNC:9023]	0.054139197
RBP4	retinol binding protein 4 [Source:HGNC Symbol;Acc:HGNC:9922]	0.050340578
CEACAM1	CEA cell adhesion molecule 1 [Source:HGNC Symbol;Acc:HGNC:1814]	0.04159862
TGM3	transglutaminase 3 [Source:HGNC Symbol;Acc:HGNC:11779]	0.03679485
GGCT	gamma-glutamylcyclotransferase [Source:HGNC Symbol;Acc:HGNC:21705]	0.036550477
NUDT5	nudix hydrolase 5 [Source:HGNC Symbol;Acc:HGNC:8052]	0.03374498
LUM	lumican [Source:HGNC Symbol;Acc:HGNC:6724]	0.03266787
IGHV4-28	immunoglobulin heavy variable 4-28 [Source:HGNC Symbol;Acc:HGNC:5645]	0.032336734
CSTB	cystatin B [Source:HGNC Symbol;Acc:HGNC:2482]	0.027213162
COMP	cartilage oligomeric matrix protein [Source:HGNC Symbol;Acc:HGNC:2227]	0.026663756
PI16	peptidase inhibitor 16 [Source:HGNC Symbol;Acc:HGNC:21245]	0.026069479
FCGBP	Fc fragment of IgG binding protein [Source:HGNC Symbol;Acc:HGNC:13572]	0.02564323
PRDX4	peroxiredoxin 4 [Source:HGNC Symbol;Acc:HGNC:17169]	0.02464724
AZGP1	alpha-2-glycoprotein 1, zinc-binding [Source:HGNC Symbol;Acc:HGNC:910]	0.024201646
PERP	p53 apoptosis effector related to PMP22 [Source:HGNC Symbol;Acc:HGNC:17637]	0.023021081
CSTA	cystatin A [Source:HGNC Symbol;Acc:HGNC:2481]	0.021328164
IGHV3-20	immunoglobulin heavy variable 3-20 [Source:HGNC Symbol;Acc:HGNC:5585]	0.018123522
RAP2B	RAP2B, member of RAS oncogene family [Source:HGNC Symbol;Acc:HGNC:9862]	0.012146177
PLEC	plectin [Source:HGNC Symbol;Acc:HGNC:9069]	0.0056534405
PSMA5	proteasome 20S subunit alpha 5 [Source:HGNC Symbol;Acc:HGNC:9534]	0.00531467
DEFA3	defensin alpha 3 [Source:HGNC Symbol;Acc:HGNC:2762]	0.0048517887
POSTN	periostin [Source:HGNC Symbol;Acc:HGNC:16953]	0.0048024654
COPS7A	COP9 signalosome subunit 7A [Source:HGNC Symbol;Acc:HGNC:16758]	0.0
DDI2	DNA damage inducible 1 homolog 2 [Source:HGNC Symbol;Acc:HGNC:24578]	0.0
CAST	calpastatin [Source:HGNC Symbol;Acc:HGNC:1515]	0.0
CNRIP1	cannabinoid receptor interacting protein 1 [Source:HGNC Symbol;Acc:HGNC:24546]	0.0
DNPH1	2'-deoxynucleoside 5'-phosphate N-hydrolase 1 [Source:HGNC Symbol;Acc:HGNC:21218]	0.0
ATP2B4	ATPase plasma membrane Ca2+ transporting 4 [Source:HGNC Symbol;Acc:HGNC:817]	0.0
PFAS	phosphoribosylformylglycinamidine synthase [Source:HGNC Symbol;Acc:HGNC:8863]	0.0
FN3KRP	fructosamine 3 kinase related protein [Source:HGNC Symbol;Acc:HGNC:25700]	0.0
RPS8	ribosomal protein S8 [Source:HGNC Symbol;Acc:HGNC:10441]	0.0
CUL1	cullin 1 [Source:HGNC Symbol;Acc:HGNC:2551]	0.0
ZG16B	zymogen granule protein 16B [Source:HGNC Symbol;Acc:HGNC:30456]	0.0
UBAC1	UBA domain containing 1 [Source:HGNC Symbol;Acc:HGNC:30221]	0.0
GUK1	guanylate kinase 1 [Source:HGNC Symbol;Acc:HGNC:4693]	0.0
COL6A1	collagen type VI alpha 1 chain [Source:HGNC Symbol;Acc:HGNC:2211]	-0.002014097
HSPG2	heparan sulfate proteoglycan 2 [Source:HGNC Symbol;Acc:HGNC:5273]	-0.0025085255
SERPINB2	serpin family B member 2 [Source:HGNC Symbol;Acc:HGNC:8584]	-0.0034346152
CD109	CD109 molecule [Source:HGNC Symbol;Acc:HGNC:21685]	-0.006401874
COL1A2	collagen type I alpha 2 chain [Source:HGNC Symbol;Acc:HGNC:2198]	-0.013281962
RPL14	ribosomal protein L14 [Source:HGNC Symbol;Acc:HGNC:10305]	-0.017163768
COL5A2	collagen type V alpha 2 chain [Source:HGNC Symbol;Acc:HGNC:2210]	-0.023011653
IGHV6-1	immunoglobulin heavy variable 6-1 [Source:HGNC Symbol;Acc:HGNC:5662]	-0.025380585
COL1A1	collagen type I alpha 1 chain [Source:HGNC Symbol;Acc:HGNC:2197]	-0.030149508
LRP1	LDL receptor related protein 1 [Source:HGNC Symbol;Acc:HGNC:6692]	-0.032618146
PSMB6	proteasome 20S subunit beta 6 [Source:HGNC Symbol;Acc:HGNC:9543]	-0.037155546
BASP1	brain abundant membrane attached signal protein 1 [Source:HGNC Symbol;Acc:HGNC:957]	-0.037474927
GNPDA1	glucosamine-6-phosphate deaminase 1 [Source:HGNC Symbol;Acc:HGNC:4417]	-0.04365608
PFKM	phosphofructokinase, muscle [Source:HGNC Symbol;Acc:HGNC:8877]	-0.0446582
TXNL1	thioredoxin like 1 [Source:HGNC Symbol;Acc:HGNC:12436]	-0.0446582
COPS3	COP9 signalosome subunit 3 [Source:HGNC Symbol;Acc:HGNC:2239]	-0.0446582
EIF4A1	eukaryotic translation initiation factor 4A1 [Source:HGNC Symbol;Acc:HGNC:3282]	-0.048545025
PCOLCE	procollagen C-endopeptidase enhancer [Source:HGNC Symbol;Acc:HGNC:8738]	-0.050326485
SBSN	suprabasin [Source:HGNC Symbol;Acc:HGNC:24950]	-0.05139016
TKFC	triokinase and FMN cyclase [Source:HGNC Symbol;Acc:HGNC:24552]	-0.052613605
QDPR	quinoid dihydropteridine reductase [Source:HGNC Symbol;Acc:HGNC:9752]	-0.054556686
CLIC4	chloride intracellular channel 4 [Source:HGNC Symbol;Acc:HGNC:13518]	-0.054556686
H1-3	H1.3 linker histone, cluster member [Source:HGNC Symbol;Acc:HGNC:4717]	-0.056467433
CST6	cystatin E/M [Source:HGNC Symbol;Acc:HGNC:2478]	-0.05885754
COL12A1	collagen type XII alpha 1 chain [Source:HGNC Symbol;Acc:HGNC:2188]	-0.06376096
S100A14	S100 calcium binding protein A14 [Source:HGNC Symbol;Acc:HGNC:18901]	-0.074570775
CST3	cystatin C [Source:HGNC Symbol;Acc:HGNC:2475]	-0.077848
ECM1	extracellular matrix protein 1 [Source:HGNC Symbol;Acc:HGNC:3153]	-0.07982805
IGLV8-61	immunoglobulin lambda variable 8-61 [Source:HGNC Symbol;Acc:HGNC:5931]	-0.080619365
IGLV9-49	immunoglobulin lambda variable 9-49 [Source:HGNC Symbol;Acc:HGNC:5933]	-0.08292475
CPA4	carboxypeptidase A4 [Source:HGNC Symbol;Acc:HGNC:15740]	-0.08725374
PKLR	pyruvate kinase L/R [Source:HGNC Symbol;Acc:HGNC:9020]	-0.08840961
CFD	complement factor D [Source:HGNC Symbol;Acc:HGNC:2771]	-0.09719202
MASP2	mannan binding lectin serine peptidase 2 [Source:HGNC Symbol;Acc:HGNC:6902]	-0.0975518
PLXDC2	plexin domain containing 2 [Source:HGNC Symbol;Acc:HGNC:21013]	-0.105662435
PIP	prolactin induced protein [Source:HGNC Symbol;Acc:HGNC:8993]	-0.11162138
EEF2	eukaryotic translation elongation factor 2 [Source:HGNC Symbol;Acc:HGNC:3214]	-0.11465108
LYPD3	LY6/PLAUR domain containing 3 [Source:HGNC Symbol;Acc:HGNC:24880]	-0.11696182
DYNLL1	dynein light chain LC8-type 1 [Source:HGNC Symbol;Acc:HGNC:15476]	-0.11971087
PITHD1	PITH domain containing 1 [Source:HGNC Symbol;Acc:HGNC:25022]	-0.12095957
DSC1	desmocollin 1 [Source:HGNC Symbol;Acc:HGNC:3035]	-0.1359468
RPS3	ribosomal protein S3 [Source:HGNC Symbol;Acc:HGNC:10420]	-0.13760021
OLA1	Obg like ATPase 1 [Source:HGNC Symbol;Acc:HGNC:28833]	-0.14538136
SERPINB13	serpin family B member 13 [Source:HGNC Symbol;Acc:HGNC:8944]	-0.14738889
IGHG3	immunoglobulin heavy constant gamma 3 (G3m marker) [Source:HGNC Symbol;Acc:HGNC:5527]	-0.1588229
ANXA2	annexin A2 [Source:HGNC Symbol;Acc:HGNC:537]	-0.17284256
KLK7	kallikrein related peptidase 7 [Source:HGNC Symbol;Acc:HGNC:6368]	-0.17308086
SERPINA12	serpin family A member 12 [Source:HGNC Symbol;Acc:HGNC:18359]	-0.1970237
CALML5	calmodulin like 5 [Source:HGNC Symbol;Acc:HGNC:18180]	-0.19765304
FSCN1	fascin actin-bundling protein 1 [Source:HGNC Symbol;Acc:HGNC:11148]	-0.20833333
COPS2	COP9 signalosome subunit 2 [Source:HGNC Symbol;Acc:HGNC:30747]	-0.20833333
COL5A1	collagen type V alpha 1 chain [Source:HGNC Symbol;Acc:HGNC:2209]	-0.21413173
DSG1	desmoglein 1 [Source:HGNC Symbol;Acc:HGNC:3048]	-0.23203707
GSTM3	glutathione S-transferase mu 3 [Source:HGNC Symbol;Acc:HGNC:4635]	-0.251059
S100A6	S100 calcium binding protein A6 [Source:HGNC Symbol;Acc:HGNC:10496]	-0.25321674
SERPINB7	serpin family B member 7 [Source:HGNC Symbol;Acc:HGNC:13902]	-0.28093776
S100A2	S100 calcium binding protein A2 [Source:HGNC Symbol;Acc:HGNC:10492]	-0.28729886
EEF1A1	eukaryotic translation elongation factor 1 alpha 1 [Source:HGNC Symbol;Acc:HGNC:3189]	-0.31952506
RACK1	receptor for activated C kinase 1 [Source:HGNC Symbol;Acc:HGNC:4399]	-0.32022426
KRT77	keratin 77 [Source:HGNC Symbol;Acc:HGNC:20411]	-0.32023084
CASP14	caspase 14 [Source:HGNC Symbol;Acc:HGNC:1502]	-0.3257802
SFN	stratifin [Source:HGNC Symbol;Acc:HGNC:10773]	-0.32936424
GSDMA	gasdermin A [Source:HGNC Symbol;Acc:HGNC:13311]	-0.3345833
SERPINB3	serpin family B member 3 [Source:HGNC Symbol;Acc:HGNC:10569]	-0.36739644
SDR9C7	short chain dehydrogenase/reductase family 9C member 7 [Source:HGNC Symbol;Acc:HGNC:29958]	-0.37096632
KRT9	keratin 9 [Source:HGNC Symbol;Acc:HGNC:6447]	-0.38020155
JUP	junction plakoglobin [Source:HGNC Symbol;Acc:HGNC:6207]	-0.3866184
S100A7	S100 calcium binding protein A7 [Source:HGNC Symbol;Acc:HGNC:10497]	-0.39102668
POF1B	POF1B actin binding protein [Source:HGNC Symbol;Acc:HGNC:13711]	-0.39204183
EPPK1	epiplakin 1 [Source:HGNC Symbol;Acc:HGNC:15577]	-0.4007272
GM2A	GM2 ganglioside activator [Source:HGNC Symbol;Acc:HGNC:4367]	-0.41556364
NCCRP1	NCCRP1, F-box associated domain containing [Source:HGNC Symbol;Acc:HGNC:33739]	-0.43936655
RNASE7	ribonuclease A family member 7 [Source:HGNC Symbol;Acc:HGNC:19278]	-0.45093614
KRT80	keratin 80 [Source:HGNC Symbol;Acc:HGNC:27056]	-0.46857092
FABP5	fatty acid binding protein 5 [Source:HGNC Symbol;Acc:HGNC:3560]	-0.47502002
IDE	insulin degrading enzyme [Source:HGNC Symbol;Acc:HGNC:5381]	-0.47679418
HAL	histidine ammonia-lyase [Source:HGNC Symbol;Acc:HGNC:4806]	-0.49142492
CRABP2	cellular retinoic acid binding protein 2 [Source:HGNC Symbol;Acc:HGNC:2339]	-0.4984735
KLK13	kallikrein related peptidase 13 [Source:HGNC Symbol;Acc:HGNC:6361]	-0.5037408
CALML3	calmodulin like 3 [Source:HGNC Symbol;Acc:HGNC:1452]	-0.50730026
A2ML1	alpha-2-macroglobulin like 1 [Source:HGNC Symbol;Acc:HGNC:23336]	-0.5468115
LGALS7B	galectin 7B [Source:HGNC Symbol;Acc:HGNC:34447]	-0.55038226
LMNA	lamin A/C [Source:HGNC Symbol;Acc:HGNC:6636]	-0.5589299
KRT31	keratin 31 [Source:HGNC Symbol;Acc:HGNC:6448]	-0.579381
AKR1B10	aldo-keto reductase family 1 member B10 [Source:HGNC Symbol;Acc:HGNC:382]	-0.5949205
AC021066.1	keratin 86 [Source:NCBI gene;Acc:3892]	-0.62171495
KRT23	keratin 23 [Source:HGNC Symbol;Acc:HGNC:6438]	-0.62434536
KRT7	keratin 7 [Source:HGNC Symbol;Acc:HGNC:6445]	-0.64438003
TREX2	three prime repair exonuclease 2 [Source:HGNC Symbol;Acc:HGNC:12270]	-0.6476609
DSP	desmoplakin [Source:HGNC Symbol;Acc:HGNC:3052]	-0.69431746
FLG2	filaggrin family member 2 [Source:HGNC Symbol;Acc:HGNC:33276]	-0.6976235
HSPB1	heat shock protein family B (small) member 1 [Source:HGNC Symbol;Acc:HGNC:5246]	-0.72720295
KRT78	keratin 78 [Source:HGNC Symbol;Acc:HGNC:28926]	-0.7734897
KRT84	keratin 84 [Source:HGNC Symbol;Acc:HGNC:6461]	-0.7848255
TGM1	transglutaminase 1 [Source:HGNC Symbol;Acc:HGNC:11777]	-0.8101065
KRT6B	keratin 6B [Source:HGNC Symbol;Acc:HGNC:6444]	-0.84077746
FLG	filaggrin [Source:HGNC Symbol;Acc:HGNC:3748]	-0.869483
SPRR2E	small proline rich protein 2E [Source:HGNC Symbol;Acc:HGNC:11265]	-0.913489
HRNR	hornerin [Source:HGNC Symbol;Acc:HGNC:20846]	-0.9775627
SPRR1B	small proline rich protein 1B [Source:HGNC Symbol;Acc:HGNC:11260]	-0.9965614
